# Supplementary material for: Transcriptomes of Frankia sp. strain CcI3 in growth transitions
Source: BMC Microbiol. 2011 Aug 25;11:192. doi: 10.1186/1471-2180-11-192 (PMC3188489; doi:10.1186/1471-2180-11-192)
Supplement: Additional file 1 — Gene lists for heatmap clusters. List of ORFs segregated as clusters from the heat map figure (Figure 1). [file 1471-2180-11-192-S1.XLS]

## Sheet: GroupI
null	5dNH4	3dN2	3dNH4
EWEIGHT	1	1	1		Group I
(NiFe)hydrogenasematurationproteinHypF[Frankiasp.CcI3]	0.215493	0	-0.976505		3dNH4 genes down regulated
2,3-dimethylmalatelyase[Frankiasp.CcI3]	0.450477	0	-0.892788
2',5'RNAligase[Frankiasp.CcI3]	0.571597	0	-0.820534
2-amino-3,7-dideoxy-D-threo-hept-6-ulosonatesynthase[Frankiasp.CcI3]	0	0.24098	-0.97053
2-dehydropantoate2-reductase[Frankiasp.CcI3]	0	0.094041	-0.995568
2-methylcitratedehydratase[Frankiasp.CcI3]	0.544335	0	-0.838868
2-polyprenyl-6-methoxyphenolhydroxylaseandrelatedFAD-dependentoxidoreductases-like[Frankiasp.CcI3]	0	0.051158	-0.998691
3-hydroxyacyl-CoAdehydrogenase[Frankiasp.CcI3]	0	0.527305	-0.849676
3-oxoacyl-(acylcarrierprotein)synthaseIII[Frankiasp.CcI3]	0	0.046906	-0.998899
3-oxoacyl-[acyl-carrier-protein]reductase[Frankiasp.CcI3]	0.133201	0	-0.991089
3-phosphoshikimate1-carboxyvinyltransferase[Frankiasp.CcI3]	0.383164	0	-0.92368
4Fe-4Sferredoxin,iron-sulfurbinding[Frankiasp.CcI3]	0	0.10428	-0.994548
4-hydroxy-3-methylbut-2-enyldiphosphatereductase[Frankiasp.CcI3]	0	0.068678	-0.997639
4-hydroxyphenylacetate3-hydroxylase[Frankiasp.CcI3]	0	0.427567	-0.903984
50SribosomalproteinL11P[Frankiasp.CcI3]	0.509336	0	-0.860568
5-formyltetrahydrofolatecyclo-ligase[Frankiasp.CcI3]	0.199056	0	-0.979988
5-oxoprolinase(ATP-hydrolyzing)[Frankiasp.CcI3]	0	0.264012	-0.964519
6-phosphogluconatedehydrogenase,NAD-binding[Frankiasp.CcI3]	0.121714	0	-0.992565
AAA_3ATPaseassociatedwithvariouscellularactivities[Frankiasp.CcI3]	0.247377	0	-0.968919
ABCtransporterrelated[Frankiasp.CcI3]	0	0.192002	-0.981394
ABCtransporterrelated[Frankiasp.CcI3]	0	0.378832	-0.925465
ABCtransporterrelated[Frankiasp.CcI3]	0	0.544127	-0.839003
ABCtransporterrelated[Frankiasp.CcI3]	0.179773	0	-0.983708
ABCtransporterrelated[Frankiasp.CcI3]	0.08971	0	-0.995968
ABCtransporterrelated[Frankiasp.CcI3]	0.009279	0	-0.999957
ABCtransporterrelated[Frankiasp.CcI3]	0	0.003528	-0.999994
ABCtransporterrelated[Frankiasp.CcI3]	0.031255	0	-0.999511
ABCtransporterrelated[Frankiasp.CcI3]	0.389945	0	-0.920838
ABC-typebranched-chainaminoacidtransportsystemsperiplasmiccomponent-like[Frankiasp.CcI3]	0	0.525243	-0.850953
ABC-typebranched-chainaminoacidtransportsystemsperiplasmiccomponent-like[Frankiasp.CcI3]	0	0.39244	-0.919778
abortiveinfectionprotein[Frankiasp.CcI3]	0.28664	0	-0.958038
Acetyl-CoAcarboxylasebetasubunit-like[Frankiasp.CcI3]	0.125876	0	-0.992046
acetyl-coenzymeAcarboxylasecarboxyltransferasesubunitalpha[Frankiasp.CcI3]	0	0.336499	-0.941684
actinorhodinpolyketidesynthasebifunctionalcyclase/dehydratase[Frankiasp.CcI3]	0	0.005932	-0.999982
acylcarrierprotein[Frankiasp.CcI3]	0.360552	0	-0.932739
Acyl-CoAdehydrogenase[Frankiasp.CcI3]	0	0.410684	-0.911778
acyl-CoAdehydrogenase-like[Frankiasp.CcI3]	0	0.077308	-0.997007
acyl-CoAdehydrogenase-like[Frankiasp.CcI3]	0.293098	0	-0.956082
acyltransferase3[Frankiasp.CcI3]	0.007393	0	-0.999973
acyltransferase3[Frankiasp.CcI3]	0.031611	0	-0.9995
adenosinedeaminase[Frankiasp.CcI3]	0	0.270778	-0.962642
adenosinedeaminase[Frankiasp.CcI3]	0	0.007279	-0.999974
adenosinedeaminase[Frankiasp.CcI3]	0.022798	0	-0.99974
ADP-ribosylation/crystallinJ1[Frankiasp.CcI3]	0.189028	0	-0.981972
alkalinephosphatase[Frankiasp.CcI3]	0.043092	0	-0.999071
allantoinase[Frankiasp.CcI3]	0.400806	0	-0.916163
alpha/betahydrolasefold[Frankiasp.CcI3]	0	0.115964	-0.993253
alpha/betahydrolasefold[Frankiasp.CcI3]	0	0.406762	-0.913534
Alpha/betahydrolasefold-3[Frankiasp.CcI3]	0.246504	0	-0.969142
Alpha-glucanphosphorylase[Frankiasp.CcI3]	0.249724	0	-0.968317
amidinotransferase[Frankiasp.CcI3]	0.25662	0	-0.966512
amidohydrolase[Frankiasp.CcI3]	0.071195	0	-0.997462
amidohydrolase3[Frankiasp.CcI3]	0	0.313724	-0.949514
aminoacidABCtransporterpermease[Frankiasp.CcI3]	0	0.243178	-0.969982
aminoacidadenylation[Frankiasp.CcI3]	0.441056	0	-0.897479
aminopeptidaseN[Frankiasp.CcI3]	0	0.237576	-0.971369
aminotransferase,classIandII[Frankiasp.CcI3]	0.10177	0	-0.994808
aminotransferase[Frankiasp.CcI3]	0	0.510474	-0.859893
AMP-dependentsynthetaseandligase[Frankiasp.CcI3]	0.17671	0	-0.984263
AMP-dependentsynthetaseandligase[Frankiasp.CcI3]	0.220525	0	-0.975381
AMP-dependentsynthetaseandligase[Frankiasp.CcI3]	0.587736	0	-0.809053
antirestrictionprotein[Frankiasp.CcI3]	0.080928	0	-0.99672
AraCfamilytranscriptionalregulator[Frankiasp.CcI3]	0.010971	0	-0.99994
arginine--tRNAligase[Frankiasp.CcI3]	0	0.473965	-0.880544
asparaginesynthase(glutamine-hydrolysing)[Frankiasp.CcI3]	0	0.454771	-0.890608
aspartate1-decarboxylase[Frankiasp.CcI3]	0.028299	0	-0.9996
assimilatorynitratereductase(NADH)betasubunit[Frankiasp.CcI3]	0	0.135331	-0.9908
assimilatorynitritereductase(NAD(P)H)smallsubunit[Frankiasp.CcI3]	0.341199	0	-0.939991
ATPase,E1-E2type[Frankiasp.CcI3]	0	0.132743	-0.99115
ATPase,E1-E2type[Frankiasp.CcI3]	0.324414	0	-0.945915
ATPase[Frankiasp.CcI3]	0.167452	0	-0.98588
ATPase-like[Frankiasp.CcI3]	0.566975	0	-0.823735
ATPasesinvolvedinchromosomepartitioning-like[Frankiasp.CcI3]	0.029987	0	-0.99955
ATP-bindingregion,ATPase-like[Frankiasp.CcI3]	0	0.393569	-0.919295
ATP-dependentDNAhelicaseRecQ[Frankiasp.CcI3]	0.546387	0	-0.837533
bacteriophageresistancegenePglY[Frankiasp.CcI3]	0.454791	0	-0.890598
BadM/Rrf2familytranscriptionalregulator[Frankiasp.CcI3]	0.408185	0	-0.912899
Beta-hydroxyacyldehydrataseFabA/FabZ[Frankiasp.CcI3]	0.447214	0	-0.894427
beta-ketoacylsynthase[Frankiasp.CcI3]	0.224678	0	-0.974433
beta-lactamase-like[Frankiasp.CcI3]	0	0.491184	-0.871056
beta-lactamase-like[Frankiasp.CcI3]	0.326167	0	-0.945312
bifunctionalGMPsynthase/glutamineamidotransferaseprotein[Frankiasp.CcI3]	0.468694	0	-0.883361
binding-protein-dependenttransportsystemsinnermembranecomponent[Frankiasp.CcI3]	0	0.313635	-0.949543
binding-protein-dependenttransportsystemsinnermembranecomponent[Frankiasp.CcI3]	0.136207	0	-0.99068
binding-protein-dependenttransportsystemsinnermembranecomponent[Frankiasp.CcI3]	0.024439	0	-0.999701
binding-protein-dependenttransportsystemsinnermembranecomponent[Frankiasp.CcI3]	0.4892	0	-0.872171
biotin/lipoylattachment[Frankiasp.CcI3]	0.297303	0	-0.954783
biotin--acetyl-CoA-carboxylaseligase[Frankiasp.CcI3]	0	0.117213	-0.993107
biotinsynthase[Frankiasp.CcI3]	0.016882	0	-0.999857
carbamoyl-phosphatesynthaseLchain,ATP-binding[Frankiasp.CcI3]	0	0.104717	-0.994502
carbamoylphosphatesynthasesmallsubunit[Frankiasp.CcI3]	0.376237	0	-0.926524
catalase/peroxidaseHPI[Frankiasp.CcI3]	0	0.200918	-0.979608
cellcycleprotein[Frankiasp.CcI3]	0.217138	0	-0.976141
celldivisionATP-bindingproteinFtsE[Frankiasp.CcI3]	0.059687	0	-0.998217
celldivisionFtsK/SpoIIIE[Frankiasp.CcI3]	0.04172	0	-0.999129
celldivisionFtsK/SpoIIIE[Frankiasp.CcI3]	0.287131	0	-0.957891
celldivisionFtsK/SpoIIIE[Frankiasp.CcI3]	0.347067	0	-0.93784
celldivisionFtsK/SpoIIIE[Frankiasp.CcI3]	0.362558	0	-0.931961
celldivisionproteinFtsX[Frankiasp.CcI3]	0	0.000566	-1
chaperoneDnaK[Frankiasp.CcI3]	0	0.465726	-0.884929
chromosomal replication initiator protein DnaA [Frankia sp. CcI3]	0	0.078266	-0.996933
chromosomesegregationATPase[Frankiasp.CcI3]	0.590159	0	-0.807287
cobalamin-5'-phosphatesynthase[Frankiasp.CcI3]	0	0.231186	-0.972909
cobyrinicacida,c-diamidesynthase[Frankiasp.CcI3]	0	0.365872	-0.930665
cobyrinicacida,c-diamidesynthase[Frankiasp.CcI3]	0	0.482227	-0.876046
cobyrinicacida,c-diamidesynthase[Frankiasp.CcI3]	0	0.050195	-0.998739
cobyrinicacida,c-diamidesynthase[Frankiasp.CcI3]	0	0.056513	-0.998402
colicinVproductionprotein[Frankiasp.CcI3]	0	0.530852	-0.847464
ComEC/Rec2-relatedprotein[Frankiasp.CcI3]	0.323946	0	-0.946076
CopG-likeDNA-binding[Frankiasp.CcI3]	0.55187	0	-0.83393
CopYfamilytranscriptionalregulator[Frankiasp.CcI3]	0.193489	0	-0.981102
CRISPR-associatedhelicaseCas3familyproteinprotein[Frankiasp.CcI3]	0	0.369865	-0.929085
CRISPR-associatedhelicaseCas3familyproteinprotein[Frankiasp.CcI3]	0	0.310021	-0.95073
cupin2[Frankiasp.CcI3]	0.061982	0	-0.998077
cyclopropane-fatty-acyl-phospholipidsynthase[Frankiasp.CcI3]	0	0.143337	-0.989674
cystathioninegamma-lyase[Frankiasp.CcI3]	0	0.030232	-0.999543
cysteinedioxygenasetypeI[Frankiasp.CcI3]	0.528493	0	-0.848938
cysteinyl-tRNAsynthetase[Frankiasp.CcI3]	0.072949	0	-0.997336
cytidylatekinase-like[Frankiasp.CcI3]	0.129253	0	-0.991612
cytochromebdubiquinoloxidase,subunitI[Frankiasp.CcI3]	0	0.050751	-0.998711
cytochrome-coxidase[Frankiasp.CcI3]	0.462936	0	-0.886392
cytochromeP450[Frankiasp.CcI3]	0	0.121082	-0.992642
cytochromeP450[Frankiasp.CcI3]	0	0.535829	-0.844327
cytochromeP450[Frankiasp.CcI3]	0.033829	0	-0.999428
cytochromeP450[Frankiasp.CcI3]	0.291346	0	-0.956618
cytochromeP450[Frankiasp.CcI3]	0.495558	0	-0.868575
D-alanyl-D-alaninecarboxypeptidase/D-alanyl-D-alanine-endopeptidase[Frankiasp.CcI3]	0.268716	0	-0.963219
daunorubicinresistanceABCtransporterATP-bindingsubunit[Frankiasp.CcI3]	0.474291	0	-0.880368
DEAD/DEAHboxhelicase-like[Frankiasp.CcI3]	0.175682	0	-0.984447
DEAD/DEAHboxhelicase-like[Frankiasp.CcI3]	0.015482	0	-0.99988
diacylglycerolO-acyltransferase[Frankiasp.CcI3]	0.236653	0	-0.971594
diguanylatecyclase/phosphodiesterase[Frankiasp.CcI3]	0.167376	0	-0.985893
diguanylatecyclase/phosphodiesterase[Frankiasp.CcI3]	0.098381	0	-0.995149
diguanylatecyclase/phosphodiesterase[Frankiasp.CcI3]	0.406138	0	-0.913812
diguanylatecyclase[Frankiasp.CcI3]	0	0.127196	-0.991878
diguanylatecyclase[Frankiasp.CcI3]	0.156244	0	-0.987719
dihydropteroatesynthase[Frankiasp.CcI3]	0.521649	0	-0.85316
dinitrogenaseiron-molybdenumcofactorbiosynthesis[Frankiasp.CcI3]	0	0.298529	-0.954401
D-lactatedehydrogenase(cytochrome)[Frankiasp.CcI3]	0	0.48495	-0.874542
DNA-3-methyladenineglycosylase[Frankiasp.CcI3]	0	0.380252	-0.924883
DNA-3-methyladenineglycosylaseI[Frankiasp.CcI3]	0.113917	0	-0.99349
DNAhelicase,putative[Frankiasp.CcI3]	0.458168	0	-0.888865
DNA-N1-methyladeninedioxygenase[Frankiasp.CcI3]	0.091869	0	-0.995771
DNApolymeraseI[Frankiasp.CcI3]	0	0.483024	-0.875607
DNApolymeraseIII,deltasubunit[Frankiasp.CcI3]	0	0.436684	-0.899615
dTDP-4-dehydrorhamnose3,5-epimerase[Frankiasp.CcI3]	0.445238	0	-0.895412
Dyp-typeperoxidase[Frankiasp.CcI3]	0.281519	0	-0.959556
EmrB/QacAfamilydrugresistancetransporter[Frankiasp.CcI3]	0.175639	0	-0.984455
EmrB/QacAfamilydrugresistancetransporter[Frankiasp.CcI3]	0.045863	0	-0.998948
EmrB/QacAfamilydrugresistancetransporter[Frankiasp.CcI3]	0.438216	0	-0.89887
endonuclease/exonuclease/phosphatase[Frankiasp.CcI3]	0.033377	0	-0.999443
endopeptidaseLa[Frankiasp.CcI3]	0.016881	0	-0.999858
enoyl-CoAhydratase[Frankiasp.CcI3]	0	0.028755	-0.999586
ErfK/YbiS/YcfS/YnhG[Frankiasp.CcI3]	0.133058	0	-0.991108
excinucleaseABCsubunitB[Frankiasp.CcI3]	0	0.538574	-0.842578
excisionase/Xis,DNA-binding[Frankiasp.CcI3]	0.080178	0	-0.996781
exodeoxyribonucleaseIsubunitD[Frankiasp.CcI3]	0.199531	0	-0.979891
exodeoxyribonucleaseVIIlargesubunit[Frankiasp.CcI3]	0.32082	0	-0.94714
extracellularsolute-bindingprotein[Frankiasp.CcI3]	0	0.462722	-0.886503
extracellularsolute-bindingprotein[Frankiasp.CcI3]	0.089863	0	-0.995954
extracellularsolute-bindingprotein[Frankiasp.CcI3]	0.037166	0	-0.999309
extracellularsolute-bindingprotein[Frankiasp.CcI3]	0.515754	0	-0.856737
FADdependentoxidoreductase[Frankiasp.CcI3]	0.460213	0	-0.887809
FADdependentoxidoreductase[Frankiasp.CcI3]	0.577081	0	-0.816687
FADdependentoxidoreductase[Frankiasp.CcI3]	0.496781	0	-0.867876
FAD-dependentpyridinenucleotide-disulphideoxidoreductase[Frankiasp.CcI3]	0	0.347257	-0.93777
FADlinkedoxidase-like[Frankiasp.CcI3]	0.294299	0	-0.955713
fattyacidhydroxylase[Frankiasp.CcI3]	0.45019	0	-0.892933
ferredoxin-dependentglutamatesynthase[Frankiasp.CcI3]	0.14893	0	-0.988848
FHAdomain-containingprotein[Frankiasp.CcI3]	0	0.408342	-0.912829
FHAdomain-containingprotein[Frankiasp.CcI3]	0.36535	0	-0.93087
FkbHdomain-containingprotein[Frankiasp.CcI3]	0	0.483187	-0.875517
flavinreductase-like,FMN-binding[Frankiasp.CcI3]	0.073105	0	-0.997324
flavinreductase-like,FMN-binding[Frankiasp.CcI3]	0.58372	0	-0.811955
FMN-dependentalpha-hydroxyaciddehydrogenase[Frankiasp.CcI3]	0.169351	0	-0.985556
formylmethioninedeformylase[Frankiasp.CcI3]	0	0.337928	-0.941172
GCN5-relatedN-acetyltransferase[Frankiasp.CcI3]	0	0.160408	-0.987051
GCN5-relatedN-acetyltransferase[Frankiasp.CcI3]	0.059087	0	-0.998253
GCN5-relatedN-acetyltransferase[Frankiasp.CcI3]	0.27525	0	-0.961373
geranylgeranylreductase[Frankiasp.CcI3]	0.470126	0	-0.882599
glucansbiosynthesisprotein[Frankiasp.CcI3]	0.364431	0	-0.93123
glutamate-ammonia-ligaseadenylyltransferase[Frankiasp.CcI3]	0.534346	0	-0.845266
glutathionesynthase/ribosomalproteinS6modificationglutaminyltransferase-likeprotein[Frankiasp.CcI3]	0.064755	0	-0.997901
glycerolkinase[Frankiasp.CcI3]	0.563529	0	-0.826096
glycinecleavagesystemaminomethyltransferaseT[Frankiasp.CcI3]	0.280865	0	-0.959747
glycogendebranchingproteinGlgX[Frankiasp.CcI3]	0	0.526021	-0.850471
glycosidehydrolasefamilyprotein[Frankiasp.CcI3]	0	0.180383	-0.983596
glycosyltransferase,group1[Frankiasp.CcI3]	0	0.118435	-0.992962
glycosyltransferase,group1[Frankiasp.CcI3]	0	0.174761	-0.984611
glycosyltransferase,group1[Frankiasp.CcI3]	0	0.489117	-0.872218
glycosyltransferase,group1[Frankiasp.CcI3]	0	0.542983	-0.839744
glycosyltransferase,group1[Frankiasp.CcI3]	0.023165	0	-0.999732
glycosyltransferase,group1[Frankiasp.CcI3]	0.320922	0	-0.947106
glycosyltransferase,group1[Frankiasp.CcI3]	0.208342	0	-0.978056
glycosyltransferase,group1[Frankiasp.CcI3]	0.398074	0	-0.917353
glycosyltransferasefamilyprotein[Frankiasp.CcI3]	0	0.212887	-0.977077
glycosyltransferasefamilyprotein[Frankiasp.CcI3]	0	0.374943	-0.927048
glycosyltransferasefamilyprotein[Frankiasp.CcI3]	0	0.291478	-0.956577
glycosyltransferasefamilyprotein[Frankiasp.CcI3]	0	0.526474	-0.850191
glycosyltransferasefamilyprotein[Frankiasp.CcI3]	0.140901	0	-0.990024
glycosyltransferasefamilyprotein[Frankiasp.CcI3]	0.055136	0	-0.998479
glycosyltransferasefamilyprotein[Frankiasp.CcI3]	0.005561	0	-0.999985
glycosyltransferasefamilyprotein[Frankiasp.CcI3]	0.030597	0	-0.999532
glycosyltransferasefamilyprotein[Frankiasp.CcI3]	0.292144	0	-0.956374
glycosyltransferasefamilyprotein[Frankiasp.CcI3]	0.231594	0	-0.972813
glycosyltransferasefamilyprotein[Frankiasp.CcI3]	0.370903	0	-0.928672
glycosyltransferasefamilyprotein[Frankiasp.CcI3]	0.528901	0	-0.848684
glyoxalase/bleomycinresistanceprotein/dioxygenase[Frankiasp.CcI3]	0.161579	0	-0.98686
GrpEprotein[Frankiasp.CcI3]	0.012129	0	-0.999926
GTP-bindingproteinLepA[Frankiasp.CcI3]	0.004163	0	-0.999991
haloaciddehalogenase-likehydrolase[Frankiasp.CcI3]	0.584711	0	-0.811242
heatshockproteinDnaJ-like[Frankiasp.CcI3]	0.260799	0	-0.965393
heatshockproteinHtpX[Frankiasp.CcI3]	0	0.413255	-0.910615
helicase-like[Frankiasp.CcI3]	0	0.188227	-0.982126
helicase-like[Frankiasp.CcI3]	0.057171	0	-0.998364
heparinaseII/III-like[Frankiasp.CcI3]	0	0.001777	-0.999998
HesB/YadR/YfhF[Frankiasp.CcI3]	0.06157	0	-0.998103
histidinol-phosphatephosphatase[Frankiasp.CcI3]	0.436904	0	-0.899508
HNHendonuclease[Frankiasp.CcI3]	0	0.209795	-0.977745
HNHendonuclease[Frankiasp.CcI3]	0	0.292049	-0.956403
HNHendonuclease[Frankiasp.CcI3]	0	0.464726	-0.885454
hydantoinase/oxoprolinase[Frankiasp.CcI3]	0	0.470747	-0.882268
hydantoinaseB/oxoprolinase[Frankiasp.CcI3]	0.003077	0	-0.999995
hydrogen:quinoneoxidoreductase[Frankiasp.CcI3]	0	0.045384	-0.99897
hydrogenaseexpression/formationproteinHypD[Frankiasp.CcI3]	0.431926	0	-0.901909
hypotheticalproteinFrancci3_0005[Frankiasp.CcI3]	0	0.116339	-0.99321
hypotheticalproteinFrancci3_0031[Frankiasp.CcI3]	0	0.457497	-0.889211
hypotheticalproteinFrancci3_0037[Frankiasp.CcI3]	0	0.328188	-0.944613
hypotheticalproteinFrancci3_0042[Frankiasp.CcI3]	0	0.020963	-0.99978
hypotheticalproteinFrancci3_0063[Frankiasp.CcI3]	0	0.092419	-0.99572
hypotheticalproteinFrancci3_0078[Frankiasp.CcI3]	0.265645	0	-0.964071
hypotheticalproteinFrancci3_0102[Frankiasp.CcI3]	0	0.188968	-0.981983
hypotheticalproteinFrancci3_0107[Frankiasp.CcI3]	0.313798	0	-0.94949
hypotheticalproteinFrancci3_0125[Frankiasp.CcI3]	0	0.531214	-0.847238
hypotheticalproteinFrancci3_0128[Frankiasp.CcI3]	0	0.371391	-0.928477
hypotheticalproteinFrancci3_0129[Frankiasp.CcI3]	0	0.549696	-0.835365
hypotheticalproteinFrancci3_0137[Frankiasp.CcI3]	0.312631	0	-0.949875
hypotheticalproteinFrancci3_0155[Frankiasp.CcI3]	0.196875	0	-0.980429
hypotheticalproteinFrancci3_0156[Frankiasp.CcI3]	0.151758	0	-0.988418
hypotheticalproteinFrancci3_0180[Frankiasp.CcI3]	0.370454	0	-0.928851
hypotheticalproteinFrancci3_0198[Frankiasp.CcI3]	0.115614	0	-0.993294
hypotheticalproteinFrancci3_0265[Frankiasp.CcI3]	0	0.449061	-0.893501
hypotheticalproteinFrancci3_0266[Frankiasp.CcI3]	0.395634	0	-0.918408
hypotheticalproteinFrancci3_0299[Frankiasp.CcI3]	0.065998	0	-0.99782
hypotheticalproteinFrancci3_0373[Frankiasp.CcI3]	0.542869	0	-0.839817
hypotheticalproteinFrancci3_0376[Frankiasp.CcI3]	0	0.306968	-0.95172
hypotheticalproteinFrancci3_0388[Frankiasp.CcI3]	0	0.538142	-0.842854
hypotheticalproteinFrancci3_0389[Frankiasp.CcI3]	0	0.200585	-0.979676
hypotheticalproteinFrancci3_0395[Frankiasp.CcI3]	0.267486	0	-0.963562
hypotheticalproteinFrancci3_0404[Frankiasp.CcI3]	0.248239	0	-0.968699
hypotheticalproteinFrancci3_0444[Frankiasp.CcI3]	0	0.54787	-0.836563
hypotheticalproteinFrancci3_0497[Frankiasp.CcI3]	0	0.423607	-0.905846
hypotheticalproteinFrancci3_0499[Frankiasp.CcI3]	0.491467	0	-0.870896
hypotheticalproteinFrancci3_0556[Frankiasp.CcI3]	0	0.181984	-0.983301
hypotheticalproteinFrancci3_0626[Frankiasp.CcI3]	0	0.248806	-0.968553
hypotheticalproteinFrancci3_0654[Frankiasp.CcI3]	0	0.426374	-0.904547
hypotheticalproteinFrancci3_0659[Frankiasp.CcI3]	0.036933	0	-0.999318
hypotheticalproteinFrancci3_0667[Frankiasp.CcI3]	0.415102	0	-0.909775
hypotheticalproteinFrancci3_0670[Frankiasp.CcI3]	0	0.511807	-0.859101
hypotheticalproteinFrancci3_0675[Frankiasp.CcI3]	0.103004	0	-0.994681
hypotheticalproteinFrancci3_0714[Frankiasp.CcI3]	0	0.244277	-0.969706
hypotheticalproteinFrancci3_0769[Frankiasp.CcI3]	0.190957	0	-0.981598
hypotheticalproteinFrancci3_0789[Frankiasp.CcI3]	0.288859	0	-0.957372
hypotheticalproteinFrancci3_0843[Frankiasp.CcI3]	0	0.317258	-0.948339
hypotheticalproteinFrancci3_0859[Frankiasp.CcI3]	0.091524	0	-0.995803
hypotheticalproteinFrancci3_0879[Frankiasp.CcI3]	0.254286	0	-0.967129
hypotheticalproteinFrancci3_0885[Frankiasp.CcI3]	0	0.042084	-0.999114
hypotheticalproteinFrancci3_0887[Frankiasp.CcI3]	0	0.0226	-0.999745
hypotheticalproteinFrancci3_0888[Frankiasp.CcI3]	0	0.003891	-0.999992
hypotheticalproteinFrancci3_0894[Frankiasp.CcI3]	0	0.204216	-0.978926
hypotheticalproteinFrancci3_0901[Frankiasp.CcI3]	0	0.526901	-0.849926
hypotheticalproteinFrancci3_0917[Frankiasp.CcI3]	0.362967	0	-0.931802
hypotheticalproteinFrancci3_0928[Frankiasp.CcI3]	0	0.44459	-0.895734
hypotheticalproteinFrancci3_0931[Frankiasp.CcI3]	0.577936	0	-0.816082
hypotheticalproteinFrancci3_0966[Frankiasp.CcI3]	0	0.127844	-0.991794
hypotheticalproteinFrancci3_0984[Frankiasp.CcI3]	0	0.005969	-0.999982
hypotheticalproteinFrancci3_0994[Frankiasp.CcI3]	0.20927	0	-0.977858
hypotheticalproteinFrancci3_1027[Frankiasp.CcI3]	0.493382	0	-0.869813
hypotheticalproteinFrancci3_1030[Frankiasp.CcI3]	0	0.321467	-0.946921
hypotheticalproteinFrancci3_1060[Frankiasp.CcI3]	0	0.419735	-0.907647
hypotheticalproteinFrancci3_1061[Frankiasp.CcI3]	0.425595	0	-0.904914
hypotheticalproteinFrancci3_1067[Frankiasp.CcI3]	0.367021	0	-0.930213
hypotheticalproteinFrancci3_1081[Frankiasp.CcI3]	0	0.124336	-0.99224
hypotheticalproteinFrancci3_1092[Frankiasp.CcI3]	0.070893	0	-0.997484
hypotheticalproteinFrancci3_1094[Frankiasp.CcI3]	0	0.429078	-0.903267
hypotheticalproteinFrancci3_1096[Frankiasp.CcI3]	0.285385	0	-0.958413
hypotheticalproteinFrancci3_1097[Frankiasp.CcI3]	0	0.154204	-0.988039
hypotheticalproteinFrancci3_1101[Frankiasp.CcI3]	0	0.342855	-0.939388
hypotheticalproteinFrancci3_1140[Frankiasp.CcI3]	0.22235	0	-0.974967
hypotheticalproteinFrancci3_1143[Frankiasp.CcI3]	0.347627	0	-0.937633
hypotheticalproteinFrancci3_1190[Frankiasp.CcI3]	0	0.45742	-0.889251
hypotheticalproteinFrancci3_1191[Frankiasp.CcI3]	0.397033	0	-0.917804
hypotheticalproteinFrancci3_1197[Frankiasp.CcI3]	0.133314	0	-0.991074
hypotheticalproteinFrancci3_1248[Frankiasp.CcI3]	0	0.210549	-0.977583
hypotheticalproteinFrancci3_1302[Frankiasp.CcI3]	0.384374	0	-0.923178
hypotheticalproteinFrancci3_1337[Frankiasp.CcI3]	0.459346	0	-0.888257
hypotheticalproteinFrancci3_1353[Frankiasp.CcI3]	0	0.312346	-0.949968
hypotheticalproteinFrancci3_1427[Frankiasp.CcI3]	0	0.016729	-0.99986
hypotheticalproteinFrancci3_1434[Frankiasp.CcI3]	0.559403	0	-0.828896
hypotheticalproteinFrancci3_1497[Frankiasp.CcI3]	0.436189	0	-0.899855
hypotheticalproteinFrancci3_1509[Frankiasp.CcI3]	0	0.142161	-0.989844
hypotheticalproteinFrancci3_1525[Frankiasp.CcI3]	0.454861	0	-0.890562
hypotheticalproteinFrancci3_1583[Frankiasp.CcI3]	0.055731	0	-0.998446
hypotheticalproteinFrancci3_1588[Frankiasp.CcI3]	0.325111	0	-0.945676
hypotheticalproteinFrancci3_1598[Frankiasp.CcI3]	0	0.102762	-0.994706
hypotheticalproteinFrancci3_1634[Frankiasp.CcI3]	0	0.101271	-0.994859
hypotheticalproteinFrancci3_1658[Frankiasp.CcI3]	0.237507	0	-0.971386
hypotheticalproteinFrancci3_1691[Frankiasp.CcI3]	0.532134	0	-0.84666
hypotheticalproteinFrancci3_1698[Frankiasp.CcI3]	0.309816	0	-0.950796
hypotheticalproteinFrancci3_1699[Frankiasp.CcI3]	0	0.113618	-0.993524
hypotheticalproteinFrancci3_1703[Frankiasp.CcI3]	0	0.545172	-0.838324
hypotheticalproteinFrancci3_1706[Frankiasp.CcI3]	0.203625	0	-0.979049
hypotheticalproteinFrancci3_1707[Frankiasp.CcI3]	0.155605	0	-0.987819
hypotheticalproteinFrancci3_1714[Frankiasp.CcI3]	0.041223	0	-0.99915
hypotheticalproteinFrancci3_1716[Frankiasp.CcI3]	0	0.394086	-0.919074
hypotheticalproteinFrancci3_1718[Frankiasp.CcI3]	0.578293	0	-0.815829
hypotheticalproteinFrancci3_1741[Frankiasp.CcI3]	0.374686	0	-0.927152
hypotheticalproteinFrancci3_1745[Frankiasp.CcI3]	0	0.062498	-0.998045
hypotheticalproteinFrancci3_1757[Frankiasp.CcI3]	0	0.165291	-0.986245
hypotheticalproteinFrancci3_1786[Frankiasp.CcI3]	0.552222	0	-0.833697
hypotheticalproteinFrancci3_1787[Frankiasp.CcI3]	0.544655	0	-0.83866
hypotheticalproteinFrancci3_1824[Frankiasp.CcI3]	0	0.211226	-0.977437
hypotheticalproteinFrancci3_1827[Frankiasp.CcI3]	0	0.113116	-0.993582
hypotheticalproteinFrancci3_1829[Frankiasp.CcI3]	0	0.370515	-0.928826
hypotheticalproteinFrancci3_1834[Frankiasp.CcI3]	0	0.218771	-0.975776
hypotheticalproteinFrancci3_1836[Frankiasp.CcI3]	0	0.101428	-0.994843
hypotheticalproteinFrancci3_1842[Frankiasp.CcI3]	0.282222	0	-0.959349
hypotheticalproteinFrancci3_1850[Frankiasp.CcI3]	0	0.223585	-0.974684
hypotheticalproteinFrancci3_1857[Frankiasp.CcI3]	0.186894	0	-0.98238
hypotheticalproteinFrancci3_1866[Frankiasp.CcI3]	0.38925	0	-0.921132
hypotheticalproteinFrancci3_1954[Frankiasp.CcI3]	0.097794	0	-0.995207
hypotheticalproteinFrancci3_1957[Frankiasp.CcI3]	0.485243	0	-0.874379
hypotheticalproteinFrancci3_1974[Frankiasp.CcI3]	0	0.205553	-0.978646
hypotheticalproteinFrancci3_1980[Frankiasp.CcI3]	0	0.130855	-0.991402
hypotheticalproteinFrancci3_2017[Frankiasp.CcI3]	0.178013	0	-0.984028
hypotheticalproteinFrancci3_2021[Frankiasp.CcI3]	0.583796	0	-0.8119
hypotheticalproteinFrancci3_2047[Frankiasp.CcI3]	0	0.086831	-0.996223
hypotheticalproteinFrancci3_2063[Frankiasp.CcI3]	0.03181	0	-0.999494
hypotheticalproteinFrancci3_2064[Frankiasp.CcI3]	0	0.541155	-0.840923
hypotheticalproteinFrancci3_2100[Frankiasp.CcI3]	0.039869	0	-0.999205
hypotheticalproteinFrancci3_2107[Frankiasp.CcI3]	0	0.36859	-0.929592
hypotheticalproteinFrancci3_2108[Frankiasp.CcI3]	0.404801	0	-0.914405
hypotheticalproteinFrancci3_2109[Frankiasp.CcI3]	0.313417	0	-0.949616
hypotheticalproteinFrancci3_2129[Frankiasp.CcI3]	0	0.353759	-0.935336
hypotheticalproteinFrancci3_2132[Frankiasp.CcI3]	0	0.410394	-0.911908
hypotheticalproteinFrancci3_2148[Frankiasp.CcI3]	0.330211	0	-0.943907
hypotheticalproteinFrancci3_2159[Frankiasp.CcI3]	0.457229	0	-0.889349
hypotheticalproteinFrancci3_2160[Frankiasp.CcI3]	0	0.299631	-0.954055
hypotheticalproteinFrancci3_2187[Frankiasp.CcI3]	0.378364	0	-0.925657
hypotheticalproteinFrancci3_2196[Frankiasp.CcI3]	0.189725	0	-0.981837
hypotheticalproteinFrancci3_2210[Frankiasp.CcI3]	0.526768	0	-0.850009
hypotheticalproteinFrancci3_2212[Frankiasp.CcI3]	0.484145	0	-0.874988
hypotheticalproteinFrancci3_2213[Frankiasp.CcI3]	0.334839	0	-0.942275
hypotheticalproteinFrancci3_2235[Frankiasp.CcI3]	0.10414	0	-0.994563
hypotheticalproteinFrancci3_2249[Frankiasp.CcI3]	0.326084	0	-0.945341
hypotheticalproteinFrancci3_2266[Frankiasp.CcI3]	0.283385	0	-0.959006
hypotheticalproteinFrancci3_2280[Frankiasp.CcI3]	0	0	-1
hypotheticalproteinFrancci3_2315[Frankiasp.CcI3]	0	0.455896	-0.890033
hypotheticalproteinFrancci3_2317[Frankiasp.CcI3]	0.174318	0	-0.984689
hypotheticalproteinFrancci3_2328[Frankiasp.CcI3]	0.319365	0	-0.947632
hypotheticalproteinFrancci3_2334[Frankiasp.CcI3]	0	0.330166	-0.943923
hypotheticalproteinFrancci3_2339[Frankiasp.CcI3]	0.5547	0	-0.83205
hypotheticalproteinFrancci3_2346[Frankiasp.CcI3]	0.23874	0	-0.971083
hypotheticalproteinFrancci3_2349[Frankiasp.CcI3]	0	0.100267	-0.994961
hypotheticalproteinFrancci3_2354[Frankiasp.CcI3]	0.421343	0	-0.906901
hypotheticalproteinFrancci3_2365[Frankiasp.CcI3]	0	0.4263	-0.904582
hypotheticalproteinFrancci3_2372[Frankiasp.CcI3]	0	0.425697	-0.904866
hypotheticalproteinFrancci3_2387[Frankiasp.CcI3]	0	0.298155	-0.954517
hypotheticalproteinFrancci3_2393[Frankiasp.CcI3]	0	0.371995	-0.928235
hypotheticalproteinFrancci3_2434[Frankiasp.CcI3]	0.293159	0	-0.956064
hypotheticalproteinFrancci3_2440[Frankiasp.CcI3]	0.396008	0	-0.918247
hypotheticalproteinFrancci3_2441[Frankiasp.CcI3]	0.396123	0	-0.918198
hypotheticalproteinFrancci3_2446[Frankiasp.CcI3]	0	0.485843	-0.874046
hypotheticalproteinFrancci3_2477[Frankiasp.CcI3]	0.002445	0	-0.999997
hypotheticalproteinFrancci3_2482[Frankiasp.CcI3]	0	0.54704	-0.837106
hypotheticalproteinFrancci3_2491[Frankiasp.CcI3]	0.094973	0	-0.99548
hypotheticalproteinFrancci3_2492[Frankiasp.CcI3]	0.516965	0	-0.856007
hypotheticalproteinFrancci3_2515[Frankiasp.CcI3]	0	0.513729	-0.857953
hypotheticalproteinFrancci3_2541[Frankiasp.CcI3]	0	0.328684	-0.94444
hypotheticalproteinFrancci3_2549[Frankiasp.CcI3]	0.068665	0	-0.99764
hypotheticalproteinFrancci3_2568[Frankiasp.CcI3]	0	0.121459	-0.992596
hypotheticalproteinFrancci3_2572[Frankiasp.CcI3]	0.254879	0	-0.966973
hypotheticalproteinFrancci3_2584[Frankiasp.CcI3]	0.054315	0	-0.998524
hypotheticalproteinFrancci3_2588[Frankiasp.CcI3]	0	0.21126	-0.97743
hypotheticalproteinFrancci3_2589[Frankiasp.CcI3]	0.261795	0	-0.965124
hypotheticalproteinFrancci3_2593[Frankiasp.CcI3]	0	0.247657	-0.968848
hypotheticalproteinFrancci3_2608[Frankiasp.CcI3]	0.458655	0	-0.888615
hypotheticalproteinFrancci3_2636[Frankiasp.CcI3]	0.540795	0	-0.841155
hypotheticalproteinFrancci3_2644[Frankiasp.CcI3]	0	0.260126	-0.965575
hypotheticalproteinFrancci3_2652[Frankiasp.CcI3]	0.457808	0	-0.889051
hypotheticalproteinFrancci3_2675[Frankiasp.CcI3]	0	0.399949	-0.916538
hypotheticalproteinFrancci3_2677[Frankiasp.CcI3]	0	0.314193	-0.949359
hypotheticalproteinFrancci3_2693[Frankiasp.CcI3]	0	0.42735	-0.904086
hypotheticalproteinFrancci3_2701[Frankiasp.CcI3]	0	0.270207	-0.962802
hypotheticalproteinFrancci3_2709[Frankiasp.CcI3]	0	0.331421	-0.943483
hypotheticalproteinFrancci3_2716[Frankiasp.CcI3]	0.151729	0	-0.988422
hypotheticalproteinFrancci3_2722[Frankiasp.CcI3]	0.500895	0	-0.865508
hypotheticalproteinFrancci3_2727[Frankiasp.CcI3]	0.532663	0	-0.846327
hypotheticalproteinFrancci3_2732[Frankiasp.CcI3]	0.31307	0	-0.94973
hypotheticalproteinFrancci3_2737[Frankiasp.CcI3]	0	0.260314	-0.965524
hypotheticalproteinFrancci3_2738[Frankiasp.CcI3]	0	0.322136	-0.946694
hypotheticalproteinFrancci3_2740[Frankiasp.CcI3]	0	0.231825	-0.972757
hypotheticalproteinFrancci3_2745[Frankiasp.CcI3]	0	0.367651	-0.929964
hypotheticalproteinFrancci3_2786[Frankiasp.CcI3]	0.351342	0	-0.936247
hypotheticalproteinFrancci3_2825[Frankiasp.CcI3]	0.160205	0	-0.987084
hypotheticalproteinFrancci3_2859[Frankiasp.CcI3]	0.585532	0	-0.810649
hypotheticalproteinFrancci3_2891[Frankiasp.CcI3]	0	0.535145	-0.84476
hypotheticalproteinFrancci3_2893[Frankiasp.CcI3]	0	0.169644	-0.985505
hypotheticalproteinFrancci3_2895[Frankiasp.CcI3]	0.528692	0	-0.848814
hypotheticalproteinFrancci3_2903[Frankiasp.CcI3]	0.251181	0	-0.96794
hypotheticalproteinFrancci3_2932[Frankiasp.CcI3]	0.107345	0	-0.994222
hypotheticalproteinFrancci3_3001[Frankiasp.CcI3]	0.561725	0	-0.827324
hypotheticalproteinFrancci3_3018[Frankiasp.CcI3]	0.455902	0	-0.89003
hypotheticalproteinFrancci3_3035[Frankiasp.CcI3]	0.291301	0	-0.956632
hypotheticalproteinFrancci3_3044[Frankiasp.CcI3]	0	0.109875	-0.993945
hypotheticalproteinFrancci3_3046[Frankiasp.CcI3]	0.042321	0	-0.999104
hypotheticalproteinFrancci3_3079[Frankiasp.CcI3]	0	0.249292	-0.968428
hypotheticalproteinFrancci3_3083[Frankiasp.CcI3]	0.402101	0	-0.915595
hypotheticalproteinFrancci3_3271[Frankiasp.CcI3]	0.491709	0	-0.87076
hypotheticalproteinFrancci3_3279[Frankiasp.CcI3]	0	0.287035	-0.95792
hypotheticalproteinFrancci3_3289[Frankiasp.CcI3]	0.018057	0	-0.999837
hypotheticalproteinFrancci3_3298[Frankiasp.CcI3]	0	0.394179	-0.919034
hypotheticalproteinFrancci3_3299[Frankiasp.CcI3]	0	0.499237	-0.866465
hypotheticalproteinFrancci3_3324[Frankiasp.CcI3]	0	0.336064	-0.941839
hypotheticalproteinFrancci3_3335[Frankiasp.CcI3]	0.516858	0	-0.856071
hypotheticalproteinFrancci3_3342[Frankiasp.CcI3]	0	0.471868	-0.881669
hypotheticalproteinFrancci3_3343[Frankiasp.CcI3]	0.028918	0	-0.999582
hypotheticalproteinFrancci3_3349[Frankiasp.CcI3]	0	0.474297	-0.880365
hypotheticalproteinFrancci3_3421[Frankiasp.CcI3]	0.224906	0	-0.974381
hypotheticalproteinFrancci3_3427[Frankiasp.CcI3]	0.346731	0	-0.937965
hypotheticalproteinFrancci3_3458[Frankiasp.CcI3]	0	0.205934	-0.978566
hypotheticalproteinFrancci3_3534[Frankiasp.CcI3]	0.472261	0	-0.881458
hypotheticalproteinFrancci3_3586[Frankiasp.CcI3]	0	0.147732	-0.989027
hypotheticalproteinFrancci3_3669[Frankiasp.CcI3]	0	0.252991	-0.967469
hypotheticalproteinFrancci3_3674[Frankiasp.CcI3]	0.589857	0	-0.807508
hypotheticalproteinFrancci3_3686[Frankiasp.CcI3]	0.49901	0	-0.866596
hypotheticalproteinFrancci3_3781[Frankiasp.CcI3]	0.425353	0	-0.905028
hypotheticalproteinFrancci3_3840[Frankiasp.CcI3]	0.085853	0	-0.996308
hypotheticalproteinFrancci3_3841[Frankiasp.CcI3]	0	0.316343	-0.948645
hypotheticalproteinFrancci3_3847[Frankiasp.CcI3]	0	0.060476	-0.99817
hypotheticalproteinFrancci3_3849[Frankiasp.CcI3]	0.354297	0	-0.935133
hypotheticalproteinFrancci3_3860[Frankiasp.CcI3]	0	0.173372	-0.984856
hypotheticalproteinFrancci3_3873[Frankiasp.CcI3]	0	0.265936	-0.963991
hypotheticalproteinFrancci3_3885[Frankiasp.CcI3]	0.590119	0	-0.807316
hypotheticalproteinFrancci3_3890[Frankiasp.CcI3]	0.2135	0	-0.976943
hypotheticalproteinFrancci3_3892[Frankiasp.CcI3]	0.124535	0	-0.992215
hypotheticalproteinFrancci3_3912[Frankiasp.CcI3]	0.155715	0	-0.987802
hypotheticalproteinFrancci3_3955[Frankiasp.CcI3]	0	0.100467	-0.99494
hypotheticalproteinFrancci3_3997[Frankiasp.CcI3]	0.051578	0	-0.998669
hypotheticalproteinFrancci3_3999[Frankiasp.CcI3]	0.435951	0	-0.89997
hypotheticalproteinFrancci3_4002[Frankiasp.CcI3]	0.298268	0	-0.954482
hypotheticalproteinFrancci3_4007[Frankiasp.CcI3]	0	0.470973	-0.882147
hypotheticalproteinFrancci3_4016[Frankiasp.CcI3]	0.035114	0	-0.999383
hypotheticalproteinFrancci3_4018[Frankiasp.CcI3]	0	0.487393	-0.873182
hypotheticalproteinFrancci3_4020[Frankiasp.CcI3]	0.035117	0	-0.999383
hypotheticalproteinFrancci3_4021[Frankiasp.CcI3]	0	0.42903	-0.90329
hypotheticalproteinFrancci3_4024[Frankiasp.CcI3]	0	0.529413	-0.848364
hypotheticalproteinFrancci3_4030[Frankiasp.CcI3]	0.211023	0	-0.977481
hypotheticalproteinFrancci3_4043[Frankiasp.CcI3]	0.513841	0	-0.857886
hypotheticalproteinFrancci3_4085[Frankiasp.CcI3]	0.514575	0	-0.857445
hypotheticalproteinFrancci3_4121[Frankiasp.CcI3]	0	0.230035	-0.973182
hypotheticalproteinFrancci3_4130[Frankiasp.CcI3]	0	0.059399	-0.998234
hypotheticalproteinFrancci3_4150[Frankiasp.CcI3]	0	0.15264	-0.988282
hypotheticalproteinFrancci3_4152[Frankiasp.CcI3]	0	0.410569	-0.91183
hypotheticalproteinFrancci3_4172[Frankiasp.CcI3]	0	0.20672	-0.9784
hypotheticalproteinFrancci3_4173[Frankiasp.CcI3]	0.331396	0	-0.943492
hypotheticalproteinFrancci3_4257[Frankiasp.CcI3]	0.248358	0	-0.968668
hypotheticalproteinFrancci3_4266[Frankiasp.CcI3]	0	0.231635	-0.972803
hypotheticalproteinFrancci3_4276[Frankiasp.CcI3]	0.261775	0	-0.965129
hypotheticalproteinFrancci3_4320[Frankiasp.CcI3]	0	0.088437	-0.996082
hypotheticalproteinFrancci3_4332[Frankiasp.CcI3]	0.099681	0	-0.995019
hypotheticalproteinFrancci3_4392[Frankiasp.CcI3]	0.44634	0	-0.894864
hypotheticalproteinFrancci3_4404[Frankiasp.CcI3]	0.022115	0	-0.999755
hypotheticalproteinFrancci3_4492[Frankiasp.CcI3]	0.399777	0	-0.916613
hypotheticalproteinFrancci3_4509[Frankiasp.CcI3]	0.200769	0	-0.979639
hypotheticalproteinFrancci3_4530[Frankiasp.CcI3]	0	0.495927	-0.868364
hypotheticalproteinFrancci3_4532[Frankiasp.CcI3]	0.265345	0	-0.964153
integralmembraneproteinMviN[Frankiasp.CcI3]	0.034089	0	-0.999419
integrase[Frankiasp.CcI3]	0	0.358827	-0.933404
integrase[Frankiasp.CcI3]	0	0.043984	-0.999032
IS6familytransposase[Frankiasp.CcI3]	0.097596	0	-0.995226
isoleucyl-tRNAsynthetase[Frankiasp.CcI3]	0	0.175443	-0.98449
IucA/IucC[Frankiasp.CcI3]	0	0.443001	-0.896521
leucyl-tRNAsynthetase[Frankiasp.CcI3]	0.040357	0	-0.999185
limonene-1,2-epoxidehydrolase[Frankiasp.CcI3]	0.367635	0	-0.92997
lipase,putative[Frankiasp.CcI3]	0.585022	0	-0.811017
lipidAbiosynthesislauroylacyltransferase[Frankiasp.CcI3]	0.518964	0	-0.854796
lipoylsynthase[Frankiasp.CcI3]	0.369922	0	-0.929063
L-lysine6-monooxygenase(NADPH)[Frankiasp.CcI3]	0.027753	0	-0.999615
LmbE-likeprotein[Frankiasp.CcI3]	0	0.263299	-0.964714
LmbE-likeprotein[Frankiasp.CcI3]	0	0.149839	-0.98871
LmbE-likeprotein[Frankiasp.CcI3]	0.405781	0	-0.913971
LmbE-likeprotein[Frankiasp.CcI3]	0.526187	0	-0.850369
luciferase-like[Frankiasp.CcI3]	0	0.017583	-0.999845
luciferase-like[Frankiasp.CcI3]	0.20878	0	-0.977963
LysRfamilytranscriptionalregulator[Frankiasp.CcI3]	0	0.377505	-0.926007
LysRfamilytranscriptionalregulator[Frankiasp.CcI3]	0	0.336491	-0.941687
LysRfamilytranscriptionalregulator[Frankiasp.CcI3]	0.259622	0	-0.96571
magnesiumandcobalttransportproteinCorA[Frankiasp.CcI3]	0	0.510579	-0.859831
majorfacilitatortransporter[Frankiasp.CcI3]	0.098042	0	-0.995182
majorfacilitatortransporter[Frankiasp.CcI3]	0	0.049767	-0.998761
majorfacilitatortransporter[Frankiasp.CcI3]	0.046279	0	-0.998929
majorfacilitatortransporter[Frankiasp.CcI3]	0.325122	0	-0.945672
majorfacilitatortransporter[Frankiasp.CcI3]	0.390881	0	-0.920441
majorfacilitatortransporter[Frankiasp.CcI3]	0.495698	0	-0.868495
malto-oligosyltrehalosesynthase[Frankiasp.CcI3]	0.270137	0	-0.962822
MarRfamilytranscriptionalregulator[Frankiasp.CcI3]	0.336349	0	-0.941737
membraneprotein[Frankiasp.CcI3]	0	0.454962	-0.890511
membraneprotein-like[Frankiasp.CcI3]	0	0.456827	-0.889556
MerRfamilytranscriptionalregulator[Frankiasp.CcI3]	0.039341	0	-0.999226
MerRfamilytranscriptionalregulator[Frankiasp.CcI3]	0.371565	0	-0.928407
metallophosphoesterase[Frankiasp.CcI3]	0	0.210261	-0.977645
metallophosphoesterase[Frankiasp.CcI3]	0.164731	0	-0.986339
metallophosphoesterase[Frankiasp.CcI3]	0.463274	0	-0.886215
methanemonooxygenase[Frankiasp.CcI3]	0.163817	0	-0.986491
methionyl-tRNAsynthetase[Frankiasp.CcI3]	0.468104	0	-0.883673
methyltransferaseFkbM[Frankiasp.CcI3]	0.547772	0	-0.836628
methyltransferasetype11[Frankiasp.CcI3]	0	0.229378	-0.973337
methyltransferasetype11[Frankiasp.CcI3]	0.05797	0	-0.998318
methyltransferasetype11[Frankiasp.CcI3]	0.032715	0	-0.999465
methyltransferasetype11[Frankiasp.CcI3]	0.372876	0	-0.927881
MMPL[Frankiasp.CcI3]	0.57518	0	-0.818027
MMPL[Frankiasp.CcI3]	0.525218	0	-0.850968
molybdopterindehydrogenase,FAD-binding[Frankiasp.CcI3]	0.131171	0	-0.99136
molybdopterin-guaninedinucleotidebiosynthesisproteinA-like[Frankiasp.CcI3]	0	0.516046	-0.856561
monooxygenase,FAD-binding[Frankiasp.CcI3]	0	0.139777	-0.990183
monooxygenase,FAD-binding[Frankiasp.CcI3]	0.576262	0	-0.817265
monooxygenase,FAD-binding[Frankiasp.CcI3]	0.496504	0	-0.868034
monooxygenasecomponentMmoB/DmpM[Frankiasp.CcI3]	0.459813	0	-0.888016
MscSmechanosensitiveionchannel[Frankiasp.CcI3]	0.280293	0	-0.959915
multicopperoxidase,type3[Frankiasp.CcI3]	0	0.337325	-0.941388
mycothiol-dependentmaleylpyruvateisomerase[Frankiasp.CcI3]	0.040177	0	-0.999193
N-6DNAmethylase[Frankiasp.CcI3]	0.009503	0	-0.999955
NAD-dependentepimerase/dehydratase[Frankiasp.CcI3]	0	0.261822	-0.965116
NAD-dependentepimerase/dehydratase[Frankiasp.CcI3]	0.270771	0	-0.962644
NAD-dependentepimerase/dehydratase[Frankiasp.CcI3]	0.320342	0	-0.947302
NAD-dependentepimerase/dehydratase[Frankiasp.CcI3]	0.47031	0	-0.882501
nickel-dependenthydrogenase,largesubunit[Frankiasp.CcI3]	0.087121	0	-0.996198
nicotinicacidmononucleotideadenylyltransferase[Frankiasp.CcI3]	0.064219	0	-0.997936
nitrogenfixationproteinNifW[Frankiasp.CcI3]	0.278848	0	-0.960335
nitrogenregulatoryproteinP-II[Frankiasp.CcI3]	0	0.127726	-0.991809
NLP/P60[Frankiasp.CcI3]	0	0.253107	-0.967438
NLP/P60[Frankiasp.CcI3]	0.497268	0	-0.867597
nucleicacidbindingprotein[Frankiasp.CcI3]	0.180475	0	-0.98358
nucleotidyltransferase[Frankiasp.CcI3]	0.116051	0	-0.993243
NUDIXhydrolase[Frankiasp.CcI3]	0	0.287719	-0.957715
NUDIXhydrolase[Frankiasp.CcI3]	0.061516	0	-0.998106
NUDIXhydrolase[Frankiasp.CcI3]	0.368683	0	-0.929555
NUDIXhydrolase[Frankiasp.CcI3]	0.493233	0	-0.869898
NUDIXhydrolase[Frankiasp.CcI3]	0.495916	0	-0.86837
osmosensitiveK+channelsignaltransductionhistidinekinase[Frankiasp.CcI3]	0	0.070183	-0.997534
parallelbeta-helixrepeat-containingprotein[Frankiasp.CcI3]	0.134615	0	-0.990898
patatin[Frankiasp.CcI3]	0.207532	0	-0.978228
peptidaseC60,sortaseAandB[Frankiasp.CcI3]	0.233237	0	-0.97242
peptidaseM23B[Frankiasp.CcI3]	0	0.243487	-0.969904
peptidaseM4,thermolysin[Frankiasp.CcI3]	0.289997	0	-0.957028
peptidaseM52,hydrogenuptakeprotein[Frankiasp.CcI3]	0.356494	0	-0.934298
peptidaseS1andS6,chymotrypsin/Hap[Frankiasp.CcI3]	0.025133	0	-0.999684
periplasmicsensorsignaltransductionhistidinekinase[Frankiasp.CcI3]	0	0.509106	-0.860704
periplasmicsensorsignaltransductionhistidinekinase[Frankiasp.CcI3]	0	0.440271	-0.897865
periplasmicsensorsignaltransductionhistidinekinase[Frankiasp.CcI3]	0.248702	0	-0.96858
periplasmicsolutebindingprotein[Frankiasp.CcI3]	0	0.50295	-0.864315
phageintegrase[Frankiasp.CcI3]	0	0.54548	-0.838124
phageintegrase[Frankiasp.CcI3]	0	0.403264	-0.915084
phenylalanyl-tRNAsynthetasesubunitbeta[Frankiasp.CcI3]	0	0.251918	-0.967748
phosphateuptakeregulator,PhoU[Frankiasp.CcI3]	0.269769	0	-0.962925
phosphatidylinositol-3-phosphatephosphatase[Frankiasp.CcI3]	0.46154	0	-0.88712
phosphoenolpyruvatesynthase[Frankiasp.CcI3]	0.184333	0	-0.982864
phosphoesterasePHP-like[Frankiasp.CcI3]	0	0.104484	-0.994527
phosphoesterasePHP-like[Frankiasp.CcI3]	0.09802	0	-0.995184
phosphoglyceratemutase[Frankiasp.CcI3]	0	0.35919	-0.933265
phospholipid/glycerolacyltransferase[Frankiasp.CcI3]	0	0.342971	-0.939346
phosphonateABCtransporterATP-binding[Frankiasp.CcI3]	0.095382	0	-0.995441
phosphopantetheineadenylyltransferase[Frankiasp.CcI3]	0.477758	0	-0.878492
phosphopantetheine-binding[Frankiasp.CcI3]	0	0.424118	-0.905607
phosphopantetheine-binding[Frankiasp.CcI3]	0.587045	0	-0.809554
phosphoribosylglycinamideformyltransferase[Frankiasp.CcI3]	0.270121	0	-0.962827
Pirin-like[Frankiasp.CcI3]	0.409147	0	-0.912468
Poly(3-hydroxybutyrate)depolymerase-like[Frankiasp.CcI3]	0.107407	0	-0.994215
polyphosphateglucokinase[Frankiasp.CcI3]	0.492443	0	-0.870345
polyphosphatekinase[Frankiasp.CcI3]	0.387713	0	-0.92178
polysaccharidebiosynthesisprotein[Frankiasp.CcI3]	0	0.283576	-0.95895
polysaccharidedeacetylase[Frankiasp.CcI3]	0	0.207387	-0.978259
potassium-transportingATPasesubunitB[Frankiasp.CcI3]	0.568577	0	-0.82263
precorrin-6YC5,15-methyltransferase(decarboxylating)[Frankiasp.CcI3]	0	0.306412	-0.951899
prolylaminopeptidase[Frankiasp.CcI3]	0.225709	0	-0.974195
proteinserine/threoninephosphatases[Frankiasp.CcI3]	0	0.051317	-0.998682
pterin-4-alpha-carbinolaminedehydratase[Frankiasp.CcI3]	0	0.203621	-0.97905
pterin-4-alpha-carbinolaminedehydratase[Frankiasp.CcI3]	0	0.54318	-0.839616
pterin-4-alpha-carbinolaminedehydratase[Frankiasp.CcI3]	0	0.005489	-0.999985
purinenucleosidephosphorylase[Frankiasp.CcI3]	0	0.087924	-0.996127
putativeABCtransporterpermease[Frankiasp.CcI3]	0	0.207845	-0.978162
putativeacetonecarboxylasegammasubunit[Frankiasp.CcI3]	0.036711	0	-0.999326
putativeacetyltransferase[Frankiasp.CcI3]	0	0.053288	-0.998579
putativeacylcarrierprotein[Frankiasp.CcI3]	0	0.109836	-0.99395
putativeATP/GTPbindingprotein[Frankiasp.CcI3]	0	0.347683	-0.937612
putativeATP/GTPbindingprotein[Frankiasp.CcI3]	0.463715	0	-0.885984
putativecytochromeP450[Frankiasp.CcI3]	0.267986	0	-0.963423
putativeDNA-bindingprotein[Frankiasp.CcI3]	0	0.127095	-0.991891
putativeDNA-bindingprotein[Frankiasp.CcI3]	0.342526	0	-0.939508
putativeDNAmethylase[Frankiasp.CcI3]	0	0.033644	-0.999434
putativeDNAmethyltransferase[Frankiasp.CcI3]	0.290767	0	-0.956794
putativehydrolase[Frankiasp.CcI3]	0	0.496399	-0.868095
putativeintegralmembraneprotein[Frankiasp.CcI3]	0.092462	0	-0.995716
putativemethyl-acceptingchemotaxissensorytransducer[Frankiasp.CcI3]	0.553177	0	-0.833064
putativeO-methyltransferase[Frankiasp.CcI3]	0	0.330891	-0.943669
putativeO-methyltransferase[Frankiasp.CcI3]	0	0.293885	-0.955841
putativeO-methyltransferase[Frankiasp.CcI3]	0.300286	0	-0.953849
putativeO-methyltransferase[Frankiasp.CcI3]	0.553129	0	-0.833096
putativeO-methyltransferase[Frankiasp.CcI3]	0.495116	0	-0.868827
putativePAS/PACsensorprotein[Frankiasp.CcI3]	0.424105	0	-0.905613
putativephosphoesterase[Frankiasp.CcI3]	0.210293	0	-0.977638
putativeproteinYmh[Frankiasp.CcI3]	0.121897	0	-0.992543
putativeregulatoryprotein[Frankiasp.CcI3]	0	0.104047	-0.994572
putativereplicationinitiationprotein[Frankiasp.CcI3]	0	0.304436	-0.952533
putativeRNA-bindingSunprotein[Frankiasp.CcI3]	0.386176	0	-0.922425
putativeryanodinereceptor[Frankiasp.CcI3]	0.039297	0	-0.999228
putativesecretedhydrolase[Frankiasp.CcI3]	0	0.423774	-0.905768
putativesecretedprotein[Frankiasp.CcI3]	0	0.413352	-0.910572
putativeserine/threoninekinaseanti-sigmafactor[Frankiasp.CcI3]	0	0.158117	-0.98742
putativeserine/threoninekinaseanti-sigmafactor[Frankiasp.CcI3]	0.421142	0	-0.906995
putativesignaltransductionhistidinekinase[Frankiasp.CcI3]	0.398241	0	-0.917281
putativesugarnucleotideprocessingenzyme[Frankiasp.CcI3]	0	0.023045	-0.999734
putativetranscriptionalregulator[Frankiasp.CcI3]	0.164759	0	-0.986334
putativetranscriptionalregulator[Frankiasp.CcI3]	0.476874	0	-0.878972
putativetranscriptionalregulator[Frankiasp.CcI3]	0.538549	0	-0.842594
putativetransglycosylaseassociatedprotein[Frankiasp.CcI3]	0.435764	0	-0.900061
putativetransmembraneeffluxprotein[Frankiasp.CcI3]	0	0.388468	-0.921462
putativetransposase,IS891/IS1136/IS1341[Frankiasp.CcI3]	0	0.415824	-0.909445
putativetransposase,IS891/IS1136/IS1341[Frankiasp.CcI3]	0.349297	0	-0.937012
putativetransposase[Frankiasp.CcI3]	0	0.494009	-0.869457
putativetransposase[Frankiasp.CcI3]	0.579446	0	-0.815011
putativeureaseaccessoryprotein[Frankiasp.CcI3]	0	0.052889	-0.9986
pyridinenucleotide-disulphideoxidoreductasedimerisationregion[Frankiasp.CcI3]	0	0.245546	-0.969385
pyridoxal-dependentdecarboxylase[Frankiasp.CcI3]	0.335609	0	-0.942001
pyridoxamine5'-phosphateoxidase[Frankiasp.CcI3]	0	0.523772	-0.851858
pyruvateflavodoxin/ferredoxinoxidoreductase-like[Frankiasp.CcI3]	0	0.544332	-0.83887
radicalSAMfamilyprotein[Frankiasp.CcI3]	0	0.274499	-0.961587
radicalSAMfamilyprotein[Frankiasp.CcI3]	0	0.352474	-0.935822
radicalSAMfamilyprotein[Frankiasp.CcI3]	0	0.535534	-0.844514
radicalSAMfamilyprotein[Frankiasp.CcI3]	0	0.444277	-0.895889
recombinase[Frankiasp.CcI3]	0	0.329875	-0.944025
recombinase[Frankiasp.CcI3]	0	0.318511	-0.947919
recombinase[Frankiasp.CcI3]	0	0.298684	-0.954352
recombinase[Frankiasp.CcI3]	0.180769	0	-0.983526
recombinase[Frankiasp.CcI3]	0.314044	0	-0.949409
recombinase[Frankiasp.CcI3]	0.562169	0	-0.827023
recombinaseA[Frankiasp.CcI3]	0	0.168054	-0.985778
ResB-like[Frankiasp.CcI3]	0	0.480779	-0.876842
resolvase-likeprotein[Frankiasp.CcI3]	0.314477	0	-0.949265
resolvase-likeprotein[Frankiasp.CcI3]	0.233107	0	-0.972451
responseregulatorreceiverprotein[Frankiasp.CcI3]	0	0.406508	-0.913647
reversetranscriptase[Frankiasp.CcI3]	0	0.362603	-0.931944
reversetranscriptase[Frankiasp.CcI3]	0.316043	0	-0.948745
rhomboid-likeprotein[Frankiasp.CcI3]	0.471089	0	-0.882086
ribonucleosidediphosphatereductase,B12-dependent[Frankiasp.CcI3]	0.313451	0	-0.949604
Rieske(2Fe-2S)protein[Frankiasp.CcI3]	0.394512	0	-0.918891
ROK[Frankiasp.CcI3]	0	0.25885	-0.965918
ROK[Frankiasp.CcI3]	0.560072	0	-0.828444
RpiRfamilytranscriptionalregulator[Frankiasp.CcI3]	0	0.422405	-0.906407
salicylate1-monooxygenase[Frankiasp.CcI3]	0	0.334099	-0.942538
SARPfamilytranscriptionalregulator[Frankiasp.CcI3]	0	0.405459	-0.914113
SARPfamilytranscriptionalregulator[Frankiasp.CcI3]	0.260063	0	-0.965592
Sec-independentproteintranslocaseTatC[Frankiasp.CcI3]	0	0.023528	-0.999723
secretionproteinHlyD[Frankiasp.CcI3]	0	0.083339	-0.996521
secretionproteinHlyD[Frankiasp.CcI3]	0.535835	0	-0.844323
serine/threonineproteinkinase[Frankiasp.CcI3]	0	0.249119	-0.968473
serine/threonineproteinkinase[Frankiasp.CcI3]	0	0.201629	-0.979462
serine/threonineproteinkinase[Frankiasp.CcI3]	0	0.30587	-0.952073
serine/threonineproteinkinase[Frankiasp.CcI3]	0.29013	0	-0.956987
serine/threonineproteinkinase[Frankiasp.CcI3]	0.435624	0	-0.900128
Serine-typeD-Ala-D-Alacarboxypeptidase[Frankiasp.CcI3]	0.11303	0	-0.993592
short-chaindehydrogenase/reductaseSDR[Frankiasp.CcI3]	0	0.523967	-0.851738
short-chaindehydrogenase/reductaseSDR[Frankiasp.CcI3]	0	0.418844	-0.908058
short-chaindehydrogenase/reductaseSDR[Frankiasp.CcI3]	0.077885	0	-0.996962
short-chaindehydrogenase/reductaseSDR[Frankiasp.CcI3]	0.283009	0	-0.959117
short-chaindehydrogenase/reductaseSDR[Frankiasp.CcI3]	0.208277	0	-0.97807
shortchaindehydrogenase[Frankiasp.CcI3]	0	0.021781	-0.999763
sigma-24[Frankiasp.CcI3]	0.155084	0	-0.987901
signalpeptidaseI[Frankiasp.CcI3]	0.377039	0	-0.926198
signalpeptidepeptidaseA[Frankiasp.CcI3]	0	0.141874	-0.989885
site-specificrecombinaseXerD-like[Frankiasp.CcI3]	0	0.465638	-0.884975
sodium/hydrogenexchanger[Frankiasp.CcI3]	0	0.432944	-0.901421
stageIIsporulationE[Frankiasp.CcI3]	0	0.478852	-0.877896
succinatedehydrogenase,cytochromebsubunit[Frankiasp.CcI3]	0.004825	0	-0.999988
succinatedehydrogenasesubunitD[Frankiasp.CcI3]	0.414937	0	-0.90985
sulfotransferase[Frankiasp.CcI3]	0.088425	0	-0.996083
TadE-like[Frankiasp.CcI3]	0.070724	0	-0.997496
taurinedioxygenase[Frankiasp.CcI3]	0	0.462295	-0.886726
tetratricopeptideTPR_2[Frankiasp.CcI3]	0	0.258111	-0.966115
tetratricopeptideTPR_4[Frankiasp.CcI3]	0.117142	0	-0.993115
tetratricopeptideTPR_4[Frankiasp.CcI3]	0.565306	0	-0.824882
tetratricopeptideTPR_4[Frankiasp.CcI3]	0.526162	0	-0.850385
TetRfamilytranscriptionalregulator[Frankiasp.CcI3]	0.371307	0	-0.92851
TetRfamilytranscriptionalregulator[Frankiasp.CcI3]	0.547884	0	-0.836554
TetRfamilytranscriptionalregulator[Frankiasp.CcI3]	0.555439	0	-0.831558
ThiJ/PfpI[Frankiasp.CcI3]	0.541214	0	-0.840885
thioesterase[Frankiasp.CcI3]	0.523134	0	-0.85225
thymidylatekinase-like[Frankiasp.CcI3]	0.308987	0	-0.951066
transglutaminase-like[Frankiasp.CcI3]	0.351554	0	-0.936168
transglycosylase-like[Frankiasp.CcI3]	0.210959	0	-0.977495
transposase,IS204/IS1001/IS1096/IS1165[Frankiasp.CcI3]	0.225134	0	-0.974328
transposase,IS204/IS1001/IS1096/IS1165[Frankiasp.CcI3]	0.403241	0	-0.915094
transposase,IS4[Frankiasp.CcI3]	0	0	0
transposase,IS4[Frankiasp.CcI3]	0	0.110454	-0.993881
transposase,IS4[Frankiasp.CcI3]	0	0.454529	-0.890732
transposase,IS4[Frankiasp.CcI3]	0.094368	0	-0.995537
transposase,IS4[Frankiasp.CcI3]	0.310018	0	-0.950731
transposase,IS4[Frankiasp.CcI3]	0.319107	0	-0.947719
transposase,IS4[Frankiasp.CcI3]	0.534746	0	-0.845013
transposase,IS4[Frankiasp.CcI3]	0	0	0
transposase,IS605OrfB[Frankiasp.CcI3]	0.183609	0	-0.982999
transposase[Frankiasp.CcI3]	0	0.236592	-0.971609
transposase[Frankiasp.CcI3]	0.041411	0	-0.999142
transposase[Frankiasp.CcI3]	0.371788	0	-0.928318
transposase[Frankiasp.CcI3]	0.567547	0	-0.823341
transposase[Frankiasp.CcI3]	0.53243	0	-0.846474
transposaseIS116/IS110/IS902[Frankiasp.CcI3]	0	0.262327	-0.964979
transposaseIS116/IS110/IS902[Frankiasp.CcI3]	0.109353	0	-0.994003
transposaseIS116/IS110/IS902[Frankiasp.CcI3]	0.337999	0	-0.941146
transposaseIS116/IS110/IS902[Frankiasp.CcI3]	0.392945	0	-0.919562
transposaseIS66[Frankiasp.CcI3]	0	0.315013	-0.949087
transposaseIS66[Frankiasp.CcI3]	0	0.520374	-0.853938
transposaseTn3[Frankiasp.CcI3]	0.47094	0	-0.882165
trehalosesynthase-like[Frankiasp.CcI3]	0.474183	0	-0.880427
TrkA-like[Frankiasp.CcI3]	0.149593	0	-0.988748
tRNA-adenosinedeaminase[Frankiasp.CcI3]	0	0.16785	-0.985813
twin-argininetranslocationpathwaysignal[Frankiasp.CcI3]	0	0.079505	-0.996834
twocomponentLuxRfamilytranscriptionalregulator[Frankiasp.CcI3]	0.468951	0	-0.883224
twocomponentLuxRfamilytranscriptionalregulator[Frankiasp.CcI3]	0.519947	0	-0.854199
twocomponenttranscriptionalregulator[Frankiasp.CcI3]	0.417887	0	-0.908499
typeIIsecretionsystemprotein[Frankiasp.CcI3]	0	0.204151	-0.978939
typeIIsecretionsystemproteinE[Frankiasp.CcI3]	0.57694	0	-0.816787
typeIrestriction-modificationsystemspecificitydeterminant[Frankiasp.CcI3]	0	0.101118	-0.994874
TypeIVsecretorypathwayVirB4components-like[Frankiasp.CcI3]	0	0.400412	-0.916335
TypeIVsecretorypathwayVirD4components-like[Frankiasp.CcI3]	0	0.05255	-0.998618
TypeIVsecretorypathwayVirD4components-like[Frankiasp.CcI3]	0.530638	0	-0.847599
UBA/THIF-typeNAD/FADbindingfold[Frankiasp.CcI3]	0.351807	0	-0.936073
UbiE/COQ5methyltransferase[Frankiasp.CcI3]	0	0.406418	-0.913687
uncharacterizedFAD-dependentdehydrogenase[Frankiasp.CcI3]	0	0.201716	-0.979444
undecaprenylpyrophosphatephosphatase[Frankiasp.CcI3]	0.591475	0	-0.806324
uroporphyrinogen-IIIC-methyltransferase[Frankiasp.CcI3]	0	0.07681	-0.997046
uroporphyrinogen-IIIC-methyltransferase[Frankiasp.CcI3]	0	0.362521	-0.931975
UvrD/REPhelicase[Frankiasp.CcI3]	0.018988	0	-0.99982
valinedehydrogenase(NAD)[Frankiasp.CcI3]	0	0.043777	-0.999041
vonWillebrandfactor,typeA[Frankiasp.CcI3]	0.041067	0	-0.999156
VWAcontainingCoxE-like[Frankiasp.CcI3]	0.105159	0	-0.994455
WD-40repeat-containingprotein[Frankiasp.CcI3]	0.256773	0	-0.966472
WD-40repeat-containingserine/threoninproteinkinase[Frankiasp.CcI3]	0	0.263117	-0.964764
WD-40repeat-containingserine/threoninproteinkinase[Frankiasp.CcI3]	0.167276	0	-0.98591
WD-40repeat-containingserine/threoninproteinkinase[Frankiasp.CcI3]	0.365572	0	-0.930783
Xaa-Proaminopeptidase[Frankiasp.CcI3]	0.258832	0	-0.965922
XREfamilytranscriptionalregulator[Frankiasp.CcI3]	0	0.513223	-0.858255
XREfamilytranscriptionalregulator[Frankiasp.CcI3]	0.136858	0	-0.990591
XREfamilytranscriptionalregulator[Frankiasp.CcI3]	0	0.038753	-0.999249
XREfamilytranscriptionalregulator[Frankiasp.CcI3]	0.3381	0	-0.94111
XREfamilytranscriptionalregulator[Frankiasp.CcI3]	0.580817	0	-0.814034
zetatoxin[Frankiasp.CcI3]	0	0.216347	-0.976317
zinc-bindingalcoholdehydrogenase[Frankiasp.CcI3]	0.506193	0	-0.86242

## Sheet: GroupII
null	5dNH4	3dN2	3dNH4
EWEIGHT	1	1	1		Group II
2OG-Fe(II)oxygenase[Frankiasp.CcI3]	-0.442717	0.896661	0		3dN2 genes upregulated
2-oxoglutarateferredoxinoxidoreductasesubunitbeta[Frankiasp.CcI3]	0	0.942838	-0.333252		nif cluster
2-phosphoglyceratekinase[Frankiasp.CcI3]	0	0.99884	-0.048156
3-(3-hydroxyphenyl)propionatehydroxylase[Frankiasp.CcI3]	-0.484773	0.87464	0
3-dehydroquinatesynthase[Frankiasp.CcI3]	-0.174863	0.984593	0
3-isopropylmalatedehydrogenase[Frankiasp.CcI3]	0	0.949136	-0.314865
3-oxoacyl-[acyl-carrier-protein]reductase[Frankiasp.CcI3]	0	0.728363	-0.685191
3-oxoacyl-[acyl-carrier-protein]synthaseII[Frankiasp.CcI3]	0	0.996233	-0.086714
4-diphosphocytidyl-2-C-methyl-D-erythritolkinase[Frankiasp.CcI3]	0	0.970831	-0.239766
4Fe-4Sferredoxin,iron-sulfurbinding[Frankiasp.CcI3]	0	0.91635	-0.400378
4-hydroxyphenylpyruvatedioxygenase[Frankiasp.CcI3]	0	0.82921	-0.558938
5'-3'exonuclease[Frankiasp.CcI3]	0	0.9843	-0.176506
5-formyltetrahydrofolatecyclo-ligase[Frankiasp.CcI3]	-0.131512	0.991315	0
6-phosphogluconatedehydrogenase,NAD-binding[Frankiasp.CcI3]	-0.579624	0.814884	0
6-phosphogluconolactonase[Frankiasp.CcI3]	-0.428907	0.903349	0
AAA_5ATPaseassociatedwithvariouscellularactivities[Frankiasp.CcI3]	-0.585172	0.810909	0
AAA_5ATPaseassociatedwithvariouscellularactivities[Frankiasp.CcI3]	-0.168231	0.985748	0
AAAATPase[Frankiasp.CcI3]	-0.463593	0.886048	0
ABCtransporterrelated[Frankiasp.CcI3]	0	0.795209	-0.606336
ABCtransporterrelated[Frankiasp.CcI3]	0	0.80632	-0.59148
ABCtransporterrelated[Frankiasp.CcI3]	0	0.66189	-0.749601
ABCtransporterrelated[Frankiasp.CcI3]	0	0.906412	-0.422395
ABCtransporterrelated[Frankiasp.CcI3]	-0.171931	0.985109	0
ABCtransporterrelated[Frankiasp.CcI3]	0	0.995199	-0.097876
ABCtransporterrelated[Frankiasp.CcI3]	0	0.988478	-0.151363
ABCtransporterrelated[Frankiasp.CcI3]	0	0.999584	-0.028824
ABCtransporterrelated[Frankiasp.CcI3]	0	0.999934	-0.011493
ABCtransporterrelated[Frankiasp.CcI3]	-0.130376	0.991465	0
ABC-typemultidrugtransportsystemATPasecomponent-like[Frankiasp.CcI3]	0	0.756478	-0.65402
abortiveinfectionprotein[Frankiasp.CcI3]	0	0.606601	-0.795006
AbrBfamilytranscriptionalregulator[Frankiasp.CcI3]	0	0.967556	-0.252656
acetoacetyl-CoAsynthetase[Frankiasp.CcI3]	-0.528857	0.848711	0
Acyl-CoAdehydrogenase[Frankiasp.CcI3]	0	0.859427	-0.511258
acyl-CoAdehydrogenase-like[Frankiasp.CcI3]	0	0.800083	-0.59989
acyl-CoAdehydrogenase-like[Frankiasp.CcI3]	0	0.807255	-0.590203
acyl-CoAdehydrogenase-like[Frankiasp.CcI3]	0	0.975594	-0.219581
Acyl-CoAsynthetases(AMP-forming)/AMP-acidligasesII-like[Frankiasp.CcI3]	0	0.99262	-0.121266
addictionmoduletoxin,Txe/YoeB[Frankiasp.CcI3]	0	0.99994	-0.010921
adenosinedeaminase[Frankiasp.CcI3]	0	0.966703	-0.2559
adenosinedeaminase[Frankiasp.CcI3]	-0.587481	0.809238	0
adenosylhomocysteinase[Frankiasp.CcI3]	0	0.969828	-0.243792
adenylylsulfatekinase[Frankiasp.CcI3]	0	0.970862	-0.239639
aldehydedehydrogenase[Frankiasp.CcI3]	0	0.760542	-0.649289
aldo/ketoreductase[Frankiasp.CcI3]	0	0.97102	-0.238998
aldo/ketoreductase[Frankiasp.CcI3]	-0.408081	0.912946	0
alkalinephosphatase[Frankiasp.CcI3]	0	0.987575	-0.157149
alpha/betahydrolasefold[Frankiasp.CcI3]	0	0.762626	-0.64684
alpha/betahydrolasefold[Frankiasp.CcI3]	0	0.583513	-0.812104
alpha/betahydrolasefold[Frankiasp.CcI3]	0	0.863139	-0.504966
alpha-isopropylmalate/homocitratesynthasefamilytransferase[Frankiasp.CcI3]	0	0.601317	-0.79901
amidohydrolase2[Frankiasp.CcI3]	0	0.949527	-0.313685
amidophosphoribosyltransferases-like[Frankiasp.CcI3]	-0.106371	0.994327	0
aminoacidadenylation[Frankiasp.CcI3]	-0.617502	0.786569	0
aminoglycosidephosphotransferase[Frankiasp.CcI3]	-0.561036	0.827791	0
aminoglycosidephosphotransferase[Frankiasp.CcI3]	-0.091793	0.995778	0
aminotransferase,classIandII[Frankiasp.CcI3]	0	0.796138	-0.605115
aminotransferase[Frankiasp.CcI3]	0	0.771035	-0.636793
AMP-dependentsynthetaseandligase[Frankiasp.CcI3]	0	0.798928	-0.601427
AMP-dependentsynthetaseandligase[Frankiasp.CcI3]	0	0.746492	-0.665394
AMP-dependentsynthetaseandligase[Frankiasp.CcI3]	0	0.721181	-0.692746
AMP-dependentsynthetaseandligase[Frankiasp.CcI3]	0	0.99213	-0.125216
anthranilatesynthasecomponentI/chorismate-bindingprotein[Frankiasp.CcI3]	0	0.672022	-0.740531
antibioticbiosynthesismonooxygenase[Frankiasp.CcI3]	0	0.98089	-0.194562
antibioticbiosynthesismonooxygenase[Frankiasp.CcI3]	-0.451028	0.89251	0
anti-sigma-factorantagonistdomain-containingprotein[Frankiasp.CcI3]	0	0.934573	-0.355772
apolipoproteinN-acyltransferase[Frankiasp.CcI3]	0	0.755173	-0.655526
arginyl-tRNAsynthetase[Frankiasp.CcI3]	0	0.960077	-0.279735
aromatic-ring-hydroxylatingdioxygenase,betasubunit[Frankiasp.CcI3]	-0.499823	0.866128	0
ArsRfamilytranscriptionalregulator[Frankiasp.CcI3]	0	0.640835	-0.767678
ArsRfamilytranscriptionalregulator[Frankiasp.CcI3]	0	0.981601	-0.190944
ArsRfamilytranscriptionalregulator[Frankiasp.CcI3]	-0.310224	0.950664	0
asparaginesynthase(glutamine-hydrolysing)[Frankiasp.CcI3]	0	0.729447	-0.684037
aspartatekinase[Frankiasp.CcI3]	0	0.992212	-0.124557
assimilatorynitritereductase(NAD(P)H)largesubunitprecursor[Frankiasp.CcI3]	0	0.996592	-0.082483
ATP-dependentClpproteaseadaptorproteinClpS[Frankiasp.CcI3]	-0.275112	0.961412	0
ATP-dependentDNAhelicasePcrA[Frankiasp.CcI3]	0	0.662154	-0.749368
ATP-dependenthelicaseHrpA[Frankiasp.CcI3]	0	0.99507	-0.099176
bacterioferritin[Frankiasp.CcI3]	-0.382385	0.924003	0
beta-ketoacylsynthase[Frankiasp.CcI3]	0	0.820253	-0.572001
beta-ketoacylsynthase[Frankiasp.CcI3]	-0.396195	0.918166	0
beta-ketoacylsynthase[Frankiasp.CcI3]	-0.133415	0.99106	0
bifunctionalriboflavinkinase/FMNadenylyltransferase[Frankiasp.CcI3]	0	0.985869	-0.167521
binding-protein-dependenttransportsystemsinnermembranecomponent[Frankiasp.CcI3]	0	0.775299	-0.631595
butyryl-CoA:acetateCoAtransferase[Frankiasp.CcI3]	0	0.972275	-0.233842
butyryl-CoAdehydrogenase[Frankiasp.CcI3]	-0.000881	1	0
camphorresistanceproteinCrcB[Frankiasp.CcI3]	-0.593211	0.805047	0
carbamoylphosphatesynthaselargesubunit[Frankiasp.CcI3]	-0.147379	0.98908	0
carbonicanhydrase[Frankiasp.CcI3]	0	0.742243	-0.67013
CBS[Frankiasp.CcI3]	-0.139554	0.990214	0
cellcycleprotein[Frankiasp.CcI3]	-0.447312	0.894378	0
cellcycleprotein[Frankiasp.CcI3]	-0.308547	0.951209	0
celldivisionFtsK/SpoIIIE[Frankiasp.CcI3]	0	0.871173	-0.490977
celldivisionproteinFtsZ[Frankiasp.CcI3]	0	0.979722	-0.200364
cellenvelope-relatedtranscriptionalattenuator[Frankiasp.CcI3]	-0.339518	0.940599	0
cellwallhydrolase/autolysin[Frankiasp.CcI3]	-0.407596	0.913162	0
chaperoninGroEL[Frankiasp.CcI3]	-0.181059	0.983472	0
chromosomesegregationproteinSMC[Frankiasp.CcI3]	-0.138835	0.990316	0
citratelyasebetasubunit-like[Frankiasp.CcI3]	0	0.950133	-0.311844
CMP/dCMPdeaminase,zinc-binding[Frankiasp.CcI3]	0	0.650294	-0.759682
Cob(II)yrinicacida,c-diamidereductase[Frankiasp.CcI3]	0	0.909095	-0.416589
cobyricacidsynthase[Frankiasp.CcI3]	-0.096924	0.995292	0
cobyrinicacida,c-diamidesynthase[Frankiasp.CcI3]	-0.048125	0.998841	0
competence/damage-inducibleproteincinA[Frankiasp.CcI3]	-0.4433	0.896373	0
condensinsubunitScpA[Frankiasp.CcI3]	0	0.992835	-0.119497
condensinsubunitScpB[Frankiasp.CcI3]	0	0.968695	-0.248255
CopG-likeDNA-binding[Frankiasp.CcI3]	0	0.864971	-0.501823
copperresistanceproteinCopC[Frankiasp.CcI3]	0	0.940556	-0.339639
CRISPR-associatedCas1familyprotein[Frankiasp.CcI3]	0	0.748349	-0.663306
CRISPR-associatedCas1familyprotein[Frankiasp.CcI3]	0	0.909454	-0.415804
CRISPR-associatedCas2familyprotein[Frankiasp.CcI3]	0	0.857663	-0.514212
CRISPR-associatedCsh2familyprotein[Frankiasp.CcI3]	-0.04005	0.999198	0
cupin4[Frankiasp.CcI3]	0	0.66559	-0.746318
CutA1divalentiontoleranceprotein[Frankiasp.CcI3]	-0.23099	0.972956	0
cyclase/dehydrase[Frankiasp.CcI3]	0	0.999998	-0.002049
cyclicnucleotide-bindingdomain-containingprotein[Frankiasp.CcI3]	0	0.999916	-0.012977
cyclopropane-fatty-acyl-phospholipidsynthase[Frankiasp.CcI3]	0	0.675412	-0.73744
cytidinedeaminase[Frankiasp.CcI3]	-0.209042	0.977907	0
cytochromebdubiquinoloxidase,subunitII[Frankiasp.CcI3]	-0.544928	0.838483	0
cytochrome-coxidase[Frankiasp.CcI3]	0	0.865236	-0.501365
cytochromeP450[Frankiasp.CcI3]	0	0.970325	-0.241805
cytochromeP450[Frankiasp.CcI3]	-0.146791	0.989168	0
DEAD/DEAHboxhelicase-like[Frankiasp.CcI3]	0	0.997074	-0.076442
death-on-curingprotein[Frankiasp.CcI3]	0	0.975386	-0.220506
DegT/DnrJ/EryC1/StrSaminotransferase[Frankiasp.CcI3]	-0.617952	0.786216	0
delta-1-pyrroline-5-carboxylatedehydrogenase[Frankiasp.CcI3]	-0.599293	0.80053	0
deoxyribonuclease/RhorelatedTRAM[Frankiasp.CcI3]	0	0.995612	-0.09358
deoxyribose-phosphatealdolase[Frankiasp.CcI3]	-0.427391	0.904067	0
D-fructose-6-phosphateamidotransferase[Frankiasp.CcI3]	-0.475109	0.879927	0
diacylglycerolO-acyltransferase[Frankiasp.CcI3]	0	0.686155	-0.727456
diaminopimelateepimerase[Frankiasp.CcI3]	0	0.904799	-0.425839
diguanylatephosphodiesterase[Frankiasp.CcI3]	-0.2673	0.963613	0
DNA-N1-methyladeninedioxygenase[Frankiasp.CcI3]	0	0.993696	-0.112109
DNApolymeraseIIIsubunitalpha[Frankiasp.CcI3]	-0.089272	0.996007	0
DoxX[Frankiasp.CcI3]	-0.268525	0.963273	0
DSBAoxidoreductase[Frankiasp.CcI3]	0	0.978406	-0.206693
dTDP-glucose4,6-dehydratase[Frankiasp.CcI3]	-0.258139	0.966108	0
EmrB/QacAfamilydrugresistancetransporter[Frankiasp.CcI3]	-0.476473	0.879189	0
endonuclease/exonuclease/phosphatase[Frankiasp.CcI3]	-0.075885	0.997117	0
enoyl-CoAhydratase/shortchainenoyl-CoAhydratase[Frankiasp.CcI3]	0	0.999929	-0.011935
enoyl-CoAhydratase[Frankiasp.CcI3]	-0.184517	0.982829	0
ErfK/YbiS/YcfS/YnhG[Frankiasp.CcI3]	0	0.618499	-0.785785
excinucleaseABCsubunitA[Frankiasp.CcI3]	-0.268359	0.963319	0
excinucleaseABCsubunitC[Frankiasp.CcI3]	-0.258272	0.966072	0
exodeoxyribonucleaseV[Frankiasp.CcI3]	0	0.61075	-0.791823
extracellularligand-bindingreceptor[Frankiasp.CcI3]	0	0.914207	-0.405246
extracellularsolute-bindingprotein[Frankiasp.CcI3]	0	0.568101	-0.822959
extracellularsolute-bindingprotein[Frankiasp.CcI3]	-0.206539	0.978438	0
F420-0--gamma-glutamylligase[Frankiasp.CcI3]	0	0.892038	-0.451961
FADdependentoxidoreductase[Frankiasp.CcI3]	0	0.947447	-0.319913
FADdependentoxidoreductase[Frankiasp.CcI3]	-0.459909	0.887966	0
FADdependentoxidoreductase[Frankiasp.CcI3]	-0.149165	0.988812	0
FADlinkedoxidase-like[Frankiasp.CcI3]	-0.264133	0.964486	0
FADlinkedoxidase-like[Frankiasp.CcI3]	0	0.999768	-0.021535
FHAdomain-containingprotein[Frankiasp.CcI3]	-0.133435	0.991058	0
fibronectin,typeIII[Frankiasp.CcI3]	0	0.813498	-0.581567
filamentationinducedbycAMPproteinFic[Frankiasp.CcI3]	0	0.742209	-0.670168
Fisfamilytranscriptionalregulator[Frankiasp.CcI3]	0	0.931637	-0.363389
flavinreductase-like,FMN-binding[Frankiasp.CcI3]	-0.208963	0.977923	0
FolCbifunctionalprotein[Frankiasp.CcI3]	0	0.999698	-0.024557
GAFsensorhybridhistidinekinase[Frankiasp.CcI3]	-0.158649	0.987335	0
gamma-glutamylkinase[Frankiasp.CcI3]	-0.41886	0.908051	0
GCN5-relatedN-acetyltransferase[Frankiasp.CcI3]	0	0.807268	-0.590185
GCN5-relatedN-acetyltransferase[Frankiasp.CcI3]	0	0.752085	-0.659067
GCN5-relatedN-acetyltransferase[Frankiasp.CcI3]	0	0.702945	-0.711244
GCN5-relatedN-acetyltransferase[Frankiasp.CcI3]	0	0.836545	-0.547899
GCN5-relatedN-acetyltransferase[Frankiasp.CcI3]	0	0.976059	-0.217506
GCN5-relatedN-acetyltransferase[Frankiasp.CcI3]	0	0.974717	-0.223443
GCN5-relatedN-acetyltransferase[Frankiasp.CcI3]	-0.194392	0.980924	0
GCN5-relatedN-acetyltransferase[Frankiasp.CcI3]	0	0.999975	-0.007094
GDP-mannose4,6-dehydratase[Frankiasp.CcI3]	-0.362278	0.93207	0
Glu/Leu/Phe/Valdehydrogenase[Frankiasp.CcI3]	-0.220639	0.975356	0
glutamatedecarboxylase[Frankiasp.CcI3]	0	0.992075	-0.12565
glutamyl-tRNAsynthetase[Frankiasp.CcI3]	0	0.822994	-0.56805
glycinedehydrogenase[Frankiasp.CcI3]	-0.474875	0.880053	0
glycine--tRNAligase[Frankiasp.CcI3]	-0.087494	0.996165	0
glycogendebranchingproteinGlgX[Frankiasp.CcI3]	-0.464862	0.885383	0
glycogensynthase[Frankiasp.CcI3]	0	0.950113	-0.311906
glycosidehydrolasefamilyprotein[Frankiasp.CcI3]	0	0.805594	-0.592468
glycosidehydrolasefamilyprotein[Frankiasp.CcI3]	0	0.850786	-0.525513
glycosidehydrolasefamilyprotein[Frankiasp.CcI3]	-0.462095	0.88683	0
glycosyltransferase,group1[Frankiasp.CcI3]	0	0.72641	-0.687261
glycosyltransferase,group1[Frankiasp.CcI3]	0	0.879588	-0.475736
glycosyltransferase,group1[Frankiasp.CcI3]	0	0.826459	-0.562997
glycosyltransferase,group1[Frankiasp.CcI3]	-0.548679	0.836033	0
glycosyltransferase,group1[Frankiasp.CcI3]	-0.57431	0.818638	0
glycosyltransferase,group1[Frankiasp.CcI3]	-0.249338	0.968417	0
glycosyltransferasefamilyprotein[Frankiasp.CcI3]	0	0.747299	-0.664488
glycosyltransferasefamilyprotein[Frankiasp.CcI3]	0	0.673099	-0.739552
glycosyltransferasefamilyprotein[Frankiasp.CcI3]	0	0.706484	-0.707729
glycosyltransferasefamilyprotein[Frankiasp.CcI3]	0	0.605901	-0.79554
glycosyltransferasefamilyprotein[Frankiasp.CcI3]	0	0.915216	-0.402963
glycosyltransferasefamilyprotein[Frankiasp.CcI3]	0	0.996492	-0.083686
glycosyltransferasefamilyprotein[Frankiasp.CcI3]	-0.119206	0.99287	0
glycosyltransferasefamilyprotein[Frankiasp.CcI3]	-0.02324	0.99973	0
glyoxalase/bleomycinresistanceprotein/dioxygenase[Frankiasp.CcI3]	-0.337656	0.94127	0
glyoxalase/bleomycinresistanceprotein/dioxygenase[Frankiasp.CcI3]	0	0.997923	-0.064425
GntRfamilytranscriptionalregulator[Frankiasp.CcI3]	-0.617174	0.786826	0
GntRfamilytranscriptionalregulator[Frankiasp.CcI3]	-0.424907	0.905237	0
groupIIintron-encodingmaturase,putative[Frankiasp.CcI3]	-0.525578	0.850746	0
GTPaseEngC[Frankiasp.CcI3]	0	0.933216	-0.359315
HADfamilyhydrolase[Frankiasp.CcI3]	0	0.743376	-0.668874
HADfamilyhydrolase[Frankiasp.CcI3]	0	0.969085	-0.246729
HADfamilyhydrolase[Frankiasp.CcI3]	-0.305046	0.952338	0
HADfamilyhydrolase[Frankiasp.CcI3]	0	0.999138	-0.041505
HADfamilyhydrolase[Frankiasp.CcI3]	0	0.999953	-0.009645
HADsuperfamilyhydrolase-like[Frankiasp.CcI3]	0	0.706383	-0.70783
Ham1-likeprotein[Frankiasp.CcI3]	0	0.998088	-0.06181
HemKfamilymodificationmethylase[Frankiasp.CcI3]	-0.454664	0.890663	0
HipAprotein[Frankiasp.CcI3]	0	0.931788	-0.363003
HNHnuclease[Frankiasp.CcI3]	-0.428606	0.903492	0
homoserinekinase[Frankiasp.CcI3]	0	0.828714	-0.559672
hydantoinase/oxoprolinase[Frankiasp.CcI3]	0	0.914013	-0.405684
hydrogen:quinoneoxidoreductase[Frankiasp.CcI3]	-0.131157	0.991362	0
hydrogenaseassemblychaperonehypC/hupF[Frankiasp.CcI3]	0	0.892301	-0.451441
hydrogenaseexpression/formationproteinHypD[Frankiasp.CcI3]	0	0.662965	-0.74865
hydrogenaseexpression/formationproteinHypE[Frankiasp.CcI3]	-0.381331	0.924439	0
hypotheticalproteinFrancci3_0051[Frankiasp.CcI3]	0	0.86311	-0.505016
hypotheticalproteinFrancci3_0059[Frankiasp.CcI3]	0	0.974879	-0.222736
hypotheticalproteinFrancci3_0062[Frankiasp.CcI3]	-0.61364	0.789586	0
hypotheticalproteinFrancci3_0066[Frankiasp.CcI3]	0	0.970759	-0.240057
hypotheticalproteinFrancci3_0071[Frankiasp.CcI3]	0	0.731636	-0.681695
hypotheticalproteinFrancci3_0073[Frankiasp.CcI3]	-0.434235	0.9008	0
hypotheticalproteinFrancci3_0074[Frankiasp.CcI3]	0	0.999944	-0.01054
hypotheticalproteinFrancci3_0090[Frankiasp.CcI3]	0	0.956286	-0.292432
hypotheticalproteinFrancci3_0098[Frankiasp.CcI3]	-0.412709	0.910863	0
hypotheticalproteinFrancci3_0101[Frankiasp.CcI3]	0	0.807535	-0.58982
hypotheticalproteinFrancci3_0126[Frankiasp.CcI3]	-0.476403	0.879227	0
hypotheticalproteinFrancci3_0133[Frankiasp.CcI3]	0	0.84133	-0.540522
hypotheticalproteinFrancci3_0136[Frankiasp.CcI3]	0	0.897758	-0.44049
hypotheticalproteinFrancci3_0139[Frankiasp.CcI3]	-0.621378	0.783511	0
hypotheticalproteinFrancci3_0153[Frankiasp.CcI3]	-0.125287	0.992121	0
hypotheticalproteinFrancci3_0158[Frankiasp.CcI3]	0	0.973536	-0.228532
hypotheticalproteinFrancci3_0170[Frankiasp.CcI3]	-0.14952	0.988759	0
hypotheticalproteinFrancci3_0207[Frankiasp.CcI3]	0	0.720334	-0.693627
hypotheticalproteinFrancci3_0272[Frankiasp.CcI3]	0	0.937994	-0.34665
hypotheticalproteinFrancci3_0273[Frankiasp.CcI3]	0	0.974995	-0.222226
hypotheticalproteinFrancci3_0274[Frankiasp.CcI3]	-0.3652	0.930929	0
hypotheticalproteinFrancci3_0275[Frankiasp.CcI3]	0	0.980494	-0.19655
hypotheticalproteinFrancci3_0293[Frankiasp.CcI3]	0	0.997641	-0.068644
hypotheticalproteinFrancci3_0311[Frankiasp.CcI3]	-0.329492	0.944158	0
hypotheticalproteinFrancci3_0329[Frankiasp.CcI3]	0	0.994454	-0.105176
hypotheticalproteinFrancci3_0371[Frankiasp.CcI3]	-0.447691	0.894188	0
hypotheticalproteinFrancci3_0372[Frankiasp.CcI3]	0	0.83446	-0.551068
hypotheticalproteinFrancci3_0387[Frankiasp.CcI3]	0	0.983412	-0.181388
hypotheticalproteinFrancci3_0397[Frankiasp.CcI3]	-0.06609	0.997814	0
hypotheticalproteinFrancci3_0403[Frankiasp.CcI3]	-0.484214	0.87495	0
hypotheticalproteinFrancci3_0406[Frankiasp.CcI3]	-0.123238	0.992377	0
hypotheticalproteinFrancci3_0410[Frankiasp.CcI3]	-0.453926	0.891039	0
hypotheticalproteinFrancci3_0411[Frankiasp.CcI3]	-0.371074	0.928603	0
hypotheticalproteinFrancci3_0454[Frankiasp.CcI3]	-0.253688	0.967286	0
hypotheticalproteinFrancci3_0455[Frankiasp.CcI3]	0	0.649975	-0.759956
hypotheticalproteinFrancci3_0520[Frankiasp.CcI3]	0	0.943937	-0.330124
hypotheticalproteinFrancci3_0643[Frankiasp.CcI3]	0	0.98994	-0.141487
hypotheticalproteinFrancci3_0668[Frankiasp.CcI3]	0	0.86417	-0.5032
hypotheticalproteinFrancci3_0671[Frankiasp.CcI3]	0	0.757126	-0.653268
hypotheticalproteinFrancci3_0705[Frankiasp.CcI3]	-0.542778	0.839876	0
hypotheticalproteinFrancci3_0710[Frankiasp.CcI3]	-0.621048	0.783773	0
hypotheticalproteinFrancci3_0756[Frankiasp.CcI3]	0	0.678946	-0.734188
hypotheticalproteinFrancci3_0758[Frankiasp.CcI3]	-0.433403	0.9012	0
hypotheticalproteinFrancci3_0760[Frankiasp.CcI3]	0	0.999853	-0.017138
hypotheticalproteinFrancci3_0770[Frankiasp.CcI3]	0	0.995443	-0.095358
hypotheticalproteinFrancci3_0784[Frankiasp.CcI3]	-0.375882	0.926667	0
hypotheticalproteinFrancci3_0787[Frankiasp.CcI3]	0	0.89746	-0.441096
hypotheticalproteinFrancci3_0788[Frankiasp.CcI3]	-0.258939	0.965894	0
hypotheticalproteinFrancci3_0790[Frankiasp.CcI3]	-0.547136	0.837044	0
hypotheticalproteinFrancci3_0804[Frankiasp.CcI3]	0	0.808448	-0.588568
hypotheticalproteinFrancci3_0806[Frankiasp.CcI3]	-0.351951	0.936018	0
hypotheticalproteinFrancci3_0808[Frankiasp.CcI3]	0	0.966957	-0.25494
hypotheticalproteinFrancci3_0809[Frankiasp.CcI3]	0	0.724982	-0.688768
hypotheticalproteinFrancci3_0882[Frankiasp.CcI3]	0	0.847386	-0.530978
hypotheticalproteinFrancci3_0886[Frankiasp.CcI3]	0	0.933098	-0.359623
hypotheticalproteinFrancci3_0890[Frankiasp.CcI3]	0	0.949871	-0.312642
hypotheticalproteinFrancci3_0893[Frankiasp.CcI3]	0	0.876668	-0.481096
hypotheticalproteinFrancci3_0896[Frankiasp.CcI3]	0	0.864736	-0.502227
hypotheticalproteinFrancci3_0902[Frankiasp.CcI3]	0	0.99994	-0.010953
hypotheticalproteinFrancci3_0904[Frankiasp.CcI3]	0	0.849722	-0.527231
hypotheticalproteinFrancci3_0909[Frankiasp.CcI3]	-0.097557	0.99523	0
hypotheticalproteinFrancci3_0924[Frankiasp.CcI3]	-0.369756	0.929129	0
hypotheticalproteinFrancci3_0958[Frankiasp.CcI3]	0	0.887784	-0.46026
hypotheticalproteinFrancci3_0960[Frankiasp.CcI3]	0	0.950876	-0.309572
hypotheticalproteinFrancci3_1012[Frankiasp.CcI3]	-0.222231	0.974994	0
hypotheticalproteinFrancci3_1023[Frankiasp.CcI3]	0	0.659906	-0.751348
hypotheticalproteinFrancci3_1024[Frankiasp.CcI3]	-0.155689	0.987806	0
hypotheticalproteinFrancci3_1029[Frankiasp.CcI3]	0	0.739748	-0.672884
hypotheticalproteinFrancci3_1044[Frankiasp.CcI3]	-0.536416	0.843954	0
hypotheticalproteinFrancci3_1068[Frankiasp.CcI3]	0	0.913798	-0.406168
hypotheticalproteinFrancci3_1087[Frankiasp.CcI3]	-0.38768	0.921794	0
hypotheticalproteinFrancci3_1103[Frankiasp.CcI3]	0	0.995141	-0.09846
hypotheticalproteinFrancci3_1105[Frankiasp.CcI3]	0	0.998957	-0.045654
hypotheticalproteinFrancci3_1117[Frankiasp.CcI3]	0	0.997507	-0.07057
hypotheticalproteinFrancci3_1121[Frankiasp.CcI3]	0	0.744143	-0.668021
hypotheticalproteinFrancci3_1123[Frankiasp.CcI3]	0	0.915897	-0.401413
hypotheticalproteinFrancci3_1124[Frankiasp.CcI3]	-0.067103	0.997746	0
hypotheticalproteinFrancci3_1130[Frankiasp.CcI3]	-0.543144	0.83964	0
hypotheticalproteinFrancci3_1182[Frankiasp.CcI3]	-0.551253	0.834338	0
hypotheticalproteinFrancci3_1187[Frankiasp.CcI3]	0	0.976956	-0.213439
hypotheticalproteinFrancci3_1224[Frankiasp.CcI3]	0	0.99821	-0.059813
hypotheticalproteinFrancci3_1260[Frankiasp.CcI3]	0	0.965774	-0.259384
hypotheticalproteinFrancci3_1296[Frankiasp.CcI3]	0	0.991592	-0.1294
hypotheticalproteinFrancci3_1317[Frankiasp.CcI3]	-0.003262	0.999995	0
hypotheticalproteinFrancci3_1351[Frankiasp.CcI3]	0	0.977841	-0.209348
hypotheticalproteinFrancci3_1385[Frankiasp.CcI3]	0	0.780535	-0.625112
hypotheticalproteinFrancci3_1408[Frankiasp.CcI3]	0	0.975948	-0.218005
hypotheticalproteinFrancci3_1428[Frankiasp.CcI3]	-0.425415	0.904999	0
hypotheticalproteinFrancci3_1441[Frankiasp.CcI3]	-0.204442	0.978879	0
hypotheticalproteinFrancci3_1465[Frankiasp.CcI3]	-0.403195	0.915114	0
hypotheticalproteinFrancci3_1473[Frankiasp.CcI3]	-0.031184	0.999514	0
hypotheticalproteinFrancci3_1514[Frankiasp.CcI3]	0	0.746161	-0.665765
hypotheticalproteinFrancci3_1529[Frankiasp.CcI3]	-0.371979	0.928241	0
hypotheticalproteinFrancci3_1575[Frankiasp.CcI3]	0	0.772412	-0.635121
hypotheticalproteinFrancci3_1596[Frankiasp.CcI3]	0	0.570127	-0.821557
hypotheticalproteinFrancci3_1597[Frankiasp.CcI3]	0	0.944054	-0.32979
hypotheticalproteinFrancci3_1635[Frankiasp.CcI3]	-0.29911	0.954219	0
hypotheticalproteinFrancci3_1650[Frankiasp.CcI3]	0	0.999619	-0.027596
hypotheticalproteinFrancci3_1685[Frankiasp.CcI3]	0	0.619229	-0.78521
hypotheticalproteinFrancci3_1690[Frankiasp.CcI3]	0	0.731188	-0.682176
hypotheticalproteinFrancci3_1701[Frankiasp.CcI3]	-0.605127	0.796129	0
hypotheticalproteinFrancci3_1704[Frankiasp.CcI3]	0	0.985813	-0.167848
hypotheticalproteinFrancci3_1711[Frankiasp.CcI3]	0	0.906417	-0.422384
hypotheticalproteinFrancci3_1713[Frankiasp.CcI3]	0	0.993047	-0.11772
hypotheticalproteinFrancci3_1715[Frankiasp.CcI3]	0	0.986031	-0.166559
hypotheticalproteinFrancci3_1721[Frankiasp.CcI3]	0	0.833658	-0.552282
hypotheticalproteinFrancci3_1722[Frankiasp.CcI3]	-0.596401	0.802687	0
hypotheticalproteinFrancci3_1724[Frankiasp.CcI3]	0	0.598949	-0.800787
hypotheticalproteinFrancci3_1725[Frankiasp.CcI3]	-0.246562	0.969127	0
hypotheticalproteinFrancci3_1743[Frankiasp.CcI3]	-0.016211	0.999869	0
hypotheticalproteinFrancci3_1746[Frankiasp.CcI3]	-0.51366	0.857994	0
hypotheticalproteinFrancci3_1789[Frankiasp.CcI3]	-0.421762	0.906707	0
hypotheticalproteinFrancci3_1792[Frankiasp.CcI3]	0	0.793988	-0.607934
hypotheticalproteinFrancci3_1796[Frankiasp.CcI3]	0	0.977473	-0.211059
hypotheticalproteinFrancci3_1809[Frankiasp.CcI3]	-0.299928	0.953962	0
hypotheticalproteinFrancci3_1818[Frankiasp.CcI3]	0	0.926921	-0.375257
hypotheticalproteinFrancci3_1825[Frankiasp.CcI3]	0	0.900901	-0.434024
hypotheticalproteinFrancci3_1830[Frankiasp.CcI3]	0	0.87476	-0.484556
hypotheticalproteinFrancci3_1832[Frankiasp.CcI3]	-0.131683	0.991292	0
hypotheticalproteinFrancci3_1840[Frankiasp.CcI3]	0	0.973288	-0.229586
hypotheticalproteinFrancci3_1843[Frankiasp.CcI3]	0	0.670011	-0.742352
hypotheticalproteinFrancci3_1848[Frankiasp.CcI3]	0	0.987492	-0.15767
hypotheticalproteinFrancci3_1855[Frankiasp.CcI3]	-0.135315	0.990803	0
hypotheticalproteinFrancci3_1865[Frankiasp.CcI3]	0	0.658941	-0.752194
hypotheticalproteinFrancci3_1871[Frankiasp.CcI3]	0	0.985432	-0.17007
hypotheticalproteinFrancci3_1874[Frankiasp.CcI3]	0	0.988074	-0.153982
hypotheticalproteinFrancci3_1884[Frankiasp.CcI3]	-0.604732	0.796429	0
hypotheticalproteinFrancci3_1924[Frankiasp.CcI3]	-0.190259	0.981734	0
hypotheticalproteinFrancci3_1925[Frankiasp.CcI3]	0	0.911735	-0.410779
hypotheticalproteinFrancci3_1944[Frankiasp.CcI3]	-0.37108	0.928601	0
hypotheticalproteinFrancci3_1964[Frankiasp.CcI3]	0	0.970241	-0.242139
hypotheticalproteinFrancci3_1969[Frankiasp.CcI3]	0	0.878534	-0.47768
hypotheticalproteinFrancci3_1971[Frankiasp.CcI3]	0	0.98891	-0.148516
hypotheticalproteinFrancci3_1972[Frankiasp.CcI3]	-0.495597	0.868552	0
hypotheticalproteinFrancci3_2010[Frankiasp.CcI3]	0	0.911819	-0.410592
hypotheticalproteinFrancci3_2039[Frankiasp.CcI3]	0	0.9671	-0.254396
hypotheticalproteinFrancci3_2048[Frankiasp.CcI3]	-0.033352	0.999444	0
hypotheticalproteinFrancci3_2054[Frankiasp.CcI3]	-0.327202	0.944955	0
hypotheticalproteinFrancci3_2066[Frankiasp.CcI3]	0	0.652605	-0.757699
hypotheticalproteinFrancci3_2074[Frankiasp.CcI3]	0	0.99316	-0.116759
hypotheticalproteinFrancci3_2077[Frankiasp.CcI3]	-0.351461	0.936203	0
hypotheticalproteinFrancci3_2085[Frankiasp.CcI3]	0	0.698294	-0.715811
hypotheticalproteinFrancci3_2087[Frankiasp.CcI3]	-0.15789	0.987457	0
hypotheticalproteinFrancci3_2089[Frankiasp.CcI3]	-0.423506	0.905893	0
hypotheticalproteinFrancci3_2096[Frankiasp.CcI3]	0	0.895189	-0.445687
hypotheticalproteinFrancci3_2145[Frankiasp.CcI3]	0	0.99237	-0.123296
hypotheticalproteinFrancci3_2176[Frankiasp.CcI3]	0	0.802456	-0.596712
hypotheticalproteinFrancci3_2180[Frankiasp.CcI3]	-0.195718	0.98066	0
hypotheticalproteinFrancci3_2193[Frankiasp.CcI3]	0	0.968769	-0.247966
hypotheticalproteinFrancci3_2198[Frankiasp.CcI3]	-0.423135	0.906066	0
hypotheticalproteinFrancci3_2202[Frankiasp.CcI3]	0	0.954384	-0.298581
hypotheticalproteinFrancci3_2206[Frankiasp.CcI3]	0	0.984576	-0.174955
hypotheticalproteinFrancci3_2215[Frankiasp.CcI3]	-0.121724	0.992564	0
hypotheticalproteinFrancci3_2259[Frankiasp.CcI3]	0	0.735071	-0.67799
hypotheticalproteinFrancci3_2302[Frankiasp.CcI3]	0	0.86383	-0.503784
hypotheticalproteinFrancci3_2311[Frankiasp.CcI3]	-0.453403	0.891306	0
hypotheticalproteinFrancci3_2316[Frankiasp.CcI3]	-0.357479	0.933921	0
hypotheticalproteinFrancci3_2319[Frankiasp.CcI3]	0	0.758822	-0.651298
hypotheticalproteinFrancci3_2323[Frankiasp.CcI3]	0	0.619666	-0.784866
hypotheticalproteinFrancci3_2338[Frankiasp.CcI3]	0	0.903082	-0.429468
hypotheticalproteinFrancci3_2340[Frankiasp.CcI3]	-0.190384	0.98171	0
hypotheticalproteinFrancci3_2348[Frankiasp.CcI3]	0	0.749024	-0.662543
hypotheticalproteinFrancci3_2357[Frankiasp.CcI3]	-0.206086	0.978534	0
hypotheticalproteinFrancci3_2360[Frankiasp.CcI3]	0	0.654298	-0.756237
hypotheticalproteinFrancci3_2362[Frankiasp.CcI3]	0	0.568963	-0.822363
hypotheticalproteinFrancci3_2376[Frankiasp.CcI3]	0	0.986989	-0.160786
hypotheticalproteinFrancci3_2377[Frankiasp.CcI3]	-0.134001	0.990981	0
hypotheticalproteinFrancci3_2380[Frankiasp.CcI3]	0	0.689449	-0.724334
hypotheticalproteinFrancci3_2384[Frankiasp.CcI3]	0	0.994392	-0.105753
hypotheticalproteinFrancci3_2386[Frankiasp.CcI3]	-0.128562	0.991702	0
hypotheticalproteinFrancci3_2409[Frankiasp.CcI3]	-0.335202	0.942146	0
hypotheticalproteinFrancci3_2438[Frankiasp.CcI3]	-0.296604	0.955001	0
hypotheticalproteinFrancci3_2439[Frankiasp.CcI3]	0	0.965169	-0.261628
hypotheticalproteinFrancci3_2473[Frankiasp.CcI3]	0	0.822535	-0.568714
hypotheticalproteinFrancci3_2476[Frankiasp.CcI3]	0	0.906196	-0.422858
hypotheticalproteinFrancci3_2505[Frankiasp.CcI3]	0	0.954797	-0.297258
hypotheticalproteinFrancci3_2544[Frankiasp.CcI3]	0	0.9178	-0.397043
hypotheticalproteinFrancci3_2548[Frankiasp.CcI3]	-0.135093	0.990833	0
hypotheticalproteinFrancci3_2573[Frankiasp.CcI3]	0	0.999211	-0.039729
hypotheticalproteinFrancci3_2575[Frankiasp.CcI3]	0	0.607055	-0.79466
hypotheticalproteinFrancci3_2580[Frankiasp.CcI3]	-0.386701	0.922205	0
hypotheticalproteinFrancci3_2616[Frankiasp.CcI3]	0	0.761009	-0.648742
hypotheticalproteinFrancci3_2631[Frankiasp.CcI3]	0	0.882809	-0.469733
hypotheticalproteinFrancci3_2690[Frankiasp.CcI3]	0	0.905443	-0.424468
hypotheticalproteinFrancci3_2691[Frankiasp.CcI3]	0	0.933266	-0.359186
hypotheticalproteinFrancci3_2694[Frankiasp.CcI3]	-0.173551	0.984825	0
hypotheticalproteinFrancci3_2703[Frankiasp.CcI3]	-0.575696	0.817664	0
hypotheticalproteinFrancci3_2710[Frankiasp.CcI3]	-0.075905	0.997115	0
hypotheticalproteinFrancci3_2713[Frankiasp.CcI3]	-0.193456	0.981109	0
hypotheticalproteinFrancci3_2715[Frankiasp.CcI3]	-0.193049	0.981189	0
hypotheticalproteinFrancci3_2723[Frankiasp.CcI3]	0	0.853544	-0.521021
hypotheticalproteinFrancci3_2730[Frankiasp.CcI3]	-0.269976	0.962867	0
hypotheticalproteinFrancci3_2739[Frankiasp.CcI3]	0	0.845715	-0.533635
hypotheticalproteinFrancci3_2806[Frankiasp.CcI3]	0	0.787045	-0.616895
hypotheticalproteinFrancci3_2814[Frankiasp.CcI3]	0	0.999056	-0.043437
hypotheticalproteinFrancci3_2824[Frankiasp.CcI3]	0	0.644553	-0.76456
hypotheticalproteinFrancci3_2844[Frankiasp.CcI3]	-0.321451	0.946926	0
hypotheticalproteinFrancci3_2858[Frankiasp.CcI3]	-0.52381	0.851835	0
hypotheticalproteinFrancci3_2863[Frankiasp.CcI3]	-0.328975	0.944338	0
hypotheticalproteinFrancci3_2896[Frankiasp.CcI3]	-0.217401	0.976082	0
hypotheticalproteinFrancci3_2899[Frankiasp.CcI3]	-0.299755	0.954016	0
hypotheticalproteinFrancci3_2906[Frankiasp.CcI3]	-0.270928	0.9626	0
hypotheticalproteinFrancci3_2959[Frankiasp.CcI3]	-0.082219	0.996614	0
hypotheticalproteinFrancci3_3000[Frankiasp.CcI3]	-0.580208	0.814468	0
hypotheticalproteinFrancci3_3048[Frankiasp.CcI3]	-0.003376	0.999994	0
hypotheticalproteinFrancci3_3080[Frankiasp.CcI3]	0	0.87709	-0.480327
hypotheticalproteinFrancci3_3082[Frankiasp.CcI3]	0	0.67502	-0.737799
hypotheticalproteinFrancci3_3087[Frankiasp.CcI3]	0	0.995938	-0.090045
hypotheticalproteinFrancci3_3090[Frankiasp.CcI3]	0	0.949202	-0.314668
hypotheticalproteinFrancci3_3099[Frankiasp.CcI3]	-0.017736	0.999843	0
hypotheticalproteinFrancci3_3110[Frankiasp.CcI3]	0	0.816992	-0.576649
hypotheticalproteinFrancci3_3225[Frankiasp.CcI3]	0	0.895909	-0.444237
hypotheticalproteinFrancci3_3227[Frankiasp.CcI3]	0	0.817244	-0.576292
hypotheticalproteinFrancci3_3230[Frankiasp.CcI3]	-0.406411	0.91369	0
hypotheticalproteinFrancci3_3260[Frankiasp.CcI3]	0	0.989658	-0.143445
hypotheticalproteinFrancci3_3268[Frankiasp.CcI3]	-0.561833	0.827251	0
hypotheticalproteinFrancci3_3277[Frankiasp.CcI3]	0	0.92794	-0.37273
hypotheticalproteinFrancci3_3278[Frankiasp.CcI3]	-0.312435	0.949939	0
hypotheticalproteinFrancci3_3297[Frankiasp.CcI3]	-0.559704	0.828693	0
hypotheticalproteinFrancci3_3304[Frankiasp.CcI3]	0	0.791363	-0.611347
hypotheticalproteinFrancci3_3310[Frankiasp.CcI3]	0	0.961784	-0.27381
hypotheticalproteinFrancci3_3311[Frankiasp.CcI3]	0	0.884886	-0.465807
hypotheticalproteinFrancci3_3314[Frankiasp.CcI3]	0	0.691505	-0.722372
hypotheticalproteinFrancci3_3329[Frankiasp.CcI3]	-0.203923	0.978987	0
hypotheticalproteinFrancci3_3331[Frankiasp.CcI3]	-0.359083	0.933306	0
hypotheticalproteinFrancci3_3337[Frankiasp.CcI3]	0	0.914244	-0.405163
hypotheticalproteinFrancci3_3347[Frankiasp.CcI3]	-0.406472	0.913663	0
hypotheticalproteinFrancci3_3365[Frankiasp.CcI3]	0	0.960431	-0.278517
hypotheticalproteinFrancci3_3386[Frankiasp.CcI3]	-0.105296	0.994441	0
hypotheticalproteinFrancci3_3389[Frankiasp.CcI3]	-0.013334	0.999911	0
hypotheticalproteinFrancci3_3414[Frankiasp.CcI3]	-0.164966	0.986299	0
hypotheticalproteinFrancci3_3439[Frankiasp.CcI3]	0	0.880203	-0.474598
hypotheticalproteinFrancci3_3463[Frankiasp.CcI3]	0	0.980754	-0.195249
hypotheticalproteinFrancci3_3530[Frankiasp.CcI3]	-0.16662	0.986021	0
hypotheticalproteinFrancci3_3531[Frankiasp.CcI3]	0	0.966329	-0.257311
hypotheticalproteinFrancci3_3552[Frankiasp.CcI3]	-0.392192	0.919883	0
hypotheticalproteinFrancci3_3566[Frankiasp.CcI3]	-0.037802	0.999285	0
hypotheticalproteinFrancci3_3567[Frankiasp.CcI3]	0	0.990325	-0.138766
hypotheticalproteinFrancci3_3587[Frankiasp.CcI3]	0	0.74956	-0.661936
hypotheticalproteinFrancci3_3599[Frankiasp.CcI3]	0	0.673923	-0.738802
hypotheticalproteinFrancci3_3610[Frankiasp.CcI3]	0	0.85419	-0.519962
hypotheticalproteinFrancci3_3634[Frankiasp.CcI3]	0	0.767737	-0.640765
hypotheticalproteinFrancci3_3654[Frankiasp.CcI3]	-0.608059	0.793892	0
hypotheticalproteinFrancci3_3656[Frankiasp.CcI3]	0	0.688594	-0.725147
hypotheticalproteinFrancci3_3666[Frankiasp.CcI3]	-0.227679	0.973736	0
hypotheticalproteinFrancci3_3668[Frankiasp.CcI3]	-0.432265	0.901747	0
hypotheticalproteinFrancci3_3684[Frankiasp.CcI3]	-0.411092	0.911594	0
hypotheticalproteinFrancci3_3703[Frankiasp.CcI3]	-0.088903	0.99604	0
hypotheticalproteinFrancci3_3736[Frankiasp.CcI3]	-0.497868	0.867253	0
hypotheticalproteinFrancci3_3737[Frankiasp.CcI3]	0	0.998381	-0.056877
hypotheticalproteinFrancci3_3749[Frankiasp.CcI3]	-0.45237	0.891831	0
hypotheticalproteinFrancci3_3788[Frankiasp.CcI3]	-0.056395	0.998409	0
hypotheticalproteinFrancci3_3814[Frankiasp.CcI3]	0	0.748882	-0.662703
hypotheticalproteinFrancci3_3819[Frankiasp.CcI3]	0	0.859085	-0.511833
hypotheticalproteinFrancci3_3850[Frankiasp.CcI3]	0	0.900005	-0.43588
hypotheticalproteinFrancci3_3853[Frankiasp.CcI3]	0	0.598711	-0.800965
hypotheticalproteinFrancci3_3913[Frankiasp.CcI3]	-0.242303	0.970201	0
hypotheticalproteinFrancci3_3933[Frankiasp.CcI3]	-0.518191	0.855265	0
hypotheticalproteinFrancci3_3953[Frankiasp.CcI3]	0	0.959948	-0.280179
hypotheticalproteinFrancci3_3967[Frankiasp.CcI3]	-0.131551	0.991309	0
hypotheticalproteinFrancci3_3974[Frankiasp.CcI3]	-0.557807	0.829971	0
hypotheticalproteinFrancci3_3995[Frankiasp.CcI3]	-0.61664	0.787245	0
hypotheticalproteinFrancci3_4044[Frankiasp.CcI3]	0	0.69232	-0.72159
hypotheticalproteinFrancci3_4066[Frankiasp.CcI3]	0	0.559864	-0.828585
hypotheticalproteinFrancci3_4075[Frankiasp.CcI3]	0	0.993073	-0.117496
hypotheticalproteinFrancci3_4080[Frankiasp.CcI3]	0	0.72655	-0.687113
hypotheticalproteinFrancci3_4084[Frankiasp.CcI3]	-0.201287	0.979532	0
hypotheticalproteinFrancci3_4091[Frankiasp.CcI3]	0	0.949865	-0.312662
hypotheticalproteinFrancci3_4094[Frankiasp.CcI3]	0	0.893318	-0.449425
hypotheticalproteinFrancci3_4123[Frankiasp.CcI3]	-0.063572	0.997977	0
hypotheticalproteinFrancci3_4127[Frankiasp.CcI3]	-0.452993	0.891514	0
hypotheticalproteinFrancci3_4128[Frankiasp.CcI3]	0	0.979752	-0.200214
hypotheticalproteinFrancci3_4131[Frankiasp.CcI3]	0	0.669803	-0.742539
hypotheticalproteinFrancci3_4177[Frankiasp.CcI3]	0	0.966383	-0.257106
hypotheticalproteinFrancci3_4190[Frankiasp.CcI3]	-0.114568	0.993415	0
hypotheticalproteinFrancci3_4215[Frankiasp.CcI3]	0	0.597224	-0.802075
hypotheticalproteinFrancci3_4226[Frankiasp.CcI3]	-0.166193	0.986093	0
hypotheticalproteinFrancci3_4229[Frankiasp.CcI3]	0	0.835516	-0.549467
hypotheticalproteinFrancci3_4288[Frankiasp.CcI3]	0	0.655823	-0.754915
hypotheticalproteinFrancci3_4329[Frankiasp.CcI3]	0	0.908494	-0.417898
hypotheticalproteinFrancci3_4388[Frankiasp.CcI3]	-0.26817	0.963372	0
hypotheticalproteinFrancci3_4393[Frankiasp.CcI3]	-0.611157	0.791509	0
hypotheticalproteinFrancci3_4401[Frankiasp.CcI3]	0	0.985879	-0.167457
hypotheticalproteinFrancci3_4439[Frankiasp.CcI3]	-0.318128	0.948048	0
hypotheticalproteinFrancci3_4455[Frankiasp.CcI3]	-0.041918	0.999121	0
hypotheticalproteinFrancci3_4482[Frankiasp.CcI3]	-0.51977	0.854306	0
hypotheticalproteinFrancci3_4490[Frankiasp.CcI3]	-0.415688	0.909507	0
hypotheticalproteinFrancci3_4491[Frankiasp.CcI3]	-0.602515	0.798107	0
hypotheticalproteinFrancci3_4510[Frankiasp.CcI3]	-0.469306	0.883036	0
hypotheticalproteinFrancci3_4513[Frankiasp.CcI3]	0	0.82575	-0.564036
hypotheticalproteinFrancci3_4527[Frankiasp.CcI3]	-0.240289	0.970701	0
hypotheticalproteinFrancci3_4546[Frankiasp.CcI3]	-0.321342	0.946963	0
IclRfamilytranscriptionalregulator[Frankiasp.CcI3]	0	0.968006	-0.250928
inner-membranetranslocator[Frankiasp.CcI3]	-0.597943	0.801539	0
inorganicpolyphosphate/ATP-NADkinase[Frankiasp.CcI3]	0	0.911997	-0.410197
inositol-1(or4)-monophosphatase[Frankiasp.CcI3]	-0.056477	0.998404	0
insertionelementhypotheticalprotein[Frankiasp.CcI3]	0	0.875402	-0.483395
insertionelementhypotheticalprotein[Frankiasp.CcI3]	0	0.984466	-0.175573
integralmembraneprotein[Frankiasp.CcI3]	-0.042506	0.999096	0
integralmembraneproteinTerC[Frankiasp.CcI3]	-0.262054	0.965053	0
integrase[Frankiasp.CcI3]	0	0.569509	-0.821985
integrase[Frankiasp.CcI3]	0	0.87281	-0.48806
integrase[Frankiasp.CcI3]	0	0.99937	-0.035484
integrase[Frankiasp.CcI3]	-0.022842	0.999739	0
integrase[Frankiasp.CcI3]	-0.074508	0.99722	0
IS630familytransposase[Frankiasp.CcI3]	0	0.694222	-0.719761
IS630familytransposase[Frankiasp.CcI3]	-0.528684	0.848818	0
IS630familytransposase[Frankiasp.CcI3]	-0.548866	0.83591	0
IS630familytransposase[Frankiasp.CcI3]	0	0.991928	-0.126802
IS6familytransposase[Frankiasp.CcI3]	-0.301222	0.953554	0
ISRSO5-transposaseprotein[Frankiasp.CcI3]	-0.57082	0.821075	0
ISRSO5-transposaseprotein[Frankiasp.CcI3]	-0.243173	0.969983	0
ISRSO5-transposaseprotein[Frankiasp.CcI3]	-0.349431	0.936962	0
K+transportingATPase,KdpCsubunit[Frankiasp.CcI3]	-0.092561	0.995707	0
lantibioticdehydratase-like[Frankiasp.CcI3]	0	0.649377	-0.760466
largeconductancemechanosensitivechannelprotein[Frankiasp.CcI3]	-0.510815	0.859691	0
L-carnitinedehydratase/bileacid-inducibleproteinF[Frankiasp.CcI3]	-0.410664	0.911787	0
L-glutaminesynthetase[Frankiasp.CcI3]	0	0.97588	-0.218308
lipolyticenzyme,G-D-S-L[Frankiasp.CcI3]	0	0.802907	-0.596104
lipolyticenzyme,G-D-S-L[Frankiasp.CcI3]	0	0.95742	-0.288698
lipopolysaccharidebiosynthesis[Frankiasp.CcI3]	0	0.942383	-0.334537
L-lysine6-monooxygenase(NADPH)[Frankiasp.CcI3]	0	0.586971	-0.809608
LmbE-likeprotein[Frankiasp.CcI3]	-0.602407	0.798189	0
luciferase-like[Frankiasp.CcI3]	0	0.756418	-0.654088
luciferase-like[Frankiasp.CcI3]	0	0.68771	-0.725985
luciferase-like[Frankiasp.CcI3]	0	0.621725	-0.783236
luciferase-like[Frankiasp.CcI3]	0	0.895297	-0.44547
luciferase-like[Frankiasp.CcI3]	-0.262698	0.964878	0
LuxRfamilytranscriptionalregulator[Frankiasp.CcI3]	0	0.648891	-0.760882
LuxRfamilytranscriptionalregulator[Frankiasp.CcI3]	0	0.97524	-0.221149
LuxRfamilytranscriptionalregulator[Frankiasp.CcI3]	0	0.976001	-0.217765
LuxRfamilytranscriptionalregulator[Frankiasp.CcI3]	0	0.968784	-0.247907
macrocin-O-methyltransferase[Frankiasp.CcI3]	-0.01494	0.999888	0
majorfacilitatortransporter[Frankiasp.CcI3]	0	0.784937	-0.619576
majorfacilitatortransporter[Frankiasp.CcI3]	-0.307669	0.951494	0
malatesynthase[Frankiasp.CcI3]	0	0.993345	-0.115177
Malesterility-like[Frankiasp.CcI3]	0	0.837315	-0.546721
MarRfamilytranscriptionalregulator[Frankiasp.CcI3]	0	0.960545	-0.278125
McrBC5-methylcytosinerestrictionsystemcomponent-like[Frankiasp.CcI3]	0	0.986923	-0.161191
membrane-boundmetal-dependenthydrolase[Frankiasp.CcI3]	0	0.562575	-0.826746
membrane-boundproton-translocatingpyrophosphatase[Frankiasp.CcI3]	0	0.930999	-0.365021
membrane-flankeddomain-containingprotein[Frankiasp.CcI3]	-0.051613	0.998667	0
membraneprotein-like[Frankiasp.CcI3]	-0.207314	0.978275	0
MerRfamilytranscriptionalregulator[Frankiasp.CcI3]	-0.367014	0.930215	0
methane/phenol/toluenehydroxylase[Frankiasp.CcI3]	0	0.916298	-0.400498
methane/phenol/toluenehydroxylase[Frankiasp.CcI3]	-0.560289	0.828297	0
methioninesynthase,vitamin-B12independent[Frankiasp.CcI3]	0	0.583186	-0.812338
methylmalonyl-CoAmutase[Frankiasp.CcI3]	0	0.763832	-0.645415
methyltransferases-like[Frankiasp.CcI3]	0	0.821169	-0.570685
methyltransferasetype11[Frankiasp.CcI3]	0	0.648731	-0.761018
Mgchelatase-relatedprotein[Frankiasp.CcI3]	-0.585083	0.810973	0
molybdopterinmolybdochelatase[Frankiasp.CcI3]	0	0.999055	-0.043472
molydopterindinucleotide-bindingregion[Frankiasp.CcI3]	-0.397062	0.917792	0
monooxygenasecomponentMmoB/DmpM[Frankiasp.CcI3]	0	0.899568	-0.43678
multi-sensorsignaltransductionhistidinekinase[Frankiasp.CcI3]	0	0.909357	-0.416016
N-6DNAmethylase[Frankiasp.CcI3]	-0.519982	0.854177	0
N-6DNAmethylase[Frankiasp.CcI3]	-0.574197	0.818717	0
NAD(P)Hdehydrogenase(quinone)[Frankiasp.CcI3]	0	0.573334	-0.819321
NAD-dependentepimerase/dehydratase[Frankiasp.CcI3]	0	0.627843	-0.77834
NAD-dependentepimerase/dehydratase[Frankiasp.CcI3]	0	0.884313	-0.466894
NAD-dependentepimerase/dehydratase[Frankiasp.CcI3]	-0.587325	0.809351	0
NAD-dependentepimerase/dehydratase[Frankiasp.CcI3]	-0.625021	0.780608	0
NAD-dependentepimerase/dehydratase[Frankiasp.CcI3]	-0.59367	0.804709	0
NAD-dependentepimerase/dehydratase[Frankiasp.CcI3]	-0.37943	0.925221	0
NAD-dependentepimerase/dehydratase[Frankiasp.CcI3]	-0.498662	0.866797	0
NAD-dependentepimerase/dehydratase[Frankiasp.CcI3]	-0.004946	0.999988	0
NADHdehydrogenasesubunitJ[Frankiasp.CcI3]	0	0.993822	-0.110988
NADHubiquinoneoxidoreductase,20kDasubunit[Frankiasp.CcI3]	-0.455267	0.890355	0
NADPH-dependentFMNreductase[Frankiasp.CcI3]	0	0.74669	-0.665172
NADPH-dependentFMNreductase[Frankiasp.CcI3]	0	0.671551	-0.740958
nitrogenasecofactorbiosynthesisproteinNifB[Frankiasp.CcI3]	0	0.947602	-0.319453
nitrogenaseironproteinsubunitNifH[Frankiasp.CcI3]	0	0.993411	-0.114607
nitrogenaseMoFecofactorbiosynthesisproteinNifE[Frankiasp.CcI3]	0	0.760609	-0.64921
nitrogenasemolybdenum-ironproteinalphachain[Frankiasp.CcI3]	0	0.924629	-0.38087
nitrogenasemolybdenum-ironproteinbetachain[Frankiasp.CcI3]	0	0.99705	-0.076759
NLP/P60[Frankiasp.CcI3]	0	0.94525	-0.326347
NLP/P60[Frankiasp.CcI3]	-0.422772	0.906236	0
nuclearexportfactorGLE1[Frankiasp.CcI3]	-0.073539	0.997292	0
nucleotide-bindingprotein[Frankiasp.CcI3]	0	0.925154	-0.379592
nucleotidyltransferase[Frankiasp.CcI3]	0	0.78057	-0.625069
NUDIXhydrolase[Frankiasp.CcI3]	0	0.824468	-0.565908
NUDIXhydrolase[Frankiasp.CcI3]	0	0.977589	-0.210522
NUDIXhydrolase[Frankiasp.CcI3]	0	0.95637	-0.292159
NUDIXhydrolase[Frankiasp.CcI3]	-0.568483	0.822695	0
NUDIXhydrolase[Frankiasp.CcI3]	-0.357691	0.93384	0
NUDIXhydrolase[Frankiasp.CcI3]	-0.463228	0.886239	0
NUDIXhydrolase[Frankiasp.CcI3]	-0.118714	0.992928	0
O-antigenpolymerase[Frankiasp.CcI3]	0	0.781342	-0.624104
oligopeptide/dipeptideABCtransporter,ATP-bindingprotein-like[Frankiasp.CcI3]	0	0.703968	-0.710232
O-methyltransferasefamilyprotein[Frankiasp.CcI3]	0	0.580202	-0.814472
OmpA/MotB[Frankiasp.CcI3]	-0.039087	0.999236	0
orotidine-5'-phosphatedecarboxylase[Frankiasp.CcI3]	-0.115053	0.993359	0
oxidoreductaseFAD-bindingregion[Frankiasp.CcI3]	0	0.970079	-0.24279
oxidoreductase-like[Frankiasp.CcI3]	0	0.64551	-0.763752
oxidoreductase-like[Frankiasp.CcI3]	-0.048345	0.998831	0
PadRfamilytranscriptionalregulator[Frankiasp.CcI3]	0	0.569186	-0.822209
PadRfamilytranscriptionalregulator[Frankiasp.CcI3]	0	0.997218	-0.074546
pantothenatekinase[Frankiasp.CcI3]	-0.272916	0.962038	0
PAS/PACsensorhybridhistidinekinase[Frankiasp.CcI3]	-0.065924	0.997825	0
peptidaseM50[Frankiasp.CcI3]	-0.481153	0.876637	0
peptidaseM52,hydrogenuptakeprotein[Frankiasp.CcI3]	0	0.939375	-0.342892
peptidaseS15[Frankiasp.CcI3]	0	0.828528	-0.559948
peptidaseS51,dipeptidaseE[Frankiasp.CcI3]	-0.197834	0.980236	0
peptidaseU62,modulatorofDNAgyrase[Frankiasp.CcI3]	0	0.842753	-0.538301
peptidechainreleasefactor1[Frankiasp.CcI3]	0	0.999962	-0.008668
peptidoglycanbindingdomain-containingprotein[Frankiasp.CcI3]	0	0.982681	-0.185306
peptidoglycan-bindingLysM[Frankiasp.CcI3]	0	0.769834	-0.638244
peptidoglycanglycosyltransferase[Frankiasp.CcI3]	-0.063303	0.997994	0
periplasmicsensorsignaltransductionhistidinekinase[Frankiasp.CcI3]	0	0.906895	-0.421356
periplasmicsensorsignaltransductionhistidinekinase[Frankiasp.CcI3]	-0.006227	0.999981	0
PfkB[Frankiasp.CcI3]	-0.596728	0.802443	0
PfkB[Frankiasp.CcI3]	0	0.995315	-0.096688
PfkB[Frankiasp.CcI3]	-0.125075	0.992147	0
phageintegrase[Frankiasp.CcI3]	0	0.665931	-0.746013
phageintegrase[Frankiasp.CcI3]	0	0.680025	-0.733189
phageintegrase[Frankiasp.CcI3]	-0.446057	0.895005	0
phageintegrase[Frankiasp.CcI3]	-0.288306	0.957538	0
phageintegrase[Frankiasp.CcI3]	0	0.999548	-0.030062
phageintegrase[Frankiasp.CcI3]	-0.019869	0.999803	0
phageintegrase-likeSAM-like[Frankiasp.CcI3]	0	0.721986	-0.691908
phageintegrase-likeSAM-like[Frankiasp.CcI3]	-0.352778	0.935707	0
phageSPO1DNApolymerase-relatedprotein[Frankiasp.CcI3]	-0.476371	0.879244	0
phenazinebiosynthesisPhzC/PhzFprotein[Frankiasp.CcI3]	-0.304012	0.952668	0
phosphate:acyl-[acylcarrierprotein]acyltransferase[Frankiasp.CcI3]	0	0.994742	-0.102408
phosphateABCtransporterpermease[Frankiasp.CcI3]	0	0.997319	-0.073174
phosphoesterase,RecJ-like[Frankiasp.CcI3]	0	0.999263	-0.038397
phosphoglucomutase[Frankiasp.CcI3]	-0.547337	0.836912	0
phospholipid/glycerolacyltransferase[Frankiasp.CcI3]	0	0.718193	-0.695844
phospho-N-acetylmuramoyl-pentapeptide-transferase[Frankiasp.CcI3]	-0.281969	0.959424	0
phosphonate-bindingperiplasmicprotein[Frankiasp.CcI3]	-0.17504	0.984561	0
phosphopantetheine-binding[Frankiasp.CcI3]	-0.198056	0.980191	0
phosphoribosylamine--glycineligase[Frankiasp.CcI3]	-0.040764	0.999169	0
phosphoribosylaminoimidazolecarboxylase,catalyticsubunit[Frankiasp.CcI3]	0	0.709991	-0.704211
phosphoribosylaminoimidazole-succinocarboxamidesynthase[Frankiasp.CcI3]	0	0.735843	-0.677152
phytanoyl-CoAdioxygenase[Frankiasp.CcI3]	0	0.766316	-0.642464
PIIuridylyl-transferase[Frankiasp.CcI3]	0	0.885239	-0.465136
PilTprotein-like[Frankiasp.CcI3]	0	0.605026	-0.796206
PilTprotein-like[Frankiasp.CcI3]	-0.607211	0.794541	0
PilTprotein-like[Frankiasp.CcI3]	-0.44442	0.895819	0
PilTprotein-like[Frankiasp.CcI3]	-0.1207	0.992689	0
PilTprotein-like[Frankiasp.CcI3]	-0.141601	0.989924	0
polyketidesynthase-like[Frankiasp.CcI3]	-0.084895	0.99639	0
polyprenylsynthetase[Frankiasp.CcI3]	0	0.99917	-0.040733
polysaccharidedeacetylase[Frankiasp.CcI3]	0	0.974153	-0.22589
polysaccharidedeacetylase[Frankiasp.CcI3]	0	0.944347	-0.328951
polysaccharidedeacetylase[Frankiasp.CcI3]	-0.548617	0.836074	0
potassium-transportingATPasesubunitA[Frankiasp.CcI3]	0	0.841477	-0.540292
Ppx/GppAphosphatase[Frankiasp.CcI3]	-0.624638	0.780915	0
prevent-host-deathprotein[Frankiasp.CcI3]	-0.270038	0.96285	0
primaryreplicativeDNAhelicase[Frankiasp.CcI3]	-0.218607	0.975813	0
proteinofunknownfunctionDUF1524RloF[Frankiasp.CcI3]	-0.552578	0.833461	0
protein-tyrosinekinase[Frankiasp.CcI3]	0	0.993157	-0.11679
proteintyrosinephosphatase[Frankiasp.CcI3]	0	0.825788	-0.56398
proteintyrosinephosphatase[Frankiasp.CcI3]	-0.249788	0.9683	0
protoporphyrinogenoxidase[Frankiasp.CcI3]	0	0.992685	-0.120732
purinephosphorylasesfamilyprotein1[Frankiasp.CcI3]	-0.246371	0.969176	0
putative3-carboxy-cis,cis-muconatecycloisomerase[Frankiasp.CcI3]	0	0.67478	-0.738019
putative3-oxoacyl-ACPsynthaseIII[Frankiasp.CcI3]	0	0.999062	-0.043306
putative4-methyl-5(B-hydroxyethyl)-thiazolemonophosphatebiosynthesisenzyme[Frankiasp.CcI3]	0	0.591138	-0.80657
putativeacetonecarboxylasegammasubunit[Frankiasp.CcI3]	0	0.909456	-0.415801
putativeactinorhodintransporter[Frankiasp.CcI3]	0	0.936663	-0.350232
putativeasparaginesynthetase[Frankiasp.CcI3]	0	0.93073	-0.365706
putativeATP/GTPbindingprotein[Frankiasp.CcI3]	0	0.953115	-0.302607
putativeATP-bindingprotein[Frankiasp.CcI3]	-0.589785	0.80756	0
putativecyclase[Frankiasp.CcI3]	0	0.999964	-0.008456
putativeDNA-bindingprotein[Frankiasp.CcI3]	0	0.994392	-0.105761
putativeDNAhelicase[Frankiasp.CcI3]	0	0.999215	-0.039606
putativeendonucleaseIII[Frankiasp.CcI3]	0	0.917657	-0.397373
putativeferredoxin[Frankiasp.CcI3]	-0.558648	0.829405	0
putativeintegralmembraneprotein[Frankiasp.CcI3]	-0.374274	0.927318	0
putativeintegralmembraneprotein[Frankiasp.CcI3]	-0.242349	0.970189	0
putativeintegralmembraneprotein[Frankiasp.CcI3]	-0.307078	0.951684	0
putativeintegralmembraneprotein[Frankiasp.CcI3]	-0.035619	0.999365	0
putativeintegralmembraneprotein[Frankiasp.CcI3]	-0.065229	0.99787	0
putativeIS1648transposase[Frankiasp.CcI3]	0	0.991962	-0.126539
putativeisomerase[Frankiasp.CcI3]	-0.140305	0.990108	0
putativematurase[Frankiasp.CcI3]	0	0.73412	-0.67902
putativemetalloprotease[Frankiasp.CcI3]	-0.530364	0.84777	0
putativemethyltransferase[Frankiasp.CcI3]	0	0.988672	-0.150094
putativePAS/PACsensorprotein[Frankiasp.CcI3]	0	0.96483	-0.262876
putativephage-relatedterminaselargesubunit[Frankiasp.CcI3]	0	0.878512	-0.47772
putativeserine/threoninekinaseanti-sigmafactor[Frankiasp.CcI3]	0	0.985569	-0.169277
putativeserine/threoninekinaseanti-sigmafactor[Frankiasp.CcI3]	-0.356999	0.934105	0
putativesignaltransductionhistidinekinase[Frankiasp.CcI3]	-0.45944	0.888209	0
putativesignaltransductionhistidinekinase[Frankiasp.CcI3]	-0.250986	0.967991	0
putativesulfonatebindingproteinprecursor[Frankiasp.CcI3]	0	0.793951	-0.607982
putativetranscriptionalregulator[Frankiasp.CcI3]	0	0.847172	-0.531319
putativetranscriptionalregulator[Frankiasp.CcI3]	0	0.98069	-0.19557
putativetranscriptionalregulator[Frankiasp.CcI3]	0	0.940007	-0.341155
putativetranscriptionalregulator[Frankiasp.CcI3]	0	0.997691	-0.06792
putativetranscriptionalregulator[Frankiasp.CcI3]	-0.090411	0.995905	0
putativetransmembraneprotein[Frankiasp.CcI3]	0	0.999242	-0.038928
putativetransporter[Frankiasp.CcI3]	-0.593833	0.804588	0
putativetransposase[Frankiasp.CcI3]	0	0.79997	-0.60004
putativetransposase[Frankiasp.CcI3]	0	0.764969	-0.644067
putativetransposase[Frankiasp.CcI3]	0	0.972202	-0.234145
putativetransposase[Frankiasp.CcI3]	-0.239252	0.970957	0
putativetransposase[Frankiasp.CcI3]	-0.238414	0.971164	0
putativetransposase[Frankiasp.CcI3]	0	0.99948	-0.032246
pyridoxal-5'-phosphate-dependentenzyme,betasubunit[Frankiasp.CcI3]	0	0.943169	-0.332314
pyridoxal-dependentdecarboxylase[Frankiasp.CcI3]	0	0.992888	-0.119051
pyridoxamine5'-phosphateoxidase-related,FMN-binding[Frankiasp.CcI3]	0	0.846405	-0.532539
pyruvatecarboxyltransferase[Frankiasp.CcI3]	-0.369315	0.929304	0
pyruvatedehydrogenasecomplexdehydrogenase(E1)component-like[Frankiasp.CcI3]	0	0.5902	-0.807257
pyruvatekinase[Frankiasp.CcI3]	-0.276282	0.961077	0
radicalSAMfamilyprotein[Frankiasp.CcI3]	0	0.62466	-0.780897
radicalSAMfamilyprotein[Frankiasp.CcI3]	-0.366472	0.930429	0
radicalSAMfamilyprotein[Frankiasp.CcI3]	-0.452162	0.891936	0
radicalSAMfamilyprotein[Frankiasp.CcI3]	0	0.995841	-0.09111
RecBfamilyexonuclease[Frankiasp.CcI3]	-0.407332	0.91328	0
recombinase[Frankiasp.CcI3]	0	0.759126	-0.650944
recombinase[Frankiasp.CcI3]	0	0.602441	-0.798163
recombinationproteinRecR[Frankiasp.CcI3]	-0.502807	0.864399	0
recombinationregulatorRecX[Frankiasp.CcI3]	0	0.976115	-0.217257
regulatorofpolyketidesynthaseexpression-like[Frankiasp.CcI3]	0	0.997361	-0.072606
relaxase/mobilizationnuclease[Frankiasp.CcI3]	-0.10493	0.99448	0
resolvasehelix-turn-helixregion[Frankiasp.CcI3]	0	0.720986	-0.692949
resolvase-likeprotein[Frankiasp.CcI3]	-0.328429	0.944529	0
respiratory-chainNADHdehydrogenasedomain-containingprotein[Frankiasp.CcI3]	0	0.846768	-0.531963
responseregulatorreceiverprotein[Frankiasp.CcI3]	0	0.821136	-0.570733
responseregulatorreceiverprotein[Frankiasp.CcI3]	0	0.982316	-0.187229
responseregulatorreceiverprotein[Frankiasp.CcI3]	-0.525109	0.851035	0
restrictionmodificationsystemDNAspecificitysubunit[Frankiasp.CcI3]	0	0.96889	-0.247493
ribonucleaseBN[Frankiasp.CcI3]	-0.451993	0.892021	0
ribosomallargesubunitpseudouridinesynthaseB[Frankiasp.CcI3]	-0.288635	0.957439	0
Rieske(2Fe-2S)protein[Frankiasp.CcI3]	0	0.616399	-0.787434
Rieske(2Fe-2S)protein[Frankiasp.CcI3]	0	0.835523	-0.549455
RNA-directedDNApolymerase[Frankiasp.CcI3]	0	0.72126	-0.692664
RNA-directedDNApolymerase[Frankiasp.CcI3]	0	0.602227	-0.798325
Rossmannfoldnucleotide-bindingprotein-like[Frankiasp.CcI3]	-0.178912	0.983865	0
RpiRfamilytranscriptionalregulator[Frankiasp.CcI3]	0	0.902408	-0.430882
selenocysteinesynthase[Frankiasp.CcI3]	-0.198401	0.980121	0
serine/threonineproteinkinase[Frankiasp.CcI3]	0	0.779395	-0.626532
serine/threonineproteinkinase[Frankiasp.CcI3]	0	0.853477	-0.52113
serine/threonineproteinkinase[Frankiasp.CcI3]	0	0.959949	-0.280175
serine/threonineproteinkinase[Frankiasp.CcI3]	-0.571988	0.820262	0
serine/threonineproteinkinase[Frankiasp.CcI3]	-0.581302	0.813688	0
serine/threonineproteinkinase[Frankiasp.CcI3]	-0.025527	0.999674	0
serineO-acetyltransferase[Frankiasp.CcI3]	-0.251237	0.967925	0
serinephosphatase[Frankiasp.CcI3]	0	0.978872	-0.204475
short-chaindehydrogenase/reductaseSDR[Frankiasp.CcI3]	0	0.59173	-0.806137
short-chaindehydrogenase/reductaseSDR[Frankiasp.CcI3]	-0.149	0.988837	0
short-chaindehydrogenase-like[Frankiasp.CcI3]	-0.233325	0.972399	0
sigma-24[Frankiasp.CcI3]	0	0.771406	-0.636344
sigma-24[Frankiasp.CcI3]	0	0.690836	-0.723012
sigma-24[Frankiasp.CcI3]	0	0.932634	-0.360823
sigma-24[Frankiasp.CcI3]	-0.32306	0.946379	0
signaltransductionhistidinekinaseregulatingcitrate/malatemetabolism[Frankiasp.CcI3]	0	0.608943	-0.793214
signaltransductionprotein[Frankiasp.CcI3]	0	0.836276	-0.548308
silentinformationregulatorproteinSir2[Frankiasp.CcI3]	0	0.964957	-0.262406
single-strandDNA-bindingprotein[Frankiasp.CcI3]	0	0.9843	-0.176504
smallmultidrugresistanceprotein[Frankiasp.CcI3]	0	0.810723	-0.58543
smallmultidrugresistanceprotein[Frankiasp.CcI3]	-0.259708	0.965687	0
SNF2-related[Frankiasp.CcI3]	0	0.995893	-0.090536
sodium/hydrogenexchanger[Frankiasp.CcI3]	-0.419521	0.907745	0
solublepyridinenucleotidetranshydrogenase[Frankiasp.CcI3]	0	0.995927	-0.090159
SpdAprotein[Frankiasp.CcI3]	-0.249861	0.968282	0
SPFHdomain-containingprotein/band7familyprotein[Frankiasp.CcI3]	-0.50824	0.861215	0
spheroidenemonooxygenase[Frankiasp.CcI3]	0	0.990002	-0.141051
stressresponsivealpha-betabarrel[Frankiasp.CcI3]	-0.384318	0.923201	0
succinatedehydrogenaseflavoproteinsubunit[Frankiasp.CcI3]	0	0.998004	-0.063149
sulfatase[Frankiasp.CcI3]	0	0.950904	-0.309485
superfamilyIDNA/RNAhelicase[Frankiasp.CcI3]	0	0.958834	-0.283967
TadE-like[Frankiasp.CcI3]	-0.129343	0.9916	0
tetracyclinrepressor-like[Frankiasp.CcI3]	-0.339583	0.940576	0
TetRfamilytranscriptionalregulator[Frankiasp.CcI3]	0	0.727059	-0.686575
TetRfamilytranscriptionalregulator[Frankiasp.CcI3]	0	0.978622	-0.205668
TetRfamilytranscriptionalregulator[Frankiasp.CcI3]	0	0.95284	-0.303473
TetRfamilytranscriptionalregulator[Frankiasp.CcI3]	-0.457356	0.889283	0
TetRfamilytranscriptionalregulator[Frankiasp.CcI3]	-0.351446	0.936208	0
TetRfamilytranscriptionalregulator[Frankiasp.CcI3]	-0.183819	0.98296	0
TetRfamilytranscriptionalregulator[Frankiasp.CcI3]	0	0.999833	-0.018272
TetRfamilytranscriptionalregulator[Frankiasp.CcI3]	0	0.999334	-0.036484
TetRfamilytranscriptionalregulator[Frankiasp.CcI3]	-0.072713	0.997353	0
thiamineS[Frankiasp.CcI3]	0	0.69465	-0.719348
thioesterasesuperfamilyprotein[Frankiasp.CcI3]	0	0.977343	-0.211663
thymidylatekinase[Frankiasp.CcI3]	-0.449295	0.893384	0
toxicanionresistance[Frankiasp.CcI3]	0	0.886596	-0.462545
transcriptionalmodulatorofMazE/toxin,MazF[Frankiasp.CcI3]	0	0.847724	-0.530438
transcriptionalmodulatorofMazE/toxin,MazF[Frankiasp.CcI3]	-0.271512	0.962435	0
transcriptionalregulator[Frankiasp.CcI3]	-0.263359	0.964698	0
transketolase[Frankiasp.CcI3]	-0.414603	0.910002	0
translation-associatedGTPase[Frankiasp.CcI3]	0	0.586446	-0.809988
transposase,IS204/IS1001/IS1096/IS1165[Frankiasp.CcI3]	-0.581133	0.813809	0
transposase,IS4[Frankiasp.CcI3]	0	0.652743	-0.75758
transposase,IS4[Frankiasp.CcI3]	0	0.907183	-0.420736
transposase,IS4[Frankiasp.CcI3]	-0.570127	0.821557	0
transposase,IS4[Frankiasp.CcI3]	-0.571494	0.820606	0
transposase,IS4[Frankiasp.CcI3]	-0.566093	0.824341	0
transposase,IS4[Frankiasp.CcI3]	-0.50165	0.865071	0
transposase,IS4[Frankiasp.CcI3]	-0.319033	0.947744	0
transposase,IS4[Frankiasp.CcI3]	-0.229922	0.973209	0
transposase,IS4[Frankiasp.CcI3]	0	0.995775	-0.091823
transposase,IS4[Frankiasp.CcI3]	-0.00477	0.999989	0
transposase,IS605OrfB[Frankiasp.CcI3]	-0.612727	0.790295	0
transposase,IS605OrfB[Frankiasp.CcI3]	-0.134102	0.990968	0
transposase[Frankiasp.CcI3]	0	0.626247	-0.779625
transposase[Frankiasp.CcI3]	0	0.563591	-0.826054
transposase[Frankiasp.CcI3]	0	0.865308	-0.501241
transposase[Frankiasp.CcI3]	-0.168609	0.985683	0
transposase[Frankiasp.CcI3]	-0.194977	0.980808	0
transposase[Frankiasp.CcI3]	0	0.98863	-0.150366
transposaseIS116/IS110/IS902[Frankiasp.CcI3]	-0.409699	0.912221	0
transposaseIS116/IS110/IS902[Frankiasp.CcI3]	-0.34545	0.938437	0
transposaseIS200-like[Frankiasp.CcI3]	-0.49003	0.871706	0
transposaseIS66[Frankiasp.CcI3]	0	0.782285	-0.622921
transposaseIS66[Frankiasp.CcI3]	0	0.574654	-0.818397
transposaseIS66[Frankiasp.CcI3]	0	0.942819	-0.333304
transposaseIS66[Frankiasp.CcI3]	0	0.934468	-0.356047
transposaseIS66[Frankiasp.CcI3]	0	0.998381	-0.056882
transposaseIS66[Frankiasp.CcI3]	0	0.990355	-0.138551
transposaseIS66[Frankiasp.CcI3]	0	0.999117	-0.042023
transthyretin[Frankiasp.CcI3]	-0.572912	0.819617	0
TRAPtransportersolutereceptorTAXIfamilyprotein[Frankiasp.CcI3]	0	0.987769	-0.155922
tRNA/rRNAmethyltransferase[Frankiasp.CcI3]	-0.570554	0.82126	0
tRNAdelta(2)-isopentenylpyrophosphatetransferase[Frankiasp.CcI3]	0	0.99073	-0.135843
tryptophanhalogenase[Frankiasp.CcI3]	-0.029061	0.999578	0
tryptophanyl-tRNAsynthetase[Frankiasp.CcI3]	0	0.721742	-0.692163
twin-argininetranslocationpathwaysignal[Frankiasp.CcI3]	0	0.649228	-0.760594
twin-argininetranslocationpathwaysignal[Frankiasp.CcI3]	0	0.861934	-0.50702
twin-argininetranslocationpathwaysignal[Frankiasp.CcI3]	-0.301602	0.953434	0
twin-argininetranslocationpathwaysignal[Frankiasp.CcI3]	0	0.999144	-0.04137
twocomponenttranscriptionalregulator[Frankiasp.CcI3]	0	0.826894	-0.562358
twocomponenttranscriptionalregulator[Frankiasp.CcI3]	0	0.981214	-0.192923
twocomponenttranscriptionalregulator[Frankiasp.CcI3]	-0.571988	0.820262	0
twocomponenttranscriptionalregulator[Frankiasp.CcI3]	-0.391793	0.920053	0
twocomponenttranscriptionalregulator[Frankiasp.CcI3]	-0.03999	0.9992	0
typeIIsecretionsystemprotein[Frankiasp.CcI3]	-0.277141	0.960829	0
UBA/THIF-typeNAD/FADbindingfold[Frankiasp.CcI3]	0	0.987131	-0.159914
UDP-glucose/GDP-mannosedehydrogenase[Frankiasp.CcI3]	-0.497677	0.867363	0
UDP-N-acetylglucosamine1-carboxyvinyltransferase[Frankiasp.CcI3]	-0.60752	0.794304	0
UDP-N-acetylglucosamine2-epimerase[Frankiasp.CcI3]	-0.511282	0.859413	0
UDP-N-acetylmuramoylalanine--D-glutamateligase[Frankiasp.CcI3]	0	0.881672	-0.471863
UDP-N-acetylmuramoyl-tripeptide--D-alanyl-D-alanineligase[Frankiasp.CcI3]	-0.126434	0.991975	0
undecaprenylpyrophosphatesynthetase[Frankiasp.CcI3]	-0.031405	0.999507	0
urateoxidase[Frankiasp.CcI3]	-0.566944	0.823757	0
ureasesubunitbeta[Frankiasp.CcI3]	-0.604938	0.796273	0
UvrD/REPhelicase[Frankiasp.CcI3]	0	0.760521	-0.649313
UvrD/REPhelicase[Frankiasp.CcI3]	0	0.67425	-0.738503
UvrD/REPhelicase[Frankiasp.CcI3]	0	0.939717	-0.341953
vonWillebrandfactor,typeA[Frankiasp.CcI3]	-0.158067	0.987428	0
WD-40repeat-containingserine/threoninproteinkinase[Frankiasp.CcI3]	0	0.987308	-0.158816
xanthinedehydrogenase,molybdenumbindingsubunitapoprotein[Frankiasp.CcI3]	0	0.674346	-0.738416
XREfamilytranscriptionalregulator[Frankiasp.CcI3]	0	0.770473	-0.637472
XREfamilytranscriptionalregulator[Frankiasp.CcI3]	0	0.694065	-0.719912
XREfamilytranscriptionalregulator[Frankiasp.CcI3]	0	0.825792	-0.563975
XREfamilytranscriptionalregulator[Frankiasp.CcI3]	0	0.846456	-0.532459
XREfamilytranscriptionalregulator[Frankiasp.CcI3]	0	0.932535	-0.361079
XREfamilytranscriptionalregulator[Frankiasp.CcI3]	-0.570376	0.821384	0
XREfamilytranscriptionalregulator[Frankiasp.CcI3]	-0.363208	0.931708	0
XREfamilytranscriptionalregulator[Frankiasp.CcI3]	-0.495435	0.868645	0
XREfamilytranscriptionalregulator[Frankiasp.CcI3]	-0.15786	0.987462	0
XREfamilytranscriptionalregulator[Frankiasp.CcI3]	0	0.999697	-0.024623
XREfamilytranscriptionalregulator[Frankiasp.CcI3]	0	0.99996	-0.008993
XREfamilytranscriptionalregulator[Frankiasp.CcI3]	-0.090755	0.995873	0
XREfamilytranscriptionalregulator[Frankiasp.CcI3]	-0.018294	0.999833	0
zetatoxin[Frankiasp.CcI3]	-0.233978	0.972242	0
zinc-bindingalcoholdehydrogenase[Frankiasp.CcI3]	0	0.922786	-0.385312
zinc-bindingalcoholdehydrogenase[Frankiasp.CcI3]	-0.278191	0.960526	0

## Sheet: GroupIII
null	5dNH4	3dN2	3dNH4
EWEIGHT	1	1	1		Group III
(2Fe-2S)-binding[Frankiasp.CcI3]	0.777222	0	-0.629227		5dNH4 genes upregulated
(NiFe)hydrogenasematurationproteinHypF[Frankiasp.CcI3]	0.997697	0	-0.067826
2,5-didehydrogluconatereductase[Frankiasp.CcI3]	0.777859	0	-0.628439
2-amino-4-hydroxy-6-hydroxymethyldihydropteridinepyrophosphokinase[Frankiasp.CcI3]	0.845358	0	-0.5342
2-nitropropanedioxygenase,NPD[Frankiasp.CcI3]	0.978501	0	-0.20624
2OG-Fe(II)oxygenase[Frankiasp.CcI3]	0.649888	0	-0.76003
30SribosomalproteinS6[Frankiasp.CcI3]	0.98697	0	-0.160905
3'-5'exonuclease[Frankiasp.CcI3]	0.996541	0	-0.083098
3-dehydroquinatedehydratase[Frankiasp.CcI3]	0.927666	0	-0.373411
3-hydroxyacyl-CoAdehydrogenase[Frankiasp.CcI3]	0.792433	-0.609958	0
3-octaprenyl-4-hydroxybenzoatecarboxy-lyase[Frankiasp.CcI3]	0.817571	-0.575828	0
3-oxoacidCoA-transferase,subunitA[Frankiasp.CcI3]	0.733764	0	-0.679404
3-oxoacyl-[acyl-carrier-protein]synthaseIII[Frankiasp.CcI3]	0.999853	-0.01716	0
4-alpha-glucanotransferase[Frankiasp.CcI3]	0.938268	0	-0.345908
4-aminobutyrateaminotransferase[Frankiasp.CcI3]	0.915856	0	-0.401507
4-diphosphocytidyl-2C-methyl-D-erythritolsynthase[Frankiasp.CcI3]	0.759888	-0.650054	0
4Fe-4Sferredoxin,iron-sulfurbinding[Frankiasp.CcI3]	0.625861	0	-0.779935
4'-phosphopantetheinyltransferase[Frankiasp.CcI3]	0.991089	-0.133204	0
50SribosomalproteinL28[Frankiasp.CcI3]	0.92725	-0.374442	0
5-oxoprolinase(ATP-hydrolyzing)[Frankiasp.CcI3]	0.870734	0	-0.491754
60kDainnermembraneinsertionprotein[Frankiasp.CcI3]	0.638397	0	-0.769707
6-phosphogluconatedehydrogenase,NAD-binding[Frankiasp.CcI3]	0.810119	0	-0.586265
8-amino-7-oxononanoatesynthase[Frankiasp.CcI3]	0.998788	0	-0.049229
AAA_3ATPaseassociatedwithvariouscellularactivities[Frankiasp.CcI3]	0.943114	0	-0.33247
AAA_3ATPaseassociatedwithvariouscellularactivities[Frankiasp.CcI3]	0.709367	0	-0.704839
AAA_3ATPaseassociatedwithvariouscellularactivities[Frankiasp.CcI3]	0.943366	-0.331754	0
ABCtransporter,substrate-bindingprotein,aliphaticsulphonates[Frankiasp.CcI3]	0.866249	0	-0.499612
ABCtransporterrelated[Frankiasp.CcI3]	0.898308	0	-0.439367
ABCtransporterrelated[Frankiasp.CcI3]	0.947178	0	-0.320707
ABCtransporterrelated[Frankiasp.CcI3]	0.959697	0	-0.281035
ABCtransporterrelated[Frankiasp.CcI3]	0.960323	0	-0.278888
ABCtransporterrelated[Frankiasp.CcI3]	0.960381	0	-0.278689
ABCtransporterrelated[Frankiasp.CcI3]	0.979278	0	-0.20252
ABCtransporterrelated[Frankiasp.CcI3]	0.98348	0	-0.181014
ABCtransporterrelated[Frankiasp.CcI3]	0.996323	0	-0.085679
ABCtransporterrelated[Frankiasp.CcI3]	0.989804	0	-0.142438
ABCtransporterrelated[Frankiasp.CcI3]	0.770693	0	-0.637207
ABCtransporterrelated[Frankiasp.CcI3]	0.796459	0	-0.604693
ABCtransporterrelated[Frankiasp.CcI3]	0.751271	0	-0.659994
ABCtransporterrelated[Frankiasp.CcI3]	0.71864	0	-0.695382
ABCtransporterrelated[Frankiasp.CcI3]	0.623359	0	-0.781936
ABCtransporterrelated[Frankiasp.CcI3]	0.659248	0	-0.751926
ABCtransporterrelated[Frankiasp.CcI3]	0.599838	-0.800121	0
ABCtransporterrelated[Frankiasp.CcI3]	0.974391	-0.22486	0
ABC-typemultidrugtransportsystemATPasecomponent[Frankiasp.CcI3]	0.968039	0	-0.250799
acetolactatesynthase1catalyticsubunit[Frankiasp.CcI3]	0.986862	-0.161562	0
acetyl/acyltransferaserelatedprotein[Frankiasp.CcI3]	0.669578	0	-0.742742
acetyl-CoAacetyltransferase[Frankiasp.CcI3]	0.892496	0	-0.451056
acetyl-CoAacetyltransferase[Frankiasp.CcI3]	0.805535	0	-0.592548
acetylornithineaminotransferase[Frankiasp.CcI3]	0.929366	-0.369159	0
actinorhodinpolyketidesynthasebifunctionalcyclase/dehydratase[Frankiasp.CcI3]	0.884102	0	-0.467295
actinorhodinpolyketidesynthasebifunctionalcyclase/dehydratase[Frankiasp.CcI3]	0.747428	0	-0.664343
Acyl-CoAdehydrogenase[Frankiasp.CcI3]	0.918766	0	-0.394801
acyl-CoAdehydrogenase-like[Frankiasp.CcI3]	0.853167	0	-0.521638
acyl-CoAsynthetase[Frankiasp.CcI3]	0.902526	0	-0.430635
Acyl-CoAthioesterase-like[Frankiasp.CcI3]	0.999962	0	-0.008765
acylphosphatase[Frankiasp.CcI3]	0.968959	0	-0.247222
acyltransferase3[Frankiasp.CcI3]	0.89101	0	-0.453984
acyltransferase3[Frankiasp.CcI3]	0.992525	0	-0.122039
acyltransferase3[Frankiasp.CcI3]	0.84309	0	-0.537772
acyltransferase3[Frankiasp.CcI3]	0.680346	0	-0.732891
acyltransferaseregion[Frankiasp.CcI3]	0.895628	0	-0.444803
adenylate/guanylatecyclase[Frankiasp.CcI3]	0.999665	0	-0.025878
adenylate/guanylatecyclase[Frankiasp.CcI3]	0.861883	-0.507108	0
adenylatekinase[Frankiasp.CcI3]	1	-0.000496	0
adenylosuccinatelyase[Frankiasp.CcI3]	0.983133	0	-0.18289
AIG2-like[Frankiasp.CcI3]	0.993591	0	-0.113035
alanyl-tRNAsynthetase[Frankiasp.CcI3]	0.94448	0	-0.328568
alcoholdehydrogenaseGroES-likeprotein[Frankiasp.CcI3]	0.988178	0	-0.153313
aldehydedehydrogenase[Frankiasp.CcI3]	0.99994	0	-0.010984
aldo/ketoreductase[Frankiasp.CcI3]	0.909669	0	-0.415334
aldo/ketoreductase[Frankiasp.CcI3]	0.998761	0	-0.049763
aldo/ketoreductase[Frankiasp.CcI3]	0.674134	0	-0.738609
alkane1-monooxygenase[Frankiasp.CcI3]	0.828362	-0.560194	0
alkylhydroperoxidase[Frankiasp.CcI3]	0.9848	0	-0.173692
AllergenV5/Tpx-1related[Frankiasp.CcI3]	0.994357	0	-0.106089
AllergenV5/Tpx-1related[Frankiasp.CcI3]	0.652705	0	-0.757612
allophanatehydrolase[Frankiasp.CcI3]	0.933588	0	-0.358348
allophanatehydrolasesubunit1[Frankiasp.CcI3]	0.958531	0	-0.284988
Alpha,alpha-trehalose-phosphatesynthase(UDP-forming)[Frankiasp.CcI3]	0.843927	0	-0.536459
alpha/betahydrolasefold[Frankiasp.CcI3]	0.992687	0	-0.120719
alpha/betahydrolasefold[Frankiasp.CcI3]	0.842148	0	-0.539246
alpha/betahydrolasefold[Frankiasp.CcI3]	0.743648	0	-0.668571
alpha/betahydrolasefold[Frankiasp.CcI3]	0.649829	0	-0.76008
alpha/betahydrolasefold[Frankiasp.CcI3]	0.995421	-0.095584	0
alpha/betahydrolasefold[Frankiasp.CcI3]	0.994299	-0.106627	0
alpha/betahydrolasefold[Frankiasp.CcI3]	0.977582	-0.210556	0
alphaamylase,catalyticregion[Frankiasp.CcI3]	0.679431	0	-0.73374
amidase[Frankiasp.CcI3]	0.923386	0	-0.383874
amidase[Frankiasp.CcI3]	0.998849	-0.047972	0
amidohydrolase[Frankiasp.CcI3]	0.956699	0	-0.291078
amidohydrolase2[Frankiasp.CcI3]	0.855623	0	-0.517599
amidohydrolase2[Frankiasp.CcI3]	0.782379	-0.622803	0
amidophosphoribosyltransferase[Frankiasp.CcI3]	0.952516	-0.30449	0
amineoxidase[Frankiasp.CcI3]	0.987112	-0.16003	0
aminoacid-bindingACT[Frankiasp.CcI3]	0.901976	0	-0.431786
aminoglycosidephosphotransferase[Frankiasp.CcI3]	0.905509	0	-0.424327
aminoglycosidephosphotransferase[Frankiasp.CcI3]	0.948623	0	-0.316409
aminotransferase,classIandII[Frankiasp.CcI3]	0.990383	-0.138355	0
aminotransferase,classV[Frankiasp.CcI3]	0.941736	0	-0.336353
aminotransferase[Frankiasp.CcI3]	0.868772	0	-0.495211
aminotransferase[Frankiasp.CcI3]	0.966496	0	-0.256683
aminotransferase[Frankiasp.CcI3]	0.773384	0	-0.633937
aminotransferase[Frankiasp.CcI3]	0.757012	-0.653401	0
AMP-dependentsynthetaseandligase[Frankiasp.CcI3]	0.920307	0	-0.391196
AMP-dependentsynthetaseandligase[Frankiasp.CcI3]	0.964484	0	-0.264141
AMP-dependentsynthetaseandligase[Frankiasp.CcI3]	0.974397	0	-0.224835
AMP-dependentsynthetaseandligase[Frankiasp.CcI3]	0.644656	0	-0.764473
AMP-dependentsynthetaseandligase[Frankiasp.CcI3]	0.61674	0	-0.787167
AMP-dependentsynthetaseandligase[Frankiasp.CcI3]	0.690413	0	-0.723416
AMP-dependentsynthetaseandligase[Frankiasp.CcI3]	0.680132	0	-0.73309
anion-transportingATPase[Frankiasp.CcI3]	0.699988	-0.714154	0
anthranilatephosphoribosyltransferase[Frankiasp.CcI3]	0.885362	-0.464903	0
antibioticbiosynthesismonooxygenase[Frankiasp.CcI3]	0.937109	-0.349037	0
anti-sigma-factorantagonistdomain-containingprotein[Frankiasp.CcI3]	0.821626	0	-0.570027
ApbE-likelipoprotein[Frankiasp.CcI3]	0.956361	0	-0.292188
arginine/ornithinetransportsystemATPase[Frankiasp.CcI3]	0.997497	-0.070707	0
ArgRfamilytranscriptionalregulator[Frankiasp.CcI3]	0.967093	-0.254423	0
arsenite-transportingATPase[Frankiasp.CcI3]	0.995242	0	-0.097432
ArsRfamilytranscriptionalregulator[Frankiasp.CcI3]	0.952994	0	-0.30299
AsnCfamilytranscriptionalregulator[Frankiasp.CcI3]	0.929977	0	-0.367617
AsnCfamilytranscriptionalregulator[Frankiasp.CcI3]	0.679572	0	-0.733609
aspartatesemialdehydedehydrogenase[Frankiasp.CcI3]	0.934046	0	-0.357152
aspartyl/glutamyl-tRNA(Asn/Gln)amidotransferasesubunitC[Frankiasp.CcI3]	0.917186	0	-0.39846
aspartyl/glutamyl-tRNAamidotransferasesubunitA[Frankiasp.CcI3]	0.754371	0	-0.656449
aspartyl/glutamyl-tRNAamidotransferasesubunitB[Frankiasp.CcI3]	0.988276	0	-0.152676
assimilatorynitratereductase(NADH)alphasubunitapoprotein[Frankiasp.CcI3]	0.998168	0	-0.060498
ATP:cob(I)alaminadenosyltransferase[Frankiasp.CcI3]	0.986795	-0.161974	0
ATPase[Frankiasp.CcI3]	0.934745	0	-0.355318
ATPase[Frankiasp.CcI3]	0.724576	0	-0.689195
ATPaseAAA-2[Frankiasp.CcI3]	0.943715	0	-0.330759
ATPasesinvolvedinchromosomepartitioning-like[Frankiasp.CcI3]	0.930434	0	-0.366459
ATPasesinvolvedinchromosomepartitioning-like[Frankiasp.CcI3]	0.974729	0	-0.223389
ATP-bindingregion,ATPase-like[Frankiasp.CcI3]	0.852864	0	-0.522133
ATP-dependenttranscriptionregulatorLuxR[Frankiasp.CcI3]	0.863535	0	-0.504289
auxineffluxcarrier[Frankiasp.CcI3]	0.984095	-0.177643	0
bacteriophageresistancegenePglZ[Frankiasp.CcI3]	0.800367	0	-0.59951
benzoatemembranetransportprotein[Frankiasp.CcI3]	0.689758	0	-0.72404
beta-ketoacylsynthase[Frankiasp.CcI3]	0.850399	0	-0.526138
beta-ketoacylsynthase[Frankiasp.CcI3]	0.980124	0	-0.198385
beta-ketoacylsynthase[Frankiasp.CcI3]	0.975159	0	-0.221508
beta-ketoacylsynthase[Frankiasp.CcI3]	0.842545	0	-0.538627
beta-ketoacylsynthase[Frankiasp.CcI3]	0.602636	0	-0.798016
beta-lactamase[Frankiasp.CcI3]	0.761487	0	-0.648181
beta-lactamase-like[Frankiasp.CcI3]	0.6842	0	-0.729295
bifunctionalphosphopantothenoylcysteinedecarboxylase/phosphopantothenatesynthase[Frankiasp.CcI3]	0.975449	-0.220224	0
bifunctionalRNaseH/acidphosphatase[Frankiasp.CcI3]	0.907585	0	-0.419868
bifunctionaluroporphyrinogen-IIIsynthetase/responseregulatordomain-containingprotein[Frankiasp.CcI3]	0.850148	-0.526543	0
binding-protein-dependenttransportsystemsinnermembranecomponent[Frankiasp.CcI3]	0.869993	0	-0.493064
binding-protein-dependenttransportsystemsinnermembranecomponent[Frankiasp.CcI3]	0.919643	0	-0.392754
binding-protein-dependenttransportsystemsinnermembranecomponent[Frankiasp.CcI3]	0.942924	0	-0.333008
binding-protein-dependenttransportsystemsinnermembranecomponent[Frankiasp.CcI3]	0.982932	0	-0.183969
binding-protein-dependenttransportsystemsinnermembranecomponent[Frankiasp.CcI3]	0.970068	0	-0.242833
binding-protein-dependenttransportsystemsinnermembranecomponent[Frankiasp.CcI3]	0.974615	0	-0.223889
binding-protein-dependenttransportsystemsinnermembranecomponent[Frankiasp.CcI3]	0.824385	0	-0.56603
binding-protein-dependenttransportsystemsinnermembranecomponent[Frankiasp.CcI3]	0.76087	0	-0.648904
binding-protein-dependenttransportsystemsinnermembranecomponent[Frankiasp.CcI3]	0.681092	0	-0.732198
branched-chainalpha-ketoaciddehydrogenasesubunitE2[Frankiasp.CcI3]	0.777871	0	-0.628424
butyryl-CoAdehydrogenase[Frankiasp.CcI3]	0.673924	0	-0.738801
carbamoyl-phosphatesynthaseLchain,ATP-binding[Frankiasp.CcI3]	0.920716	0	-0.390233
carbamoyl-phosphatesynthaseLchain,ATP-binding[Frankiasp.CcI3]	0.752506	0	-0.658585
carbonatedehydratase[Frankiasp.CcI3]	0.721729	-0.692175	0
carboxyltransferase[Frankiasp.CcI3]	0.979719	-0.200379	0
carboxymethylenebutenolidase[Frankiasp.CcI3]	0.999766	0	-0.021619
cationdiffusionfacilitatorfamilytransporter[Frankiasp.CcI3]	0.873651	0	-0.486554
cationdiffusionfacilitatorfamilytransporter[Frankiasp.CcI3]	0.8326	-0.553875	0
CDP-alcoholphosphatidyltransferase[Frankiasp.CcI3]	0.876767	0	-0.480915
CDP-alcoholphosphatidyltransferase[Frankiasp.CcI3]	0.781124	0	-0.624376
CDP-diacylglycerol-phosphatidylglycerolphosphatidyltransferase[Frankiasp.CcI3]	0.99306	0	-0.117607
celldivisionFtsK/SpoIIIE[Frankiasp.CcI3]	0.995413	0	-0.095666
celldivisionFtsK/SpoIIIE[Frankiasp.CcI3]	0.842627	0	-0.538498
celldivisionFtsK/SpoIIIE[Frankiasp.CcI3]	0.698552	0	-0.715559
cellenvelope-relatedtranscriptionalattenuator[Frankiasp.CcI3]	0.994625	-0.10354	0
cellulosesynthase(UDP-forming)[Frankiasp.CcI3]	0.639154	0	-0.769079
cellwallbiosynthesisglycosyltransferase-likeprotein[Frankiasp.CcI3]	0.999654	0	-0.026286
cellwallhydrolase/autolysin[Frankiasp.CcI3]	0.921796	0	-0.387676
CG32656geneproductfromtranscriptCG32656-RA[Frankiasp.CcI3]	0.998825	0	-0.048465
chloritedismutase[Frankiasp.CcI3]	0.998067	-0.062141	0
chromatetransporter[Frankiasp.CcI3]	0.991523	0	-0.129929
Cl-channel,voltagegated[Frankiasp.CcI3]	0.988802	0	-0.149235
CMP/dCMPdeaminase,zinc-binding[Frankiasp.CcI3]	0.842038	0	-0.539418
CoA-binding[Frankiasp.CcI3]	0.694764	0	-0.719237
cobalaminB12-binding[Frankiasp.CcI3]	0.851148	0	-0.524926
cobalaminB12-binding[Frankiasp.CcI3]	0.63933	-0.768933	0
cobalaminbiosynthesisprotein[Frankiasp.CcI3]	0.999333	-0.036523	0
cobaltochelatase[Frankiasp.CcI3]	0.999903	0	-0.013937
cobalt-precorrin-6xreductase[Frankiasp.CcI3]	0.997873	0	-0.065195
cobyrinicacida,c-diamidesynthase[Frankiasp.CcI3]	0.881888	0	-0.471458
Cofprotein[Frankiasp.CcI3]	0.963244	-0.268629	0
cold-shockDNA-bindingproteinfamilyprotein[Frankiasp.CcI3]	0.989699	0	-0.143166
copperresistanceD[Frankiasp.CcI3]	0.972726	0	-0.231959
CRISPR-associatedCas4familyprotein[Frankiasp.CcI3]	0.874984	0	-0.484152
CRISPR-associatedCas5efamilyprotein[Frankiasp.CcI3]	0.961542	0	-0.274657
CRISPR-associatedCse4familyprotein[Frankiasp.CcI3]	0.915446	0	-0.40244
cupin2[Frankiasp.CcI3]	0.979899	0	-0.199493
cyclicnucleotide-bindingdomain-containingprotein[Frankiasp.CcI3]	0.999147	0	-0.041302
cyclopropane-fatty-acyl-phospholipidsynthase[Frankiasp.CcI3]	0.820527	0	-0.571608
cytochromeb/b6-like[Frankiasp.CcI3]	0.916533	0	-0.399958
cytochromecbiogenesisprotein,transmembraneregion[Frankiasp.CcI3]	0.99638	-0.085013	0
cytochromeP450[Frankiasp.CcI3]	0.875274	0	-0.483627
cytochromeP450[Frankiasp.CcI3]	0.844204	0	-0.536022
D-alanine--D-alanineligase[Frankiasp.CcI3]	0.852937	-0.522013	0
DEAD/DEAHboxhelicase-like[Frankiasp.CcI3]	0.840079	0	-0.542464
DEAD/DEAHboxhelicase-like[Frankiasp.CcI3]	0.76227	0	-0.647259
DEAD/DEAHboxhelicase-like[Frankiasp.CcI3]	0.616303	0	-0.787509
DegT/DnrJ/EryC1/StrSaminotransferase[Frankiasp.CcI3]	0.971843	0	-0.23563
Delta-9acyl-phospholipiddesaturase[Frankiasp.CcI3]	0.996723	0	-0.080886
Delta-9acyl-phospholipiddesaturase[Frankiasp.CcI3]	0.791688	0	-0.610925
deoxycytidinetriphosphatedeaminase[Frankiasp.CcI3]	0.992197	0	-0.124683
deoxyguanosinetriphosphatetriphosphohydrolase-likeprotein[Frankiasp.CcI3]	0.891715	0	-0.452597
deoxyuridine5'-triphosphatenucleotidohydrolase[Frankiasp.CcI3]	0.995184	-0.098028	0
diaminopimelatedecarboxylase[Frankiasp.CcI3]	0.786668	0	-0.617376
diguanylatecyclase/phosphodiesterase[Frankiasp.CcI3]	0.915496	0	-0.402328
diguanylatecyclase/phosphodiesterase[Frankiasp.CcI3]	0.771881	0	-0.635767
diguanylatecyclase/phosphodiesterasewithPAS/PACsensor(s)[Frankiasp.CcI3]	0.692914	0	-0.72102
diguanylatecyclase[Frankiasp.CcI3]	0.995944	0	-0.089974
diguanylatecyclase[Frankiasp.CcI3]	0.599718	0	-0.800212
diguanylatephosphodiesterase[Frankiasp.CcI3]	0.997312	0	-0.073267
dihydroorotase[Frankiasp.CcI3]	0.970415	-0.241444	0
dihydropteroatesynthase[Frankiasp.CcI3]	0.763662	0	-0.645616
dipeptidase[Frankiasp.CcI3]	0.988797	0	-0.149265
dithiobiotinsynthetase[Frankiasp.CcI3]	0.941679	0	-0.336512
DNA-directedRNApolymerasesubunitomega[Frankiasp.CcI3]	0.734427	-0.678687	0
DNAintegration/recombination/invertionprotein[Frankiasp.CcI3]	0.998384	-0.056836	0
DNAligase,NAD-dependent[Frankiasp.CcI3]	0.995955	-0.089851	0
DNApolymerase,beta-likeregion[Frankiasp.CcI3]	0.981575	0	-0.191078
DNApolymerase[Frankiasp.CcI3]	0.747144	-0.664663	0
DNApolymeraseIIIbetasubunitfamilyprotein[Frankiasp.CcI3]	0.865986	0	-0.500068
DNApolymeraseIIIbetasubunitfamilyprotein[Frankiasp.CcI3]	0.955765	0	-0.294132
DNApolymeraseIIIsubunitalpha[Frankiasp.CcI3]	0.96945	0	-0.245288
DNApolymeraseIIIsubunitdelta'[Frankiasp.CcI3]	0.944744	0	-0.327808
DNApolymeraseIIIsubunitsgammaandtau[Frankiasp.CcI3]	0.924678	0	-0.38075
DNAprimasecatalyticcore-like[Frankiasp.CcI3]	0.944542	0	-0.328392
DNAprocessingproteinDprA,putative[Frankiasp.CcI3]	0.836375	0	-0.548158
DNArepairproteinRadA[Frankiasp.CcI3]	0.990626	-0.136599	0
DoxX[Frankiasp.CcI3]	0.68057	0	-0.732683
DSH-like[Frankiasp.CcI3]	0.955305	0	-0.295621
electrontransportproteinSCO1/SenC[Frankiasp.CcI3]	0.937025	0	-0.349263
electrontransportproteinSCO1/SenC[Frankiasp.CcI3]	0.96399	0	-0.26594
elongationfactorG[Frankiasp.CcI3]	0.960045	0	-0.279846
EmrB/QacAfamilydrugresistancetransporter[Frankiasp.CcI3]	0.90848	0	-0.417929
EmrB/QacAfamilydrugresistancetransporter[Frankiasp.CcI3]	0.74241	0	-0.669946
endonuclease/exonuclease/phosphatase[Frankiasp.CcI3]	0.994321	0	-0.106426
endonuclease/exonuclease/phosphatase[Frankiasp.CcI3]	0.826635	0	-0.562739
endonuclease/exonuclease/phosphatase[Frankiasp.CcI3]	0.99955	-0.029989	0
endoribonucleaseL-PSP[Frankiasp.CcI3]	0.997849	-0.065548	0
enoyl-CoAhydratase/isomerase[Frankiasp.CcI3]	0.989585	0	-0.143953
epoxidehydrolase-like[Frankiasp.CcI3]	0.607032	0	-0.794678
excisionase/Xis,DNA-binding[Frankiasp.CcI3]	0.942611	0	-0.333892
excisionase/Xis,DNA-binding[Frankiasp.CcI3]	0.99567	0	-0.09296
excisionase/Xis,DNA-binding[Frankiasp.CcI3]	0.999815	0	-0.019237
excisionase/Xis,DNA-binding[Frankiasp.CcI3]	0.998804	0	-0.048889
extracellularsolute-bindingprotein[Frankiasp.CcI3]	0.928061	0	-0.372427
extracellularsolute-bindingprotein[Frankiasp.CcI3]	0.985752	-0.168208	0
FADdependentoxidoreductase[Frankiasp.CcI3]	0.976948	0	-0.213477
FADdependentoxidoreductase[Frankiasp.CcI3]	0.715137	0	-0.698984
FADdependentoxidoreductase[Frankiasp.CcI3]	0.91849	-0.395445	0
FADlinkedoxidase-like[Frankiasp.CcI3]	0.924906	0	-0.380195
FADlinkedoxidase-like[Frankiasp.CcI3]	0.998558	0	-0.053688
ferrochelatase[Frankiasp.CcI3]	0.951521	0	-0.307583
FHAdomain-containingprotein[Frankiasp.CcI3]	0.897597	-0.440818	0
flavin-nucleotide-bindingprotein-like[Frankiasp.CcI3]	0.995121	0	-0.098662
flavoprotein[Frankiasp.CcI3]	0.98821	0	-0.153106
flavoproteindisulfidereductase[Frankiasp.CcI3]	0.52717	-0.84976	0
FMN-binding[Frankiasp.CcI3]	0.98067	0	-0.195671
folylpolyglutamatesynthase-like[Frankiasp.CcI3]	0.818511	-0.57449	0
forkhead-associated[Frankiasp.CcI3]	0.997601	-0.069227	0
FOsynthase[Frankiasp.CcI3]	0.977411	-0.211345	0
G/Umismatch-specificuracil-DNAglycosylase[Frankiasp.CcI3]	0.727806	0	-0.685783
galactokinase[Frankiasp.CcI3]	0.980279	0	-0.197621
galactose-1-phosphateuridylyltransferase[Frankiasp.CcI3]	0.65044	0	-0.759558
gamma-aminobutyraldehydedehydrogenase[Frankiasp.CcI3]	0.996468	-0.083975	0
gasvesiclesynthesisGvpLGvpF[Frankiasp.CcI3]	0.882257	0	-0.470768
gasvesiclesynthesis-likeprotein[Frankiasp.CcI3]	0.843771	0	-0.536703
GCN5-relatedN-acetyltransferase[Frankiasp.CcI3]	0.929979	0	-0.367612
GCN5-relatedN-acetyltransferase[Frankiasp.CcI3]	0.895919	0	-0.444218
GCN5-relatedN-acetyltransferase[Frankiasp.CcI3]	0.939004	0	-0.343906
GCN5-relatedN-acetyltransferase[Frankiasp.CcI3]	0.830111	0	-0.557598
GDP-mannose4,6-dehydratase[Frankiasp.CcI3]	0.957081	0	-0.289821
generalsubstratetransporter[Frankiasp.CcI3]	0.97005	0	-0.242907
geranylgeranylreductase[Frankiasp.CcI3]	0.997797	-0.066345	0
globin[Frankiasp.CcI3]	0.802728	0	-0.596346
glucokinase[Frankiasp.CcI3]	0.809994	0	-0.586438
glucose1-dehydrogenase[Frankiasp.CcI3]	0.997861	0	-0.065368
glucose-1-phosphatethymidyltransferase[Frankiasp.CcI3]	0.998194	0	-0.060067
glucose-6-Pdehydrogenasesubunit-like[Frankiasp.CcI3]	0.704261	0	-0.709941
glucose-6-phosphateisomerase[Frankiasp.CcI3]	0.934255	0	-0.356606
glucose-inhibiteddivisionproteinB[Frankiasp.CcI3]	0.942148	0	-0.335197
glucose-methanol-cholineoxidoreductase[Frankiasp.CcI3]	0.851441	0	-0.524451
glucose-methanol-cholineoxidoreductase[Frankiasp.CcI3]	0.999589	-0.028663	0
glutamate-1-semialdehydeaminotransferase[Frankiasp.CcI3]	0.938699	-0.344737	0
glutamateracemase[Frankiasp.CcI3]	0.991897	0	-0.127048
glutamineamidotransferase,class-II[Frankiasp.CcI3]	0.776129	0	-0.630574
glyceratekinase[Frankiasp.CcI3]	0.904382	0	-0.426723
glycerol-3-phosphatedehydrogenase(NAD(P)+)[Frankiasp.CcI3]	0.929753	0	-0.368184
glycerophosphoryldiesterphosphodiesterase[Frankiasp.CcI3]	0.975212	0	-0.221272
glycerophosphoryldiesterphosphodiesterase[Frankiasp.CcI3]	0.992302	0	-0.123845
glycinecleavageTprotein(aminomethyltransferase)[Frankiasp.CcI3]	0.98986	-0.142046	0
glycogenbranchingenzyme[Frankiasp.CcI3]	0.955475	-0.295071	0
glycosidehydrolase15-related[Frankiasp.CcI3]	0.932114	0	-0.362166
glycosidehydrolase15-related[Frankiasp.CcI3]	0.94111	0	-0.338101
glycosidehydrolase15-related[Frankiasp.CcI3]	0.735025	0	-0.67804
glycosyltransferase,group1[Frankiasp.CcI3]	0.9245	0	-0.381183
glycosyltransferase,group1[Frankiasp.CcI3]	0.913668	0	-0.406462
glycosyltransferase,group1[Frankiasp.CcI3]	0.95673	0	-0.290976
glycosyltransferase,group1[Frankiasp.CcI3]	0.809957	0	-0.586489
glycosyltransferase,group1[Frankiasp.CcI3]	0.736957	0	-0.67594
glycosyltransferase,group1[Frankiasp.CcI3]	0.996599	-0.082409	0
glycosyltransferasefamilyprotein[Frankiasp.CcI3]	0.884073	0	-0.467349
glycosyltransferasefamilyprotein[Frankiasp.CcI3]	0.886074	0	-0.463544
glycosyltransferasefamilyprotein[Frankiasp.CcI3]	0.922583	0	-0.385798
glycosyltransferasefamilyprotein[Frankiasp.CcI3]	0.951619	0	-0.307281
glycosyltransferasefamilyprotein[Frankiasp.CcI3]	0.780637	0	-0.624984
glycosyltransferasefamilyprotein[Frankiasp.CcI3]	0.846803	0	-0.531907
glycosyltransferasefamilyprotein[Frankiasp.CcI3]	0.604841	0	-0.796346
glycosyltransferasefamilyprotein[Frankiasp.CcI3]	0.999795	-0.020225	0
glycosyltransferases-like[Frankiasp.CcI3]	0.859755	0	-0.510707
glycosyltransferases-like[Frankiasp.CcI3]	0.927143	0	-0.374707
glycosyltransferases-like[Frankiasp.CcI3]	0.980647	0	-0.195786
glycosyltransferases-like[Frankiasp.CcI3]	0.982267	0	-0.187489
glyoxalase/bleomycinresistanceprotein/dioxygenase[Frankiasp.CcI3]	0.911015	0	-0.412374
glyoxalase/bleomycinresistanceprotein/dioxygenase[Frankiasp.CcI3]	1	-0.00052	0
GMPreductase[Frankiasp.CcI3]	0.774285	0	-0.632837
GTP-bindingproteinEra[Frankiasp.CcI3]	0.959615	0	-0.281316
HADfamilyhydrolase[Frankiasp.CcI3]	0.867832	0	-0.496858
HADfamilyhydrolase[Frankiasp.CcI3]	0.92778	0	-0.373129
HADfamilyhydrolase[Frankiasp.CcI3]	0.927655	-0.373438	0
HADfamilyhydrolase[Frankiasp.CcI3]	0.960406	-0.278605	0
heatshockproteinDnaJ-like[Frankiasp.CcI3]	0.939399	0	-0.342827
helicase-like[Frankiasp.CcI3]	0.97537	0	-0.220576
helicaseRecD/TraA[Frankiasp.CcI3]	0.826806	0	-0.562488
helix-hairpin-helixDNA-binding,class1[Frankiasp.CcI3]	0.940484	0	-0.339839
HemKfamilymodificationmethylase[Frankiasp.CcI3]	0.957495	0	-0.288449
hemolysinIIIfamilychannelprotein[Frankiasp.CcI3]	0.998125	0	-0.06121
HhH-GPD[Frankiasp.CcI3]	0.999294	-0.037571	0
histidinekinase,dimerisationandphosphoacceptorregion[Frankiasp.CcI3]	0.994333	-0.106315	0
histidinetriad(HIT)protein[Frankiasp.CcI3]	0.812501	-0.58296	0
histidinoldehydrogenase[Frankiasp.CcI3]	0.729696	-0.683771	0
histidinol-phosphateaminotransferase[Frankiasp.CcI3]	0.777801	0	-0.62851
histonedeacetylasesuperfamilyprotein[Frankiasp.CcI3]	0.942269	-0.334858	0
HNHendonuclease[Frankiasp.CcI3]	0.891645	0	-0.452736
HollidayjunctionDNAhelicaseB[Frankiasp.CcI3]	0.94016	-0.340735	0
Hollidayjunctionresolvase[Frankiasp.CcI3]	0.999972	0	-0.007433
hydrogenase(NiFe)smallsubunit(hydA)[Frankiasp.CcI3]	0.795401	0	-0.606083
hydrogenaseassemblychaperonehypC/hupF[Frankiasp.CcI3]	0.970187	0	-0.242359
hydrogenaseexpression/formationproteinHypE[Frankiasp.CcI3]	0.837595	-0.546292	0
hydrogenaseexpression/synthesis,HypA[Frankiasp.CcI3]	0.95924	-0.282594	0
hydrolaseofthealpha/beta-hydrolasefold-like[Frankiasp.CcI3]	0.943182	-0.332277	0
hydroxylacyl-CoAdehydrogenase[Frankiasp.CcI3]	0.907418	0	-0.420229
hypotheticalproteinFrancci3_0008[Frankiasp.CcI3]	0.962629	-0.270823	0
hypotheticalproteinFrancci3_0009[Frankiasp.CcI3]	0.992073	0	-0.125665
hypotheticalproteinFrancci3_0012[Frankiasp.CcI3]	0.984722	0	-0.174136
hypotheticalproteinFrancci3_0018[Frankiasp.CcI3]	0.996633	0	-0.081991
hypotheticalproteinFrancci3_0019[Frankiasp.CcI3]	0.979889	0	-0.199541
hypotheticalproteinFrancci3_0022[Frankiasp.CcI3]	0.859918	0	-0.510433
hypotheticalproteinFrancci3_0025[Frankiasp.CcI3]	0.995087	0	-0.099002
hypotheticalproteinFrancci3_0026[Frankiasp.CcI3]	0.599897	-0.800077	0
hypotheticalproteinFrancci3_0027[Frankiasp.CcI3]	0.880851	0	-0.473394
hypotheticalproteinFrancci3_0029[Frankiasp.CcI3]	0.990002	-0.141053	0
hypotheticalproteinFrancci3_0038[Frankiasp.CcI3]	0.999955	0	-0.009453
hypotheticalproteinFrancci3_0039[Frankiasp.CcI3]	0.90388	0	-0.427786
hypotheticalproteinFrancci3_0047[Frankiasp.CcI3]	0.988665	0	-0.150137
hypotheticalproteinFrancci3_0052[Frankiasp.CcI3]	0.673252	0	-0.739413
hypotheticalproteinFrancci3_0077[Frankiasp.CcI3]	0.643563	0	-0.765393
hypotheticalproteinFrancci3_0092[Frankiasp.CcI3]	0.979295	0	-0.202437
hypotheticalproteinFrancci3_0105[Frankiasp.CcI3]	0.661671	0	-0.749794
hypotheticalproteinFrancci3_0109[Frankiasp.CcI3]	0.925673	0	-0.378324
hypotheticalproteinFrancci3_0123[Frankiasp.CcI3]	0.86329	0	-0.504708
hypotheticalproteinFrancci3_0132[Frankiasp.CcI3]	0.660585	0	-0.750751
hypotheticalproteinFrancci3_0134[Frankiasp.CcI3]	0.762458	0	-0.647037
hypotheticalproteinFrancci3_0140[Frankiasp.CcI3]	0.814863	-0.579653	0
hypotheticalproteinFrancci3_0159[Frankiasp.CcI3]	0.916945	0	-0.399013
hypotheticalproteinFrancci3_0160[Frankiasp.CcI3]	0.981662	0	-0.19063
hypotheticalproteinFrancci3_0163[Frankiasp.CcI3]	0.999673	0	-0.025562
hypotheticalproteinFrancci3_0166[Frankiasp.CcI3]	0.863896	0	-0.503671
hypotheticalproteinFrancci3_0172[Frankiasp.CcI3]	0.629455	0	-0.777037
hypotheticalproteinFrancci3_0176[Frankiasp.CcI3]	0.999738	-0.022874	0
hypotheticalproteinFrancci3_0184[Frankiasp.CcI3]	0.999694	-0.024724	0
hypotheticalproteinFrancci3_0189[Frankiasp.CcI3]	0.775179	0	-0.631742
hypotheticalproteinFrancci3_0194[Frankiasp.CcI3]	0.602321	0	-0.798254
hypotheticalproteinFrancci3_0197[Frankiasp.CcI3]	0.719731	-0.694253	0
hypotheticalproteinFrancci3_0205[Frankiasp.CcI3]	0.999957	0	-0.009268
hypotheticalproteinFrancci3_0228[Frankiasp.CcI3]	0.848852	-0.52863	0
hypotheticalproteinFrancci3_0230[Frankiasp.CcI3]	0.953217	0	-0.302287
hypotheticalproteinFrancci3_0238[Frankiasp.CcI3]	0.966538	0	-0.256524
hypotheticalproteinFrancci3_0239[Frankiasp.CcI3]	0.722948	0	-0.690902
hypotheticalproteinFrancci3_0267[Frankiasp.CcI3]	0.999886	-0.015086	0
hypotheticalproteinFrancci3_0269[Frankiasp.CcI3]	0.999661	0	-0.026055
hypotheticalproteinFrancci3_0278[Frankiasp.CcI3]	0.985083	-0.172078	0
hypotheticalproteinFrancci3_0286[Frankiasp.CcI3]	0.991769	-0.128042	0
hypotheticalproteinFrancci3_0292[Frankiasp.CcI3]	0.996114	-0.088071	0
hypotheticalproteinFrancci3_0310[Frankiasp.CcI3]	0.83385	0	-0.551991
hypotheticalproteinFrancci3_0313[Frankiasp.CcI3]	0.997869	0	-0.06525
hypotheticalproteinFrancci3_0323[Frankiasp.CcI3]	0.997345	0	-0.072819
hypotheticalproteinFrancci3_0328[Frankiasp.CcI3]	0.982185	-0.187916	0
hypotheticalproteinFrancci3_0350[Frankiasp.CcI3]	0.972367	0	-0.233457
hypotheticalproteinFrancci3_0354[Frankiasp.CcI3]	0.985742	0	-0.168262
hypotheticalproteinFrancci3_0355[Frankiasp.CcI3]	0.983893	-0.178757	0
hypotheticalproteinFrancci3_0356[Frankiasp.CcI3]	0.748447	0	-0.663194
hypotheticalproteinFrancci3_0362[Frankiasp.CcI3]	0.903715	0	-0.428136
hypotheticalproteinFrancci3_0385[Frankiasp.CcI3]	0.714282	-0.699858	0
hypotheticalproteinFrancci3_0396[Frankiasp.CcI3]	0.98888	0	-0.148716
hypotheticalproteinFrancci3_0401[Frankiasp.CcI3]	0.869711	0	-0.493561
hypotheticalproteinFrancci3_0413[Frankiasp.CcI3]	0.997637	0	-0.068701
hypotheticalproteinFrancci3_0417[Frankiasp.CcI3]	0.631459	0	-0.775409
hypotheticalproteinFrancci3_0440[Frankiasp.CcI3]	0.95385	0	-0.300284
hypotheticalproteinFrancci3_0453[Frankiasp.CcI3]	0.997139	-0.07559	0
hypotheticalproteinFrancci3_0461[Frankiasp.CcI3]	0.868547	-0.495606	0
hypotheticalproteinFrancci3_0492[Frankiasp.CcI3]	0.939882	0	-0.3415
hypotheticalproteinFrancci3_0494[Frankiasp.CcI3]	0.954934	0	-0.296817
hypotheticalproteinFrancci3_0495[Frankiasp.CcI3]	0.994066	0	-0.108779
hypotheticalproteinFrancci3_0498[Frankiasp.CcI3]	0.981351	0	-0.192226
hypotheticalproteinFrancci3_0506[Frankiasp.CcI3]	0.825798	0	-0.563966
hypotheticalproteinFrancci3_0518[Frankiasp.CcI3]	0.999935	0	-0.011377
hypotheticalproteinFrancci3_0613[Frankiasp.CcI3]	0.989866	0	-0.142003
hypotheticalproteinFrancci3_0631[Frankiasp.CcI3]	0.826765	-0.562547	0
hypotheticalproteinFrancci3_0639[Frankiasp.CcI3]	0.87639	0	-0.481601
hypotheticalproteinFrancci3_0655[Frankiasp.CcI3]	0.743597	0	-0.668629
hypotheticalproteinFrancci3_0665[Frankiasp.CcI3]	0.999694	-0.024752	0
hypotheticalproteinFrancci3_0704[Frankiasp.CcI3]	0.998179	0	-0.060319
hypotheticalproteinFrancci3_0718[Frankiasp.CcI3]	0.597598	0	-0.801796
hypotheticalproteinFrancci3_0724[Frankiasp.CcI3]	0.973764	0	-0.227559
hypotheticalproteinFrancci3_0726[Frankiasp.CcI3]	0.987043	-0.160457	0
hypotheticalproteinFrancci3_0728[Frankiasp.CcI3]	0.605933	0	-0.795515
hypotheticalproteinFrancci3_0753[Frankiasp.CcI3]	0.916399	0	-0.400266
hypotheticalproteinFrancci3_0768[Frankiasp.CcI3]	0.978097	0	-0.208152
hypotheticalproteinFrancci3_0772[Frankiasp.CcI3]	0.997455	-0.071305	0
hypotheticalproteinFrancci3_0776[Frankiasp.CcI3]	0.999886	-0.015106	0
hypotheticalproteinFrancci3_0777[Frankiasp.CcI3]	0.88303	0	-0.469316
hypotheticalproteinFrancci3_0782[Frankiasp.CcI3]	0.99228	-0.124018	0
hypotheticalproteinFrancci3_0802[Frankiasp.CcI3]	0.930261	0	-0.366898
hypotheticalproteinFrancci3_0813[Frankiasp.CcI3]	0.982498	0	-0.186272
hypotheticalproteinFrancci3_0841[Frankiasp.CcI3]	0.879213	0	-0.476428
hypotheticalproteinFrancci3_0844[Frankiasp.CcI3]	0.99813	0	-0.061131
hypotheticalproteinFrancci3_0847[Frankiasp.CcI3]	0.999062	-0.043303	0
hypotheticalproteinFrancci3_0850[Frankiasp.CcI3]	0.994392	-0.105759	0
hypotheticalproteinFrancci3_0851[Frankiasp.CcI3]	0.999965	-0.008374	0
hypotheticalproteinFrancci3_0865[Frankiasp.CcI3]	0.986195	0	-0.16559
hypotheticalproteinFrancci3_0892[Frankiasp.CcI3]	0.712756	0	-0.701412
hypotheticalproteinFrancci3_0898[Frankiasp.CcI3]	0.966577	0	-0.256376
hypotheticalproteinFrancci3_0903[Frankiasp.CcI3]	0.962383	0	-0.271695
hypotheticalproteinFrancci3_0907[Frankiasp.CcI3]	0.99967	0	-0.025685
hypotheticalproteinFrancci3_0919[Frankiasp.CcI3]	0.908873	0	-0.417073
hypotheticalproteinFrancci3_0932[Frankiasp.CcI3]	0.97255	0	-0.232694
hypotheticalproteinFrancci3_0933[Frankiasp.CcI3]	0.982802	0	-0.184664
hypotheticalproteinFrancci3_0945[Frankiasp.CcI3]	0.988491	0	-0.151277
hypotheticalproteinFrancci3_0946[Frankiasp.CcI3]	0.827061	0	-0.562112
hypotheticalproteinFrancci3_0955[Frankiasp.CcI3]	0.975636	0	-0.219394
hypotheticalproteinFrancci3_0956[Frankiasp.CcI3]	0.978659	0	-0.205492
hypotheticalproteinFrancci3_0959[Frankiasp.CcI3]	0.846594	0	-0.532239
hypotheticalproteinFrancci3_0967[Frankiasp.CcI3]	0.764378	0	-0.644768
hypotheticalproteinFrancci3_0972[Frankiasp.CcI3]	0.998714	0	-0.050701
hypotheticalproteinFrancci3_0980[Frankiasp.CcI3]	0.900716	0	-0.434409
hypotheticalproteinFrancci3_0981[Frankiasp.CcI3]	0.982326	-0.187179	0
hypotheticalproteinFrancci3_0998[Frankiasp.CcI3]	0.801804	0	-0.597587
hypotheticalproteinFrancci3_1005[Frankiasp.CcI3]	0.727689	0	-0.685907
hypotheticalproteinFrancci3_1014[Frankiasp.CcI3]	0.959616	0	-0.281312
hypotheticalproteinFrancci3_1017[Frankiasp.CcI3]	0.999953	0	-0.009702
hypotheticalproteinFrancci3_1021[Frankiasp.CcI3]	0.850051	0	-0.5267
hypotheticalproteinFrancci3_1026[Frankiasp.CcI3]	0.610387	0	-0.792104
hypotheticalproteinFrancci3_1032[Frankiasp.CcI3]	0.997545	0	-0.070022
hypotheticalproteinFrancci3_1041[Frankiasp.CcI3]	0.910056	0	-0.414485
hypotheticalproteinFrancci3_1043[Frankiasp.CcI3]	0.90345	-0.428694	0
hypotheticalproteinFrancci3_1050[Frankiasp.CcI3]	0.948301	0	-0.317372
hypotheticalproteinFrancci3_1052[Frankiasp.CcI3]	0.795168	0	-0.606389
hypotheticalproteinFrancci3_1058[Frankiasp.CcI3]	0.670519	-0.741892	0
hypotheticalproteinFrancci3_1074[Frankiasp.CcI3]	0.62794	0	-0.778261
hypotheticalproteinFrancci3_1082[Frankiasp.CcI3]	0.748719	0	-0.662888
hypotheticalproteinFrancci3_1090[Frankiasp.CcI3]	0.645473	0	-0.763783
hypotheticalproteinFrancci3_1093[Frankiasp.CcI3]	0.946736	0	-0.322011
hypotheticalproteinFrancci3_1110[Frankiasp.CcI3]	0.996241	0	-0.08662
hypotheticalproteinFrancci3_1125[Frankiasp.CcI3]	0.823626	0	-0.567133
hypotheticalproteinFrancci3_1133[Frankiasp.CcI3]	0.919592	0	-0.392876
hypotheticalproteinFrancci3_1138[Frankiasp.CcI3]	0.821314	0	-0.570476
hypotheticalproteinFrancci3_1141[Frankiasp.CcI3]	0.709712	0	-0.704491
hypotheticalproteinFrancci3_1146[Frankiasp.CcI3]	0.921987	0	-0.38722
hypotheticalproteinFrancci3_1163[Frankiasp.CcI3]	0.747449	-0.664319	0
hypotheticalproteinFrancci3_1165[Frankiasp.CcI3]	0.738046	0	-0.67475
hypotheticalproteinFrancci3_1166[Frankiasp.CcI3]	0.996056	0	-0.088722
hypotheticalproteinFrancci3_1168[Frankiasp.CcI3]	0.923918	0	-0.382591
hypotheticalproteinFrancci3_1194[Frankiasp.CcI3]	0.986859	0	-0.161581
hypotheticalproteinFrancci3_1196[Frankiasp.CcI3]	0.735764	-0.677238	0
hypotheticalproteinFrancci3_1201[Frankiasp.CcI3]	0.943353	0	-0.331791
hypotheticalproteinFrancci3_1236[Frankiasp.CcI3]	0.986351	-0.164655	0
hypotheticalproteinFrancci3_1238[Frankiasp.CcI3]	0.650199	0	-0.759764
hypotheticalproteinFrancci3_1254[Frankiasp.CcI3]	0.996006	-0.089284	0
hypotheticalproteinFrancci3_1256[Frankiasp.CcI3]	0.976772	-0.214282	0
hypotheticalproteinFrancci3_1266[Frankiasp.CcI3]	0.999994	-0.003484	0
hypotheticalproteinFrancci3_1292[Frankiasp.CcI3]	0.887334	0	-0.461126
hypotheticalproteinFrancci3_1319[Frankiasp.CcI3]	0.935108	0	-0.354363
hypotheticalproteinFrancci3_1324[Frankiasp.CcI3]	0.780901	0	-0.624655
hypotheticalproteinFrancci3_1328[Frankiasp.CcI3]	0.925204	0	-0.379469
hypotheticalproteinFrancci3_1333[Frankiasp.CcI3]	0.849947	0	-0.526869
hypotheticalproteinFrancci3_1343[Frankiasp.CcI3]	0.956208	0	-0.292687
hypotheticalproteinFrancci3_1348[Frankiasp.CcI3]	0.926085	0	-0.377314
hypotheticalproteinFrancci3_1356[Frankiasp.CcI3]	0.982437	0	-0.186595
hypotheticalproteinFrancci3_1394[Frankiasp.CcI3]	0.96688	-0.255233	0
hypotheticalproteinFrancci3_1399[Frankiasp.CcI3]	0.947043	0	-0.321106
hypotheticalproteinFrancci3_1404[Frankiasp.CcI3]	0.859783	-0.510659	0
hypotheticalproteinFrancci3_1416[Frankiasp.CcI3]	0.98849	-0.151287	0
hypotheticalproteinFrancci3_1419[Frankiasp.CcI3]	0.92908	0	-0.369878
hypotheticalproteinFrancci3_1420[Frankiasp.CcI3]	0.935723	0	-0.352735
hypotheticalproteinFrancci3_1430[Frankiasp.CcI3]	0.871643	0	-0.490141
hypotheticalproteinFrancci3_1431[Frankiasp.CcI3]	0.965007	-0.262226	0
hypotheticalproteinFrancci3_1433[Frankiasp.CcI3]	0.866916	0	-0.498454
hypotheticalproteinFrancci3_1437[Frankiasp.CcI3]	0.997077	0	-0.076404
hypotheticalproteinFrancci3_1451[Frankiasp.CcI3]	0.901479	0	-0.432824
hypotheticalproteinFrancci3_1459[Frankiasp.CcI3]	0.999899	-0.014214	0
hypotheticalproteinFrancci3_1464[Frankiasp.CcI3]	0.987598	0	-0.157004
hypotheticalproteinFrancci3_1474[Frankiasp.CcI3]	0.998935	-0.046146	0
hypotheticalproteinFrancci3_1476[Frankiasp.CcI3]	0.983755	-0.179516	0
hypotheticalproteinFrancci3_1481[Frankiasp.CcI3]	0.626403	0	-0.779499
hypotheticalproteinFrancci3_1485[Frankiasp.CcI3]	0.982281	0	-0.187415
hypotheticalproteinFrancci3_1488[Frankiasp.CcI3]	0.943387	-0.331695	0
hypotheticalproteinFrancci3_1493[Frankiasp.CcI3]	0.804195	0	-0.594366
hypotheticalproteinFrancci3_1503[Frankiasp.CcI3]	0.65431	-0.756227	0
hypotheticalproteinFrancci3_1510[Frankiasp.CcI3]	0.997013	-0.077231	0
hypotheticalproteinFrancci3_1511[Frankiasp.CcI3]	0.988183	0	-0.153276
hypotheticalproteinFrancci3_1512[Frankiasp.CcI3]	0.633424	0	-0.773805
hypotheticalproteinFrancci3_1524[Frankiasp.CcI3]	0.79169	0	-0.610923
hypotheticalproteinFrancci3_1530[Frankiasp.CcI3]	0.980923	0	-0.194399
hypotheticalproteinFrancci3_1548[Frankiasp.CcI3]	0.778377	0	-0.627797
hypotheticalproteinFrancci3_1553[Frankiasp.CcI3]	0.965095	0	-0.261902
hypotheticalproteinFrancci3_1571[Frankiasp.CcI3]	0.892326	0	-0.451391
hypotheticalproteinFrancci3_1578[Frankiasp.CcI3]	0.947245	0	-0.320511
hypotheticalproteinFrancci3_1582[Frankiasp.CcI3]	0.715119	0	-0.699003
hypotheticalproteinFrancci3_1584[Frankiasp.CcI3]	0.682248	0	-0.731121
hypotheticalproteinFrancci3_1611[Frankiasp.CcI3]	0.997834	0	-0.065779
hypotheticalproteinFrancci3_1616[Frankiasp.CcI3]	0.890736	0	-0.454521
hypotheticalproteinFrancci3_1624[Frankiasp.CcI3]	0.827498	0	-0.561468
hypotheticalproteinFrancci3_1654[Frankiasp.CcI3]	0.951906	0	-0.30639
hypotheticalproteinFrancci3_1679[Frankiasp.CcI3]	0.649893	0	-0.760026
hypotheticalproteinFrancci3_1683[Frankiasp.CcI3]	0.595847	0	-0.803098
hypotheticalproteinFrancci3_1687[Frankiasp.CcI3]	0.958429	0	-0.28533
hypotheticalproteinFrancci3_1688[Frankiasp.CcI3]	0.993937	0	-0.109954
hypotheticalproteinFrancci3_1689[Frankiasp.CcI3]	0.90128	0	-0.433238
hypotheticalproteinFrancci3_1692[Frankiasp.CcI3]	0.992178	0	-0.124828
hypotheticalproteinFrancci3_1695[Frankiasp.CcI3]	0.927953	0	-0.372698
hypotheticalproteinFrancci3_1700[Frankiasp.CcI3]	0.9501	0	-0.311945
hypotheticalproteinFrancci3_1702[Frankiasp.CcI3]	0.992433	0	-0.122788
hypotheticalproteinFrancci3_1705[Frankiasp.CcI3]	0.761231	0	-0.648481
hypotheticalproteinFrancci3_1709[Frankiasp.CcI3]	0.645475	0	-0.763782
hypotheticalproteinFrancci3_1712[Frankiasp.CcI3]	0.90767	0	-0.419684
hypotheticalproteinFrancci3_1719[Frankiasp.CcI3]	0.998346	0	-0.057492
hypotheticalproteinFrancci3_1720[Frankiasp.CcI3]	0.971297	0	-0.23787
hypotheticalproteinFrancci3_1723[Frankiasp.CcI3]	0.897967	0	-0.440063
hypotheticalproteinFrancci3_1733[Frankiasp.CcI3]	0.996701	0	-0.081161
hypotheticalproteinFrancci3_1742[Frankiasp.CcI3]	0.988993	0	-0.147963
hypotheticalproteinFrancci3_1744[Frankiasp.CcI3]	0.948735	0	-0.316072
hypotheticalproteinFrancci3_1758[Frankiasp.CcI3]	0.619709	0	-0.784832
hypotheticalproteinFrancci3_1760[Frankiasp.CcI3]	0.92995	0	-0.367686
hypotheticalproteinFrancci3_1788[Frankiasp.CcI3]	0.976341	0	-0.216236
hypotheticalproteinFrancci3_1799[Frankiasp.CcI3]	0.999026	0	-0.044136
hypotheticalproteinFrancci3_1802[Frankiasp.CcI3]	0.810697	0	-0.585465
hypotheticalproteinFrancci3_1805[Frankiasp.CcI3]	0.997168	-0.0752	0
hypotheticalproteinFrancci3_1807[Frankiasp.CcI3]	0.950855	0	-0.309635
hypotheticalproteinFrancci3_1813[Frankiasp.CcI3]	0.812418	0	-0.583075
hypotheticalproteinFrancci3_1817[Frankiasp.CcI3]	0.654808	0	-0.755795
hypotheticalproteinFrancci3_1822[Frankiasp.CcI3]	0.891598	0	-0.452828
hypotheticalproteinFrancci3_1831[Frankiasp.CcI3]	0.862315	0	-0.506371
hypotheticalproteinFrancci3_1835[Frankiasp.CcI3]	0.92991	0	-0.367788
hypotheticalproteinFrancci3_1837[Frankiasp.CcI3]	0.97643	0	-0.215836
hypotheticalproteinFrancci3_1839[Frankiasp.CcI3]	0.910664	0	-0.413148
hypotheticalproteinFrancci3_1841[Frankiasp.CcI3]	0.624266	0	-0.781212
hypotheticalproteinFrancci3_1847[Frankiasp.CcI3]	0.99195	0	-0.126629
hypotheticalproteinFrancci3_1858[Frankiasp.CcI3]	0.846353	0	-0.532622
hypotheticalproteinFrancci3_1859[Frankiasp.CcI3]	0.666856	0	-0.745186
hypotheticalproteinFrancci3_1869[Frankiasp.CcI3]	0.609183	-0.79303	0
hypotheticalproteinFrancci3_1878[Frankiasp.CcI3]	0.997768	0	-0.066778
hypotheticalproteinFrancci3_1888[Frankiasp.CcI3]	0.993188	0	-0.11652
hypotheticalproteinFrancci3_1896[Frankiasp.CcI3]	0.97895	0	-0.204101
hypotheticalproteinFrancci3_1899[Frankiasp.CcI3]	0.99995	-0.009963	0
hypotheticalproteinFrancci3_1928[Frankiasp.CcI3]	0.74376	0	-0.668447
hypotheticalproteinFrancci3_1933[Frankiasp.CcI3]	0.946045	-0.324036	0
hypotheticalproteinFrancci3_1939[Frankiasp.CcI3]	0.999581	0	-0.028962
hypotheticalproteinFrancci3_1952[Frankiasp.CcI3]	0.993615	0	-0.112824
hypotheticalproteinFrancci3_1955[Frankiasp.CcI3]	0.993594	0	-0.11301
hypotheticalproteinFrancci3_1961[Frankiasp.CcI3]	0.995041	0	-0.099466
hypotheticalproteinFrancci3_1977[Frankiasp.CcI3]	0.737695	0	-0.675135
hypotheticalproteinFrancci3_1981[Frankiasp.CcI3]	0.990988	-0.133948	0
hypotheticalproteinFrancci3_1986[Frankiasp.CcI3]	0.994415	0	-0.105536
hypotheticalproteinFrancci3_1993[Frankiasp.CcI3]	0.94519	0	-0.326521
hypotheticalproteinFrancci3_1995[Frankiasp.CcI3]	0.734102	0	-0.67904
hypotheticalproteinFrancci3_1999[Frankiasp.CcI3]	0.552619	-0.833434	0
hypotheticalproteinFrancci3_2003[Frankiasp.CcI3]	0.978468	0	-0.2064
hypotheticalproteinFrancci3_2011[Frankiasp.CcI3]	0.786737	0	-0.617288
hypotheticalproteinFrancci3_2023[Frankiasp.CcI3]	0.983097	0	-0.183083
hypotheticalproteinFrancci3_2026[Frankiasp.CcI3]	0.986258	0	-0.165215
hypotheticalproteinFrancci3_2029[Frankiasp.CcI3]	0.972455	0	-0.233089
hypotheticalproteinFrancci3_2030[Frankiasp.CcI3]	0.954069	0	-0.299586
hypotheticalproteinFrancci3_2032[Frankiasp.CcI3]	0.988985	0	-0.148018
hypotheticalproteinFrancci3_2036[Frankiasp.CcI3]	0.873481	0	-0.486858
hypotheticalproteinFrancci3_2081[Frankiasp.CcI3]	0.982309	0	-0.187267
hypotheticalproteinFrancci3_2097[Frankiasp.CcI3]	0.800826	0	-0.598897
hypotheticalproteinFrancci3_2098[Frankiasp.CcI3]	0.999704	0	-0.024349
hypotheticalproteinFrancci3_2101[Frankiasp.CcI3]	0.960461	0	-0.278415
hypotheticalproteinFrancci3_2104[Frankiasp.CcI3]	0.889017	0	-0.457875
hypotheticalproteinFrancci3_2120[Frankiasp.CcI3]	0.995717	0	-0.09245
hypotheticalproteinFrancci3_2125[Frankiasp.CcI3]	0.983233	0	-0.182351
hypotheticalproteinFrancci3_2126[Frankiasp.CcI3]	0.995664	-0.093024	0
hypotheticalproteinFrancci3_2128[Frankiasp.CcI3]	0.949799	0	-0.31286
hypotheticalproteinFrancci3_2144[Frankiasp.CcI3]	0.771035	0	-0.636793
hypotheticalproteinFrancci3_2151[Frankiasp.CcI3]	0.968605	0	-0.248605
hypotheticalproteinFrancci3_2188[Frankiasp.CcI3]	0.648257	0	-0.761422
hypotheticalproteinFrancci3_2190[Frankiasp.CcI3]	0.712856	0	-0.70131
hypotheticalproteinFrancci3_2195[Frankiasp.CcI3]	0.71293	0	-0.701236
hypotheticalproteinFrancci3_2200[Frankiasp.CcI3]	0.974932	-0.222502	0
hypotheticalproteinFrancci3_2211[Frankiasp.CcI3]	0.77686	0	-0.629673
hypotheticalproteinFrancci3_2216[Frankiasp.CcI3]	0.613695	0	-0.789543
hypotheticalproteinFrancci3_2217[Frankiasp.CcI3]	0.628192	0	-0.778058
hypotheticalproteinFrancci3_2224[Frankiasp.CcI3]	0.983188	-0.182594	0
hypotheticalproteinFrancci3_2231[Frankiasp.CcI3]	0.75337	0	-0.657597
hypotheticalproteinFrancci3_2236[Frankiasp.CcI3]	0.982493	0	-0.186299
hypotheticalproteinFrancci3_2241[Frankiasp.CcI3]	0.997513	0	-0.070489
hypotheticalproteinFrancci3_2263[Frankiasp.CcI3]	0.952802	0	-0.303593
hypotheticalproteinFrancci3_2285[Frankiasp.CcI3]	0.992925	0	-0.118741
hypotheticalproteinFrancci3_2286[Frankiasp.CcI3]	0.988298	-0.152536	0
hypotheticalproteinFrancci3_2290[Frankiasp.CcI3]	0.935554	0	-0.353183
hypotheticalproteinFrancci3_2293[Frankiasp.CcI3]	0.936274	0	-0.35127
hypotheticalproteinFrancci3_2303[Frankiasp.CcI3]	0.99825	-0.059127	0
hypotheticalproteinFrancci3_2306[Frankiasp.CcI3]	0.918937	0	-0.394404
hypotheticalproteinFrancci3_2309[Frankiasp.CcI3]	0.98961	-0.143781	0
hypotheticalproteinFrancci3_2314[Frankiasp.CcI3]	0.631645	0	-0.775258
hypotheticalproteinFrancci3_2320[Frankiasp.CcI3]	0.85672	0	-0.515782
hypotheticalproteinFrancci3_2343[Frankiasp.CcI3]	0.999866	-0.016341	0
hypotheticalproteinFrancci3_2352[Frankiasp.CcI3]	0.998031	0	-0.062717
hypotheticalproteinFrancci3_2353[Frankiasp.CcI3]	0.975131	0	-0.221627
hypotheticalproteinFrancci3_2361[Frankiasp.CcI3]	0.975435	0	-0.220286
hypotheticalproteinFrancci3_2364[Frankiasp.CcI3]	0.820756	0	-0.571279
hypotheticalproteinFrancci3_2371[Frankiasp.CcI3]	0.885777	0	-0.464111
hypotheticalproteinFrancci3_2374[Frankiasp.CcI3]	0.827275	0	-0.561797
hypotheticalproteinFrancci3_2375[Frankiasp.CcI3]	0.993205	0	-0.116374
hypotheticalproteinFrancci3_2378[Frankiasp.CcI3]	0.614898	0	-0.788607
hypotheticalproteinFrancci3_2388[Frankiasp.CcI3]	0.639974	0	-0.768397
hypotheticalproteinFrancci3_2392[Frankiasp.CcI3]	0.902351	0	-0.431001
hypotheticalproteinFrancci3_2394[Frankiasp.CcI3]	0.969983	0	-0.243171
hypotheticalproteinFrancci3_2410[Frankiasp.CcI3]	0.91148	0	-0.411344
hypotheticalproteinFrancci3_2437[Frankiasp.CcI3]	0.706357	0	-0.707855
hypotheticalproteinFrancci3_2448[Frankiasp.CcI3]	0.908572	0	-0.417729
hypotheticalproteinFrancci3_2480[Frankiasp.CcI3]	0.986569	-0.163347	0
hypotheticalproteinFrancci3_2532[Frankiasp.CcI3]	0.998141	0	-0.060947
hypotheticalproteinFrancci3_2539[Frankiasp.CcI3]	0.86959	0	-0.493775
hypotheticalproteinFrancci3_2542[Frankiasp.CcI3]	0.892531	0	-0.450986
hypotheticalproteinFrancci3_2550[Frankiasp.CcI3]	0.752177	0	-0.658961
hypotheticalproteinFrancci3_2552[Frankiasp.CcI3]	0.79837	0	-0.602168
hypotheticalproteinFrancci3_2563[Frankiasp.CcI3]	0.97506	0	-0.221939
hypotheticalproteinFrancci3_2566[Frankiasp.CcI3]	0.85382	-0.520568	0
hypotheticalproteinFrancci3_2569[Frankiasp.CcI3]	0.953979	0	-0.299873
hypotheticalproteinFrancci3_2577[Frankiasp.CcI3]	0.983666	0	-0.180002
hypotheticalproteinFrancci3_2578[Frankiasp.CcI3]	0.776268	0	-0.630403
hypotheticalproteinFrancci3_2579[Frankiasp.CcI3]	0.921033	0	-0.389484
hypotheticalproteinFrancci3_2609[Frankiasp.CcI3]	0.899117	0	-0.437708
hypotheticalproteinFrancci3_2613[Frankiasp.CcI3]	0.910164	0	-0.414248
hypotheticalproteinFrancci3_2619[Frankiasp.CcI3]	0.973584	-0.228328	0
hypotheticalproteinFrancci3_2625[Frankiasp.CcI3]	0.977569	-0.210615	0
hypotheticalproteinFrancci3_2639[Frankiasp.CcI3]	0.814557	-0.580083	0
hypotheticalproteinFrancci3_2640[Frankiasp.CcI3]	0.99463	0	-0.103497
hypotheticalproteinFrancci3_2641[Frankiasp.CcI3]	0.989372	0	-0.145405
hypotheticalproteinFrancci3_2648[Frankiasp.CcI3]	0.999023	-0.044189	0
hypotheticalproteinFrancci3_2651[Frankiasp.CcI3]	0.648724	0	-0.761024
hypotheticalproteinFrancci3_2653[Frankiasp.CcI3]	0.999995	0	-0.00328
hypotheticalproteinFrancci3_2654[Frankiasp.CcI3]	0.956414	0	-0.292014
hypotheticalproteinFrancci3_2665[Frankiasp.CcI3]	0.999504	-0.03149	0
hypotheticalproteinFrancci3_2672[Frankiasp.CcI3]	0.892926	0	-0.450204
hypotheticalproteinFrancci3_2698[Frankiasp.CcI3]	0.91493	0	-0.403612
hypotheticalproteinFrancci3_2706[Frankiasp.CcI3]	0.829491	0	-0.558519
hypotheticalproteinFrancci3_2728[Frankiasp.CcI3]	0.912781	0	-0.40845
hypotheticalproteinFrancci3_2750[Frankiasp.CcI3]	0.998627	0	-0.052382
hypotheticalproteinFrancci3_2771[Frankiasp.CcI3]	0.896741	0	-0.442555
hypotheticalproteinFrancci3_2778[Frankiasp.CcI3]	0.981136	0	-0.19332
hypotheticalproteinFrancci3_2788[Frankiasp.CcI3]	0.908171	0	-0.4186
hypotheticalproteinFrancci3_2793[Frankiasp.CcI3]	0.940144	-0.340778	0
hypotheticalproteinFrancci3_2800[Frankiasp.CcI3]	0.885233	0	-0.465147
hypotheticalproteinFrancci3_2812[Frankiasp.CcI3]	0.959845	0	-0.280529
hypotheticalproteinFrancci3_2815[Frankiasp.CcI3]	0.891102	0	-0.453802
hypotheticalproteinFrancci3_2816[Frankiasp.CcI3]	0.647937	-0.761694	0
hypotheticalproteinFrancci3_2819[Frankiasp.CcI3]	0.985098	0	-0.171993
hypotheticalproteinFrancci3_2828[Frankiasp.CcI3]	0.70634	0	-0.707872
hypotheticalproteinFrancci3_2846[Frankiasp.CcI3]	0.964184	0	-0.265236
hypotheticalproteinFrancci3_2864[Frankiasp.CcI3]	0.999748	0	-0.022463
hypotheticalproteinFrancci3_2879[Frankiasp.CcI3]	0.81668	0	-0.577091
hypotheticalproteinFrancci3_2881[Frankiasp.CcI3]	0.775151	-0.631776	0
hypotheticalproteinFrancci3_2883[Frankiasp.CcI3]	0.992023	-0.126059	0
hypotheticalproteinFrancci3_2887[Frankiasp.CcI3]	0.904559	0	-0.426349
hypotheticalproteinFrancci3_2890[Frankiasp.CcI3]	0.998165	0	-0.060556
hypotheticalproteinFrancci3_2902[Frankiasp.CcI3]	0.998966	0	-0.045456
hypotheticalproteinFrancci3_2904[Frankiasp.CcI3]	0.69221	0	-0.721696
hypotheticalproteinFrancci3_2915[Frankiasp.CcI3]	0.999505	0	-0.031476
hypotheticalproteinFrancci3_2916[Frankiasp.CcI3]	0.829588	0	-0.558376
hypotheticalproteinFrancci3_2917[Frankiasp.CcI3]	0.714062	0	-0.700082
hypotheticalproteinFrancci3_2935[Frankiasp.CcI3]	0.932395	0	-0.361442
hypotheticalproteinFrancci3_2964[Frankiasp.CcI3]	0.93441	0	-0.356198
hypotheticalproteinFrancci3_2967[Frankiasp.CcI3]	0.99525	0	-0.097351
hypotheticalproteinFrancci3_2972[Frankiasp.CcI3]	0.988206	-0.153133	0
hypotheticalproteinFrancci3_2973[Frankiasp.CcI3]	0.668234	-0.743951	0
hypotheticalproteinFrancci3_2984[Frankiasp.CcI3]	0.999945	0	-0.010503
hypotheticalproteinFrancci3_2989[Frankiasp.CcI3]	0.765929	0	-0.642925
hypotheticalproteinFrancci3_2990[Frankiasp.CcI3]	0.603465	0	-0.79739
hypotheticalproteinFrancci3_2991[Frankiasp.CcI3]	0.976359	-0.216155	0
hypotheticalproteinFrancci3_2994[Frankiasp.CcI3]	0.999899	-0.014222	0
hypotheticalproteinFrancci3_2999[Frankiasp.CcI3]	0.990016	0	-0.140954
hypotheticalproteinFrancci3_3007[Frankiasp.CcI3]	0.84149	0	-0.540273
hypotheticalproteinFrancci3_3037[Frankiasp.CcI3]	0.645877	0	-0.763441
hypotheticalproteinFrancci3_3043[Frankiasp.CcI3]	0.842341	0	-0.538945
hypotheticalproteinFrancci3_3045[Frankiasp.CcI3]	0.659754	-0.751482	0
hypotheticalproteinFrancci3_3049[Frankiasp.CcI3]	0.929032	0	-0.37
hypotheticalproteinFrancci3_3058[Frankiasp.CcI3]	0.943601	0	-0.331084
hypotheticalproteinFrancci3_3060[Frankiasp.CcI3]	0.905538	-0.424265	0
hypotheticalproteinFrancci3_3062[Frankiasp.CcI3]	0.533301	-0.845926	0
hypotheticalproteinFrancci3_3068[Frankiasp.CcI3]	0.995022	0	-0.099654
hypotheticalproteinFrancci3_3078[Frankiasp.CcI3]	0.987702	0	-0.156348
hypotheticalproteinFrancci3_3086[Frankiasp.CcI3]	0.868046	0	-0.496484
hypotheticalproteinFrancci3_3093[Frankiasp.CcI3]	0.999361	-0.035739	0
hypotheticalproteinFrancci3_3100[Frankiasp.CcI3]	0.827878	0	-0.560908
hypotheticalproteinFrancci3_3101[Frankiasp.CcI3]	0.641835	-0.766843	0
hypotheticalproteinFrancci3_3104[Frankiasp.CcI3]	0.913207	0	-0.407495
hypotheticalproteinFrancci3_3162[Frankiasp.CcI3]	0.999969	0	-0.007832
hypotheticalproteinFrancci3_3165[Frankiasp.CcI3]	0.965149	-0.261702	0
hypotheticalproteinFrancci3_3200[Frankiasp.CcI3]	0.927788	-0.373108	0
hypotheticalproteinFrancci3_3221[Frankiasp.CcI3]	0.942852	-0.333211	0
hypotheticalproteinFrancci3_3224[Frankiasp.CcI3]	0.99723	0	-0.074377
hypotheticalproteinFrancci3_3226[Frankiasp.CcI3]	0.969736	0	-0.244154
hypotheticalproteinFrancci3_3236[Frankiasp.CcI3]	0.795376	-0.606116	0
hypotheticalproteinFrancci3_3238[Frankiasp.CcI3]	0.97939	0	-0.201978
hypotheticalproteinFrancci3_3241[Frankiasp.CcI3]	0.97223	-0.234028	0
hypotheticalproteinFrancci3_3264[Frankiasp.CcI3]	0.67525	0	-0.737589
hypotheticalproteinFrancci3_3290[Frankiasp.CcI3]	0.725551	0	-0.688168
hypotheticalproteinFrancci3_3300[Frankiasp.CcI3]	0.990911	0	-0.134522
hypotheticalproteinFrancci3_3301[Frankiasp.CcI3]	0.995408	0	-0.095723
hypotheticalproteinFrancci3_3302[Frankiasp.CcI3]	0.999992	-0.004051	0
hypotheticalproteinFrancci3_3303[Frankiasp.CcI3]	0.830151	0	-0.557539
hypotheticalproteinFrancci3_3306[Frankiasp.CcI3]	0.933945	0	-0.357416
hypotheticalproteinFrancci3_3309[Frankiasp.CcI3]	0.991577	0	-0.129521
hypotheticalproteinFrancci3_3312[Frankiasp.CcI3]	0.702763	0	-0.711424
hypotheticalproteinFrancci3_3317[Frankiasp.CcI3]	0.980035	0	-0.198825
hypotheticalproteinFrancci3_3323[Frankiasp.CcI3]	0.991905	0	-0.126986
hypotheticalproteinFrancci3_3328[Frankiasp.CcI3]	0.601689	0	-0.798731
hypotheticalproteinFrancci3_3333[Frankiasp.CcI3]	0.987982	0	-0.154568
hypotheticalproteinFrancci3_3334[Frankiasp.CcI3]	0.918423	0	-0.395599
hypotheticalproteinFrancci3_3336[Frankiasp.CcI3]	0.943735	0	-0.330703
hypotheticalproteinFrancci3_3338[Frankiasp.CcI3]	0.796175	0	-0.605067
hypotheticalproteinFrancci3_3339[Frankiasp.CcI3]	0.910179	0	-0.414215
hypotheticalproteinFrancci3_3340[Frankiasp.CcI3]	0.999956	0	-0.009363
hypotheticalproteinFrancci3_3348[Frankiasp.CcI3]	0.913465	0	-0.406918
hypotheticalproteinFrancci3_3351[Frankiasp.CcI3]	0.999981	0	-0.00615
hypotheticalproteinFrancci3_3358[Frankiasp.CcI3]	0.987325	0	-0.158709
hypotheticalproteinFrancci3_3367[Frankiasp.CcI3]	0.923216	0	-0.384283
hypotheticalproteinFrancci3_3377[Frankiasp.CcI3]	0.997257	-0.074022	0
hypotheticalproteinFrancci3_3393[Frankiasp.CcI3]	0.967813	0	-0.25167
hypotheticalproteinFrancci3_3401[Frankiasp.CcI3]	0.999433	-0.033671	0
hypotheticalproteinFrancci3_3407[Frankiasp.CcI3]	0.975027	-0.222085	0
hypotheticalproteinFrancci3_3409[Frankiasp.CcI3]	0.8304	0	-0.557167
hypotheticalproteinFrancci3_3420[Frankiasp.CcI3]	0.862538	-0.505992	0
hypotheticalproteinFrancci3_3426[Frankiasp.CcI3]	0.878509	0	-0.477726
hypotheticalproteinFrancci3_3432[Frankiasp.CcI3]	0.867895	0	-0.496747
hypotheticalproteinFrancci3_3435[Frankiasp.CcI3]	0.983303	0	-0.181977
hypotheticalproteinFrancci3_3438[Frankiasp.CcI3]	0.965751	0	-0.25947
hypotheticalproteinFrancci3_3444[Frankiasp.CcI3]	0.992134	-0.125184	0
hypotheticalproteinFrancci3_3450[Frankiasp.CcI3]	0.981418	0	-0.191882
hypotheticalproteinFrancci3_3468[Frankiasp.CcI3]	0.999545	0	-0.030161
hypotheticalproteinFrancci3_3471[Frankiasp.CcI3]	0.956002	0	-0.29336
hypotheticalproteinFrancci3_3499[Frankiasp.CcI3]	0.695163	0	-0.718852
hypotheticalproteinFrancci3_3506[Frankiasp.CcI3]	0.624415	0	-0.781093
hypotheticalproteinFrancci3_3540[Frankiasp.CcI3]	0.956549	0	-0.291571
hypotheticalproteinFrancci3_3593[Frankiasp.CcI3]	0.798491	-0.602007	0
hypotheticalproteinFrancci3_3606[Frankiasp.CcI3]	0.725011	0	-0.688737
hypotheticalproteinFrancci3_3615[Frankiasp.CcI3]	0.999055	0	-0.043474
hypotheticalproteinFrancci3_3616[Frankiasp.CcI3]	0.995613	0	-0.093571
hypotheticalproteinFrancci3_3636[Frankiasp.CcI3]	0.756601	-0.653877	0
hypotheticalproteinFrancci3_3655[Frankiasp.CcI3]	0.724985	0	-0.688765
hypotheticalproteinFrancci3_3657[Frankiasp.CcI3]	0.700963	0	-0.713198
hypotheticalproteinFrancci3_3667[Frankiasp.CcI3]	0.998038	-0.062615	0
hypotheticalproteinFrancci3_3672[Frankiasp.CcI3]	0.595134	0	-0.803626
hypotheticalproteinFrancci3_3702[Frankiasp.CcI3]	0.61683	0	-0.787096
hypotheticalproteinFrancci3_3715[Frankiasp.CcI3]	0.999284	-0.037823	0
hypotheticalproteinFrancci3_3729[Frankiasp.CcI3]	0.959628	0	-0.281272
hypotheticalproteinFrancci3_3733[Frankiasp.CcI3]	0.999759	-0.021968	0
hypotheticalproteinFrancci3_3766[Frankiasp.CcI3]	0.9212	-0.389089	0
hypotheticalproteinFrancci3_3797[Frankiasp.CcI3]	0.926392	0	-0.376561
hypotheticalproteinFrancci3_3808[Frankiasp.CcI3]	0.995875	-0.090733	0
hypotheticalproteinFrancci3_3812[Frankiasp.CcI3]	0.993837	-0.110856	0
hypotheticalproteinFrancci3_3816[Frankiasp.CcI3]	0.99971	-0.02407	0
hypotheticalproteinFrancci3_3822[Frankiasp.CcI3]	0.938523	-0.345216	0
hypotheticalproteinFrancci3_3831[Frankiasp.CcI3]	0.999997	-0.002358	0
hypotheticalproteinFrancci3_3832[Frankiasp.CcI3]	0.996981	-0.077644	0
hypotheticalproteinFrancci3_3835[Frankiasp.CcI3]	0.815661	0	-0.578531
hypotheticalproteinFrancci3_3869[Frankiasp.CcI3]	0.819066	0	-0.573699
hypotheticalproteinFrancci3_3872[Frankiasp.CcI3]	0.933636	0	-0.358224
hypotheticalproteinFrancci3_3877[Frankiasp.CcI3]	0.8914	-0.453217	0
hypotheticalproteinFrancci3_3888[Frankiasp.CcI3]	0.727166	0	-0.686462
hypotheticalproteinFrancci3_3891[Frankiasp.CcI3]	0.970167	-0.242437	0
hypotheticalproteinFrancci3_3893[Frankiasp.CcI3]	0.892958	0	-0.45014
hypotheticalproteinFrancci3_3899[Frankiasp.CcI3]	0.985785	0	-0.168014
hypotheticalproteinFrancci3_3902[Frankiasp.CcI3]	0.99775	0	-0.067048
hypotheticalproteinFrancci3_3908[Frankiasp.CcI3]	0.91162	0	-0.411035
hypotheticalproteinFrancci3_3909[Frankiasp.CcI3]	0.715104	0	-0.699018
hypotheticalproteinFrancci3_3921[Frankiasp.CcI3]	0.940654	0	-0.339368
hypotheticalproteinFrancci3_3931[Frankiasp.CcI3]	0.999385	-0.035078	0
hypotheticalproteinFrancci3_3935[Frankiasp.CcI3]	0.731135	0	-0.682233
hypotheticalproteinFrancci3_3956[Frankiasp.CcI3]	0.963	0	-0.269503
hypotheticalproteinFrancci3_3968[Frankiasp.CcI3]	0.996906	0	-0.0786
hypotheticalproteinFrancci3_3982[Frankiasp.CcI3]	0.999701	-0.024435	0
hypotheticalproteinFrancci3_3991[Frankiasp.CcI3]	0.99501	0	-0.099779
hypotheticalproteinFrancci3_3993[Frankiasp.CcI3]	0.684434	0	-0.729075
hypotheticalproteinFrancci3_3994[Frankiasp.CcI3]	0.96156	0	-0.274596
hypotheticalproteinFrancci3_3996[Frankiasp.CcI3]	0.962197	0	-0.272356
hypotheticalproteinFrancci3_4005[Frankiasp.CcI3]	0.995967	0	-0.089725
hypotheticalproteinFrancci3_4010[Frankiasp.CcI3]	0.705673	0	-0.708537
hypotheticalproteinFrancci3_4019[Frankiasp.CcI3]	0.891059	0	-0.453887
hypotheticalproteinFrancci3_4023[Frankiasp.CcI3]	0.9997	-0.0245	0
hypotheticalproteinFrancci3_4029[Frankiasp.CcI3]	0.967377	0	-0.25334
hypotheticalproteinFrancci3_4060[Frankiasp.CcI3]	0.793667	-0.608353	0
hypotheticalproteinFrancci3_4072[Frankiasp.CcI3]	0.992543	0	-0.121894
hypotheticalproteinFrancci3_4079[Frankiasp.CcI3]	0.98118	0	-0.193094
hypotheticalproteinFrancci3_4087[Frankiasp.CcI3]	0.743031	0	-0.669257
hypotheticalproteinFrancci3_4118[Frankiasp.CcI3]	0.926089	-0.377305	0
hypotheticalproteinFrancci3_4125[Frankiasp.CcI3]	0.968005	0	-0.250932
hypotheticalproteinFrancci3_4129[Frankiasp.CcI3]	0.949009	0	-0.315248
hypotheticalproteinFrancci3_4136[Frankiasp.CcI3]	1	0	-0.000235
hypotheticalproteinFrancci3_4156[Frankiasp.CcI3]	0.999921	0	-0.012559
hypotheticalproteinFrancci3_4159[Frankiasp.CcI3]	0.956944	-0.290273	0
hypotheticalproteinFrancci3_4160[Frankiasp.CcI3]	0.958099	0	-0.286437
hypotheticalproteinFrancci3_4161[Frankiasp.CcI3]	0.999985	0	-0.005503
hypotheticalproteinFrancci3_4163[Frankiasp.CcI3]	0.92118	0	-0.389137
hypotheticalproteinFrancci3_4164[Frankiasp.CcI3]	0.693747	0	-0.720219
hypotheticalproteinFrancci3_4169[Frankiasp.CcI3]	0.773689	0	-0.633565
hypotheticalproteinFrancci3_4170[Frankiasp.CcI3]	0.769102	0	-0.639127
hypotheticalproteinFrancci3_4179[Frankiasp.CcI3]	0.953035	-0.30286	0
hypotheticalproteinFrancci3_4195[Frankiasp.CcI3]	0.997362	0	-0.072595
hypotheticalproteinFrancci3_4198[Frankiasp.CcI3]	0.998397	0	-0.056605
hypotheticalproteinFrancci3_4200[Frankiasp.CcI3]	0.843134	-0.537703	0
hypotheticalproteinFrancci3_4202[Frankiasp.CcI3]	0.903329	0	-0.428949
hypotheticalproteinFrancci3_4224[Frankiasp.CcI3]	0.675387	0	-0.737463
hypotheticalproteinFrancci3_4233[Frankiasp.CcI3]	0.867324	0	-0.497743
hypotheticalproteinFrancci3_4234[Frankiasp.CcI3]	0.856836	0	-0.515589
hypotheticalproteinFrancci3_4236[Frankiasp.CcI3]	0.977078	0	-0.212883
hypotheticalproteinFrancci3_4256[Frankiasp.CcI3]	0.953501	0	-0.30139
hypotheticalproteinFrancci3_4271[Frankiasp.CcI3]	0.991535	-0.129841	0
hypotheticalproteinFrancci3_4281[Frankiasp.CcI3]	0.730367	0	-0.683055
hypotheticalproteinFrancci3_4287[Frankiasp.CcI3]	0.653517	0	-0.756912
hypotheticalproteinFrancci3_4294[Frankiasp.CcI3]	0.99987	0	-0.016146
hypotheticalproteinFrancci3_4295[Frankiasp.CcI3]	0.999907	-0.013611	0
hypotheticalproteinFrancci3_4300[Frankiasp.CcI3]	0.998848	-0.047982	0
hypotheticalproteinFrancci3_4325[Frankiasp.CcI3]	0.996654	-0.081731	0
hypotheticalproteinFrancci3_4328[Frankiasp.CcI3]	0.999813	0	-0.019319
hypotheticalproteinFrancci3_4360[Frankiasp.CcI3]	0.98943	0	-0.145009
hypotheticalproteinFrancci3_4367[Frankiasp.CcI3]	0.992234	0	-0.124381
hypotheticalproteinFrancci3_4369[Frankiasp.CcI3]	0.997703	-0.067743	0
hypotheticalproteinFrancci3_4381[Frankiasp.CcI3]	0.912225	-0.40969	0
hypotheticalproteinFrancci3_4385[Frankiasp.CcI3]	0.905672	0	-0.423979
hypotheticalproteinFrancci3_4389[Frankiasp.CcI3]	0.844016	0	-0.536318
hypotheticalproteinFrancci3_4402[Frankiasp.CcI3]	0.976246	-0.216667	0
hypotheticalproteinFrancci3_4409[Frankiasp.CcI3]	0.938544	0	-0.34516
hypotheticalproteinFrancci3_4413[Frankiasp.CcI3]	0.9982	0	-0.05998
hypotheticalproteinFrancci3_4422[Frankiasp.CcI3]	0.988547	0	-0.150915
hypotheticalproteinFrancci3_4427[Frankiasp.CcI3]	0.896462	0	-0.443121
hypotheticalproteinFrancci3_4438[Frankiasp.CcI3]	0.790262	0	-0.61277
hypotheticalproteinFrancci3_4441[Frankiasp.CcI3]	0.986659	-0.1628	0
hypotheticalproteinFrancci3_4447[Frankiasp.CcI3]	0.961061	0	-0.276337
hypotheticalproteinFrancci3_4448[Frankiasp.CcI3]	0.876871	0	-0.480726
hypotheticalproteinFrancci3_4449[Frankiasp.CcI3]	0.978121	0	-0.208036
hypotheticalproteinFrancci3_4462[Frankiasp.CcI3]	0.826241	0	-0.563317
hypotheticalproteinFrancci3_4468[Frankiasp.CcI3]	0.984635	-0.174626	0
hypotheticalproteinFrancci3_4481[Frankiasp.CcI3]	0.826566	0	-0.56284
hypotheticalproteinFrancci3_4506[Frankiasp.CcI3]	0.988243	0	-0.15289
hypotheticalproteinFrancci3_4512[Frankiasp.CcI3]	0.94232	0	-0.334712
hypotheticalproteinFrancci3_4516[Frankiasp.CcI3]	0.999797	-0.020168	0
hypotheticalproteinFrancci3_4523[Frankiasp.CcI3]	0.999749	-0.022397	0
hypotheticalproteinFrancci3_4524[Frankiasp.CcI3]	0.857096	0	-0.515157
hypotheticalproteinFrancci3_4525[Frankiasp.CcI3]	0.999805	-0.019733	0
hypotheticalproteinFrancci3_4539[Frankiasp.CcI3]	0.935726	0	-0.352728
hypotheticalproteinFrancci3_4543[Frankiasp.CcI3]	0.787143	0	-0.61677
hypoxanthinephosphoribosyltransferase[Frankiasp.CcI3]	0.814309	0	-0.580431
imidazoleglycerolphosphatesynthasesubunithisF[Frankiasp.CcI3]	0.994745	-0.10238	0
imidazoleglycerolphosphatesynthasesubunitHisH[Frankiasp.CcI3]	0.686966	-0.72669	0
inner-membranetranslocator[Frankiasp.CcI3]	0.894067	0	-0.447933
inositol-5-monophosphatedehydrogenase[Frankiasp.CcI3]	0.895689	0	-0.444682
insertionelementIS466Stransposase[Frankiasp.CcI3]	0.6013	0	-0.799024
interferon-inducedtransmembraneprotein[Frankiasp.CcI3]	0.981992	-0.188923	0
IS630familytransposase[Frankiasp.CcI3]	0.982787	0	-0.184741
IS630familytransposase[Frankiasp.CcI3]	0.997799	0	-0.066309
IS630familytransposase[Frankiasp.CcI3]	0.995199	0	-0.09787
IS630familytransposase[Frankiasp.CcI3]	0.913699	-0.406392	0
IS630familytransposase[Frankiasp.CcI3]	0.984632	-0.174641	0
ISRSO5-transposaseprotein[Frankiasp.CcI3]	0.850627	0	-0.525769
IucA/IucC[Frankiasp.CcI3]	0.99078	0	-0.135481
ketopantoatereductaseApbA/PanE-like[Frankiasp.CcI3]	0.930571	-0.366112	0
lanthioninesynthetaseC-like[Frankiasp.CcI3]	0.911724	0	-0.410803
lantibioticdehydratase-like[Frankiasp.CcI3]	0.882726	0	-0.469889
lantibioticdehydratase-like[Frankiasp.CcI3]	0.950855	0	-0.309638
lantibioticdehydratase-like[Frankiasp.CcI3]	0.840903	0	-0.541186
L-asparaginaseII[Frankiasp.CcI3]	0.993101	-0.117259	0
L-aspartateoxidase[Frankiasp.CcI3]	0.996634	0	-0.081977
L-carnitinedehydratase/bileacid-inducibleproteinF[Frankiasp.CcI3]	0.842658	0	-0.53845
leucyl/phenylalanyl-tRNA--proteintransferase[Frankiasp.CcI3]	0.800435	0	-0.599419
leucylaminopeptidase[Frankiasp.CcI3]	0.78563	0	-0.618697
LexArepressor[Frankiasp.CcI3]	0.994013	-0.109266	0
L-glutaminesynthetase[Frankiasp.CcI3]	0.858766	-0.512369	0
LOR/SDHbifunctionalenzymeregion[Frankiasp.CcI3]	0.986394	0	-0.164399
LPPG:FO2-phospho-L-lactatetransferase[Frankiasp.CcI3]	0.708256	-0.705955	0
L-prolinedehydrogenase[Frankiasp.CcI3]	0.995817	-0.091372	0
L-threoninealdolase[Frankiasp.CcI3]	0.738342	0	-0.674427
LysRfamilytranscriptionalregulator[Frankiasp.CcI3]	0.91414	-0.405398	0
lysyl-tRNAsynthetase[Frankiasp.CcI3]	0.845688	0	-0.533677
magnesiumchelatase,ChlIsubunit[Frankiasp.CcI3]	0.675386	-0.737464	0
magnesium-translocatingP-typeATPase[Frankiasp.CcI3]	0.615406	0	-0.78821
majorfacilitatortransporter[Frankiasp.CcI3]	0.895989	0	-0.444076
majorfacilitatortransporter[Frankiasp.CcI3]	0.970415	0	-0.241444
majorfacilitatortransporter[Frankiasp.CcI3]	0.993404	0	-0.114669
majorfacilitatortransporter[Frankiasp.CcI3]	0.994281	0	-0.106792
majorfacilitatortransporter[Frankiasp.CcI3]	0.990072	0	-0.140563
majorfacilitatortransporter[Frankiasp.CcI3]	0.757466	0	-0.652875
majorfacilitatortransporter[Frankiasp.CcI3]	0.631576	0	-0.775314
malicenzyme-like[Frankiasp.CcI3]	0.999954	-0.009554	0
mannose-6-phosphateisomerase[Frankiasp.CcI3]	0.688966	0	-0.724794
MaoC-likedehydratase[Frankiasp.CcI3]	0.985517	-0.169575	0
MarRfamilytranscriptionalregulator[Frankiasp.CcI3]	0.919708	0	-0.392602
MarRfamilytranscriptionalregulator[Frankiasp.CcI3]	0.993887	0	-0.1104
MarRfamilytranscriptionalregulator[Frankiasp.CcI3]	0.842104	0	-0.539315
MarRfamilytranscriptionalregulator[Frankiasp.CcI3]	0.992639	-0.121111	0
MarRfamilytranscriptionalregulator[Frankiasp.CcI3]	0.975573	-0.219675	0
membraneboundO-acyltransferase,MBOAT[Frankiasp.CcI3]	0.675529	0	-0.737334
membrane-flankeddomain-containingprotein[Frankiasp.CcI3]	0.975483	0	-0.220075
membraneprotein-like[Frankiasp.CcI3]	0.999648	-0.02654	0
MerRfamilytranscriptionalregulator[Frankiasp.CcI3]	0.998067	0	-0.062142
MerRfamilytranscriptionalregulator[Frankiasp.CcI3]	0.835103	0	-0.550093
metal-dependenthydrolase[Frankiasp.CcI3]	0.604731	0	-0.79643
metaldependentphosphohydrolase[Frankiasp.CcI3]	0.999938	0	-0.011134
metaldependentphosphohydrolase[Frankiasp.CcI3]	0.837395	-0.546598	0
metaldependentphosphohydrolase[Frankiasp.CcI3]	0.993943	-0.109893	0
metallophosphoesterase[Frankiasp.CcI3]	0.98166	0	-0.190642
metallophosphoesterase[Frankiasp.CcI3]	0.999483	-0.032142	0
methioninesynthase,vitamin-B12independent[Frankiasp.CcI3]	0.980441	0	-0.196812
methionyl-tRNAformyltransferase[Frankiasp.CcI3]	0.942782	0	-0.33341
methylaseinvolvedinubiquinone/menaquinonebiosynthesis-like[Frankiasp.CcI3]	0.720636	0	-0.693314
methylated-DNA--protein-cysteinemethyltransferase[Frankiasp.CcI3]	0.963962	-0.26604	0
methylenetetrahydrofolatereductase[Frankiasp.CcI3]	0.897938	-0.440122	0
methylmalonyl-CoAepimerase[Frankiasp.CcI3]	0.999952	0	-0.00977
methylmalonyl-CoAmutase[Frankiasp.CcI3]	0.997907	-0.064669	0
methyltransferaseFkbM[Frankiasp.CcI3]	0.774282	0	-0.632841
methyltransferaseFkbM[Frankiasp.CcI3]	0.767935	0	-0.640527
methyltransferasetype11[Frankiasp.CcI3]	0.930814	0	-0.365494
methyltransferasetype11[Frankiasp.CcI3]	0.774284	0	-0.632839
methyltransferasetype11[Frankiasp.CcI3]	0.836945	0	-0.547287
methyltransferasetype12[Frankiasp.CcI3]	0.979684	0	-0.200549
methyltransferasetype12[Frankiasp.CcI3]	0.997593	0	-0.069337
methyltransferasetype12[Frankiasp.CcI3]	0.999722	0	-0.023585
methyltransferasetype12[Frankiasp.CcI3]	0.639487	0	-0.768802
MgtEintracellularregion[Frankiasp.CcI3]	0.962208	-0.272317	0
MmgE/PrpD[Frankiasp.CcI3]	0.910686	0	-0.4131
MMPL[Frankiasp.CcI3]	0.863482	0	-0.50438
MMPL[Frankiasp.CcI3]	0.998613	0	-0.052654
molybdateABCtransporterpermease[Frankiasp.CcI3]	0.999741	0	-0.022759
molybdenumcofactorbiosynthesisproteinA[Frankiasp.CcI3]	0.980615	-0.195943	0
molybdopterinsynthasesubunitMoaE[Frankiasp.CcI3]	0.966905	0	-0.255137
monooxygenase,FAD-binding[Frankiasp.CcI3]	0.866222	0	-0.499659
MscSmechanosensitiveionchannel[Frankiasp.CcI3]	0.824449	0	-0.565936
Murligase[Frankiasp.CcI3]	0.963865	-0.266392	0
NAD-dependentepimerase/dehydratase[Frankiasp.CcI3]	0.984381	0	-0.176053
NAD-dependentepimerase/dehydratase[Frankiasp.CcI3]	0.689153	-0.724616	0
NADHdehydrogenasesubunitA[Frankiasp.CcI3]	0.810186	-0.586173	0
NADHdehydrogenasesubunitH[Frankiasp.CcI3]	0.996135	0	-0.08784
NADHdehydrogenasesubunitK[Frankiasp.CcI3]	0.634657	0	-0.772794
NADHdehydrogenasesubunitL[Frankiasp.CcI3]	0.792918	0	-0.609329
NADHdehydrogenasesubunitM[Frankiasp.CcI3]	0.834473	0	-0.551048
NADHubiquinoneoxidoreductase,20kDasubunit[Frankiasp.CcI3]	0.911029	0	-0.412342
NADPH-dependentFMNreductase[Frankiasp.CcI3]	0.995996	0	-0.089403
NH(3)-dependentNAD(+)synthetase[Frankiasp.CcI3]	0.97098	0	-0.239159
NHLrepeat-containingprotein[Frankiasp.CcI3]	0.938168	0	-0.346182
nicotinate-nucleotide--dimethylbenzimidazolephosphoribosyltransferase[Frankiasp.CcI3]	0.997959	-0.063865	0
nicotinate-nucleotidepyrophosphorylase[Frankiasp.CcI3]	0.74785	-0.663867	0
nicotinatephosphoribosyltransferase[Frankiasp.CcI3]	0.892428	0	-0.451189
Nitrilase/cyanidehydrataseandapolipoproteinN-acyltransferase[Frankiasp.CcI3]	0.89993	0	-0.436035
nitrite/sulfitereductase,hemoproteinbeta-component,ferrodoxin-like[Frankiasp.CcI3]	0.622499	0	-0.782621
nitrogenasemolybdenum-ironcofactorbiosynthesisproteinNifN[Frankiasp.CcI3]	0.71008	0	-0.704121
nitrogen-fixingNifU-like[Frankiasp.CcI3]	0.999977	0	-0.006823
nitroreductase[Frankiasp.CcI3]	0.930842	0	-0.365421
nitroreductase[Frankiasp.CcI3]	0.937879	0	-0.346961
NLP/P60[Frankiasp.CcI3]	0.599973	0	-0.80002
NLP/P60[Frankiasp.CcI3]	0.976853	-0.21391	0
nucleosidetriphosphatepyrophosphohydrolase[Frankiasp.CcI3]	0.974529	0	-0.224263
NUDIXhydrolase[Frankiasp.CcI3]	0.960457	0	-0.278429
NUDIXhydrolase[Frankiasp.CcI3]	0.80465	0	-0.59375
NUDIXhydrolase[Frankiasp.CcI3]	0.76708	0	-0.641552
NUDIXhydrolase[Frankiasp.CcI3]	0.631649	0	-0.775255
NUDIXhydrolase[Frankiasp.CcI3]	0.644923	0	-0.764248
NUDIXhydrolase[Frankiasp.CcI3]	0.949653	-0.313304	0
NusBantiterminationfactor[Frankiasp.CcI3]	0.985736	0	-0.168296
O-acetylhomoserineaminocarboxypropyltransferase[Frankiasp.CcI3]	0.99668	-0.081423	0
O-methyltransferasefamilyprotein[Frankiasp.CcI3]	0.999857	0	-0.016925
ornithinecarbamoyltransferase[Frankiasp.CcI3]	0.969347	-0.245697	0
orotatephosphoribosyltransferase[Frankiasp.CcI3]	0.979787	-0.200045	0
oxidoreductase,molybdopterinbinding[Frankiasp.CcI3]	0.948184	0	-0.317723
oxidoreductaseFAD/NAD(P)-binding[Frankiasp.CcI3]	0.987513	0	-0.157535
oxidoreductaseFAD/NAD(P)-binding[Frankiasp.CcI3]	0.645177	0	-0.764033
oxidoreductase-like[Frankiasp.CcI3]	0.992904	0	-0.118923
pantothenatesynthetase[Frankiasp.CcI3]	0.999249	0	-0.038746
ParB-likenuclease[Frankiasp.CcI3]	0.611467	0	-0.79127
PAS/PACsensorhybridhistidinekinase[Frankiasp.CcI3]	0.844616	0	-0.535372
PBPfamilyphospholipid-bindingprotein[Frankiasp.CcI3]	0.902269	-0.431173	0
penicillin-bindingprotein,transpeptidase[Frankiasp.CcI3]	0.998883	0	-0.047244
pentapeptiderepeat-containingprotein[Frankiasp.CcI3]	0.901347	0	-0.433098
peptidaseA24A,prepilintypeIV[Frankiasp.CcI3]	0.914116	-0.405452	0
peptidaseC2,calpain[Frankiasp.CcI3]	0.97307	0	-0.230511
peptidaseC45,acyl-coenzymeA:6-aminopenicillanicacidacyl-transferase[Frankiasp.CcI3]	0.758967	0	-0.651129
peptidaseC56,PfpI[Frankiasp.CcI3]	0.941756	-0.336296	0
peptidaseM16-like[Frankiasp.CcI3]	0.957655	0	-0.287919
peptidaseM48,Ste24p[Frankiasp.CcI3]	0.995738	0	-0.092226
peptidaseM50[Frankiasp.CcI3]	0.998135	0	-0.061039
peptidaseS15[Frankiasp.CcI3]	0.996713	-0.081011	0
peptidaseS16,lon-like[Frankiasp.CcI3]	0.985725	0	-0.168362
peptidaseS8andS53,subtilisin,kexin,sedolisin[Frankiasp.CcI3]	0.997421	0	-0.071767
peptidaseS9,prolyloligopeptidaseactivesiteregion[Frankiasp.CcI3]	0.994535	-0.104405	0
peptidedeformylase[Frankiasp.CcI3]	0.859328	-0.511424	0
peptidoglycanbindingdomain-containingprotein[Frankiasp.CcI3]	0.897043	0	-0.441944
peptidoglycan-bindingLysM[Frankiasp.CcI3]	0.888886	0	-0.458128
peptidoglycan-bindingLysM[Frankiasp.CcI3]	0.892162	0	-0.451715
peptidylprolylisomerase,FKBP-type[Frankiasp.CcI3]	0.999216	0	-0.039596
periplasmicbindingprotein[Frankiasp.CcI3]	0.614938	0	-0.788575
periplasmicsensorsignaltransductionhistidinekinase[Frankiasp.CcI3]	0.942824	0	-0.333292
periplasmicsensorsignaltransductionhistidinekinase[Frankiasp.CcI3]	0.96548	0	-0.260478
periplasmicsensorsignaltransductionhistidinekinase[Frankiasp.CcI3]	0.981764	0	-0.190103
periplasmicsensorsignaltransductionhistidinekinase[Frankiasp.CcI3]	0.996295	0	-0.086
periplasmicsensorsignaltransductionhistidinekinase[Frankiasp.CcI3]	0.989397	-0.145238	0
PGAP1-like[Frankiasp.CcI3]	0.995409	-0.095712	0
phageintegrase[Frankiasp.CcI3]	0.875494	0	-0.483229
phageintegrase[Frankiasp.CcI3]	0.919334	0	-0.393477
phageintegrase[Frankiasp.CcI3]	0.981687	0	-0.190499
phageintegrase[Frankiasp.CcI3]	0.779799	0	-0.62603
phageintegrase[Frankiasp.CcI3]	0.760338	0	-0.649528
phageintegrase[Frankiasp.CcI3]	0.622057	0	-0.782972
phageintegrase[Frankiasp.CcI3]	0.915086	-0.403258	0
phageintegrase-likeSAM-like[Frankiasp.CcI3]	0.950731	0	-0.310017
phageshockproteinA,PspA[Frankiasp.CcI3]	0.933346	0	-0.358979
phenazinebiosynthesisPhzC/PhzFprotein[Frankiasp.CcI3]	0.999982	0	-0.00592
PhoH-likeprotein[Frankiasp.CcI3]	0.999112	-0.042141	0
phosphateABCtransporterpermease[Frankiasp.CcI3]	0.651472	0	-0.758673
phosphatidylinositol-3and4-kinase[Frankiasp.CcI3]	0.961744	0	-0.273951
phosphatidylinositolalpha-mannosyltransferase[Frankiasp.CcI3]	0.770144	0	-0.63787
phosphoglucomutase/phosphomannomutasealpha/beta/subunit[Frankiasp.CcI3]	0.951373	0	-0.308042
phosphoglyceratemutase[Frankiasp.CcI3]	0.880936	0	-0.473235
phosphoglyceratemutase[Frankiasp.CcI3]	0.953591	-0.301105	0
phospholipid/glycerolacyltransferase[Frankiasp.CcI3]	0.997734	0	-0.06728
phosphopantetheine-binding[Frankiasp.CcI3]	0.7495	0	-0.662004
phosphopantetheine-binding[Frankiasp.CcI3]	0.687542	0	-0.726145
phosphoribosyl-ATPpyrophosphatase[Frankiasp.CcI3]	0.995925	0	-0.090186
phosphoribosyltransferase[Frankiasp.CcI3]	0.996619	0	-0.082166
PHP-like[Frankiasp.CcI3]	0.598984	0	-0.800761
PilTprotein-like[Frankiasp.CcI3]	0.949076	0	-0.315046
PilTprotein-like[Frankiasp.CcI3]	0.991289	0	-0.131702
PilTprotein-like[Frankiasp.CcI3]	0.988822	0	-0.149104
plasmidstabilizationsystemprotein[Frankiasp.CcI3]	0.74382	0	-0.66838
Poly(3-hydroxybutyrate)depolymerase-like[Frankiasp.CcI3]	0.986022	0	-0.166615
Poly(3-hydroxybutyrate)depolymerase-like[Frankiasp.CcI3]	0.999941	0	-0.010902
poly-gamma-glutamatesynthesisprotein[Frankiasp.CcI3]	0.972411	-0.233274	0
polyhydroxybutyratedepolymerase[Frankiasp.CcI3]	0.990337	-0.138681	0
polysaccharidebiosynthesisproteinCapD[Frankiasp.CcI3]	0.832522	0	-0.553992
polysaccharidedeacetylase[Frankiasp.CcI3]	0.993333	0	-0.115283
polysaccharidedeacetylase[Frankiasp.CcI3]	0.613688	0	-0.789548
Ppx/GppAphosphatase[Frankiasp.CcI3]	0.796738	0	-0.604325
precorrin-4C11-methyltransferase[Frankiasp.CcI3]	0.95914	0	-0.282934
prephenatedehydratase[Frankiasp.CcI3]	0.969096	-0.246683	0
prephenatedehydratase[Frankiasp.CcI3]	0.957695	-0.287786	0
prevent-host-deathprotein[Frankiasp.CcI3]	0.999824	-0.018787	0
primosomeassemblyproteinPriA[Frankiasp.CcI3]	0.966076	0	-0.258258
prolyl-tRNAsynthetase[Frankiasp.CcI3]	0.999992	-0.004077	0
propionyl-CoAcarboxylase[Frankiasp.CcI3]	0.594928	-0.803779	0
protein-L-isoaspartate(D-aspartate)O-methyltransferase[Frankiasp.CcI3]	0.903504	0	-0.428579
protein-L-isoaspartate(D-aspartate)O-methyltransferase[Frankiasp.CcI3]	0.96714	0	-0.254244
protein-L-isoaspartate(D-aspartate)O-methyltransferase[Frankiasp.CcI3]	0.991937	0	-0.126729
protein-L-isoaspartate(D-aspartate)O-methyltransferase[Frankiasp.CcI3]	0.632692	0	-0.774404
protein-L-isoaspartate(D-aspartate)O-methyltransferase[Frankiasp.CcI3]	0.653768	0	-0.756695
protein-L-isoaspartate(D-aspartate)O-methyltransferase[Frankiasp.CcI3]	0.935136	-0.354288	0
protein-methionine-S-oxidereductase[Frankiasp.CcI3]	0.997907	0	-0.064671
proteinofunknownfunction,ATPbinding[Frankiasp.CcI3]	0.999934	-0.011518	0
proteinofunknownfunctionDUF899,thioredoxin-like[Frankiasp.CcI3]	0.887881	0	-0.460073
proteinserine/threoninephosphatases[Frankiasp.CcI3]	0.949934	0	-0.312452
proteinserine/threoninephosphatases[Frankiasp.CcI3]	0.977802	-0.209529	0
proteintyrosine/serinephosphatase[Frankiasp.CcI3]	0.619403	0	-0.785073
proteintyrosinephosphatase[Frankiasp.CcI3]	0.964007	0	-0.265876
protoporphyrinIXmagnesium-chelatase[Frankiasp.CcI3]	0.954381	0	-0.298592
pseudouridinesynthase[Frankiasp.CcI3]	0.919447	-0.393214	0
putativeaminotransferase[Frankiasp.CcI3]	0.945663	0	-0.325147
putativeATP/GTPbindingprotein[Frankiasp.CcI3]	0.986403	0	-0.164345
putativeATP/GTP-bindingprotein[Frankiasp.CcI3]	0.998875	0	-0.047418
putativeATP-bindingprotein[Frankiasp.CcI3]	0.725622	0	-0.688093
putativebifunctionalallantoicase/OHCUdecarboxylase[Frankiasp.CcI3]	0.996802	0	-0.079912
putativebifunctionalprotein(CbiGH)[Frankiasp.CcI3]	0.971613	0	-0.236575
putativecopperresistanceproteinD[Frankiasp.CcI3]	0.994837	0	-0.101486
putativeDNA-bindingprotein[Frankiasp.CcI3]	0.89709	0	-0.441848
putativeDNA-bindingprotein[Frankiasp.CcI3]	0.94147	0	-0.337097
putativeDNA-bindingprotein[Frankiasp.CcI3]	0.96625	0	-0.257605
putativeexonuclease[Frankiasp.CcI3]	0.952163	0	-0.305592
putativehydrogenasenickelincorporationprotein[Frankiasp.CcI3]	0.885968	0	-0.463747
putativehydrolase[Frankiasp.CcI3]	0.998338	0	-0.05763
putativeintegralmembraneexportprotein[Frankiasp.CcI3]	0.732264	0	-0.681021
putativeintegralmembraneprotein[Frankiasp.CcI3]	0.912517	0	-0.409039
putativeintegralmembraneprotein[Frankiasp.CcI3]	0.962451	0	-0.271457
putativeintegralmembraneprotein[Frankiasp.CcI3]	0.973303	0	-0.229525
putativeintegralmembraneprotein[Frankiasp.CcI3]	0.99273	0	-0.120365
putativeintegralmembraneprotein[Frankiasp.CcI3]	0.999697	0	-0.024608
putativeintegralmembraneprotein[Frankiasp.CcI3]	0.762721	0	-0.646728
putativeintegralmembraneprotein[Frankiasp.CcI3]	0.720946	0	-0.692991
putativeintegralmembraneprotein[Frankiasp.CcI3]	0.997981	-0.063518	0
putativeIS493-liketransposase[Frankiasp.CcI3]	0.86559	0	-0.500753
putativelipoprotein[Frankiasp.CcI3]	0.996065	-0.088627	0
putativemetalcationtransporter[Frankiasp.CcI3]	0.918611	0	-0.395164
putativePAS/PACsensorprotein[Frankiasp.CcI3]	0.597316	0	-0.802006
putativeplasmidreplicationinitiatorprotein[Frankiasp.CcI3]	0.936271	0	-0.35128
putativeregulatoryprotein[Frankiasp.CcI3]	0.816788	0	-0.576938
putativeregulatoryprotein[Frankiasp.CcI3]	0.740206	0	-0.67238
putativereplicationinitiationprotein[Frankiasp.CcI3]	0.964524	0	-0.263997
putativereplicationinitiationprotein[Frankiasp.CcI3]	0.986108	0	-0.166104
putativereplicationinitiationprotein[Frankiasp.CcI3]	0.985939	0	-0.167104
putativereplicationinitiationprotein[Frankiasp.CcI3]	0.819352	0	-0.573291
putativeseptumsitedeterminingprotein[Frankiasp.CcI3]	0.904702	0	-0.426045
putativeserine/threoninekinaseanti-sigmafactor[Frankiasp.CcI3]	0.980792	0	-0.195054
putativeserine/threoninekinaseanti-sigmafactor[Frankiasp.CcI3]	0.6872	0	-0.726468
putativesigmafactor[Frankiasp.CcI3]	0.996818	0	-0.079712
putativesignaltransductionhistidinekinase[Frankiasp.CcI3]	0.979637	0	-0.200776
putativesignaltransductionhistidinekinase[Frankiasp.CcI3]	0.998746	0	-0.050059
putativesignaltransductionhistidinekinase[Frankiasp.CcI3]	0.781607	0	-0.623771
putativesignaltransductionhistidinekinase[Frankiasp.CcI3]	0.70449	0	-0.709714
putativeTmrB-likeprotein[Frankiasp.CcI3]	0.988389	0	-0.151946
putativetranscriptionalregulator[Frankiasp.CcI3]	0.887197	0	-0.461391
putativetranscriptionalregulator[Frankiasp.CcI3]	0.862328	0	-0.506349
putativetranscriptionalregulator[Frankiasp.CcI3]	0.953797	0	-0.300453
putativetranscriptionalregulator[Frankiasp.CcI3]	0.979219	0	-0.202807
putativetranscriptionalregulator[Frankiasp.CcI3]	0.793319	-0.608806	0
putativetranscriptionalregulatoryprotein[Frankiasp.CcI3]	0.989186	-0.146667	0
putativeureaseaccessoryprotein[Frankiasp.CcI3]	0.999895	0	-0.014476
pyridoxal-dependentdecarboxylase[Frankiasp.CcI3]	0.816708	0	-0.577051
pyridoxamine5'-phosphateoxidase-related,FMN-binding[Frankiasp.CcI3]	0.903847	0	-0.427856
pyruvatecarboxylase[Frankiasp.CcI3]	0.999428	-0.033812	0
pyruvatedecarboxylase[Frankiasp.CcI3]	0.991177	0	-0.132546
pyruvatedehydrogenase[Frankiasp.CcI3]	0.862082	0	-0.506768
radicalSAMfamilyprotein[Frankiasp.CcI3]	0.863881	0	-0.503697
radicalSAMfamilyprotein[Frankiasp.CcI3]	0.980911	0	-0.194457
radicalSAMfamilyprotein[Frankiasp.CcI3]	0.999994	-0.00356	0
RDD[Frankiasp.CcI3]	0.999277	0	-0.038013
recombinase[Frankiasp.CcI3]	0.978837	0	-0.204642
recombinase[Frankiasp.CcI3]	0.980244	0	-0.197792
recombinase[Frankiasp.CcI3]	0.648617	0	-0.761115
recombinationfactorproteinRarA[Frankiasp.CcI3]	0.837048	0	-0.54713
recombinationproteinF[Frankiasp.CcI3]	0.925518	-0.378704	0
regulatoryprotein,LuxR[Frankiasp.CcI3]	0.995683	0	-0.092822
responseregulatorreceiver/ANTARdomain-containingprotein[Frankiasp.CcI3]	0.958523	-0.285016	0
responseregulatorreceiver/SARPdomain-containingprotein[Frankiasp.CcI3]	0.767307	0	-0.64128
responseregulatorreceiverprotein[Frankiasp.CcI3]	0.919374	0	-0.393385
responseregulatorreceiverprotein[Frankiasp.CcI3]	0.972159	0	-0.234322
responseregulatorreceiverprotein[Frankiasp.CcI3]	0.959415	-0.281997	0
restrictionendonuclease[Frankiasp.CcI3]	0.814595	0	-0.580031
ribonucleaseBN[Frankiasp.CcI3]	0.97733	0	-0.211722
ribonucleaseHII[Frankiasp.CcI3]	0.999211	0	-0.039728
ribonucleaseIII[Frankiasp.CcI3]	0.699886	0	-0.714255
ribonucleasePH[Frankiasp.CcI3]	0.711912	-0.702268	0
ribose-phosphatepyrophosphokinase[Frankiasp.CcI3]	0.99886	-0.047729	0
ribosomalRNAmethyltransferase[Frankiasp.CcI3]	0.933508	0	-0.358556
ribosome-bindingfactorA[Frankiasp.CcI3]	0.997212	0	-0.074625
ribulose-5-phosphate3-epimerase[Frankiasp.CcI3]	0.790612	0	-0.612317
Rieske(2Fe-2S)protein[Frankiasp.CcI3]	0.877429	0	-0.479707
RNAbindingS1[Frankiasp.CcI3]	0.997947	-0.064038	0
RNA-bindingS4[Frankiasp.CcI3]	0.874507	0	-0.485013
RNA-bindingS4[Frankiasp.CcI3]	0.936846	0	-0.349741
RNA-directedDNApolymerase[Frankiasp.CcI3]	0.918993	0	-0.394273
RNAmethyltransferaseTrmH,group3[Frankiasp.CcI3]	0.727335	-0.686282	0
RNDeffluxtransporter[Frankiasp.CcI3]	0.823725	0	-0.56699
ROK[Frankiasp.CcI3]	0.82158	0	-0.570093
RpiRfamilytranscriptionalregulator[Frankiasp.CcI3]	0.885313	0	-0.464996
rubrerythrin[Frankiasp.CcI3]	0.808719	-0.588196	0
SARPfamilytranscriptionalregulator[Frankiasp.CcI3]	0.721132	0	-0.692797
secretorylipase[Frankiasp.CcI3]	0.852054	0	-0.523454
serine/threonineproteinkinase[Frankiasp.CcI3]	0.893808	0	-0.44845
serine/threonineproteinkinase[Frankiasp.CcI3]	0.979647	0	-0.20073
serine/threonineproteinkinase[Frankiasp.CcI3]	0.975454	0	-0.220202
serine/threonineproteinkinase[Frankiasp.CcI3]	0.987682	0	-0.156475
serine/threonineproteinkinase[Frankiasp.CcI3]	0.998544	0	-0.053945
serine/threonineproteinkinase[Frankiasp.CcI3]	0.627812	0	-0.778365
serine/threonineproteinkinase[Frankiasp.CcI3]	0.665329	0	-0.746551
serine/threonineproteinkinase[Frankiasp.CcI3]	0.985822	-0.167796	0
serine/threonineproteinkinase[Frankiasp.CcI3]	0.995089	-0.098983	0
serine/threonineproteinkinase[Frankiasp.CcI3]	0.993627	-0.112722	0
serineO-acetyltransferase[Frankiasp.CcI3]	0.961928	0	-0.273304
serineO-acetyltransferase[Frankiasp.CcI3]	0.99762	-0.068955	0
serinephosphatase[Frankiasp.CcI3]	0.917692	0	-0.397292
serinephosphatase[Frankiasp.CcI3]	0.698569	0	-0.715543
serinephosphatase[Frankiasp.CcI3]	0.726872	-0.686773	0
shikimatedehydrogenase[Frankiasp.CcI3]	0.594781	0	-0.803888
shikimatekinase[Frankiasp.CcI3]	0.997634	0	-0.068754
short-chaindehydrogenase/reductaseSDR[Frankiasp.CcI3]	0.953378	0	-0.301779
short-chaindehydrogenase/reductaseSDR[Frankiasp.CcI3]	0.990489	0	-0.137591
short-chaindehydrogenase/reductaseSDR[Frankiasp.CcI3]	0.609824	0	-0.792537
short-chaindehydrogenase/reductaseSDR[Frankiasp.CcI3]	0.978696	-0.205314	0
sigma-24[Frankiasp.CcI3]	0.65192	0	-0.758288
sigma-24[Frankiasp.CcI3]	0.965213	-0.261465	0
signalrecognitionparticle-dockingproteinFtsY[Frankiasp.CcI3]	0.98458	-0.174933	0
signalrecognitionparticlesubunitFFH/SRP54(srp54)[Frankiasp.CcI3]	0.930527	-0.366222	0
signaltransductionhistidinekinase[Frankiasp.CcI3]	0.979161	0	-0.203087
single-strandednucleicacidbindingR3H[Frankiasp.CcI3]	0.657212	0	-0.753706
squalenecyclase[Frankiasp.CcI3]	0.755689	-0.654931	0
succinatedehydrogenaseiron-sulfursubunit[Frankiasp.CcI3]	0.999054	0	-0.043478
sulfatase[Frankiasp.CcI3]	0.999517	-0.031069	0
sulphatetransporter[Frankiasp.CcI3]	0.970769	0	-0.240014
sulphatetransporter[Frankiasp.CcI3]	0.830517	0	-0.556993
superoxidedismutase,copper/zincbinding[Frankiasp.CcI3]	0.999992	0	-0.004049
TadE-like[Frankiasp.CcI3]	0.884346	0	-0.466832
Terpenesynthase,metal-binding[Frankiasp.CcI3]	0.822659	0	-0.568534
tetracyclinrepressor-like[Frankiasp.CcI3]	0.993933	0	-0.109985
tetratricopeptideTPR_4[Frankiasp.CcI3]	0.844339	0	-0.535809
TetRfamilytranscriptionalregulator[Frankiasp.CcI3]	0.933306	0	-0.359083
TetRfamilytranscriptionalregulator[Frankiasp.CcI3]	0.982592	0	-0.185779
TetRfamilytranscriptionalregulator[Frankiasp.CcI3]	0.784164	0	-0.620553
TetRfamilytranscriptionalregulator[Frankiasp.CcI3]	0.728829	0	-0.684695
TetRfamilytranscriptionalregulator[Frankiasp.CcI3]	0.981088	-0.193561	0
TetRfamilytranscriptionalregulator[Frankiasp.CcI3]	0.98594	-0.167097	0
thiaminebiosynthesisproteinThiS[Frankiasp.CcI3]	0.999935	0	-0.011429
thiaminemonophosphatekinase[Frankiasp.CcI3]	0.602798	0	-0.797894
thiamine-phosphatepyrophosphorylase[Frankiasp.CcI3]	0.597967	-0.801521	0
thiazolesynthase[Frankiasp.CcI3]	1	0	0
thioesterase[Frankiasp.CcI3]	0.654328	0	-0.756211
thioredoxin-related[Frankiasp.CcI3]	0.966452	-0.256848	0
threoninesynthase[Frankiasp.CcI3]	0.56746	-0.823401	0
threonyl-tRNAsynthetase[Frankiasp.CcI3]	0.998481	0	-0.055105
thymidinephosphorylase[Frankiasp.CcI3]	0.910186	0	-0.414201
Toll-interleukinreceptor[Frankiasp.CcI3]	0.698582	-0.71553	0
transcriptionalregulator[Frankiasp.CcI3]	0.94693	0	-0.321439
transcription-repaircouplingfactor[Frankiasp.CcI3]	0.989912	0	-0.141682
transglycosylase-like[Frankiasp.CcI3]	0.74381	0	-0.668391
transketolase[Frankiasp.CcI3]	0.949895	-0.312568	0
transportsystempermeaseprotein[Frankiasp.CcI3]	0.83196	0	-0.554835
transposase,IS4[Frankiasp.CcI3]	0.922229	0	-0.386643
transposase,IS4[Frankiasp.CcI3]	0.928838	0	-0.370486
transposase,IS4[Frankiasp.CcI3]	0.931802	0	-0.362968
transposase,IS4[Frankiasp.CcI3]	0.905257	0	-0.424865
transposase,IS4[Frankiasp.CcI3]	0.943338	0	-0.331832
transposase,IS4[Frankiasp.CcI3]	0.96135	0	-0.275329
transposase,IS4[Frankiasp.CcI3]	0.983945	0	-0.17847
transposase,IS4[Frankiasp.CcI3]	0.990921	0	-0.134444
transposase,IS4[Frankiasp.CcI3]	1	0	-0.000758
transposase,IS4[Frankiasp.CcI3]	1	0	-0.000489
transposase,IS4[Frankiasp.CcI3]	0.998894	0	-0.047017
transposase,IS4[Frankiasp.CcI3]	0.78698	0	-0.616979
transposase,IS4[Frankiasp.CcI3]	0.991656	-0.128911	0
transposase,IS4[Frankiasp.CcI3]	0.996601	-0.08238	0
transposase,IS4[Frankiasp.CcI3]	0.998739	-0.0502	0
transposase,IS4[Frankiasp.CcI3]	0.971343	-0.237684	0
transposase[Frankiasp.CcI3]	0.779464	0	-0.626447
transposase[Frankiasp.CcI3]	0.78299	0	-0.622035
transposase[Frankiasp.CcI3]	0.796682	0	-0.604399
transposase[Frankiasp.CcI3]	0.725354	0	-0.688376
transposaseIS116/IS110/IS902[Frankiasp.CcI3]	0.898871	0	-0.438213
transposaseIS116/IS110/IS902[Frankiasp.CcI3]	0.653235	0	-0.757155
transposaseIS3/IS911[Frankiasp.CcI3]	0.950729	0	-0.310022
transposaseIS3/IS911[Frankiasp.CcI3]	0.934606	0	-0.355684
transposaseIS66[Frankiasp.CcI3]	0.885477	0	-0.464684
transposaseIS66[Frankiasp.CcI3]	0.993227	0	-0.116193
transposaseIS66[Frankiasp.CcI3]	0.994524	0	-0.104504
transposaseIS66[Frankiasp.CcI3]	0.987375	0	-0.1584
transposaseIS66[Frankiasp.CcI3]	0.999871	0	-0.016038
transposaseIS66[Frankiasp.CcI3]	0.625712	0	-0.780054
transposaseIS66[Frankiasp.CcI3]	0.998959	-0.045628	0
transposaseTn3[Frankiasp.CcI3]	0.959988	0	-0.280041
triosephosphateisomerase[Frankiasp.CcI3]	0.941511	0	-0.336981
tRNA(adenine-58-N(1)-)methyltransferase[Frankiasp.CcI3]	0.999598	-0.028362	0
tRNA(Guanine37-N1)methyltransferase[Frankiasp.CcI3]	0.984084	0	-0.177701
tRNA-adenosinedeaminase[Frankiasp.CcI3]	0.622584	-0.782553	0
tRNA-i(6)A37modificationenzymeMiaB[Frankiasp.CcI3]	0.575646	-0.817699	0
tRNApseudouridinesynthaseA[Frankiasp.CcI3]	0.995728	0	-0.092338
twin-argininetranslocationpathwaysignal[Frankiasp.CcI3]	0.834328	0	-0.551269
twin-argininetranslocationpathwaysignal[Frankiasp.CcI3]	0.820053	0	-0.572288
twin-argininetranslocationpathwaysignal[Frankiasp.CcI3]	0.603158	0	-0.797621
twin-argininetranslocationpathwaysignal[Frankiasp.CcI3]	0.741738	-0.670689	0
twocomponentLuxRfamilytranscriptionalregulator[Frankiasp.CcI3]	0.996061	0	-0.088666
twocomponentLuxRfamilytranscriptionalregulator[Frankiasp.CcI3]	0.6338	0	-0.773497
twocomponenttranscriptionalregulator[Frankiasp.CcI3]	0.858747	0	-0.5124
twocomponenttranscriptionalregulator[Frankiasp.CcI3]	0.945876	0	-0.324528
twocomponenttranscriptionalregulator[Frankiasp.CcI3]	0.967157	0	-0.25418
twocomponenttranscriptionalregulator[Frankiasp.CcI3]	0.701773	0	-0.712401
twocomponenttranscriptionalregulator[Frankiasp.CcI3]	0.665397	0	-0.746489
twocomponenttranscriptionalregulator[Frankiasp.CcI3]	0.999724	-0.023514	0
typeIIIrestrictionenzyme,ressubunit[Frankiasp.CcI3]	0.987222	0	-0.159353
typeIIsecretionsystemprotein[Frankiasp.CcI3]	0.967868	0	-0.251459
typeIIsecretionsystemprotein[Frankiasp.CcI3]	0.995423	0	-0.095564
typeIIsecretionsystemproteinE[Frankiasp.CcI3]	0.790114	0	-0.61296
TypeIVsecretorypathwayVirD4components-like[Frankiasp.CcI3]	0.824279	0	-0.566184
tyrosinase[Frankiasp.CcI3]	0.860913	0	-0.508752
tyrosyl-tRNAsynthetase[Frankiasp.CcI3]	0.866236	0	-0.499636
UBA/THIF-typeNAD/FADbindingfold[Frankiasp.CcI3]	0.781086	0	-0.624424
UDP-galactose4-epimerase[Frankiasp.CcI3]	0.998687	-0.051222	0
UDP-N-acetylglucosamine--N-acetylmuramyl-(pentapeptide)pyrophosphoryl-undecaprenolN-acetylglucosaminetransferase[Frankiasp.CcI3]	0.942946	-0.332946	0
UDP-N-acetylmuramate--L-alanineligase[Frankiasp.CcI3]	0.995653	-0.093138	0
undecaprenyl-phosphategalactosephosphotransferase[Frankiasp.CcI3]	0.999805	0	-0.019726
undecaprenyl-phosphategalactosephosphotransferase[Frankiasp.CcI3]	0.623951	0	-0.781464
undecaprenylpyrophosphatephosphatase[Frankiasp.CcI3]	0.795716	0	-0.605669
undecaprenylpyrophosphatephosphatase[Frankiasp.CcI3]	0.672737	0	-0.739881
undecaprenylpyrophosphatesynthetase[Frankiasp.CcI3]	0.999845	-0.017592	0
uracil-DNAglycosylasesuperfamilyprotein[Frankiasp.CcI3]	0.949493	0	-0.313789
uracilphosphoribosyltransferase[Frankiasp.CcI3]	0.933755	0	-0.357913
uridylatekinase[Frankiasp.CcI3]	0.763575	-0.645719	0
vonWillebrandfactor,typeA[Frankiasp.CcI3]	0.984245	0	-0.17681
vonWillebrandfactor,typeA[Frankiasp.CcI3]	0.975824	0	-0.218556
vonWillebrandfactor,typeA[Frankiasp.CcI3]	0.762757	0	-0.646685
WD-40repeat-containingserine/threoninproteinkinase[Frankiasp.CcI3]	0.88586	0	-0.463953
WD-40repeat-containingserine/threoninproteinkinase[Frankiasp.CcI3]	0.952057	0	-0.305921
XREfamilytranscriptionalregulator[Frankiasp.CcI3]	0.887967	0	-0.459907
XREfamilytranscriptionalregulator[Frankiasp.CcI3]	0.832891	0	-0.553437
XREfamilytranscriptionalregulator[Frankiasp.CcI3]	0.692783	0	-0.721146
XREfamilytranscriptionalregulator[Frankiasp.CcI3]	0.73692	-0.67598	0
XREfamilytranscriptionalregulator[Frankiasp.CcI3]	0.996895	-0.07874	0
YbaK/prolyl-tRNAsynthetase-likeprotein[Frankiasp.CcI3]	0.98803	0	-0.154264
YcfA-like[Frankiasp.CcI3]	0.775463	0	-0.631393
zinc-bindingalcoholdehydrogenase[Frankiasp.CcI3]	0.999777	-0.021097	0
zincfinger,CHC2-type[Frankiasp.CcI3]	0.853845	0	-0.520528

## Sheet: GroupIV
null	5dNH4	3dN2	3dNH4
EWEIGHT	1	1	1		Group IV
(p)ppGppsynthetaseI[Frankiasp.CcI3]	0	-0.081516	0.996672		3dNH4 genes upregulated
1-(5-phosphoribosyl)-5-[(5-phosphoribosylamino)methylideneamino]imidazole-4-carboxamideisomerase[Frankiasp.CcI3]	0	-0.987314	0.15878
16SrRNAprocessingproteinRimM[Frankiasp.CcI3]	0	-0.940368	0.340158
1-deoxy-D-xylulose-5-phosphatesynthase[Frankiasp.CcI3]	-0.331448	0	0.943474
20Sproteasome,AandBsubunits[Frankiasp.CcI3]	-0.068588	0	0.997645
2-C-methyl-D-erythritol4-phosphatecytidylyltransferase[Frankiasp.CcI3]	-0.027516	0	0.999621
30SribosomalproteinS1[Frankiasp.CcI3]	-0.302511	0	0.953146
30SribosomalproteinS10[Frankiasp.CcI3]	-0.057654	0	0.998337
30SribosomalproteinS11[Frankiasp.CcI3]	0	-0.084382	0.996434
30SribosomalproteinS12[Frankiasp.CcI3]	-0.13854	0	0.990357
30SribosomalproteinS13[Frankiasp.CcI3]	-0.239736	0	0.970838
30SribosomalproteinS18[Frankiasp.CcI3]	-0.050233	0	0.998738
30SribosomalproteinS3[Frankiasp.CcI3]	-0.314922	0	0.949117
30SribosomalproteinS5[Frankiasp.CcI3]	0	-0.97666	0.21479
30SribosomalproteinS8[Frankiasp.CcI3]	-0.09063	0	0.995885
3-dehydroquinatesynthase[Frankiasp.CcI3]	0	-0.350454	0.93658
3-dehydroquinatesynthase[Frankiasp.CcI3]	0	-0.666954	0.745099
3-deoxy-D-arabinoheptulosonate-7-phosphatesynthase[Frankiasp.CcI3]	0	-0.060642	0.99816
3-methyl-2-oxobutanoatehydroxymethyltransferase[Frankiasp.CcI3]	-0.231689	0	0.97279
3-oxoacyl-(acylcarrierprotein)synthaseIII[Frankiasp.CcI3]	0	-0.758818	0.651302
3-polyprenyl-4-hydroxybenzoatedecarboxylaseandrelateddecarboxylases-like[Frankiasp.CcI3]	0.000353	-1	0
4-hydroxy-3-methylbut-2-enyldiphosphatereductase[Frankiasp.CcI3]	-0.352169	0	0.935936
50SribosomalproteinL14[Frankiasp.CcI3]	-0.223778	0	0.97464
50SribosomalproteinL15[Frankiasp.CcI3]	-0.15443	0	0.988004
50SribosomalproteinL16[Frankiasp.CcI3]	-0.177718	0	0.984081
50SribosomalproteinL17[Frankiasp.CcI3]	-0.090109	0	0.995932
50SribosomalproteinL2[Frankiasp.CcI3]	-0.155088	0	0.987901
50SribosomalproteinL20[Frankiasp.CcI3]	0	-0.098109	0.995176
50SribosomalproteinL22[Frankiasp.CcI3]	0	-0.194552	0.980892
50SribosomalproteinL24[Frankiasp.CcI3]	-0.0513	0	0.998683
50SribosomalproteinL25P[Frankiasp.CcI3]	0	-0.496133	0.868246
50SribosomalproteinL31[Frankiasp.CcI3]	0	-0.612866	0.790187
50SribosomalproteinL34[Frankiasp.CcI3]	0	-0.16938	0.985551
50SribosomalproteinL36[Frankiasp.CcI3]	-0.328257	0	0.944588
50SribosomalproteinL3P[Frankiasp.CcI3]	-0.184524	0	0.982828
50SribosomalproteinL4[Frankiasp.CcI3]	0	-0.003081	0.999995
50SribosomalproteinL9P[Frankiasp.CcI3]	-0.13869	0	0.990336
6,7-dimethyl-8-ribityllumazinesynthase[Frankiasp.CcI3]	0	-0.99939	0.034915
6-phosphogluconatedehydrogenase,NAD-binding[Frankiasp.CcI3]	-0.27868	0	0.960384
AAAATPase,centralregion[Frankiasp.CcI3]	0.079177	-0.996861	0
AAAATPase,centralregion[Frankiasp.CcI3]	0	-0.05262	0.998615
ABCtransporterrelated[Frankiasp.CcI3]	0	-0.291524	0.956563
ABCtransporterrelated[Frankiasp.CcI3]	-0.198437	0	0.980114
ABCtransporterrelated[Frankiasp.CcI3]	-0.13461	0	0.990899
Acetyl-CoAC-acyltransferase[Frankiasp.CcI3]	-0.296154	0	0.95514
Acetyl-CoAC-acyltransferase[Frankiasp.CcI3]	-0.02651	0	0.999649
acetyl-coenzymeAsynthetase[Frankiasp.CcI3]	-0.038073	0	0.999275
acetylglutamatekinase[Frankiasp.CcI3]	0	-0.998519	0.054396
aconitase[Frankiasp.CcI3]	-0.281797	0	0.959474
acyl-CoAdehydrogenase-like[Frankiasp.CcI3]	-0.190591	0	0.98167
acyl-CoAdehydrogenase-like[Frankiasp.CcI3]	-0.212056	0	0.977258
adenosinekinase[Frankiasp.CcI3]	0	-0.612089	0.790789
adenosylcobinamidekinase[Frankiasp.CcI3]	0	-0.444915	0.895573
alaninedehydrogenase/PNT-like[Frankiasp.CcI3]	-0.241831	0	0.970318
aldehydedehydrogenase[Frankiasp.CcI3]	-0.321271	0	0.946987
aldo/ketoreductase[Frankiasp.CcI3]	0	-0.953116	0.302605
alkylhydroperoxidase[Frankiasp.CcI3]	0	-0.827689	0.561187
alkylhydroperoxidereductase/Thiolspecificantioxidant/Malallergen[Frankiasp.CcI3]	0	-0.346817	0.937933
alkylhydroperoxidereductase/Thiolspecificantioxidant/Malallergen[Frankiasp.CcI3]	0	-0.652576	0.757724
alpha/betahydrolasefold[Frankiasp.CcI3]	0.127397	-0.991852	0
alpha/betahydrolasefold[Frankiasp.CcI3]	-0.269065	0	0.963122
alphaamylase,catalyticregion[Frankiasp.CcI3]	-0.225763	0	0.974182
alpha-ketoglutaratedecarboxylase[Frankiasp.CcI3]	-0.230555	0	0.973059
amidohydrolase3[Frankiasp.CcI3]	-0.103034	0	0.994678
amineoxidase[Frankiasp.CcI3]	0	-0.255993	0.966679
aminodeoxychorismatelyase[Frankiasp.CcI3]	0	-0.082516	0.99659
aminopeptidaseN[Frankiasp.CcI3]	0	-0.107427	0.994213
aminotransferase,classIandII[Frankiasp.CcI3]	0	-0.938724	0.344671
aminotransferase,classV[Frankiasp.CcI3]	0	-0.1509	0.988549
AMP-dependentsynthetaseandligase[Frankiasp.CcI3]	0	-0.972947	0.231027
AMP-dependentsynthetaseandligase[Frankiasp.CcI3]	0	-0.961818	0.273688
anion-transportingATPase[Frankiasp.CcI3]	0	-0.06552	0.997851
antibioticbiosynthesismonooxygenase[Frankiasp.CcI3]	0	-0.598988	0.800758
antibioticbiosynthesismonooxygenase[Frankiasp.CcI3]	0	-0.844157	0.536096
antigen34kDafamilyprotein[Frankiasp.CcI3]	-0.058179	0	0.998306
anti-sigma-factorantagonistdomain-containingprotein[Frankiasp.CcI3]	-0.275296	0	0.96136
ATPaseAAA-2[Frankiasp.CcI3]	-0.269755	0	0.962929
ATPaseAAA-2[Frankiasp.CcI3]	-0.037934	0	0.99928
ATP-dependentClpproteaseproteolyticsubunit[Frankiasp.CcI3]	0.399627	-0.916678	0
ATP-dependentproteaseATP-bindingsubunit[Frankiasp.CcI3]	0	-0.546409	0.837519
ATP-dependenttranscriptionregulatorLuxR[Frankiasp.CcI3]	0	-0.577058	0.816703
ATPsynthaseF1,gammasubunit[Frankiasp.CcI3]	0	-0.111983	0.99371
B12-dependentmethioninesynthase[Frankiasp.CcI3]	0.07466	-0.997209	0
beta-lactamase-like[Frankiasp.CcI3]	0	-0.459746	0.88805
beta-lactamase-like[Frankiasp.CcI3]	-0.348378	0	0.937354
beta-lactamase-like[Frankiasp.CcI3]	-0.179044	0	0.983841
Beta-phosphoglucomutasehydrolase[Frankiasp.CcI3]	-0.32078	0	0.947154
bifunctional3,4-dihydroxy-2-butanone4-phosphatesynthase/GTPcyclohydrolaseIIprotein[Frankiasp.CcI3]	0	-0.262007	0.965066
butyryl-CoAdehydrogenase[Frankiasp.CcI3]	0	-0.076341	0.997082
carbonstarvationproteinCstA[Frankiasp.CcI3]	0	-0.11119	0.993799
carboxylate-amineligase[Frankiasp.CcI3]	0	-0.900116	0.435649
carboxymethylenebutenolidase[Frankiasp.CcI3]	0	-0.259693	0.965691
carnitineO-acetyltransferase[Frankiasp.CcI3]	0	-0.265677	0.964062
catalase[Frankiasp.CcI3]	-0.285656	0	0.958332
cationdiffusionfacilitatorfamilytransporter[Frankiasp.CcI3]	-0.13064	0	0.99143
CHAD[Frankiasp.CcI3]	-0.036035	0	0.999351
chaperoneDnaJ-like[Frankiasp.CcI3]	-0.017006	0	0.999855
chaperoninCpn10[Frankiasp.CcI3]	0	-0.526704	0.850049
chaperoninGroEL[Frankiasp.CcI3]	-0.046424	0	0.998922
chaperoninGroEL[Frankiasp.CcI3]	-0.11772	0	0.993047
chaperoninGroEL[Frankiasp.CcI3]	-0.118588	0	0.992944
chorismatesynthase[Frankiasp.CcI3]	0	-0.212413	0.97718
chromosomesegregationDNA-bindingprotein[Frankiasp.CcI3]	0	-0.18508	0.982724
citratelyase[Frankiasp.CcI3]	0	-0.27714	0.960829
citratesynthase[Frankiasp.CcI3]	-0.231621	0	0.972806
citratesynthase2[Frankiasp.CcI3]	0	-0.398263	0.917271
ClpP1peptidase.Serinepeptidase.MEROPSfamilyS14[Frankiasp.CcI3]	-0.054516	0	0.998513
CoA-binding[Frankiasp.CcI3]	-0.044146	0	0.999025
CobB/CobQ-likeglutamineamidotransferase[Frankiasp.CcI3]	0	-0.623472	0.781846
co-chaperoninGroES[Frankiasp.CcI3]	-0.218189	0	0.975907
cold-shockDNA-bindingproteinfamilyprotein[Frankiasp.CcI3]	-0.255976	0	0.966683
copperresistanceproteinCopC[Frankiasp.CcI3]	0	-0.906153	0.422949
coproporphyrinogenIIIoxidase[Frankiasp.CcI3]	0	-0.854442	0.519547
CopYfamilytranscriptionalregulator[Frankiasp.CcI3]	-0.177002	0	0.98421
crotonyl-CoAreductase[Frankiasp.CcI3]	0.123829	-0.992304	0
CsbD-like[Frankiasp.CcI3]	0	-0.262035	0.965058
cytochromeb/b6-like[Frankiasp.CcI3]	-0.070651	0	0.997501
cytochromec,classI[Frankiasp.CcI3]	0	-0.80256	0.596572
cytochrome-coxidase[Frankiasp.CcI3]	0	-0.28275	0.959194
cytochrome-coxidase[Frankiasp.CcI3]	-0.243279	0	0.969956
cytochromeoxidaseassembly[Frankiasp.CcI3]	-0.047321	0	0.99888
cytochromeP450[Frankiasp.CcI3]	-0.219295	0	0.975659
cytochromeP450[Frankiasp.CcI3]	-0.26361	0	0.964629
D-3-phosphoglyceratedehydrogenase[Frankiasp.CcI3]	-0.353715	0	0.935353
D-amino-aciddehydrogenase[Frankiasp.CcI3]	-0.212021	0	0.977265
DEAD/DEAHboxhelicase-like[Frankiasp.CcI3]	-0.194097	0	0.980982
DegT/DnrJ/EryC1/StrSaminotransferase[Frankiasp.CcI3]	-0.20326	0	0.979125
dehydrogenasesubunit[Frankiasp.CcI3]	0.134563	-0.990905	0
delta-1-piperideine-6-carboxylatedehydrogenase[Frankiasp.CcI3]	-0.14581	0	0.989313
dihydrodipicolinatesynthase[Frankiasp.CcI3]	0	-0.686591	0.727044
dihydrolipoamidedehydrogenase[Frankiasp.CcI3]	0	-0.232092	0.972694
dihydroxy-aciddehydratase[Frankiasp.CcI3]	0	-0.998397	0.056605
dimethyladenosinetransferase[Frankiasp.CcI3]	0	-0.445093	0.895484
D-lactatedehydrogenase(cytochrome)[Frankiasp.CcI3]	-0.155567	0	0.987825
DNA-directedRNApolymerasesubunitalpha[Frankiasp.CcI3]	0	-0.319731	0.947508
DNA-directedRNApolymerasesubunitbeta[Frankiasp.CcI3]	-0.323478	0	0.946236
DNA-directedRNApolymerasesubunitbeta'[Frankiasp.CcI3]	0	-0.101424	0.994843
DNArepairproteinRecO[Frankiasp.CcI3]	0	-0.877155	0.480208
dTDP-4-dehydrorhamnose3,5-epimerase[Frankiasp.CcI3]	0	-0.552338	0.833621
dualspecificityproteinphosphatase[Frankiasp.CcI3]	-0.235529	0	0.971867
electrontransferflavoprotein,alphasubunit[Frankiasp.CcI3]	-0.155368	0	0.987857
electrontransferflavoproteinbeta-subunit[Frankiasp.CcI3]	-0.073829	0	0.997271
elongationfactorG[Frankiasp.CcI3]	-0.105626	0	0.994406
elongationfactorP[Frankiasp.CcI3]	0	-0.054182	0.998531
elongationfactorTu[Frankiasp.CcI3]	-0.097857	0	0.9952
EmrB/QacAfamilydrugresistancetransporter[Frankiasp.CcI3]	0.022877	-0.999738	0
EmrB/QacAfamilydrugresistancetransporter[Frankiasp.CcI3]	-0.319757	0	0.9475
EmrB/QacAfamilydrugresistancetransporter[Frankiasp.CcI3]	-0.044041	0	0.99903
endopeptidaseLa[Frankiasp.CcI3]	0	-0.777714	0.628619
epoxidehydrolase-like[Frankiasp.CcI3]	0	-0.574021	0.81884
ErfK/YbiS/YcfS/YnhG[Frankiasp.CcI3]	0	-0.997795	0.066375
ExsB[Frankiasp.CcI3]	-0.179033	0	0.983843
extracellularligand-bindingreceptor[Frankiasp.CcI3]	0	-0.996136	0.087819
F0F1ATPsynthasesubunitalpha[Frankiasp.CcI3]	-0.227551	0	0.973766
F0F1ATPsynthasesubunitB[Frankiasp.CcI3]	-0.241955	0	0.970287
F0F1ATPsynthasesubunitbeta[Frankiasp.CcI3]	-0.232498	0	0.972597
F0F1ATPsynthasesubunitdelta[Frankiasp.CcI3]	-0.263016	0	0.964792
F0F1ATPsynthasesubunitepsilon[Frankiasp.CcI3]	-0.266357	0	0.963874
FAD-binding9,siderophore-interacting[Frankiasp.CcI3]	0	-0.214948	0.976625
FAD-dependentthymidylatesynthase[Frankiasp.CcI3]	0	-0.404103	0.914714
fattyaciddesaturase,type2[Frankiasp.CcI3]	-0.056655	0	0.998394
ferredoxin--nitritereductase[Frankiasp.CcI3]	-0.132741	0	0.991151
FeSassemblyATPaseSufC[Frankiasp.CcI3]	-0.20464	0	0.978837
FeSassemblyproteinSufD[Frankiasp.CcI3]	0	-0.03607	0.999349
FHAdomain-containingprotein[Frankiasp.CcI3]	0.16736	-0.985896	0
FHAdomain-containingprotein[Frankiasp.CcI3]	0	-0.999964	0.00849
FHAdomain-containingprotein[Frankiasp.CcI3]	0	-0.528374	0.849012
GCN5-relatedN-acetyltransferase[Frankiasp.CcI3]	0.003475	-0.999994	0
GCN5-relatedN-acetyltransferase[Frankiasp.CcI3]	0	-0.997059	0.076642
geranylgeranylreductase[Frankiasp.CcI3]	0.063523	-0.99798	0
globin[Frankiasp.CcI3]	-0.105358	0	0.994434
glucosamine-1-phosphateN-acetyltransferase/UDP-N-acetylglucosaminepyrophosphorylase[Frankiasp.CcI3]	0	-0.885421	0.464791
glutamate-1-semialdehyde2,1-aminomutase[Frankiasp.CcI3]	-0.162123	0	0.986771
glutamatesynthase(NADH)largesubunit[Frankiasp.CcI3]	0	-0.944815	0.327604
glutamatesynthasesubunitbeta[Frankiasp.CcI3]	-0.176031	0	0.984385
glutaredoxin2[Frankiasp.CcI3]	-0.301235	0	0.95355
glutaredoxin-likeproteinGlrX[Frankiasp.CcI3]	0	-0.644914	0.764255
glutathioneperoxidase[Frankiasp.CcI3]	0	-0.197015	0.980401
glycosyltransferase,group1[Frankiasp.CcI3]	0	-0.230517	0.973068
glycosyltransferase,group1[Frankiasp.CcI3]	-0.349929	0	0.936776
glyoxalase/bleomycinresistanceprotein/dioxygenase[Frankiasp.CcI3]	0.053283	-0.998579	0
glyoxalase/bleomycinresistanceprotein/dioxygenase[Frankiasp.CcI3]	-0.24424	0	0.969715
GntRfamilytranscriptionalregulator[Frankiasp.CcI3]	0	-0.90101	0.433799
GreA/GreBfamilyelongationfactor[Frankiasp.CcI3]	0	-0.212876	0.977079
GrpEprotein[Frankiasp.CcI3]	-0.154843	0	0.987939
GTPcyclohydrolase[Frankiasp.CcI3]	-0.21525	0	0.976559
haloaciddehalogenase-likehydrolase[Frankiasp.CcI3]	0.392125	-0.919912	0
heat-inducibletranscriptionrepressor[Frankiasp.CcI3]	-0.081842	0	0.996645
heatshockprotein90[Frankiasp.CcI3]	-0.328882	0	0.944371
heatshockproteinHsp20[Frankiasp.CcI3]	-0.200682	0	0.979656
heatshockproteinHsp20[Frankiasp.CcI3]	-0.05452	0	0.998513
heatshockproteinHtpX[Frankiasp.CcI3]	0	-0.579228	0.815166
heavymetaltranslocatingP-typeATPase[Frankiasp.CcI3]	-0.021662	0	0.999765
heavymetaltransport/detoxificationprotein[Frankiasp.CcI3]	-0.303505	0	0.95283
Heme/copper-typecytochrome/quinoloxidasesubunit3-like[Frankiasp.CcI3]	0	-0.230169	0.973151
hemerythrinHHEcationbindingregion[Frankiasp.CcI3]	0	-0.059438	0.998232
hemolysinA[Frankiasp.CcI3]	0	-0.10764	0.99419
HhH-GPD[Frankiasp.CcI3]	0	-0.213552	0.976932
histone-likeDNA-bindingprotein[Frankiasp.CcI3]	0.304499	-0.952513	0
HNHendonuclease[Frankiasp.CcI3]	0	-0.435044	0.900409
HollidayjunctionDNAhelicasesubunitRuvA[Frankiasp.CcI3]	-0.00923	0	0.999957
HpcH/HpaIaldolase[Frankiasp.CcI3]	-0.153837	0	0.988096
HpcH/HpaIaldolase[Frankiasp.CcI3]	0	-0.570162	0.821533
hydrogenaseaccessoryproteinHypB[Frankiasp.CcI3]	0	-0.422958	0.906149
hypotheticalproteinFrancci3_0054[Frankiasp.CcI3]	-0.246535	0	0.969134
hypotheticalproteinFrancci3_0091[Frankiasp.CcI3]	0	-0.054198	0.99853
hypotheticalproteinFrancci3_0096[Frankiasp.CcI3]	-0.302966	0	0.953001
hypotheticalproteinFrancci3_0100[Frankiasp.CcI3]	0.096008	-0.995381	0
hypotheticalproteinFrancci3_0220[Frankiasp.CcI3]	0	-0.005244	0.999986
hypotheticalproteinFrancci3_0221[Frankiasp.CcI3]	-0.205207	0	0.978719
hypotheticalproteinFrancci3_0227[Frankiasp.CcI3]	0	-0.434237	0.900799
hypotheticalproteinFrancci3_0245[Frankiasp.CcI3]	-0.172929	0	0.984934
hypotheticalproteinFrancci3_0289[Frankiasp.CcI3]	0	-0.534497	0.84517
hypotheticalproteinFrancci3_0326[Frankiasp.CcI3]	0.272899	-0.962043	0
hypotheticalproteinFrancci3_0331[Frankiasp.CcI3]	0	-0.505017	0.863109
hypotheticalproteinFrancci3_0334[Frankiasp.CcI3]	0	-0.106665	0.994295
hypotheticalproteinFrancci3_0337[Frankiasp.CcI3]	-0.286386	0	0.958114
hypotheticalproteinFrancci3_0353[Frankiasp.CcI3]	0	-0.644491	0.764612
hypotheticalproteinFrancci3_0366[Frankiasp.CcI3]	0.421165	-0.906984	0
hypotheticalproteinFrancci3_0448[Frankiasp.CcI3]	0	-0.268366	0.963317
hypotheticalproteinFrancci3_0450[Frankiasp.CcI3]	-0.000605	0	1
hypotheticalproteinFrancci3_0451[Frankiasp.CcI3]	0.44347	-0.896289	0
hypotheticalproteinFrancci3_0452[Frankiasp.CcI3]	0.389613	-0.920979	0
hypotheticalproteinFrancci3_0514[Frankiasp.CcI3]	-0.262475	0	0.964939
hypotheticalproteinFrancci3_0526[Frankiasp.CcI3]	0	-0.095511	0.995428
hypotheticalproteinFrancci3_0561[Frankiasp.CcI3]	0	-0.490898	0.871217
hypotheticalproteinFrancci3_0564[Frankiasp.CcI3]	0.358629	-0.93348	0
hypotheticalproteinFrancci3_0621[Frankiasp.CcI3]	0	-0.037197	0.999308
hypotheticalproteinFrancci3_0635[Frankiasp.CcI3]	-0.254074	0	0.967185
hypotheticalproteinFrancci3_0658[Frankiasp.CcI3]	0	-0.30936	0.950945
hypotheticalproteinFrancci3_0699[Frankiasp.CcI3]	0	-0.95273	0.303818
hypotheticalproteinFrancci3_0703[Frankiasp.CcI3]	0	-0.995563	0.094096
hypotheticalproteinFrancci3_0719[Frankiasp.CcI3]	-0.350084	0	0.936718
hypotheticalproteinFrancci3_0733[Frankiasp.CcI3]	0.087489	-0.996165	0
hypotheticalproteinFrancci3_0744[Frankiasp.CcI3]	0	-0.160884	0.986973
hypotheticalproteinFrancci3_0750[Frankiasp.CcI3]	0	-0.879368	0.476142
hypotheticalproteinFrancci3_0752[Frankiasp.CcI3]	0	-0.025213	0.999682
hypotheticalproteinFrancci3_0797[Frankiasp.CcI3]	0	-0.242148	0.970239
hypotheticalproteinFrancci3_0911[Frankiasp.CcI3]	0	-0.195194	0.980765
hypotheticalproteinFrancci3_0950[Frankiasp.CcI3]	-0.342823	0	0.9394
hypotheticalproteinFrancci3_1035[Frankiasp.CcI3]	0	-0.84581	0.533484
hypotheticalproteinFrancci3_1064[Frankiasp.CcI3]	-0.016796	0	0.999859
hypotheticalproteinFrancci3_1158[Frankiasp.CcI3]	0	-0.79842	0.6021
hypotheticalproteinFrancci3_1169[Frankiasp.CcI3]	-0.236956	0	0.97152
hypotheticalproteinFrancci3_1217[Frankiasp.CcI3]	0.481678	-0.876348	0
hypotheticalproteinFrancci3_1246[Frankiasp.CcI3]	0	-0.161565	0.986862
hypotheticalproteinFrancci3_1247[Frankiasp.CcI3]	-0.18163	0	0.983367
hypotheticalproteinFrancci3_1279[Frankiasp.CcI3]	-0.285428	0	0.9584
hypotheticalproteinFrancci3_1316[Frankiasp.CcI3]	-0.293909	0	0.955834
hypotheticalproteinFrancci3_1365[Frankiasp.CcI3]	0.343158	-0.939278	0
hypotheticalproteinFrancci3_1368[Frankiasp.CcI3]	0	-0.044449	0.999012
hypotheticalproteinFrancci3_1402[Frankiasp.CcI3]	0	-0.125996	0.992031
hypotheticalproteinFrancci3_1440[Frankiasp.CcI3]	0	-0.963737	0.266854
hypotheticalproteinFrancci3_1470[Frankiasp.CcI3]	-0.345958	0	0.93825
hypotheticalproteinFrancci3_1507[Frankiasp.CcI3]	0	-0.130674	0.991425
hypotheticalproteinFrancci3_1515[Frankiasp.CcI3]	0	-0.991241	0.132062
hypotheticalproteinFrancci3_1559[Frankiasp.CcI3]	0	-0.297008	0.954875
hypotheticalproteinFrancci3_1632[Frankiasp.CcI3]	-0.072915	0	0.997338
hypotheticalproteinFrancci3_1666[Frankiasp.CcI3]	0	-0.908833	0.417161
hypotheticalproteinFrancci3_1673[Frankiasp.CcI3]	0	-0.42381	0.905751
hypotheticalproteinFrancci3_1708[Frankiasp.CcI3]	0.259914	-0.965632	0
hypotheticalproteinFrancci3_1766[Frankiasp.CcI3]	0	-0.924213	0.381878
hypotheticalproteinFrancci3_1771[Frankiasp.CcI3]	0	-0.225682	0.974201
hypotheticalproteinFrancci3_1790[Frankiasp.CcI3]	0	-0.744353	0.667786
hypotheticalproteinFrancci3_1852[Frankiasp.CcI3]	0	-0.646401	0.762997
hypotheticalproteinFrancci3_1880[Frankiasp.CcI3]	0	-0.945579	0.325391
hypotheticalproteinFrancci3_1903[Frankiasp.CcI3]	-0.153676	0	0.988121
hypotheticalproteinFrancci3_1908[Frankiasp.CcI3]	0.369995	-0.929034	0
hypotheticalproteinFrancci3_1909[Frankiasp.CcI3]	-0.265008	0	0.964246
hypotheticalproteinFrancci3_1956[Frankiasp.CcI3]	-0.188624	0	0.982049
hypotheticalproteinFrancci3_1985[Frankiasp.CcI3]	0.131893	-0.991264	0
hypotheticalproteinFrancci3_2002[Frankiasp.CcI3]	0	-0.14748	0.989065
hypotheticalproteinFrancci3_2059[Frankiasp.CcI3]	-0.240352	0	0.970686
hypotheticalproteinFrancci3_2140[Frankiasp.CcI3]	0	-0.888731	0.458429
hypotheticalproteinFrancci3_2204[Frankiasp.CcI3]	0	-0.969911	0.243459
hypotheticalproteinFrancci3_2257[Frankiasp.CcI3]	-0.35348	0	0.935442
hypotheticalproteinFrancci3_2307[Frankiasp.CcI3]	-0.049235	0	0.998787
hypotheticalproteinFrancci3_2308[Frankiasp.CcI3]	0	-0.989141	0.146968
hypotheticalproteinFrancci3_2469[Frankiasp.CcI3]	0	-0.788204	0.615413
hypotheticalproteinFrancci3_2470[Frankiasp.CcI3]	-0.198937	0	0.980012
hypotheticalproteinFrancci3_2525[Frankiasp.CcI3]	0	-0.413067	0.910701
hypotheticalproteinFrancci3_2582[Frankiasp.CcI3]	-0.316813	0	0.948488
hypotheticalproteinFrancci3_2612[Frankiasp.CcI3]	0	-0.025175	0.999683
hypotheticalproteinFrancci3_2638[Frankiasp.CcI3]	0	-0.462041	0.886859
hypotheticalproteinFrancci3_2649[Frankiasp.CcI3]	-0.066202	0	0.997806
hypotheticalproteinFrancci3_2682[Frankiasp.CcI3]	0	-0.969765	0.244042
hypotheticalproteinFrancci3_2743[Frankiasp.CcI3]	0	-0.902894	0.429863
hypotheticalproteinFrancci3_2747[Frankiasp.CcI3]	0.410785	-0.911732	0
hypotheticalproteinFrancci3_2760[Frankiasp.CcI3]	-0.046083	0	0.998938
hypotheticalproteinFrancci3_2809[Frankiasp.CcI3]	-0.010337	0	0.999947
hypotheticalproteinFrancci3_2866[Frankiasp.CcI3]	0.078671	-0.996901	0
hypotheticalproteinFrancci3_2898[Frankiasp.CcI3]	0.360331	-0.932824	0
hypotheticalproteinFrancci3_2911[Frankiasp.CcI3]	0	-0.001972	0.999998
hypotheticalproteinFrancci3_2977[Frankiasp.CcI3]	0	-0.180422	0.983589
hypotheticalproteinFrancci3_2998[Frankiasp.CcI3]	0	-0.95069	0.310141
hypotheticalproteinFrancci3_3008[Frankiasp.CcI3]	0.367422	-0.930054	0
hypotheticalproteinFrancci3_3019[Frankiasp.CcI3]	0	-0.85275	0.52232
hypotheticalproteinFrancci3_3064[Frankiasp.CcI3]	-0.003128	0	0.999995
hypotheticalproteinFrancci3_3067[Frankiasp.CcI3]	0	-0.329873	0.944025
hypotheticalproteinFrancci3_3109[Frankiasp.CcI3]	0	-0.896574	0.442894
hypotheticalproteinFrancci3_3126[Frankiasp.CcI3]	-0.139165	0	0.990269
hypotheticalproteinFrancci3_3128[Frankiasp.CcI3]	0	-0.292706	0.956202
hypotheticalproteinFrancci3_3139[Frankiasp.CcI3]	0	-0.08039	0.996763
hypotheticalproteinFrancci3_3150[Frankiasp.CcI3]	0	-0.778125	0.62811
hypotheticalproteinFrancci3_3154[Frankiasp.CcI3]	0	-0.016012	0.999872
hypotheticalproteinFrancci3_3161[Frankiasp.CcI3]	0.06682	-0.997765	0
hypotheticalproteinFrancci3_3164[Frankiasp.CcI3]	-0.023049	0	0.999734
hypotheticalproteinFrancci3_3242[Frankiasp.CcI3]	0	-0.637974	0.770058
hypotheticalproteinFrancci3_3250[Frankiasp.CcI3]	-0.203464	0	0.979082
hypotheticalproteinFrancci3_3252[Frankiasp.CcI3]	-0.107709	0	0.994182
hypotheticalproteinFrancci3_3325[Frankiasp.CcI3]	0	-0.011931	0.999929
hypotheticalproteinFrancci3_3361[Frankiasp.CcI3]	0	-0.975842	0.218477
hypotheticalproteinFrancci3_3394[Frankiasp.CcI3]	0	-0.999223	0.039401
hypotheticalproteinFrancci3_3425[Frankiasp.CcI3]	0	-0.99853	0.054206
hypotheticalproteinFrancci3_3488[Frankiasp.CcI3]	0	-0.027579	0.99962
hypotheticalproteinFrancci3_3489[Frankiasp.CcI3]	-0.08045	0	0.996759
hypotheticalproteinFrancci3_3493[Frankiasp.CcI3]	0.199378	-0.979923	0
hypotheticalproteinFrancci3_3526[Frankiasp.CcI3]	0	-0.374798	0.927107
hypotheticalproteinFrancci3_3577[Frankiasp.CcI3]	0	-0.6	0.8
hypotheticalproteinFrancci3_3604[Frankiasp.CcI3]	-0.017056	0	0.999855
hypotheticalproteinFrancci3_3625[Frankiasp.CcI3]	-0.093446	0	0.995624
hypotheticalproteinFrancci3_3671[Frankiasp.CcI3]	0.087746	-0.996143	0
hypotheticalproteinFrancci3_3691[Frankiasp.CcI3]	0	-0.934307	0.35647
hypotheticalproteinFrancci3_3692[Frankiasp.CcI3]	0.08735	-0.996178	0
hypotheticalproteinFrancci3_3693[Frankiasp.CcI3]	0	-0.969982	0.243177
hypotheticalproteinFrancci3_3697[Frankiasp.CcI3]	0	-0.996019	0.089145
hypotheticalproteinFrancci3_3714[Frankiasp.CcI3]	0.275227	-0.961379	0
hypotheticalproteinFrancci3_3807[Frankiasp.CcI3]	0	-0.896283	0.443482
hypotheticalproteinFrancci3_3815[Frankiasp.CcI3]	-0.027146	0	0.999631
hypotheticalproteinFrancci3_3828[Frankiasp.CcI3]	0	-0.179536	0.983751
hypotheticalproteinFrancci3_3837[Frankiasp.CcI3]	0	-0.22652	0.974007
hypotheticalproteinFrancci3_3838[Frankiasp.CcI3]	0.203309	-0.979115	0
hypotheticalproteinFrancci3_3886[Frankiasp.CcI3]	0	-0.251388	0.967886
hypotheticalproteinFrancci3_3894[Frankiasp.CcI3]	-0.201534	0	0.979481
hypotheticalproteinFrancci3_3900[Frankiasp.CcI3]	0.386727	-0.922194	0
hypotheticalproteinFrancci3_3914[Frankiasp.CcI3]	0	-0.412418	0.910995
hypotheticalproteinFrancci3_3916[Frankiasp.CcI3]	-0.203161	0	0.979145
hypotheticalproteinFrancci3_3966[Frankiasp.CcI3]	0	-0.619401	0.785075
hypotheticalproteinFrancci3_3971[Frankiasp.CcI3]	0	-0.170792	0.985307
hypotheticalproteinFrancci3_4042[Frankiasp.CcI3]	-0.297148	0	0.954831
hypotheticalproteinFrancci3_4182[Frankiasp.CcI3]	-0.127895	0	0.991788
hypotheticalproteinFrancci3_4196[Frankiasp.CcI3]	0	-0.997785	0.066519
hypotheticalproteinFrancci3_4197[Frankiasp.CcI3]	0	-0.259842	0.965651
hypotheticalproteinFrancci3_4199[Frankiasp.CcI3]	0	-0.846559	0.532295
hypotheticalproteinFrancci3_4237[Frankiasp.CcI3]	0.15065	-0.988587	0
hypotheticalproteinFrancci3_4247[Frankiasp.CcI3]	0	-0.88668	0.462384
hypotheticalproteinFrancci3_4249[Frankiasp.CcI3]	-0.251449	0	0.967871
hypotheticalproteinFrancci3_4321[Frankiasp.CcI3]	0	-0.018913	0.999821
hypotheticalproteinFrancci3_4327[Frankiasp.CcI3]	0	-0.094834	0.995493
hypotheticalproteinFrancci3_4342[Frankiasp.CcI3]	-0.116647	0	0.993173
hypotheticalproteinFrancci3_4343[Frankiasp.CcI3]	-0.222636	0	0.974902
hypotheticalproteinFrancci3_4359[Frankiasp.CcI3]	0	-0.705938	0.708274
hypotheticalproteinFrancci3_4391[Frankiasp.CcI3]	-0.307781	0	0.951457
hypotheticalproteinFrancci3_4399[Frankiasp.CcI3]	0	-0.977022	0.213137
hypotheticalproteinFrancci3_4418[Frankiasp.CcI3]	0	-0.47931	0.877646
hypotheticalproteinFrancci3_4445[Frankiasp.CcI3]	0	-0.330361	0.943855
hypotheticalproteinFrancci3_4463[Frankiasp.CcI3]	0	-0.651688	0.758487
hypotheticalproteinFrancci3_4505[Frankiasp.CcI3]	0	-0.713282	0.700877
imidazoleglycerol-phosphatedehydratase[Frankiasp.CcI3]	0	-0.213736	0.976891
inner-membranetranslocator[Frankiasp.CcI3]	0	-0.736782	0.67613
inner-membranetranslocator[Frankiasp.CcI3]	0	-0.722215	0.691668
inorganicdiphosphatase[Frankiasp.CcI3]	0	-0.837426	0.546551
inosine-5'-monophosphatedehydrogenase[Frankiasp.CcI3]	-0.183618	0	0.982998
Iojap-relatedprotein[Frankiasp.CcI3]	0	-0.167721	0.985835
isocitratedehydrogenase,NADP-dependent[Frankiasp.CcI3]	-0.3182	0	0.948023
isoleucinepatchsuperfamilyacetyltransferase[Frankiasp.CcI3]	0	-0.992237	0.124362
L-carnitinedehydratase/bileacid-inducibleproteinF[Frankiasp.CcI3]	0	-0.768864	0.639412
leucylaminopeptidase[Frankiasp.CcI3]	0.301578	-0.953442	0
L-glutaminesynthetase[Frankiasp.CcI3]	0	-0.195036	0.980796
lipoate-proteinligaseB[Frankiasp.CcI3]	0	-0.801074	0.598565
lipopolysaccharidebiosynthesis[Frankiasp.CcI3]	0	-0.417238	0.908797
luciferase-like[Frankiasp.CcI3]	0	-0.132164	0.991228
luciferase-like[Frankiasp.CcI3]	-0.173099	0	0.984904
majorfacilitatortransporter[Frankiasp.CcI3]	-0.228575	0	0.973526
majorfacilitatortransporter[Frankiasp.CcI3]	-0.08751	0	0.996164
mandelateracemase/muconatelactonizingenzyme[Frankiasp.CcI3]	0	-0.158014	0.987437
MarRfamilytranscriptionalregulator[Frankiasp.CcI3]	0	-0.179459	0.983765
MarRfamilytranscriptionalregulator[Frankiasp.CcI3]	-0.169513	0	0.985528
MbtH-likeprotein[Frankiasp.CcI3]	0	-0.933973	0.357343
membrane-flankeddomain-containingprotein[Frankiasp.CcI3]	0	-0.726687	0.686968
Mername-AA223peptidase[Frankiasp.CcI3]	-0.314143	0	0.949376
MerRfamilytranscriptionalregulator[Frankiasp.CcI3]	0	-0.673559	0.739133
methionineaminopeptidase,typeI[Frankiasp.CcI3]	-0.304258	0	0.95259
methylated-DNA-(protein)-cysteineS-methyltransferase[Frankiasp.CcI3]	0	-0.329834	0.944039
methylated-DNA--protein-cysteinemethyltransferase[Frankiasp.CcI3]	0	-0.207487	0.978238
methylmalonyl-CoAmutase[Frankiasp.CcI3]	0	-0.829923	0.557878
methyltransferasetype11[Frankiasp.CcI3]	0.406382	-0.913703	0
methyltransferasetype11[Frankiasp.CcI3]	0	-0.625572	0.780167
methyltransferasetype12[Frankiasp.CcI3]	0	-0.993684	0.112214
methyltransferasetype12[Frankiasp.CcI3]	0	-0.572252	0.820078
molecularchaperoneDnaK[Frankiasp.CcI3]	-0.229572	0	0.973292
molybdenumcofactorbiosynthesisproteinC[Frankiasp.CcI3]	0	-0.911663	0.410939
molybdenum-pterinbindingdomain-containingprotein[Frankiasp.CcI3]	0	-0.18045	0.983584
molybdopterinbiosynthesis-likeproteinMoeZ[Frankiasp.CcI3]	0	-0.105895	0.994377
MOSC[Frankiasp.CcI3]	0	-0.260702	0.965419
Mov34/MPN/PAD-1[Frankiasp.CcI3]	-0.354303	0	0.935131
Na+/solutesymporter[Frankiasp.CcI3]	0	-0.061019	0.998137
NAD(P)transhydrogenase,betasubunit[Frankiasp.CcI3]	-0.223495	0	0.974705
NAD/NADPtranshydrogenasealphasubunit-like[Frankiasp.CcI3]	-0.241547	0	0.970389
NAD-bindingprotein,putative[Frankiasp.CcI3]	0.150047	-0.988679	0
NAD-dependentepimerase/dehydratase[Frankiasp.CcI3]	-0.036353	0	0.999339
NAD-dependentepimerase/dehydratase[Frankiasp.CcI3]	-0.006266	0	0.99998
NADHdehydrogenase[Frankiasp.CcI3]	0	-0.580482	0.814273
NADHdehydrogenasesubunitB[Frankiasp.CcI3]	0	-0.415853	0.909432
NADHdehydrogenasesubunitC[Frankiasp.CcI3]	0.100019	-0.994986	0
NADHdehydrogenasesubunitD[Frankiasp.CcI3]	0	-0.972228	0.234036
NADHdehydrogenasesubunitG[Frankiasp.CcI3]	-0.003648	0	0.999993
NADHdehydrogenasesubunitI[Frankiasp.CcI3]	0.374298	-0.927309	0
NADHdehydrogenasesubunitN[Frankiasp.CcI3]	0.132275	-0.991213	0
NmrA-like[Frankiasp.CcI3]	-0.099961	0	0.994991
N-succinyldiaminopimelateaminotransferase[Frankiasp.CcI3]	0	-0.945769	0.324839
nucleicacidbinding,OB-fold,tRNA/helicase-type[Frankiasp.CcI3]	0	-0.076892	0.997039
nucleosidediphosphatekinase[Frankiasp.CcI3]	-0.117692	0	0.99305
nucleotidyltransferase[Frankiasp.CcI3]	0	-0.058223	0.998304
NUDIXhydrolase[Frankiasp.CcI3]	-0.106741	0	0.994287
NUDIXhydrolase[Frankiasp.CcI3]	0	-0.588038	0.808834
O-sialoglycoproteinendopeptidase[Frankiasp.CcI3]	-0.277811	0	0.960636
OsmC-likeprotein[Frankiasp.CcI3]	-0.325578	0	0.945515
PadRfamilytranscriptionalregulator[Frankiasp.CcI3]	0	-0.349076	0.937095
PDZ/DHR/GLGF[Frankiasp.CcI3]	0.426848	-0.904324	0
peptidaseM20D,amidohydrolase[Frankiasp.CcI3]	0	-0.441259	0.89738
peptidaseM22,glycoprotease[Frankiasp.CcI3]	0	-0.630468	0.776215
peptidaseS1andS6,chymotrypsin/Hap[Frankiasp.CcI3]	0	-0.996792	0.080039
peptidaseS1andS6,chymotrypsin/Hap[Frankiasp.CcI3]	-0.234156	0	0.972199
peptidemethioninesulfoxidereductase[Frankiasp.CcI3]	-0.131993	0	0.991251
periplasmicphosphatebindingprotein[Frankiasp.CcI3]	0	-0.227294	0.973826
periplasmicsensorsignaltransductionhistidinekinase[Frankiasp.CcI3]	0	-0.367693	0.929947
phageshockproteinA,PspA[Frankiasp.CcI3]	-0.073459	0	0.997298
phenylaceticaciddegradation-relatedprotein[Frankiasp.CcI3]	-0.039877	0	0.999205
PhoH-likeprotein[Frankiasp.CcI3]	0	-0.373772	0.92752
phosphoadenosinephosphosulfatereductase[Frankiasp.CcI3]	0	-0.645802	0.763505
phosphodiesterase[Frankiasp.CcI3]	0	-0.128311	0.991734
phosphoenolpyruvatecarboxykinase[Frankiasp.CcI3]	-0.121673	0	0.99257
phosphoglyceratemutase[Frankiasp.CcI3]	0	-0.961232	0.27574
phospholipid/glycerolacyltransferase[Frankiasp.CcI3]	0	-0.957859	0.287239
phosphomannomutase/phosphoglucomutase[Frankiasp.CcI3]	0	-0.242962	0.970036
phosphoribosylaminoimidazolesynthetase[Frankiasp.CcI3]	0	-0.339609	0.940567
phosphoribosyl-AMPcyclohydrolase[Frankiasp.CcI3]	-0.218358	0	0.975869
phosphoribosyltransferase[Frankiasp.CcI3]	0	-0.664562	0.747233
phosphoserineaminotransferase[Frankiasp.CcI3]	0	-0.318697	0.947857
phytoenesynthase[Frankiasp.CcI3]	-0.042255	0	0.999107
Pirin-like[Frankiasp.CcI3]	0	-0.390128	0.92076
polyprenylsynthetase[Frankiasp.CcI3]	0	-0.589656	0.807655
prephenatedehydrogenase[Frankiasp.CcI3]	0	-0.940621	0.339458
preproteintranslocasesubunitSecA[Frankiasp.CcI3]	-0.320735	0	0.947169
preproteintranslocasesubunitSecD[Frankiasp.CcI3]	0	-0.233031	0.972469
preproteintranslocasesubunitSecY[Frankiasp.CcI3]	-0.326829	0	0.945083
prolipoproteindiacylglyceryltransferase[Frankiasp.CcI3]	0	-0.638462	0.769653
propionyl-CoAcarboxylase[Frankiasp.CcI3]	0	-0.025499	0.999675
proteasomesubunitbeta[Frankiasp.CcI3]	-0.003512	0	0.999994
proteinserine/threoninephosphatases[Frankiasp.CcI3]	-0.125307	0	0.992118
putative6-pyruvoyltetrahydropterinsynthase[Frankiasp.CcI3]	0.390799	-0.920476	0
putativeABCtransportermembraneprotein[Frankiasp.CcI3]	-0.263059	0	0.96478
putativeDNA-bindingprotein[Frankiasp.CcI3]	-0.0718	0	0.997419
putativeintegralmembraneprotein[Frankiasp.CcI3]	0.480315	-0.877096	0
putativemethyltransferase[Frankiasp.CcI3]	0	-0.169421	0.985544
putativePAS/PACsensorprotein[Frankiasp.CcI3]	0.453003	-0.891509	0
putativepep2protein[Frankiasp.CcI3]	0	-0.175713	0.984441
putativephosphohistidinephosphatase,SixA[Frankiasp.CcI3]	-0.105956	0	0.994371
putativeresolvase[Frankiasp.CcI3]	-0.288662	0	0.957431
putativesecretedprotein[Frankiasp.CcI3]	0	-0.962986	0.26955
putativesecretedprotein[Frankiasp.CcI3]	-0.293457	0	0.955972
putativeserine/threoninekinaseanti-sigmafactor[Frankiasp.CcI3]	0	-0.996379	0.085024
putativeserine/threoninekinaseanti-sigmafactor[Frankiasp.CcI3]	-0.232663	0	0.972557
putativeserine/threoninekinaseanti-sigmafactor[Frankiasp.CcI3]	-0.011882	0	0.999929
putativesignaltransductionhistidinekinase[Frankiasp.CcI3]	0.430146	-0.902759	0
putativesignaltransductionhistidinekinase[Frankiasp.CcI3]	-0.084186	0	0.99645
putativetranscriptionalregulator[Frankiasp.CcI3]	-0.276913	0	0.960895
putativetransmembranealanineandleucinerichprotein[Frankiasp.CcI3]	0	-0.829241	0.558891
pyoverdinebiosynthesis[Frankiasp.CcI3]	-0.081319	0	0.996688
pyoverdinebiosynthesisprotein[Frankiasp.CcI3]	-0.038707	0	0.999251
pyridoxamine5'-phosphateoxidase-related,FMN-binding[Frankiasp.CcI3]	0	-0.97762	0.21038
pyrophosphate-dependentphosphofructokinase[Frankiasp.CcI3]	-0.250826	0	0.968032
pyrroline-5-carboxylatereductase[Frankiasp.CcI3]	0.398297	-0.917257	0
pyruvate:ferredoxin(flavodoxin)oxidoreductase[Frankiasp.CcI3]	-0.142462	0	0.9898
pyruvatedehydrogenase[Frankiasp.CcI3]	0	-0.35728	0.933997
pyruvatedehydrogenasesubunitE1[Frankiasp.CcI3]	0	-0.032142	0.999483
pyruvateflavodoxin/ferredoxinoxidoreductase-like[Frankiasp.CcI3]	0	-0.205725	0.97861
pyruvatephosphatedikinase[Frankiasp.CcI3]	0	-0.235797	0.971802
radicalSAMfamilyprotein[Frankiasp.CcI3]	0	-0.281795	0.959475
radicalSAMfamilyprotein[Frankiasp.CcI3]	0	-0.047521	0.99887
RDD[Frankiasp.CcI3]	0	-0.012707	0.999919
resolvase-likeprotein[Frankiasp.CcI3]	0	-0.094307	0.995543
responseregulatorreceiver/ANTARdomain-containingprotein[Frankiasp.CcI3]	0	-0.970777	0.239984
responseregulatorreceiverprotein[Frankiasp.CcI3]	0	-0.087095	0.9962
responseregulatorreceiverprotein[Frankiasp.CcI3]	-0.041705	0	0.99913
responseregulatorreceiverprotein[Frankiasp.CcI3]	-0.108858	0	0.994057
responseregulatorreceiverprotein[Frankiasp.CcI3]	0	-0.63442	0.772988
responseregulatorreceiverprotein[Frankiasp.CcI3]	0	-0.633293	0.773912
rhodanese-likeprotein[Frankiasp.CcI3]	-0.290049	0	0.957012
rhodanese-likeprotein[Frankiasp.CcI3]	-0.063237	0	0.997999
rhodanese-likeprotein[Frankiasp.CcI3]	0	-0.620999	0.783811
rhomboid-likeprotein[Frankiasp.CcI3]	0	-0.815143	0.579259
riboflavinsynthasesubunitalpha[Frankiasp.CcI3]	0	-0.155286	0.98787
ribonuclease[Frankiasp.CcI3]	0	-0.893693	0.448678
ribonucleaseBN[Frankiasp.CcI3]	-0.268071	0	0.963399
ribonucleasePproteincomponent[Frankiasp.CcI3]	0	-0.005859	0.999983
ribonucleotidereductaselargesubunit[Frankiasp.CcI3]	-0.196085	0	0.980587
ribose-5-phosphateisomeraseB[Frankiasp.CcI3]	-0.291295	0	0.956633
ribosomallargesubunitpseudouridinesynthaseD[Frankiasp.CcI3]	0.283657	-0.958926	0
ribosomal-protein-alanineacetyltransferase[Frankiasp.CcI3]	0	-0.484109	0.875008
ribosomerecyclingfactor[Frankiasp.CcI3]	-0.215145	0	0.976582
Rieske(2Fe-2S)protein[Frankiasp.CcI3]	-0.313778	0	0.949496
Rieske(2Fe-2S)protein[Frankiasp.CcI3]	-0.274221	0	0.961667
Rieske(2Fe-2S)protein[Frankiasp.CcI3]	-0.138698	0	0.990335
RNApolymerasesigmafactorRpoE[Frankiasp.CcI3]	-0.017152	0	0.999853
RNApolymerasesigmafactorSigE[Frankiasp.CcI3]	-0.240816	0	0.970571
rodshape-determiningproteinMreB[Frankiasp.CcI3]	0.339064	-0.940763	0
rodshape-determiningproteinMreC[Frankiasp.CcI3]	0.221374	-0.975189	0
rubrerythrin[Frankiasp.CcI3]	0	-0.204688	0.978827
S-adenosyl-L-homocysteinehydrolase[Frankiasp.CcI3]	-0.295224	0	0.955428
S-adenosylmethioninesynthetase[Frankiasp.CcI3]	0	-0.97645	0.215746
S-adenosylmethioninesynthetase[Frankiasp.CcI3]	-0.008644	0	0.999963
SARPfamilytranscriptionalregulator[Frankiasp.CcI3]	0	-0.322462	0.946582
septumformationinitiator[Frankiasp.CcI3]	0	-0.06735	0.997729
serine/threonineproteinkinase[Frankiasp.CcI3]	0.244757	-0.969585	0
serinehydroxymethyltransferase[Frankiasp.CcI3]	-0.271002	0	0.962579
serinehydroxymethyltransferase[Frankiasp.CcI3]	-0.155922	0	0.987769
shikimatedehydrogenase[Frankiasp.CcI3]	0.32517	-0.945656	0
short-chaindehydrogenase/reductaseSDR[Frankiasp.CcI3]	0.052697	-0.998611	0
shortchainenoyl-CoAhydratase[Frankiasp.CcI3]	0	-0.888763	0.458367
sigma-24[Frankiasp.CcI3]	-0.216764	0	0.976224
sigma-24[Frankiasp.CcI3]	-0.13204	0	0.991244
sigma38[Frankiasp.CcI3]	-0.234082	0	0.972217
sigma38[Frankiasp.CcI3]	0	-0.533968	0.845505
signalpeptidaseII[Frankiasp.CcI3]	-0.125591	0	0.992082
signal-transductionprotein[Frankiasp.CcI3]	-0.207897	0	0.978151
single-strandDNA-bindingprotein[Frankiasp.CcI3]	0	-0.516365	0.856369
smallGTP-bindingproteindomain-containingprotein[Frankiasp.CcI3]	-0.053822	0	0.998551
S-malonyltransferase[Frankiasp.CcI3]	0	-0.349454	0.936954
sodium/hydrogenexchanger[Frankiasp.CcI3]	0	-0.744078	0.668093
SpoOM[Frankiasp.CcI3]	0	-0.867326	0.49774
sporulationandcelldivisionproteinSsgA[Frankiasp.CcI3]	-0.336942	0	0.941526
sporulationandcelldivisionproteinSsgA[Frankiasp.CcI3]	-0.217645	0	0.976028
squalene/phytoenesynthase[Frankiasp.CcI3]	0	-0.981544	0.191235
SSUribosomalproteinS14P[Frankiasp.CcI3]	-0.331772	0	0.94336
SSUribosomalproteinS17P[Frankiasp.CcI3]	-0.065003	0	0.997885
SSUribosomalproteinS19P[Frankiasp.CcI3]	-0.177227	0	0.98417
SSUribosomalproteinS20P[Frankiasp.CcI3]	-0.232896	0	0.972502
SSUribosomalproteinS2P[Frankiasp.CcI3]	-0.092652	0	0.995699
SSUribosomalproteinS4P[Frankiasp.CcI3]	0	-0.099936	0.994994
SSUribosomalproteinS9P[Frankiasp.CcI3]	-0.314843	0	0.949144
stearoyl-CoA9-desaturase[Frankiasp.CcI3]	0	-0.095742	0.995406
stressprotein[Frankiasp.CcI3]	-0.225796	0	0.974175
stressprotein[Frankiasp.CcI3]	0	-0.049217	0.998788
succinatedehydrogenase/fumaratereductaseiron-sulfursubunit[Frankiasp.CcI3]	-0.337741	0	0.941239
succinatedehydrogenaseflavoproteinsubunit[Frankiasp.CcI3]	0	-0.095654	0.995415
succinatedehydrogenasesubunitC[Frankiasp.CcI3]	-0.190349	0	0.981717
succinyl-CoAsynthetasesubunitbeta[Frankiasp.CcI3]	-0.24125	0	0.970463
SufSsubfamilycysteinedesulfurase[Frankiasp.CcI3]	0	-0.540896	0.841089
SUFsystemFeSassemblyprotein[Frankiasp.CcI3]	0	-0.915033	0.40338
sulfatase[Frankiasp.CcI3]	-0.174774	0	0.984609
sulfotransferasedomain-containingprotein[Frankiasp.CcI3]	0	-0.08253	0.996589
superoxidedismutase[Frankiasp.CcI3]	0	-0.015426	0.999881
telluriteresistanceTerB[Frankiasp.CcI3]	-0.230187	0	0.973146
TetRfamilytranscriptionalregulator[Frankiasp.CcI3]	0	-0.32644	0.945218
TetRfamilytranscriptionalregulator[Frankiasp.CcI3]	-0.333593	0	0.942717
thiaminebiosynthesisproteinThiC[Frankiasp.CcI3]	0	-0.904266	0.426969
thioredoxinreductase[Frankiasp.CcI3]	-0.073275	0	0.997312
thioredoxin-related[Frankiasp.CcI3]	-0.32586	0	0.945418
TOBE[Frankiasp.CcI3]	-0.221959	0	0.975056
transcriptionalmodulatorofMazE/toxin,MazF[Frankiasp.CcI3]	0	-0.667067	0.744998
transcriptionalregulatorNrdR[Frankiasp.CcI3]	0	-0.886691	0.462363
transcriptionantiterminationproteinnusG[Frankiasp.CcI3]	-0.213168	0	0.977015
transcriptionfactorWhiB[Frankiasp.CcI3]	0	-0.313052	0.949736
transcriptionfactorWhiB[Frankiasp.CcI3]	-0.352831	0	0.935687
transcriptionfactorWhiB[Frankiasp.CcI3]	-0.098602	0	0.995127
transglycosylase-like[Frankiasp.CcI3]	0	-0.998085	0.061851
transketolase[Frankiasp.CcI3]	0	-0.041097	0.999155
translationelongationfactorTs(EF-Ts)[Frankiasp.CcI3]	0	-0.687325	0.72635
translationinitiationfactorIF-2[Frankiasp.CcI3]	0	-0.192436	0.98131
transposase,IS4[Frankiasp.CcI3]	0	-0.702799	0.711389
transposaseIS200-like[Frankiasp.CcI3]	-0.152683	0	0.988275
triggerfactor[Frankiasp.CcI3]	0	-0.17022	0.985406
TrkA-like[Frankiasp.CcI3]	-0.335051	0	0.9422
TrkA-like[Frankiasp.CcI3]	0	-0.683376	0.730066
tRNA/rRNAmethyltransferase[Frankiasp.CcI3]	-0.21089	0	0.97751
tRNA-guaninetransglycosylases,variousspecificities[Frankiasp.CcI3]	-0.170859	0	0.985295
tryptophanhalogenase[Frankiasp.CcI3]	0	-0.065609	0.997845
tryptophansynthasesubunitalpha[Frankiasp.CcI3]	0	-0.723227	0.69061
tryptophansynthasesubunitbeta[Frankiasp.CcI3]	-0.349537	0	0.936922
twinarginine-targetingproteintranslocase[Frankiasp.CcI3]	0.382504	-0.923954	0
twinarginine-targetingproteintranslocase[Frankiasp.CcI3]	-0.072198	0	0.99739
twin-argininetranslocationpathwaysignal[Frankiasp.CcI3]	-0.12881	0	0.991669
TypeIVsecretorypathwayVirB4components-like[Frankiasp.CcI3]	0	-0.594584	0.804033
tyrosinerecombinaseXerD[Frankiasp.CcI3]	0	-0.849521	0.527555
UDP-3-O-(3-hydroxymyristoyl)-like[Frankiasp.CcI3]	0	-0.6669	0.745147
UDP-N-acetylglucosamine:LPSN-acetylglucosaminetransferase-like[Frankiasp.CcI3]	0	-0.745811	0.666158
uroporphyrinogendecarboxylase[Frankiasp.CcI3]	0	-0.086198	0.996278
uroporphyrinogen-IIIsynthase/uroporphyrinogen-IIIC-methyltransferase[Frankiasp.CcI3]	0	-0.980441	0.196811
valyl-tRNAsynthetase[Frankiasp.CcI3]	-0.295322	0	0.955398
vesicle-fusingATPase[Frankiasp.CcI3]	-0.32073	0	0.947171
WD-40repeat-containingprotein[Frankiasp.CcI3]	0	-0.105315	0.994439
XREfamilytranscriptionalregulator[Frankiasp.CcI3]	0	-0.15238	0.988322
XREfamilytranscriptionalregulator[Frankiasp.CcI3]	-0.309667	0	0.950845
XREfamilytranscriptionalregulator[Frankiasp.CcI3]	-0.237784	0	0.971318
XREfamilytranscriptionalregulator[Frankiasp.CcI3]	0	-0.599518	0.800361
XREfamilytranscriptionalregulator[Frankiasp.CcI3]	0	-0.897537	0.440939
YceI[Frankiasp.CcI3]	0.420704	-0.907198	0
zinc-bindingalcoholdehydrogenase[Frankiasp.CcI3]	-0.222397	0	0.974956
zinc-bindingalcoholdehydrogenase[Frankiasp.CcI3]	-0.008303	0	0.999966

## Sheet: GroupV
null	5dNH4	3dN2	3dNH4
EWEIGHT	1	1	1		Group V
(p)ppGppsynthetaseI[Frankiasp.CcI3]	-0.965124	0	0.261792		5dNH4 genes downregulated
1-deoxy-D-xylulose5-phosphatereductoisomerase[Frankiasp.CcI3]	-0.936411	0	0.350904
2,3,4,5-tetrahydropyridine-2-carboxylateN-succinyltransferase[Frankiasp.CcI3]	-0.974749	0.223302	0
2',5'RNAligase[Frankiasp.CcI3]	-0.84601	0	0.533168
2-amino-3,7-dideoxy-D-threo-hept-6-ulosonatesynthase[Frankiasp.CcI3]	-0.999746	0.022546	0
2-C-methyl-D-erythritol2,4-cyclodiphosphatesynthase[Frankiasp.CcI3]	-0.931376	0	0.364059
2-isopropylmalatesynthase[Frankiasp.CcI3]	-0.531795	0	0.846873
2-oxoacid:acceptoroxidoreductase,gammasubunit,pyruvate/2-ketoisovalerate[Frankiasp.CcI3]	-0.444287	0	0.895885
2-oxoglutaratedehydrogenaseE2component[Frankiasp.CcI3]	-0.505985	0	0.862542
2-oxoglutarateferredoxinoxidoreductasesubunitbeta[Frankiasp.CcI3]	-0.844215	0	0.536005
30SribosomalproteinS15[Frankiasp.CcI3]	-0.459893	0	0.887974
30SribosomalproteinS7[Frankiasp.CcI3]	-0.394962	0	0.918697
3-amino-5-hydroxybenoicacidsynthesisrelated[Frankiasp.CcI3]	-0.908799	0.417234	0
3-dehydroquinatesynthase[Frankiasp.CcI3]	-0.951492	0	0.307674
3-demethylubiquinone-93-methyltransferase[Frankiasp.CcI3]	-0.925453	0	0.378862
3-hydroxyacyl-CoAdehydrogenase[Frankiasp.CcI3]	-0.87893	0	0.47695
3-hydroxyacyl-CoAdehydrogenase[Frankiasp.CcI3]	-0.882323	0	0.470643
3-hydroxybutyryl-CoAdehydrogenase[Frankiasp.CcI3]	-0.635108	0.772423	0
3-octaprenyl-4hydroxybenzoatedecarboxylase[Frankiasp.CcI3]	-0.971595	0	0.236648
3-oxoacyl-[acyl-carrier-protein]synthaseII[Frankiasp.CcI3]	-0.492444	0	0.870344
3-oxoacyl-[acyl-carrier-protein]synthaseII[Frankiasp.CcI3]	-0.618711	0	0.785618
4Fe-4Sferredoxin,iron-sulfurbinding[Frankiasp.CcI3]	-0.551296	0	0.83431
4Fe-4Sferredoxin,iron-sulfurbinding[Frankiasp.CcI3]	-0.81032	0.585988	0
4-hydroxy-3-methylbut-2-en-1-yldiphosphatesynthase[Frankiasp.CcI3]	-0.780828	0	0.624746
4-hydroxybutyratecoenzymeAtransferase[Frankiasp.CcI3]	-0.999788	0.020614	0
4'-phosphopantetheinyltransferase[Frankiasp.CcI3]	-0.886841	0	0.462074
5,10-methylenetetrahydrofolatereductase[Frankiasp.CcI3]	-0.754586	0	0.656201
50SribosomalproteinL10[Frankiasp.CcI3]	-0.371391	0	0.928477
50SribosomalproteinL11P[Frankiasp.CcI3]	-0.549531	0	0.835473
50SribosomalproteinL13[Frankiasp.CcI3]	-0.457626	0	0.889145
50SribosomalproteinL18[Frankiasp.CcI3]	-0.522627	0	0.852562
50SribosomalproteinL19[Frankiasp.CcI3]	-0.651105	0	0.758988
50SribosomalproteinL1P[Frankiasp.CcI3]	-0.516864	0	0.856067
50SribosomalproteinL21P[Frankiasp.CcI3]	-0.719385	0	0.694612
50SribosomalproteinL23[Frankiasp.CcI3]	-0.54747	0	0.836826
50SribosomalproteinL27[Frankiasp.CcI3]	-0.361675	0	0.932304
50SribosomalproteinL29P[Frankiasp.CcI3]	-0.475484	0	0.879724
50SribosomalproteinL30P[Frankiasp.CcI3]	-0.372535	0	0.928018
50SribosomalproteinL32P[Frankiasp.CcI3]	-0.647641	0	0.761945
50SribosomalproteinL33[Frankiasp.CcI3]	-0.58108	0	0.813846
50SribosomalproteinL35[Frankiasp.CcI3]	-0.477925	0	0.878401
50SribosomalproteinL5[Frankiasp.CcI3]	-0.39116	0	0.920323
50SribosomalproteinL6P[Frankiasp.CcI3]	-0.360877	0	0.932614
50SribosomalproteinL7/L12[Frankiasp.CcI3]	-0.520495	0	0.853865
5-carboxymethyl-2-hydroxymuconatedelta-isomerase[Frankiasp.CcI3]	-0.999078	0.042939	0
6-phosphogluconatedehydrogenase-likeprotein[Frankiasp.CcI3]	-0.484031	0	0.875051
ABCtransporterrelated[Frankiasp.CcI3]	-0.793769	0	0.608219
ABCtransporterrelated[Frankiasp.CcI3]	-0.764077	0	0.645124
ABCtransporterrelated[Frankiasp.CcI3]	-0.999998	0	0.001867
ABCtransporterrelated[Frankiasp.CcI3]	-0.99691	0	0.078548
ABCtransporterrelated[Frankiasp.CcI3]	-0.925042	0.379864	0
ABCtransporterrelated[Frankiasp.CcI3]	-0.943775	0.330588	0
ABC-typebranched-chainaminoacidtransportsystemsperiplasmiccomponent-like[Frankiasp.CcI3]	-0.956364	0.292177	0
AbrBfamilytranscriptionalregulator[Frankiasp.CcI3]	-0.920691	0	0.390293
acetatekinase[Frankiasp.CcI3]	-0.948161	0.31779	0
acetolactatesynthase3regulatorysubunit[Frankiasp.CcI3]	-0.542097	0	0.840316
acetyl-CoAacetyltransferase[Frankiasp.CcI3]	-0.395068	0	0.918652
acetyl-CoAacetyltransferase[Frankiasp.CcI3]	-0.361723	0	0.932285
acylcarrierprotein[Frankiasp.CcI3]	-0.384764	0	0.923015
Acyl-CoAdehydrogenase[Frankiasp.CcI3]	-0.955501	0	0.294987
acyltransferase3[Frankiasp.CcI3]	-0.953461	0.301515	0
acyltransferaseregion[Frankiasp.CcI3]	-0.426573	0	0.904453
adeninephosphoribosyltransferase[Frankiasp.CcI3]	-0.86903	0	0.494759
adenylate/guanylatecyclase[Frankiasp.CcI3]	-0.982991	0.183654	0
adenylatekinase[Frankiasp.CcI3]	-0.438432	0	0.898764
adenylatekinase[Frankiasp.CcI3]	-0.762804	0	0.64663
adenylatekinase-likekinase[Frankiasp.CcI3]	-0.574822	0	0.818278
adenylosuccinatesynthetase[Frankiasp.CcI3]	-0.784491	0	0.620141
AFG1-likeATPase[Frankiasp.CcI3]	-0.874108	0.485731	0
agmatinase[Frankiasp.CcI3]	-0.901485	0.432809	0
alanineracemase[Frankiasp.CcI3]	-0.609392	0	0.792869
alcoholdehydrogenaseGroES-likeprotein[Frankiasp.CcI3]	-0.60747	0	0.794343
alcoholdehydrogenaseGroES-likeprotein[Frankiasp.CcI3]	-0.997269	0	0.073851
alcoholdehydrogenaseGroES-likeprotein[Frankiasp.CcI3]	-0.847881	0.530187	0
aldehydedehydrogenase[Frankiasp.CcI3]	-0.531792	0	0.846875
aldo/ketoreductase[Frankiasp.CcI3]	-0.818553	0	0.57443
alkylhydroperoxidase[Frankiasp.CcI3]	-0.934617	0	0.355656
AllergenV5/Tpx-1related[Frankiasp.CcI3]	-0.36137	0	0.932423
Alpha,alpha-trehalose-phosphatesynthase(UDP-forming)[Frankiasp.CcI3]	-0.851424	0	0.524477
alpha/betahydrolasefold[Frankiasp.CcI3]	-0.984213	0.176987	0
alpha/betahydrolasefold[Frankiasp.CcI3]	-0.956972	0	0.290179
alpha/betahydrolasefold[Frankiasp.CcI3]	-0.70282	0.711368	0
amidinotransferase[Frankiasp.CcI3]	-0.920654	0.39038	0
amidohydrolase[Frankiasp.CcI3]	-0.442906	0	0.896568
aminoacidABCtransporterpermease[Frankiasp.CcI3]	-0.999728	0.023334	0
aminoacidadenylation[Frankiasp.CcI3]	-0.967529	0	0.252761
aminoacidadenylation[Frankiasp.CcI3]	-0.820117	0.572195	0
aminoacidadenylation[Frankiasp.CcI3]	-0.749211	0.662331	0
aminotransferase,classV[Frankiasp.CcI3]	-0.998206	0	0.059872
aminotransferase[Frankiasp.CcI3]	-0.84073	0.541454	0
aminotransferaseAlaT[Frankiasp.CcI3]	-0.991724	0.12839	0
ammoniumtransporter[Frankiasp.CcI3]	-0.968455	0	0.249189
AMP-dependentsynthetaseandligase[Frankiasp.CcI3]	-0.919661	0.392714	0
anthranilatesynthasecomponentI[Frankiasp.CcI3]	-0.956545	0	0.291586
antibioticbiosynthesismonooxygenase[Frankiasp.CcI3]	-0.879691	0	0.475546
antibioticbiosynthesismonooxygenase[Frankiasp.CcI3]	-0.99766	0	0.068368
anti-sigmafactor[Frankiasp.CcI3]	-0.410347	0	0.91193
anti-sigma-factorantagonistdomain-containingprotein[Frankiasp.CcI3]	-0.385111	0	0.92287
ApbE-likelipoprotein[Frankiasp.CcI3]	-0.994272	0	0.106876
AraCfamilytranscriptionalregulator[Frankiasp.CcI3]	-0.607443	0	0.794363
argininosuccinatelyase[Frankiasp.CcI3]	-0.582673	0	0.812707
argininosuccinatesynthase[Frankiasp.CcI3]	-0.960968	0.276659	0
ArsRfamilytranscriptionalregulator[Frankiasp.CcI3]	-0.710134	0	0.704067
ArsRfamilytranscriptionalregulator[Frankiasp.CcI3]	-0.98954	0	0.144256
AsnCfamilytranscriptionalregulator[Frankiasp.CcI3]	-0.89971	0	0.436487
asparaginesynthase,glutamine-hydrolyzing[Frankiasp.CcI3]	-0.806046	0	0.591852
aspartate1-decarboxylase[Frankiasp.CcI3]	-0.935307	0	0.353836
aspartateaminotransferase[Frankiasp.CcI3]	-0.502625	0	0.864505
aspartatecarbamoyltransferasecatalyticsubunit[Frankiasp.CcI3]	-0.805787	0	0.592205
aspartatekinase[Frankiasp.CcI3]	-0.847906	0.530146	0
aspartyl-tRNAsynthetase[Frankiasp.CcI3]	-0.65987	0.751379	0
ATP-dependentClpproteaseproteolyticsubunit[Frankiasp.CcI3]	-0.993662	0.112409	0
ATP-dependentClpproteaseproteolyticsubunit[Frankiasp.CcI3]	-0.988821	0	0.149108
ATPphosphoribosyltransferase[Frankiasp.CcI3]	-0.366124	0	0.930566
BadM/Rrf2familytranscriptionalregulator[Frankiasp.CcI3]	-0.633163	0	0.774019
BadM/Rrf2familytranscriptionalregulator[Frankiasp.CcI3]	-0.704982	0	0.709225
beta-ketoacylsynthase[Frankiasp.CcI3]	-0.986142	0	0.165902
beta-ketoacylsynthase[Frankiasp.CcI3]	-0.802986	0.595998	0
beta-lactamase-like[Frankiasp.CcI3]	-0.812445	0	0.583038
beta-lactamase-like[Frankiasp.CcI3]	-0.976649	0.214843	0
beta-lactamase-like[Frankiasp.CcI3]	-0.998264	0	0.058905
BFD-like(2Fe-2S)-bindingregion[Frankiasp.CcI3]	-0.994693	0.102885	0
bifunctionaldeaminase-reductase-like[Frankiasp.CcI3]	-0.463369	0	0.886165
bifunctionalornithineacetyltransferase/N-acetylglutamatesynthaseprotein[Frankiasp.CcI3]	-0.995086	0	0.099013
bifunctionalphosphoribosylaminoimidazolecarboxamideformyltransferase/IMPcyclohydrolase[Frankiasp.CcI3]	-0.858117	0	0.513454
binding-protein-dependenttransportsystemsinnermembranecomponent[Frankiasp.CcI3]	-0.984516	0.175297	0
binding-protein-dependenttransportsystemsinnermembranecomponent[Frankiasp.CcI3]	-0.923164	0.384406	0
biotin/lipoylattachment[Frankiasp.CcI3]	-0.743279	0.668982	0
biotincarboxylase-like[Frankiasp.CcI3]	-0.827799	0.561025	0
biotinsynthase[Frankiasp.CcI3]	-0.744977	0	0.66709
branchedchainaminoacidaminotransferase/branchedchainaminoacid:2-keto-4-methylthiobutyrateaminotransferase[Frankiasp.CcI3]	-0.536764	0	0.843733
camphorresistanceproteinCrcB[Frankiasp.CcI3]	-0.991033	0.133616	0
carbamoyl-phosphatesynthaseLchain,ATP-binding[Frankiasp.CcI3]	-0.382197	0	0.924081
carbonicanhydrase[Frankiasp.CcI3]	-0.376947	0	0.926235
carboxyltransferase[Frankiasp.CcI3]	-0.998172	0	0.060433
carboxyvinyl-carboxyphosphonatephosphorylmutase,putative[Frankiasp.CcI3]	-0.783491	0.621403	0
CarDfamilytranscriptionalregulator[Frankiasp.CcI3]	-0.806001	0	0.591914
CDP-diacylglycerolinositol3-phosphatidyltransferase[Frankiasp.CcI3]	-0.531073	0	0.847326
celldivisionproteinMraZ[Frankiasp.CcI3]	-0.734773	0	0.678313
cellenvelope-relatedtranscriptionalattenuator[Frankiasp.CcI3]	-0.990507	0	0.137461
cellenvelope-relatedtranscriptionalattenuator[Frankiasp.CcI3]	-0.656171	0.754612	0
chalconeandstilbenesynthases-like[Frankiasp.CcI3]	-0.796567	0.60455	0
chaperoneDnaJ[Frankiasp.CcI3]	-0.407151	0	0.913361
chorismatemutase[Frankiasp.CcI3]	-0.989655	0	0.143467
citratelyase[Frankiasp.CcI3]	-0.680605	0	0.73265
cob(I)yrinicacida,c-diamideadenosyltransferase[Frankiasp.CcI3]	-0.95403	0.299712	0
cobalamin(vitaminB12)biosynthesisCbiXprotein[Frankiasp.CcI3]	-0.923507	0	0.383581
cobyrinicacida,c-diamidesynthase[Frankiasp.CcI3]	-0.681622	0.731705	0
cold-shockDNA-bindingproteinfamilyprotein[Frankiasp.CcI3]	-0.544982	0	0.838447
cold-shockDNA-bindingproteinfamilyprotein[Frankiasp.CcI3]	-0.976613	0.215003	0
crotonyl-CoAreductase[Frankiasp.CcI3]	-0.998015	0	0.062984
Crp/FNRfamilytranscriptionalregulator[Frankiasp.CcI3]	-0.551216	0	0.834362
Crp/FNRfamilytranscriptionalregulator[Frankiasp.CcI3]	-0.667765	0	0.744372
CTPsynthetase[Frankiasp.CcI3]	-0.601309	0	0.799016
cyclase/dehydrase[Frankiasp.CcI3]	-0.735001	0	0.678066
cyclicnucleotide-bindingdomain-containingprotein[Frankiasp.CcI3]	-0.987448	0	0.157947
cystathioninebeta-synthase[Frankiasp.CcI3]	-0.847642	0.530569	0
cysteinesynthase[Frankiasp.CcI3]	-0.800259	0	0.599655
cysteinesynthase[Frankiasp.CcI3]	-0.986612	0	0.163085
cysteinyl-tRNAsynthetase[Frankiasp.CcI3]	-0.980129	0	0.198363
cytidylatekinase[Frankiasp.CcI3]	-0.447564	0	0.894252
cytochromecassemblyprotein[Frankiasp.CcI3]	-0.464862	0	0.885383
cytochromecoxidase,subunitII[Frankiasp.CcI3]	-0.415726	0	0.90949
daunorubicinresistanceABCtransporterATP-bindingsubunit[Frankiasp.CcI3]	-0.811488	0	0.58437
dehydrogenasesandrelatedproteins-like[Frankiasp.CcI3]	-0.983838	0.17906	0
delta-aminolevulinicaciddehydratase[Frankiasp.CcI3]	-0.415323	0	0.909674
dephospho-CoAkinase[Frankiasp.CcI3]	-0.782339	0	0.622852
diacylglycerolkinase,catalyticregion[Frankiasp.CcI3]	-0.742659	0	0.669669
diaminopimelatedecarboxylase[Frankiasp.CcI3]	-0.801319	0.598238	0
diguanylatecyclase[Frankiasp.CcI3]	-0.860392	0.509633	0
diguanylatephosphodiesterase[Frankiasp.CcI3]	-0.366325	0	0.930487
diguanylatephosphodiesterase[Frankiasp.CcI3]	-0.502585	0	0.864528
dihydrodipicolinatereductase[Frankiasp.CcI3]	-0.952051	0	0.305938
dihydroneopterinaldolase[Frankiasp.CcI3]	-0.824131	0.5664	0
dihydroorotateoxidaseB,catalyticsubunit[Frankiasp.CcI3]	-0.856129	0	0.516762
diphosphate--fructose-6-phosphate1-phosphotransferase[Frankiasp.CcI3]	-0.958857	0	0.28389
DNAend-bindingproteinKu[Frankiasp.CcI3]	-0.79233	0	0.610092
DNAgyrasesubunitA[Frankiasp.CcI3]	-0.937329	0	0.348444
DNAgyrasesubunitB[Frankiasp.CcI3]	-0.733283	0	0.679924
DNAintegrityscanningproteinDisA[Frankiasp.CcI3]	-0.364988	0	0.931012
DNAmethylaseN-4/N-6[Frankiasp.CcI3]	-0.797112	0.603832	0
DNApolymerase,beta-likeregion[Frankiasp.CcI3]	-0.999997	0.002517	0
DNApolymeraseIII,alphasubunit[Frankiasp.CcI3]	-0.659849	0.751398	0
DNApolymeraseIII,betasubunit[Frankiasp.CcI3]	-0.434061	0	0.900884
DNAprimase[Frankiasp.CcI3]	-0.952348	0	0.305013
DNArepairproteinRecN[Frankiasp.CcI3]	-0.997771	0	0.066737
DNAtopoisomeraseI[Frankiasp.CcI3]	-0.951349	0.308116	0
DNAtopoisomeraseII[Frankiasp.CcI3]	-0.992942	0	0.118603
dolichyl-phosphatebeta-D-mannosyltransferase[Frankiasp.CcI3]	-0.950391	0.311059	0
DSBAoxidoreductase[Frankiasp.CcI3]	-0.66291	0	0.748699
dTDP-4-dehydrorhamnosereductase[Frankiasp.CcI3]	-0.935223	0	0.35406
endoribonucleaseL-PSP[Frankiasp.CcI3]	-0.778131	0.628102	0
enoyl-(acylcarrierprotein)reductase[Frankiasp.CcI3]	-0.96837	0	0.249519
enoyl-CoAhydratase/isomerase[Frankiasp.CcI3]	-0.717884	0	0.696162
enoyl-CoAhydratase[Frankiasp.CcI3]	-0.843862	0	0.53656
enoyl-CoAhydratase[Frankiasp.CcI3]	-0.743753	0.668454	0
excisionase/Xis,DNA-binding[Frankiasp.CcI3]	-0.401532	0	0.915845
excisionase/Xis,DNA-binding[Frankiasp.CcI3]	-0.989913	0.141676	0
exodeoxyribonucleaseIII[Frankiasp.CcI3]	-0.490749	0	0.871301
exodeoxyribonucleaseVIIsmallsubunit[Frankiasp.CcI3]	-0.358026	0	0.933712
extracellularligand-bindingreceptor[Frankiasp.CcI3]	-0.386752	0	0.922184
extracellularligand-bindingreceptor[Frankiasp.CcI3]	-0.946418	0.322945	0
extracellularsolute-bindingprotein[Frankiasp.CcI3]	-0.974109	0.226081	0
extracellularsolute-bindingprotein[Frankiasp.CcI3]	-0.99899	0	0.044924
extracellularsolute-bindingprotein[Frankiasp.CcI3]	-0.995242	0	0.09743
F0F1ATPsynthasesubunitA[Frankiasp.CcI3]	-0.887232	0	0.461324
FADdependentoxidoreductase[Frankiasp.CcI3]	-0.763245	0.646109	0
FAD-dependentpyridinenucleotide-disulphideoxidoreductase[Frankiasp.CcI3]	-0.668008	0.744154	0
FAD-linkedoxidoreductase[Frankiasp.CcI3]	-0.88097	0	0.473173
ferricuptakeregulatorfamilyprotein[Frankiasp.CcI3]	-0.894806	0	0.446455
ferricuptakeregulatorfamilyprotein[Frankiasp.CcI3]	-0.970885	0	0.239546
FerritinandDps[Frankiasp.CcI3]	-0.69625	0	0.7178
FeSassemblyproteinSufB[Frankiasp.CcI3]	-0.3732	0	0.927751
FHAdomain-containingprotein[Frankiasp.CcI3]	-0.383633	0	0.923486
Fisfamilytranscriptionalregulator[Frankiasp.CcI3]	-0.950309	0.311308	0
FMN-dependentalpha-hydroxyaciddehydrogenase[Frankiasp.CcI3]	-0.999646	0.026588	0
formamidopyrimidine-DNAglycosylase[Frankiasp.CcI3]	-0.693566	0.720393	0
formatedehydrogenase,subunitFdhD[Frankiasp.CcI3]	-0.652169	0.758074	0
fructose1,6-bisphosphataseII[Frankiasp.CcI3]	-0.831618	0	0.555349
fructose-bisphosphatealdolase[Frankiasp.CcI3]	-0.997822	0.065971	0
fumaratehydratase[Frankiasp.CcI3]	-0.905011	0.425388	0
gamma-glutamylphosphatereductase[Frankiasp.CcI3]	-0.950579	0.310481	0
GCN5-relatedN-acetyltransferase[Frankiasp.CcI3]	-0.437395	0	0.899269
GCN5-relatedN-acetyltransferase[Frankiasp.CcI3]	-0.916584	0	0.399841
GCN5-relatedN-acetyltransferase[Frankiasp.CcI3]	-0.961659	0.274248	0
GCN5-relatedN-acetyltransferase[Frankiasp.CcI3]	-0.993751	0.111619	0
GCN5-relatedN-acetyltransferase[Frankiasp.CcI3]	-0.772298	0.635261	0
glucokinase[Frankiasp.CcI3]	-0.990211	0.139581	0
glucose-1-phosphateadenylyltransferase[Frankiasp.CcI3]	-0.756027	0	0.654541
glucose-6-phosphate1-dehydrogenase[Frankiasp.CcI3]	-0.845136	0	0.534551
glutamate--cysteineligase,GCS2[Frankiasp.CcI3]	-0.411663	0	0.911336
glutamineamidotransferasesubunitPdxT[Frankiasp.CcI3]	-0.737013	0	0.675879
glutamyl-tRNAreductase[Frankiasp.CcI3]	-0.492589	0	0.870262
glyceraldehyde-3-phosphatedehydrogenase[Frankiasp.CcI3]	-0.914337	0	0.404953
glyceraldehyde-3-phosphatedehydrogenase[Frankiasp.CcI3]	-0.74085	0	0.671671
glycerophosphoryldiesterphosphodiesterase[Frankiasp.CcI3]	-0.689599	0.724192	0
glycinecleavagesystemproteinH[Frankiasp.CcI3]	-0.998154	0.060729	0
glycosidehydrolase15-related[Frankiasp.CcI3]	-0.726295	0.687383	0
glycosidehydrolasefamilyprotein[Frankiasp.CcI3]	-0.6386	0.769539	0
glycosyltransferase,group1[Frankiasp.CcI3]	-0.945776	0	0.32482
glycosyltransferase,group1[Frankiasp.CcI3]	-0.964637	0.263581	0
glycosyltransferase,group1[Frankiasp.CcI3]	-0.991944	0.12668	0
glycosyltransferase,group1[Frankiasp.CcI3]	-0.999997	0.002434	0
glycosyltransferasefamilyprotein[Frankiasp.CcI3]	-0.791201	0	0.611556
glycosyltransferasefamilyprotein[Frankiasp.CcI3]	-0.994106	0.108415	0
glycosyltransferasefamilyprotein[Frankiasp.CcI3]	-0.999935	0	0.011408
glycosyltransferasefamilyprotein[Frankiasp.CcI3]	-0.685394	0.728173	0
glycosyltransferasefamilyprotein[Frankiasp.CcI3]	-0.78904	0.614342	0
glycosyltransferasefamilyprotein[Frankiasp.CcI3]	-0.726175	0.68751	0
glyoxalase/bleomycinresistanceprotein/dioxygenase[Frankiasp.CcI3]	-0.979567	0.201118	0
GntRfamilytranscriptionalregulator[Frankiasp.CcI3]	-0.956844	0.290603	0
GntRfamilytranscriptionalregulator[Frankiasp.CcI3]	-0.968742	0	0.248072
GntRfamilytranscriptionalregulator[Frankiasp.CcI3]	-0.93808	0.34642	0
GTPaseObgE[Frankiasp.CcI3]	-0.776655	0	0.629926
GTP-bindingproteinTypA[Frankiasp.CcI3]	-0.998646	0.052027	0
GTPcyclohydrolase[Frankiasp.CcI3]	-0.983509	0.18086	0
GTPcyclohydrolaseI[Frankiasp.CcI3]	-0.80863	0	0.588317
GtrA-likeprotein[Frankiasp.CcI3]	-0.840847	0.541273	0
guanylatekinase[Frankiasp.CcI3]	-0.94741	0	0.320023
H+-transportingtwo-sectorATPase,Csubunit[Frankiasp.CcI3]	-0.936113	0	0.351698
haloaciddehalogenase-likehydrolase,type3[Frankiasp.CcI3]	-0.881344	0.472474	0
haloaciddehalogenase-likehydrolase[Frankiasp.CcI3]	-0.919896	0.392161	0
Ham1-likeprotein[Frankiasp.CcI3]	-0.901694	0.432375	0
heatshockprotein70[Frankiasp.CcI3]	-0.908842	0.417141	0
heatshockprotein70[Frankiasp.CcI3]	-0.944737	0.327828	0
heatshockproteinDnaJ-like[Frankiasp.CcI3]	-0.827755	0.56109	0
heatshockproteinHsp20[Frankiasp.CcI3]	-0.537595	0	0.843203
helicase-like[Frankiasp.CcI3]	-0.89463	0	0.446808
helicase-like[Frankiasp.CcI3]	-0.694199	0	0.719783
hemerythrinHHEcationbindingregion[Frankiasp.CcI3]	-0.474222	0	0.880405
hemerythrinHHEcationbindingregion[Frankiasp.CcI3]	-0.999981	0	0.006219
HesB/YadR/YfhF[Frankiasp.CcI3]	-0.382782	0	0.923839
high-affinitynickel-transporter[Frankiasp.CcI3]	-0.990223	0	0.139491
histidinekinase[Frankiasp.CcI3]	-0.998497	0.0548	0
histidinekinase[Frankiasp.CcI3]	-0.66261	0.748965	0
histidinetriad(HIT)protein[Frankiasp.CcI3]	-0.99391	0.110196	0
histidyl-tRNAsynthetase[Frankiasp.CcI3]	-0.999581	0	0.028954
HollidayjunctionresolvaseYqgF[Frankiasp.CcI3]	-0.922647	0	0.385645
homoserinedehydrogenase[Frankiasp.CcI3]	-0.817864	0	0.575411
homoserineO-acetyltransferase[Frankiasp.CcI3]	-0.637787	0.770213	0
homoserineO-succinyltransferase[Frankiasp.CcI3]	-0.644702	0	0.764434
HsdRfamilytypeIsite-specificdeoxyribonuclease[Frankiasp.CcI3]	-0.873948	0	0.48602
hydantoinaseB/oxoprolinase[Frankiasp.CcI3]	-0.799689	0.600414	0
hydrogenaseaccessoryproteinHypB[Frankiasp.CcI3]	-0.928477	0.371391	0
hypotheticalproteinFrancci3_0013[Frankiasp.CcI3]	-0.943298	0	0.331947
hypotheticalproteinFrancci3_0036[Frankiasp.CcI3]	-0.996354	0.085318	0
hypotheticalproteinFrancci3_0040[Frankiasp.CcI3]	-0.997763	0	0.066856
hypotheticalproteinFrancci3_0055[Frankiasp.CcI3]	-0.962541	0	0.271136
hypotheticalproteinFrancci3_0065[Frankiasp.CcI3]	-0.957304	0.289085	0
hypotheticalproteinFrancci3_0093[Frankiasp.CcI3]	-0.977736	0.20984	0
hypotheticalproteinFrancci3_0135[Frankiasp.CcI3]	-0.99914	0.041467	0
hypotheticalproteinFrancci3_0173[Frankiasp.CcI3]	-0.895594	0	0.444872
hypotheticalproteinFrancci3_0177[Frankiasp.CcI3]	-0.992542	0.121902	0
hypotheticalproteinFrancci3_0202[Frankiasp.CcI3]	-0.910529	0	0.413446
hypotheticalproteinFrancci3_0219[Frankiasp.CcI3]	-0.684748	0	0.72878
hypotheticalproteinFrancci3_0226[Frankiasp.CcI3]	-0.879122	0	0.476597
hypotheticalproteinFrancci3_0247[Frankiasp.CcI3]	-0.980862	0.194702	0
hypotheticalproteinFrancci3_0281[Frankiasp.CcI3]	-0.70909	0	0.705118
hypotheticalproteinFrancci3_0335[Frankiasp.CcI3]	-0.699794	0	0.714345
hypotheticalproteinFrancci3_0336[Frankiasp.CcI3]	-0.404148	0	0.914694
hypotheticalproteinFrancci3_0363[Frankiasp.CcI3]	-0.931099	0	0.364767
hypotheticalproteinFrancci3_0364[Frankiasp.CcI3]	-0.600353	0	0.799735
hypotheticalproteinFrancci3_0370[Frankiasp.CcI3]	-0.995662	0.093045	0
hypotheticalproteinFrancci3_0384[Frankiasp.CcI3]	-0.917209	0	0.398406
hypotheticalproteinFrancci3_0386[Frankiasp.CcI3]	-0.984448	0	0.175674
hypotheticalproteinFrancci3_0399[Frankiasp.CcI3]	-0.982237	0	0.187647
hypotheticalproteinFrancci3_0416[Frankiasp.CcI3]	-0.769805	0.638279	0
hypotheticalproteinFrancci3_0457[Frankiasp.CcI3]	-0.941507	0.336994	0
hypotheticalproteinFrancci3_0459[Frankiasp.CcI3]	-0.976859	0.213883	0
hypotheticalproteinFrancci3_0477[Frankiasp.CcI3]	-0.961284	0.275559	0
hypotheticalproteinFrancci3_0478[Frankiasp.CcI3]	-0.987589	0.157059	0
hypotheticalproteinFrancci3_0500[Frankiasp.CcI3]	-0.825613	0.564236	0
hypotheticalproteinFrancci3_0501[Frankiasp.CcI3]	-0.681034	0	0.732252
hypotheticalproteinFrancci3_0519[Frankiasp.CcI3]	-0.894547	0	0.446973
hypotheticalproteinFrancci3_0521[Frankiasp.CcI3]	-0.72116	0	0.692768
hypotheticalproteinFrancci3_0522[Frankiasp.CcI3]	-0.927806	0.373062	0
hypotheticalproteinFrancci3_0532[Frankiasp.CcI3]	-0.532238	0	0.846595
hypotheticalproteinFrancci3_0533[Frankiasp.CcI3]	-0.904299	0	0.426899
hypotheticalproteinFrancci3_0623[Frankiasp.CcI3]	-0.740586	0	0.671961
hypotheticalproteinFrancci3_0638[Frankiasp.CcI3]	-0.9777	0	0.210005
hypotheticalproteinFrancci3_0642[Frankiasp.CcI3]	-0.860245	0.509882	0
hypotheticalproteinFrancci3_0674[Frankiasp.CcI3]	-0.837208	0.546884	0
hypotheticalproteinFrancci3_0695[Frankiasp.CcI3]	-0.999103	0	0.042342
hypotheticalproteinFrancci3_0697[Frankiasp.CcI3]	-0.359474	0	0.933155
hypotheticalproteinFrancci3_0740[Frankiasp.CcI3]	-0.949709	0.313133	0
hypotheticalproteinFrancci3_0749[Frankiasp.CcI3]	-0.993071	0.117515	0
hypotheticalproteinFrancci3_0849[Frankiasp.CcI3]	-0.437102	0	0.899412
hypotheticalproteinFrancci3_0852[Frankiasp.CcI3]	-0.932523	0	0.361111
hypotheticalproteinFrancci3_0856[Frankiasp.CcI3]	-0.998378	0	0.056932
hypotheticalproteinFrancci3_0873[Frankiasp.CcI3]	-0.570454	0	0.821329
hypotheticalproteinFrancci3_0884[Frankiasp.CcI3]	-0.836707	0	0.54765
hypotheticalproteinFrancci3_0916[Frankiasp.CcI3]	-0.852183	0	0.523244
hypotheticalproteinFrancci3_0920[Frankiasp.CcI3]	-0.695522	0.718505	0
hypotheticalproteinFrancci3_0922[Frankiasp.CcI3]	-0.983902	0.178709	0
hypotheticalproteinFrancci3_0935[Frankiasp.CcI3]	-0.961777	0.273834	0
hypotheticalproteinFrancci3_0949[Frankiasp.CcI3]	-0.397613	0	0.917553
hypotheticalproteinFrancci3_0963[Frankiasp.CcI3]	-0.994808	0.101767	0
hypotheticalproteinFrancci3_0969[Frankiasp.CcI3]	-0.99502	0	0.099673
hypotheticalproteinFrancci3_0974[Frankiasp.CcI3]	-0.969808	0	0.243872
hypotheticalproteinFrancci3_0982[Frankiasp.CcI3]	-0.988726	0	0.149735
hypotheticalproteinFrancci3_0996[Frankiasp.CcI3]	-0.94695	0	0.321382
hypotheticalproteinFrancci3_1002[Frankiasp.CcI3]	-0.773899	0	0.633309
hypotheticalproteinFrancci3_1003[Frankiasp.CcI3]	-0.435404	0	0.900235
hypotheticalproteinFrancci3_1013[Frankiasp.CcI3]	-0.716184	0.697912	0
hypotheticalproteinFrancci3_1019[Frankiasp.CcI3]	-0.648052	0.761596	0
hypotheticalproteinFrancci3_1036[Frankiasp.CcI3]	-0.584367	0	0.81149
hypotheticalproteinFrancci3_1045[Frankiasp.CcI3]	-0.866536	0.499115	0
hypotheticalproteinFrancci3_1065[Frankiasp.CcI3]	-0.893631	0	0.448803
hypotheticalproteinFrancci3_1080[Frankiasp.CcI3]	-0.999894	0.014579	0
hypotheticalproteinFrancci3_1083[Frankiasp.CcI3]	-0.980339	0.197319	0
hypotheticalproteinFrancci3_1084[Frankiasp.CcI3]	-0.739814	0	0.672812
hypotheticalproteinFrancci3_1137[Frankiasp.CcI3]	-0.809676	0	0.586876
hypotheticalproteinFrancci3_1147[Frankiasp.CcI3]	-0.824592	0.565728	0
hypotheticalproteinFrancci3_1159[Frankiasp.CcI3]	-0.863111	0	0.505015
hypotheticalproteinFrancci3_1161[Frankiasp.CcI3]	-0.956102	0.293033	0
hypotheticalproteinFrancci3_1174[Frankiasp.CcI3]	-0.999505	0.031475	0
hypotheticalproteinFrancci3_1186[Frankiasp.CcI3]	-0.519716	0	0.854339
hypotheticalproteinFrancci3_1219[Frankiasp.CcI3]	-0.95806	0	0.286568
hypotheticalproteinFrancci3_1245[Frankiasp.CcI3]	-0.999708	0	0.02416
hypotheticalproteinFrancci3_1250[Frankiasp.CcI3]	-0.706184	0	0.708028
hypotheticalproteinFrancci3_1255[Frankiasp.CcI3]	-0.442785	0	0.896628
hypotheticalproteinFrancci3_1270[Frankiasp.CcI3]	-0.595496	0	0.803358
hypotheticalproteinFrancci3_1277[Frankiasp.CcI3]	-0.971655	0.236401	0
hypotheticalproteinFrancci3_1280[Frankiasp.CcI3]	-0.878441	0	0.47785
hypotheticalproteinFrancci3_1285[Frankiasp.CcI3]	-0.990817	0.135211	0
hypotheticalproteinFrancci3_1321[Frankiasp.CcI3]	-0.674198	0	0.73855
hypotheticalproteinFrancci3_1327[Frankiasp.CcI3]	-0.6795	0.733676	0
hypotheticalproteinFrancci3_1332[Frankiasp.CcI3]	-0.682884	0.730527	0
hypotheticalproteinFrancci3_1344[Frankiasp.CcI3]	-0.942664	0	0.333742
hypotheticalproteinFrancci3_1345[Frankiasp.CcI3]	-0.892115	0.451809	0
hypotheticalproteinFrancci3_1354[Frankiasp.CcI3]	-0.370893	0	0.928675
hypotheticalproteinFrancci3_1390[Frankiasp.CcI3]	-0.74639	0.665509	0
hypotheticalproteinFrancci3_1400[Frankiasp.CcI3]	-0.699855	0.714285	0
hypotheticalproteinFrancci3_1421[Frankiasp.CcI3]	-0.635369	0	0.772209
hypotheticalproteinFrancci3_1422[Frankiasp.CcI3]	-0.90813	0.418689	0
hypotheticalproteinFrancci3_1423[Frankiasp.CcI3]	-0.435797	0	0.900045
hypotheticalproteinFrancci3_1435[Frankiasp.CcI3]	-0.938686	0.344773	0
hypotheticalproteinFrancci3_1436[Frankiasp.CcI3]	-0.940089	0	0.34093
hypotheticalproteinFrancci3_1439[Frankiasp.CcI3]	-0.996781	0	0.080171
hypotheticalproteinFrancci3_1442[Frankiasp.CcI3]	-0.739562	0.673088	0
hypotheticalproteinFrancci3_1444[Frankiasp.CcI3]	-0.972338	0.233577	0
hypotheticalproteinFrancci3_1466[Frankiasp.CcI3]	-0.79382	0.608153	0
hypotheticalproteinFrancci3_1477[Frankiasp.CcI3]	-0.982594	0	0.185768
hypotheticalproteinFrancci3_1494[Frankiasp.CcI3]	-0.775499	0.631349	0
hypotheticalproteinFrancci3_1499[Frankiasp.CcI3]	-0.772667	0	0.634811
hypotheticalproteinFrancci3_1501[Frankiasp.CcI3]	-0.996441	0	0.084297
hypotheticalproteinFrancci3_1506[Frankiasp.CcI3]	-0.910463	0	0.413589
hypotheticalproteinFrancci3_1531[Frankiasp.CcI3]	-0.978023	0.208496	0
hypotheticalproteinFrancci3_1534[Frankiasp.CcI3]	-0.641099	0	0.767458
hypotheticalproteinFrancci3_1538[Frankiasp.CcI3]	-0.87403	0	0.485873
hypotheticalproteinFrancci3_1542[Frankiasp.CcI3]	-0.878711	0	0.477353
hypotheticalproteinFrancci3_1545[Frankiasp.CcI3]	-0.639925	0	0.768437
hypotheticalproteinFrancci3_1594[Frankiasp.CcI3]	-0.784915	0	0.619603
hypotheticalproteinFrancci3_1610[Frankiasp.CcI3]	-0.648289	0.761395	0
hypotheticalproteinFrancci3_1614[Frankiasp.CcI3]	-0.996331	0.085581	0
hypotheticalproteinFrancci3_1615[Frankiasp.CcI3]	-0.47851	0	0.878082
hypotheticalproteinFrancci3_1636[Frankiasp.CcI3]	-0.638029	0.770013	0
hypotheticalproteinFrancci3_1642[Frankiasp.CcI3]	-0.998824	0.048484	0
hypotheticalproteinFrancci3_1677[Frankiasp.CcI3]	-0.998497	0	0.054799
hypotheticalproteinFrancci3_1717[Frankiasp.CcI3]	-0.649857	0.760056	0
hypotheticalproteinFrancci3_1731[Frankiasp.CcI3]	-0.963728	0.266887	0
hypotheticalproteinFrancci3_1737[Frankiasp.CcI3]	-0.999804	0	0.01982
hypotheticalproteinFrancci3_1738[Frankiasp.CcI3]	-0.992127	0.125237	0
hypotheticalproteinFrancci3_1740[Frankiasp.CcI3]	-0.692617	0	0.721305
hypotheticalproteinFrancci3_1781[Frankiasp.CcI3]	-0.938527	0.345205	0
hypotheticalproteinFrancci3_1782[Frankiasp.CcI3]	-0.800756	0.59899	0
hypotheticalproteinFrancci3_1784[Frankiasp.CcI3]	-0.796395	0.604777	0
hypotheticalproteinFrancci3_1785[Frankiasp.CcI3]	-0.997366	0.072526	0
hypotheticalproteinFrancci3_1794[Frankiasp.CcI3]	-0.982903	0	0.184126
hypotheticalproteinFrancci3_1795[Frankiasp.CcI3]	-0.900457	0.434945	0
hypotheticalproteinFrancci3_1798[Frankiasp.CcI3]	-0.770806	0.63707	0
hypotheticalproteinFrancci3_1820[Frankiasp.CcI3]	-0.952204	0.305462	0
hypotheticalproteinFrancci3_1846[Frankiasp.CcI3]	-0.974768	0	0.223219
hypotheticalproteinFrancci3_1849[Frankiasp.CcI3]	-0.672924	0	0.739712
hypotheticalproteinFrancci3_1851[Frankiasp.CcI3]	-0.651552	0	0.758604
hypotheticalproteinFrancci3_1890[Frankiasp.CcI3]	-0.996716	0.080979	0
hypotheticalproteinFrancci3_1891[Frankiasp.CcI3]	-0.997467	0	0.071135
hypotheticalproteinFrancci3_1901[Frankiasp.CcI3]	-0.390399	0	0.920646
hypotheticalproteinFrancci3_1904[Frankiasp.CcI3]	-0.984062	0	0.177824
hypotheticalproteinFrancci3_1912[Frankiasp.CcI3]	-0.67599	0.73691	0
hypotheticalproteinFrancci3_1915[Frankiasp.CcI3]	-0.545414	0	0.838167
hypotheticalproteinFrancci3_1916[Frankiasp.CcI3]	-0.99563	0.09339	0
hypotheticalproteinFrancci3_1935[Frankiasp.CcI3]	-0.39815	0	0.91732
hypotheticalproteinFrancci3_1936[Frankiasp.CcI3]	-0.853384	0	0.521282
hypotheticalproteinFrancci3_1953[Frankiasp.CcI3]	-0.834971	0	0.550293
hypotheticalproteinFrancci3_2000[Frankiasp.CcI3]	-0.979724	0	0.200351
hypotheticalproteinFrancci3_2038[Frankiasp.CcI3]	-0.957	0	0.290088
hypotheticalproteinFrancci3_2041[Frankiasp.CcI3]	-0.961498	0.274811	0
hypotheticalproteinFrancci3_2058[Frankiasp.CcI3]	-0.711456	0.70273	0
hypotheticalproteinFrancci3_2060[Frankiasp.CcI3]	-0.981699	0	0.19044
hypotheticalproteinFrancci3_2083[Frankiasp.CcI3]	-0.370991	0	0.928636
hypotheticalproteinFrancci3_2131[Frankiasp.CcI3]	-0.983271	0.182148	0
hypotheticalproteinFrancci3_2134[Frankiasp.CcI3]	-0.829481	0.558534	0
hypotheticalproteinFrancci3_2141[Frankiasp.CcI3]	-0.997293	0	0.073532
hypotheticalproteinFrancci3_2143[Frankiasp.CcI3]	-0.768973	0	0.639282
hypotheticalproteinFrancci3_2178[Frankiasp.CcI3]	-0.860541	0	0.509381
hypotheticalproteinFrancci3_2179[Frankiasp.CcI3]	-0.986761	0.162182	0
hypotheticalproteinFrancci3_2182[Frankiasp.CcI3]	-0.826524	0.562902	0
hypotheticalproteinFrancci3_2184[Frankiasp.CcI3]	-0.981262	0.192679	0
hypotheticalproteinFrancci3_2185[Frankiasp.CcI3]	-0.556412	0	0.830907
hypotheticalproteinFrancci3_2205[Frankiasp.CcI3]	-0.85492	0.51876	0
hypotheticalproteinFrancci3_2218[Frankiasp.CcI3]	-0.904748	0.425947	0
hypotheticalproteinFrancci3_2219[Frankiasp.CcI3]	-0.408304	0	0.912846
hypotheticalproteinFrancci3_2227[Frankiasp.CcI3]	-0.992997	0.118142	0
hypotheticalproteinFrancci3_2229[Frankiasp.CcI3]	-0.945897	0.324466	0
hypotheticalproteinFrancci3_2243[Frankiasp.CcI3]	-0.827577	0.561353	0
hypotheticalproteinFrancci3_2262[Frankiasp.CcI3]	-0.950309	0	0.31131
hypotheticalproteinFrancci3_2265[Frankiasp.CcI3]	-0.970069	0.242831	0
hypotheticalproteinFrancci3_2269[Frankiasp.CcI3]	-0.950295	0.311351	0
hypotheticalproteinFrancci3_2270[Frankiasp.CcI3]	-0.389153	0	0.921173
hypotheticalproteinFrancci3_2278[Frankiasp.CcI3]	-0.818395	0.574656	0
hypotheticalproteinFrancci3_2312[Frankiasp.CcI3]	-0.676711	0	0.736248
hypotheticalproteinFrancci3_2329[Frankiasp.CcI3]	-0.806376	0.591403	0
hypotheticalproteinFrancci3_2332[Frankiasp.CcI3]	-0.486373	0	0.873751
hypotheticalproteinFrancci3_2333[Frankiasp.CcI3]	-0.749722	0	0.661753
hypotheticalproteinFrancci3_2336[Frankiasp.CcI3]	-0.682099	0.73126	0
hypotheticalproteinFrancci3_2359[Frankiasp.CcI3]	-0.806967	0.590597	0
hypotheticalproteinFrancci3_2366[Frankiasp.CcI3]	-0.768598	0.639732	0
hypotheticalproteinFrancci3_2396[Frankiasp.CcI3]	-0.84786	0	0.530221
hypotheticalproteinFrancci3_2435[Frankiasp.CcI3]	-0.908061	0	0.418838
hypotheticalproteinFrancci3_2442[Frankiasp.CcI3]	-0.793675	0.608342	0
hypotheticalproteinFrancci3_2560[Frankiasp.CcI3]	-0.711983	0.702197	0
hypotheticalproteinFrancci3_2570[Frankiasp.CcI3]	-0.775892	0	0.630866
hypotheticalproteinFrancci3_2574[Frankiasp.CcI3]	-0.86361	0.504161	0
hypotheticalproteinFrancci3_2576[Frankiasp.CcI3]	-0.835076	0.550135	0
hypotheticalproteinFrancci3_2628[Frankiasp.CcI3]	-0.87143	0	0.49052
hypotheticalproteinFrancci3_2629[Frankiasp.CcI3]	-0.789663	0	0.61354
hypotheticalproteinFrancci3_2696[Frankiasp.CcI3]	-0.987663	0	0.156592
hypotheticalproteinFrancci3_2697[Frankiasp.CcI3]	-0.542661	0	0.839952
hypotheticalproteinFrancci3_2699[Frankiasp.CcI3]	-0.96445	0.264267	0
hypotheticalproteinFrancci3_2720[Frankiasp.CcI3]	-0.63811	0.769946	0
hypotheticalproteinFrancci3_2724[Frankiasp.CcI3]	-0.915903	0.401399	0
hypotheticalproteinFrancci3_2725[Frankiasp.CcI3]	-0.942653	0	0.333774
hypotheticalproteinFrancci3_2726[Frankiasp.CcI3]	-0.620391	0	0.784293
hypotheticalproteinFrancci3_2736[Frankiasp.CcI3]	-0.538763	0	0.842457
hypotheticalproteinFrancci3_2742[Frankiasp.CcI3]	-0.74333	0	0.668925
hypotheticalproteinFrancci3_2749[Frankiasp.CcI3]	-0.978305	0	0.20717
hypotheticalproteinFrancci3_2782[Frankiasp.CcI3]	-0.983639	0	0.180151
hypotheticalproteinFrancci3_2783[Frankiasp.CcI3]	-0.646056	0.76329	0
hypotheticalproteinFrancci3_2798[Frankiasp.CcI3]	-0.980048	0.198759	0
hypotheticalproteinFrancci3_2801[Frankiasp.CcI3]	-0.867547	0.497356	0
hypotheticalproteinFrancci3_2808[Frankiasp.CcI3]	-0.571354	0	0.820703
hypotheticalproteinFrancci3_2820[Frankiasp.CcI3]	-0.614626	0	0.788819
hypotheticalproteinFrancci3_2821[Frankiasp.CcI3]	-0.967624	0	0.252395
hypotheticalproteinFrancci3_2862[Frankiasp.CcI3]	-0.766272	0	0.642517
hypotheticalproteinFrancci3_2880[Frankiasp.CcI3]	-0.560285	0	0.8283
hypotheticalproteinFrancci3_2901[Frankiasp.CcI3]	-0.682626	0	0.730768
hypotheticalproteinFrancci3_2920[Frankiasp.CcI3]	-0.999231	0.039201	0
hypotheticalproteinFrancci3_2938[Frankiasp.CcI3]	-0.962076	0.272781	0
hypotheticalproteinFrancci3_2943[Frankiasp.CcI3]	-0.39353	0	0.919312
hypotheticalproteinFrancci3_2968[Frankiasp.CcI3]	-0.972609	0	0.232447
hypotheticalproteinFrancci3_2985[Frankiasp.CcI3]	-0.936612	0.350368	0
hypotheticalproteinFrancci3_3034[Frankiasp.CcI3]	-0.633135	0.774041	0
hypotheticalproteinFrancci3_3050[Frankiasp.CcI3]	-0.993907	0.110223	0
hypotheticalproteinFrancci3_3054[Frankiasp.CcI3]	-0.747236	0	0.664559
hypotheticalproteinFrancci3_3055[Frankiasp.CcI3]	-0.89966	0	0.436592
hypotheticalproteinFrancci3_3056[Frankiasp.CcI3]	-0.525563	0	0.850754
hypotheticalproteinFrancci3_3069[Frankiasp.CcI3]	-0.737487	0.675361	0
hypotheticalproteinFrancci3_3127[Frankiasp.CcI3]	-0.903259	0	0.429096
hypotheticalproteinFrancci3_3140[Frankiasp.CcI3]	-0.951723	0.306957	0
hypotheticalproteinFrancci3_3152[Frankiasp.CcI3]	-0.872736	0	0.488193
hypotheticalproteinFrancci3_3155[Frankiasp.CcI3]	-0.841313	0.540549	0
hypotheticalproteinFrancci3_3183[Frankiasp.CcI3]	-0.892498	0.451052	0
hypotheticalproteinFrancci3_3216[Frankiasp.CcI3]	-0.886583	0	0.462569
hypotheticalproteinFrancci3_3247[Frankiasp.CcI3]	-0.997179	0	0.075062
hypotheticalproteinFrancci3_3261[Frankiasp.CcI3]	-0.626993	0	0.779024
hypotheticalproteinFrancci3_3262[Frankiasp.CcI3]	-0.562762	0	0.826619
hypotheticalproteinFrancci3_3281[Frankiasp.CcI3]	-0.992175	0.124853	0
hypotheticalproteinFrancci3_3321[Frankiasp.CcI3]	-0.744878	0	0.667201
hypotheticalproteinFrancci3_3326[Frankiasp.CcI3]	-0.959788	0.280725	0
hypotheticalproteinFrancci3_3352[Frankiasp.CcI3]	-0.849115	0	0.528208
hypotheticalproteinFrancci3_3380[Frankiasp.CcI3]	-0.815761	0	0.578389
hypotheticalproteinFrancci3_3387[Frankiasp.CcI3]	-0.740508	0.672047	0
hypotheticalproteinFrancci3_3391[Frankiasp.CcI3]	-0.818146	0.57501	0
hypotheticalproteinFrancci3_3396[Frankiasp.CcI3]	-0.72744	0.686171	0
hypotheticalproteinFrancci3_3417[Frankiasp.CcI3]	-0.473687	0	0.880693
hypotheticalproteinFrancci3_3434[Frankiasp.CcI3]	-0.369387	0	0.929276
hypotheticalproteinFrancci3_3443[Frankiasp.CcI3]	-0.933196	0.359367	0
hypotheticalproteinFrancci3_3445[Frankiasp.CcI3]	-0.52167	0	0.853147
hypotheticalproteinFrancci3_3474[Frankiasp.CcI3]	-0.854535	0	0.519394
hypotheticalproteinFrancci3_3494[Frankiasp.CcI3]	-0.361579	0	0.932342
hypotheticalproteinFrancci3_3517[Frankiasp.CcI3]	-0.983388	0	0.181515
hypotheticalproteinFrancci3_3533[Frankiasp.CcI3]	-0.793873	0.608084	0
hypotheticalproteinFrancci3_3541[Frankiasp.CcI3]	-0.986585	0.163246	0
hypotheticalproteinFrancci3_3561[Frankiasp.CcI3]	-0.736227	0	0.676734
hypotheticalproteinFrancci3_3563[Frankiasp.CcI3]	-0.948034	0	0.31817
hypotheticalproteinFrancci3_3565[Frankiasp.CcI3]	-0.72309	0	0.690754
hypotheticalproteinFrancci3_3627[Frankiasp.CcI3]	-0.831213	0	0.555954
hypotheticalproteinFrancci3_3643[Frankiasp.CcI3]	-0.986253	0	0.165242
hypotheticalproteinFrancci3_3676[Frankiasp.CcI3]	-0.69873	0.715385	0
hypotheticalproteinFrancci3_3682[Frankiasp.CcI3]	-0.686169	0.727442	0
hypotheticalproteinFrancci3_3688[Frankiasp.CcI3]	-0.539815	0	0.841784
hypotheticalproteinFrancci3_3695[Frankiasp.CcI3]	-0.998363	0	0.057194
hypotheticalproteinFrancci3_3699[Frankiasp.CcI3]	-0.988049	0.154141	0
hypotheticalproteinFrancci3_3735[Frankiasp.CcI3]	-0.715135	0.698987	0
hypotheticalproteinFrancci3_3739[Frankiasp.CcI3]	-0.869943	0.493152	0
hypotheticalproteinFrancci3_3746[Frankiasp.CcI3]	-0.982801	0.18467	0
hypotheticalproteinFrancci3_3756[Frankiasp.CcI3]	-0.670349	0	0.742046
hypotheticalproteinFrancci3_3775[Frankiasp.CcI3]	-0.993665	0	0.112385
hypotheticalproteinFrancci3_3780[Frankiasp.CcI3]	-0.838068	0	0.545566
hypotheticalproteinFrancci3_3782[Frankiasp.CcI3]	-0.578194	0	0.815899
hypotheticalproteinFrancci3_3784[Frankiasp.CcI3]	-0.665489	0	0.746408
hypotheticalproteinFrancci3_3786[Frankiasp.CcI3]	-0.969326	0	0.245778
hypotheticalproteinFrancci3_3791[Frankiasp.CcI3]	-0.765152	0	0.64385
hypotheticalproteinFrancci3_3823[Frankiasp.CcI3]	-0.633514	0	0.773731
hypotheticalproteinFrancci3_3859[Frankiasp.CcI3]	-0.999354	0.035946	0
hypotheticalproteinFrancci3_3868[Frankiasp.CcI3]	-0.967037	0.254636	0
hypotheticalproteinFrancci3_3870[Frankiasp.CcI3]	-0.74323	0.669036	0
hypotheticalproteinFrancci3_3878[Frankiasp.CcI3]	-0.993612	0	0.112854
hypotheticalproteinFrancci3_3917[Frankiasp.CcI3]	-0.928057	0.372439	0
hypotheticalproteinFrancci3_3927[Frankiasp.CcI3]	-0.9985	0	0.054756
hypotheticalproteinFrancci3_3929[Frankiasp.CcI3]	-0.922516	0	0.38596
hypotheticalproteinFrancci3_3939[Frankiasp.CcI3]	-0.980506	0.196491	0
hypotheticalproteinFrancci3_3954[Frankiasp.CcI3]	-0.999552	0	0.029922
hypotheticalproteinFrancci3_3957[Frankiasp.CcI3]	-0.950195	0.311657	0
hypotheticalproteinFrancci3_3970[Frankiasp.CcI3]	-0.992245	0	0.124301
hypotheticalproteinFrancci3_3988[Frankiasp.CcI3]	-0.70342	0	0.710774
hypotheticalproteinFrancci3_4001[Frankiasp.CcI3]	-0.792005	0.610514	0
hypotheticalproteinFrancci3_4032[Frankiasp.CcI3]	-0.919737	0.392536	0
hypotheticalproteinFrancci3_4033[Frankiasp.CcI3]	-0.706483	0.70773	0
hypotheticalproteinFrancci3_4035[Frankiasp.CcI3]	-0.980258	0	0.197723
hypotheticalproteinFrancci3_4045[Frankiasp.CcI3]	-0.799075	0	0.601232
hypotheticalproteinFrancci3_4052[Frankiasp.CcI3]	-0.999	0	0.044703
hypotheticalproteinFrancci3_4062[Frankiasp.CcI3]	-0.648017	0.761626	0
hypotheticalproteinFrancci3_4073[Frankiasp.CcI3]	-0.602193	0	0.798351
hypotheticalproteinFrancci3_4076[Frankiasp.CcI3]	-0.988498	0.151237	0
hypotheticalproteinFrancci3_4077[Frankiasp.CcI3]	-0.492101	0	0.870538
hypotheticalproteinFrancci3_4086[Frankiasp.CcI3]	-0.677915	0.735141	0
hypotheticalproteinFrancci3_4114[Frankiasp.CcI3]	-0.774667	0.63237	0
hypotheticalproteinFrancci3_4117[Frankiasp.CcI3]	-0.859803	0.510627	0
hypotheticalproteinFrancci3_4119[Frankiasp.CcI3]	-0.819272	0	0.573406
hypotheticalproteinFrancci3_4157[Frankiasp.CcI3]	-0.782307	0	0.622893
hypotheticalproteinFrancci3_4176[Frankiasp.CcI3]	-0.999939	0.011053	0
hypotheticalproteinFrancci3_4181[Frankiasp.CcI3]	-0.968909	0	0.247416
hypotheticalproteinFrancci3_4184[Frankiasp.CcI3]	-0.949403	0.314061	0
hypotheticalproteinFrancci3_4219[Frankiasp.CcI3]	-0.941813	0.336138	0
hypotheticalproteinFrancci3_4291[Frankiasp.CcI3]	-0.99737	0.072478	0
hypotheticalproteinFrancci3_4312[Frankiasp.CcI3]	-0.678968	0	0.734167
hypotheticalproteinFrancci3_4323[Frankiasp.CcI3]	-0.70059	0	0.713564
hypotheticalproteinFrancci3_4326[Frankiasp.CcI3]	-0.478403	0	0.87814
hypotheticalproteinFrancci3_4331[Frankiasp.CcI3]	-0.980322	0	0.197403
hypotheticalproteinFrancci3_4335[Frankiasp.CcI3]	-0.860211	0	0.509938
hypotheticalproteinFrancci3_4339[Frankiasp.CcI3]	-0.525799	0	0.850609
hypotheticalproteinFrancci3_4351[Frankiasp.CcI3]	-0.9994	0	0.034625
hypotheticalproteinFrancci3_4374[Frankiasp.CcI3]	-0.489595	0	0.87195
hypotheticalproteinFrancci3_4382[Frankiasp.CcI3]	-0.728168	0	0.685399
hypotheticalproteinFrancci3_4403[Frankiasp.CcI3]	-0.9842	0	0.177059
hypotheticalproteinFrancci3_4419[Frankiasp.CcI3]	-0.995597	0.09374	0
hypotheticalproteinFrancci3_4420[Frankiasp.CcI3]	-0.916794	0.39936	0
hypotheticalproteinFrancci3_4424[Frankiasp.CcI3]	-0.765923	0.642932	0
hypotheticalproteinFrancci3_4452[Frankiasp.CcI3]	-0.97881	0	0.204772
hypotheticalproteinFrancci3_4514[Frankiasp.CcI3]	-0.701977	0.7122	0
hypotheticalproteinFrancci3_4535[Frankiasp.CcI3]	-0.997749	0	0.067066
IclRfamilytranscriptionalregulator[Frankiasp.CcI3]	-0.772824	0.63462	0
indole-3-glycerol-phosphatesynthase[Frankiasp.CcI3]	-0.721376	0.692544	0
inositolmonophosphatase[Frankiasp.CcI3]	-0.897075	0	0.441878
integrase[Frankiasp.CcI3]	-0.96868	0.248313	0
integrase[Frankiasp.CcI3]	-0.886067	0.463558	0
integrase[Frankiasp.CcI3]	-0.949236	0.314564	0
irondependentrepressor[Frankiasp.CcI3]	-0.695937	0	0.718103
ironpermeaseFTR1[Frankiasp.CcI3]	-0.980663	0.195705	0
isochorismatasehydrolase[Frankiasp.CcI3]	-0.639457	0	0.768827
isochorismatasehydrolase[Frankiasp.CcI3]	-0.996724	0.080874	0
isopentenyl-diphosphatedelta-isomerase[Frankiasp.CcI3]	-0.992984	0.118251	0
isopropylmalateisomeraselargesubunit[Frankiasp.CcI3]	-0.70764	0	0.706573
isopropylmalateisomerasesmallsubunit[Frankiasp.CcI3]	-0.755212	0	0.65548
kelchrepeat-containingprotein[Frankiasp.CcI3]	-0.669332	0.742964	0
ketol-acidreductoisomerase[Frankiasp.CcI3]	-0.675674	0	0.737201
LacIfamilytranscriptionregulator[Frankiasp.CcI3]	-0.901836	0	0.432078
LacIfamilytranscriptionregulator[Frankiasp.CcI3]	-0.994324	0.106396	0
LAO/AOtransportsystemATPase[Frankiasp.CcI3]	-0.870783	0	0.491668
L-glutaminesynthetase[Frankiasp.CcI3]	-0.999978	0	0.006685
L-glutaminesynthetase[Frankiasp.CcI3]	-0.895052	0.445962	0
lignostilbene-alphabeta-dioxygenaseandrelatedenzymes-like[Frankiasp.CcI3]	-0.832976	0.553309	0
lipid-transferprotein[Frankiasp.CcI3]	-0.437319	0	0.899306
L-lysineaminotransferase[Frankiasp.CcI3]	-0.561116	0	0.827737
LmbE-likeprotein[Frankiasp.CcI3]	-0.712848	0	0.701319
L-threonineammonia-lyase[Frankiasp.CcI3]	-0.901179	0	0.433447
LuxRfamilytranscriptionalregulator[Frankiasp.CcI3]	-0.571763	0	0.820419
LuxRfamilytranscriptionalregulator[Frankiasp.CcI3]	-0.78071	0.624893	0
LuxRfamilytranscriptionalregulator[Frankiasp.CcI3]	-0.806507	0.591224	0
LysRfamilytranscriptionalregulator[Frankiasp.CcI3]	-0.986977	0	0.160862
lytictransglycosylase[Frankiasp.CcI3]	-0.77898	0.627049	0
majorfacilitatortransporter[Frankiasp.CcI3]	-0.847948	0.530079	0
majorfacilitatortransporter[Frankiasp.CcI3]	-0.887677	0.460467	0
majorintrinsicprotein[Frankiasp.CcI3]	-0.993801	0.111171	0
malatedehydrogenase[Frankiasp.CcI3]	-0.545217	0	0.838295
malatedehydrogenase[Frankiasp.CcI3]	-0.996175	0.087376	0
malto-oligosyltrehalosetrehalohydrolase[Frankiasp.CcI3]	-0.724586	0.689185	0
MaoC-likedehydratase[Frankiasp.CcI3]	-0.405365	0	0.914155
MaoC-likedehydratase[Frankiasp.CcI3]	-0.626715	0	0.779249
MarRfamilytranscriptionalregulator[Frankiasp.CcI3]	-0.798809	0	0.601585
MarRfamilytranscriptionalregulator[Frankiasp.CcI3]	-0.995902	0	0.09044
MarRfamilytranscriptionalregulator[Frankiasp.CcI3]	-0.989435	0	0.144975
MarRfamilytranscriptionalregulator[Frankiasp.CcI3]	-0.872355	0.488873	0
MarRfamilytranscriptionalregulator[Frankiasp.CcI3]	-0.938306	0.345807	0
membraneprotein[Frankiasp.CcI3]	-0.873963	0.485992	0
MerRfamilytranscriptionalregulator[Frankiasp.CcI3]	-0.976546	0.21531	0
MerRfamilytranscriptionalregulator[Frankiasp.CcI3]	-0.999227	0	0.039311
MerRfamilytranscriptionalregulator[Frankiasp.CcI3]	-0.965594	0	0.260054
MerRfamilytranscriptionalregulator[Frankiasp.CcI3]	-0.899054	0.437838	0
MerRfamilytranscriptionalregulator[Frankiasp.CcI3]	-0.89854	0.438892	0
MerRfamilytranscriptionalregulator[Frankiasp.CcI3]	-0.781407	0.624021	0
metaldependentphosphohydrolase[Frankiasp.CcI3]	-0.880052	0	0.474877
metallophosphoesterase[Frankiasp.CcI3]	-0.835953	0	0.548801
metallophosphoesterase[Frankiasp.CcI3]	-0.980463	0	0.196703
methane/phenol/toluenehydroxylase[Frankiasp.CcI3]	-0.798871	0.601503	0
methenyltetrahydrofolatecyclohydrolase[Frankiasp.CcI3]	-0.853379	0	0.521291
methenyltetrahydrofolatecyclohydrolase[Frankiasp.CcI3]	-0.688809	0	0.724943
methionyl-tRNAsynthetase[Frankiasp.CcI3]	-0.882665	0	0.470002
methylmalonyl-CoAmutase[Frankiasp.CcI3]	-0.583207	0	0.812324
methyltransferase[Frankiasp.CcI3]	-0.819483	0	0.573103
methyltransferaseFkbM[Frankiasp.CcI3]	-0.908543	0.417792	0
methyltransferaseFkbM[Frankiasp.CcI3]	-0.703374	0.71082	0
methyltransferasetype11[Frankiasp.CcI3]	-0.985704	0.168486	0
methyltransferasetype11[Frankiasp.CcI3]	-0.999757	0.02204	0
methyltransferasetype11[Frankiasp.CcI3]	-0.999999	0	0.001366
methyltransferasetype12[Frankiasp.CcI3]	-0.973967	0.226691	0
molybdenumABCtransporter,periplasmicmolybdate-bindingprotein[Frankiasp.CcI3]	-0.510014	0	0.860166
molybdopterinadenylyltransferase[Frankiasp.CcI3]	-0.980891	0	0.194557
monooxygenase,FAD-binding[Frankiasp.CcI3]	-0.672966	0.739673	0
myo-inositol-1-phosphatesynthase[Frankiasp.CcI3]	-0.999435	0	0.033596
myo-inositol2-dehydrogenase[Frankiasp.CcI3]	-0.709998	0.704204	0
Na+/H+antiporterNhaA[Frankiasp.CcI3]	-0.932094	0	0.362217
N-acetyl-gamma-glutamyl-phosphatereductase[Frankiasp.CcI3]	-0.886298	0	0.463116
NAD/FAD-dependentoxidoreductase-like[Frankiasp.CcI3]	-0.941841	0.336058	0
NADHdehydrogenase[Frankiasp.CcI3]	-0.603256	0	0.797548
NADHdehydrogenasesubunitE[Frankiasp.CcI3]	-0.621929	0	0.783074
NADH-quinoneoxidoreductase,Fsubunit[Frankiasp.CcI3]	-0.656555	0	0.754278
NADPH-dependentFMNreductase[Frankiasp.CcI3]	-0.685866	0	0.727728
NADPH-dependentFMNreductase[Frankiasp.CcI3]	-0.806119	0.591754	0
NDP-hexose2,3-dehydratase[Frankiasp.CcI3]	-0.999757	0.022056	0
NifZ[Frankiasp.CcI3]	-0.704446	0.709757	0
nitrogenregulatoryproteinP-II[Frankiasp.CcI3]	-0.990367	0	0.138465
nucleosidephosphorylase-like[Frankiasp.CcI3]	-0.995721	0	0.092412
nucleotidyltransferase[Frankiasp.CcI3]	-0.92578	0.378064	0
NUDIXhydrolase[Frankiasp.CcI3]	-0.488482	0	0.872574
NUDIXhydrolase[Frankiasp.CcI3]	-0.902854	0.429946	0
NusAantiterminationfactor[Frankiasp.CcI3]	-0.412765	0	0.910837
oligoribonuclease[Frankiasp.CcI3]	-0.834445	0.551091	0
OmpA/MotB[Frankiasp.CcI3]	-0.561924	0	0.827189
OsmC-likeprotein[Frankiasp.CcI3]	-0.788502	0	0.615032
O-succinylhomoserinesulfhydrylase[Frankiasp.CcI3]	-0.99376	0.111537	0
oxidoreductase-like[Frankiasp.CcI3]	-0.998359	0.05726	0
PadRfamilytranscriptionalregulator[Frankiasp.CcI3]	-0.712768	0.7014	0
para-aminobenzoatesynthasecomponentII[Frankiasp.CcI3]	-0.998217	0.059694	0
PAS/PACsensorsignaltransductionhistidinekinase[Frankiasp.CcI3]	-0.950119	0	0.311887
peptidaseM16-like[Frankiasp.CcI3]	-0.440108	0	0.897945
peptidaseM48,Ste24p[Frankiasp.CcI3]	-0.754991	0	0.655735
peptidaseM50[Frankiasp.CcI3]	-0.995015	0	0.099721
peptidaseM52,hydrogenuptakeprotein[Frankiasp.CcI3]	-0.967924	0.251242	0
peptidaseS1andS6,chymotrypsin/Hap[Frankiasp.CcI3]	-0.992006	0	0.126192
peptidechainreleasefactor2[Frankiasp.CcI3]	-0.88229	0.470706	0
peptidedeformylase[Frankiasp.CcI3]	-0.824605	0.56571	0
peptidoglycanglycosyltransferase[Frankiasp.CcI3]	-0.924231	0.381833	0
peptidoglycanglycosyltransferase[Frankiasp.CcI3]	-0.764298	0.644863	0
peptidyl-prolylcis-transisomerase,cyclophilintype[Frankiasp.CcI3]	-0.836713	0	0.547642
peptidylprolylisomerase[Frankiasp.CcI3]	-0.395554	0	0.918443
peptidyl-tRNAhydrolase[Frankiasp.CcI3]	-0.932386	0.361463	0
periplasmicbindingprotein/LacItranscriptionalregulator[Frankiasp.CcI3]	-0.662308	0	0.749231
periplasmicsensorsignaltransductionhistidinekinase[Frankiasp.CcI3]	-0.964425	0.264355	0
periplasmicsensorsignaltransductionhistidinekinase[Frankiasp.CcI3]	-0.775121	0.631813	0
phageintegrase[Frankiasp.CcI3]	-0.949774	0	0.312936
phageintegrase[Frankiasp.CcI3]	-0.659024	0.752122	0
phenylaceticaciddegradation-relatedprotein[Frankiasp.CcI3]	-0.992721	0.120437	0
phenylalanyl-tRNAsynthetase,alphasubunit[Frankiasp.CcI3]	-0.956003	0.293358	0
phosphateABCtransporterpermease[Frankiasp.CcI3]	-0.98254	0.186052	0
phosphatidatecytidylyltransferase[Frankiasp.CcI3]	-0.84404	0.53628	0
phosphoenolpyruvatephosphomutase[Frankiasp.CcI3]	-0.695505	0	0.718521
phosphoenolpyruvatesynthase/pyruvatephosphatedikinase-like[Frankiasp.CcI3]	-0.68841	0	0.725322
phosphoesterase,PA-phosphataserelated[Frankiasp.CcI3]	-0.822138	0.569289	0
phosphoglucosaminemutase[Frankiasp.CcI3]	-0.871398	0	0.490577
phosphoglyceratekinase[Frankiasp.CcI3]	-0.92348	0	0.383646
phosphoglyceratemutase[Frankiasp.CcI3]	-0.455342	0	0.890317
phosphoglyceratemutase[Frankiasp.CcI3]	-0.998587	0.053132	0
phospholipid/glycerolacyltransferase[Frankiasp.CcI3]	-0.966059	0.258321	0
phosphomethylpyrimidinekinase[Frankiasp.CcI3]	-0.770823	0	0.637049
phosphopantetheine-binding[Frankiasp.CcI3]	-0.728113	0.685457	0
phosphopyruvatehydratase[Frankiasp.CcI3]	-0.460798	0	0.887505
phosphoribosylformylglycinamidinesynthaseII[Frankiasp.CcI3]	-0.888473	0	0.458928
phosphoribosylformylglycinamidinesynthasesubunitI[Frankiasp.CcI3]	-0.816622	0	0.577174
phosphoribosylformylglycinamidinesynthetasePurS[Frankiasp.CcI3]	-0.987502	0.157609	0
phosphoribosylglycinamideformyltransferase[Frankiasp.CcI3]	-0.99432	0	0.10643
PilTprotein-like[Frankiasp.CcI3]	-0.914004	0.405705	0
Poly(3-hydroxybutyrate)depolymerase-like[Frankiasp.CcI3]	-0.994467	0.105053	0
poly-gamma-glutamatebiosynthesisprotein[Frankiasp.CcI3]	-0.758094	0.652145	0
polyketidesynthesiscyclase[Frankiasp.CcI3]	-0.954329	0.298757	0
polynucleotidephosphorylase/polyadenylase[Frankiasp.CcI3]	-0.362692	0	0.931909
polyprenylsynthetase[Frankiasp.CcI3]	-0.993151	0.116841	0
porphobilinogendeaminase[Frankiasp.CcI3]	-0.676589	0	0.736361
precorrin-2C20-methyltransferase/cobalt-factorIIC20-methyltransferase/precorrin-3methyltransferase[Frankiasp.CcI3]	-0.900138	0.435605	0
precorrin6Asynthase[Frankiasp.CcI3]	-0.785166	0.619286	0
precorrin-8Xmethylmutase[Frankiasp.CcI3]	-0.995125	0	0.098621
prenyltransferase[Frankiasp.CcI3]	-0.848118	0.529807	0
prephenatedehydrogenase[Frankiasp.CcI3]	-0.825443	0.564486	0
preproteintranslocasesubunitSecF[Frankiasp.CcI3]	-0.937928	0	0.34683
preproteintranslocasesubunitSecG[Frankiasp.CcI3]	-0.959885	0	0.280395
prevent-host-deathprotein[Frankiasp.CcI3]	-0.906079	0	0.423109
prevent-host-deathprotein[Frankiasp.CcI3]	-0.999878	0.015602	0
prevent-host-deathprotein[Frankiasp.CcI3]	-0.999932	0.011666	0
prevent-host-deathprotein[Frankiasp.CcI3]	-0.703529	0.710666	0
processingpeptidase[Frankiasp.CcI3]	-0.906792	0	0.421579
protein-L-isoaspartate(D-aspartate)O-methyltransferase[Frankiasp.CcI3]	-0.996487	0.083744	0
proteinofunknownfunction,ATPbinding[Frankiasp.CcI3]	-0.99917	0	0.040736
proteinofunknownfunction,ATPbinding[Frankiasp.CcI3]	-0.997639	0	0.068676
proteinofunknownfunctionDUF224,cysteine-richregion[Frankiasp.CcI3]	-0.823066	0	0.567945
proteinserine/threoninephosphatases[Frankiasp.CcI3]	-0.649398	0	0.760449
proteintranslocasesubunityajC[Frankiasp.CcI3]	-0.884293	0.466933	0
proteintyrosine/serinephosphatase[Frankiasp.CcI3]	-0.522038	0	0.852922
protohemeIXfarnesyltransferase[Frankiasp.CcI3]	-0.900863	0	0.434103
PSP1[Frankiasp.CcI3]	-0.703557	0	0.710639
pterin-4-alpha-carbinolaminedehydratase[Frankiasp.CcI3]	-0.820897	0	0.571077
pterin-4-alpha-carbinolaminedehydratase[Frankiasp.CcI3]	-0.989272	0.146083	0
putative6-pyruvoyltetrahydropterinsynthase[Frankiasp.CcI3]	-0.774793	0	0.632215
putativeABCtransporterATP-bindingprotein[Frankiasp.CcI3]	-0.998315	0.058035	0
putativecytochromeP450[Frankiasp.CcI3]	-0.999811	0.019461	0
putativeesterase/lipase[Frankiasp.CcI3]	-0.390483	0	0.92061
putativeesterase[Frankiasp.CcI3]	-0.955586	0.294711	0
putativehelicase[Frankiasp.CcI3]	-0.956569	0.291506	0
putativeintegralmembraneprotein[Frankiasp.CcI3]	-0.390217	0	0.920723
putativeintegralmembraneprotein[Frankiasp.CcI3]	-0.957306	0.289076	0
putativeintegralmembraneprotein[Frankiasp.CcI3]	-0.978298	0	0.207202
putativeintegralmembraneprotein[Frankiasp.CcI3]	-0.934411	0.356197	0
putativeintegrase[Frankiasp.CcI3]	-0.99941	0.034341	0
putativeintegrationhostfactorMihF[Frankiasp.CcI3]	-0.942849	0	0.33322
putativeLsr2-likeprotein[Frankiasp.CcI3]	-0.36409	0	0.931364
putativePAS/PACsensorprotein[Frankiasp.CcI3]	-0.883034	0.469309	0
putativephosphoketolase[Frankiasp.CcI3]	-0.981385	0.192051	0
putativeprotease[Frankiasp.CcI3]	-1	0.000546	0
putativesecretedprotein[Frankiasp.CcI3]	-0.977446	0	0.211187
putativeserine/threoninekinaseanti-sigmafactor[Frankiasp.CcI3]	-0.699892	0	0.714249
putativeserine/threoninekinaseanti-sigmafactor[Frankiasp.CcI3]	-0.999706	0	0.024232
putativesignaltransductionhistidinekinase[Frankiasp.CcI3]	-0.668325	0.74387	0
putativetelluriumresistanceproteinTerA[Frankiasp.CcI3]	-0.999946	0.010358	0
putativetranscriptionalregulator[Frankiasp.CcI3]	-0.606003	0	0.795462
putativetranscriptionalregulator[Frankiasp.CcI3]	-0.687824	0	0.725878
putativetransposase[Frankiasp.CcI3]	-0.934801	0.355172	0
putativetransposase[Frankiasp.CcI3]	-0.787435	0.616398	0
pyridoxal-dependentdecarboxylase[Frankiasp.CcI3]	-0.74047	0	0.67209
pyridoxamine5'-phosphateoxidase-related,FMN-binding[Frankiasp.CcI3]	-0.752702	0	0.658361
pyridoxamine5'-phosphateoxidase-related,FMN-binding[Frankiasp.CcI3]	-0.852821	0.522204	0
pyridoxinebiosynthesisprotein[Frankiasp.CcI3]	-0.511042	0	0.859556
pyrimidineregulatoryproteinPyrR[Frankiasp.CcI3]	-0.625167	0	0.780491
pyruvatedehydrogenase[Frankiasp.CcI3]	-0.707674	0	0.70654
quinolinatesynthetase[Frankiasp.CcI3]	-0.418759	0	0.908098
radicalSAMfamilyprotein[Frankiasp.CcI3]	-0.998717	0.050646	0
radicalSAMfamilyprotein[Frankiasp.CcI3]	-0.997704	0.067718	0
radicalSAMfamilyprotein[Frankiasp.CcI3]	-0.998542	0	0.053975
redox-sensingtranscriptionalrepressorRex[Frankiasp.CcI3]	-0.480888	0	0.876782
reducedcoenzymeF420:NADPoxidoreductase[Frankiasp.CcI3]	-0.62756	0	0.778569
resolvase-likeprotein[Frankiasp.CcI3]	-0.778002	0	0.628262
resolvase-likeprotein[Frankiasp.CcI3]	-0.886634	0.462472	0
responseregulatorreceivermodulatedserinephosphatase[Frankiasp.CcI3]	-0.76653	0.642209	0
responseregulatorreceiverprotein[Frankiasp.CcI3]	-0.481886	0	0.876234
responseregulatorreceiverprotein[Frankiasp.CcI3]	-0.547258	0	0.836964
responseregulatorreceiverprotein[Frankiasp.CcI3]	-0.999585	0.028802	0
responseregulatorreceiverprotein[Frankiasp.CcI3]	-0.99275	0	0.120195
responseregulatorreceiverprotein[Frankiasp.CcI3]	-0.71255	0.701621	0
rhodanese-likeprotein[Frankiasp.CcI3]	-0.87736	0.479832	0
ribose-phosphatepyrophosphokinase[Frankiasp.CcI3]	-0.94177	0.336259	0
ribosomalRNAmethyltransferase[Frankiasp.CcI3]	-0.709414	0	0.704792
ribulose-5-phosphate3-epimerase[Frankiasp.CcI3]	-0.914777	0.403958	0
Rieske(2Fe-2S)protein[Frankiasp.CcI3]	-0.701301	0	0.712865
Rieske(2Fe-2S)protein[Frankiasp.CcI3]	-0.943979	0.330006	0
rodshape-determiningprotein[Frankiasp.CcI3]	-0.766134	0.642681	0
Rv0623-liketranscriptionfactor[Frankiasp.CcI3]	-0.87329	0	0.4872
saccharopinedehydrogenase[Frankiasp.CcI3]	-0.695886	0	0.718152
salicylate1-monooxygenase[Frankiasp.CcI3]	-0.965085	0	0.261937
SecEsubunitofproteintranslocationcomplex[Frankiasp.CcI3]	-0.926931	0	0.375231
sec-independenttranslocase[Frankiasp.CcI3]	-0.936051	0	0.351866
serine/threonineproteinkinase[Frankiasp.CcI3]	-0.557928	0	0.829889
serine/threonineproteinkinase[Frankiasp.CcI3]	-0.823937	0	0.566682
serine/threonineproteinkinase[Frankiasp.CcI3]	-0.998857	0.047788	0
serine/threonineproteinkinase[Frankiasp.CcI3]	-0.999867	0	0.016299
serine/threonineproteinkinase[Frankiasp.CcI3]	-0.862595	0.505896	0
serine/threonineproteinkinase[Frankiasp.CcI3]	-0.772162	0.635426	0
serinephosphatase[Frankiasp.CcI3]	-0.442972	0	0.896536
seryl-tRNAsynthetase[Frankiasp.CcI3]	-0.99987	0	0.016133
short-chaindehydrogenase/reductaseSDR[Frankiasp.CcI3]	-0.442639	0	0.8967
short-chaindehydrogenase/reductaseSDR[Frankiasp.CcI3]	-0.989692	0.143213	0
short-chaindehydrogenase/reductaseSDR[Frankiasp.CcI3]	-0.877779	0.479067	0
shortchaindehydrogenase[Frankiasp.CcI3]	-0.460188	0	0.887822
sigma-24[Frankiasp.CcI3]	-0.998623	0.052457	0
sigma28subunit[Frankiasp.CcI3]	-0.998298	0.058313	0
signal-transductionprotein[Frankiasp.CcI3]	-0.932011	0.362431	0
site-specificintegrase-resolvase-like[Frankiasp.CcI3]	-0.817286	0.576232	0
smallGTP-bindingproteindomain-containingprotein[Frankiasp.CcI3]	-0.980165	0.198184	0
SpoVT/AbrB-like[Frankiasp.CcI3]	-0.820226	0.572039	0
squalene/phytoenesynthase[Frankiasp.CcI3]	-0.594622	0	0.804006
SsrA-bindingprotein[Frankiasp.CcI3]	-0.731341	0.682012	0
SSUribosomalproteinS16P[Frankiasp.CcI3]	-0.36915	0	0.92937
SSUribosomalproteinS30P/sigma54modulationprotein[Frankiasp.CcI3]	-0.684747	0	0.728781
stressprotein[Frankiasp.CcI3]	-0.653324	0	0.757078
stressprotein[Frankiasp.CcI3]	-0.683499	0	0.729952
stressprotein[Frankiasp.CcI3]	-0.999971	0.007643	0
succinyl-CoAsynthetasesubunitalpha[Frankiasp.CcI3]	-0.454143	0	0.890929
sulfateadenylyltransferasesubunit1[Frankiasp.CcI3]	-0.883689	0	0.468074
sulfateadenylyltransferasesubunit2[Frankiasp.CcI3]	-0.999967	0.008157	0
TatD-relateddeoxyribonuclease[Frankiasp.CcI3]	-0.976189	0	0.216922
Tat-translocatedenzyme[Frankiasp.CcI3]	-0.791486	0.611187	0
tetratricopeptideTPR_2[Frankiasp.CcI3]	-0.663795	0.747914	0
tetratricopeptideTPR_4[Frankiasp.CcI3]	-0.762619	0.646848	0
TetRfamilytranscriptionalregulator[Frankiasp.CcI3]	-0.644681	0	0.764452
TetRfamilytranscriptionalregulator[Frankiasp.CcI3]	-0.948363	0	0.317186
TetRfamilytranscriptionalregulator[Frankiasp.CcI3]	-0.91916	0	0.393884
TetRfamilytranscriptionalregulator[Frankiasp.CcI3]	-0.998214	0.059747	0
TetRfamilytranscriptionalregulator[Frankiasp.CcI3]	-0.983485	0	0.180992
TetRfamilytranscriptionalregulator[Frankiasp.CcI3]	-0.823842	0.566819	0
TetRfamilytranscriptionalregulator[Frankiasp.CcI3]	-0.838986	0.544153	0
TetRfamilytranscriptionalregulator[Frankiasp.CcI3]	-0.735774	0.677227	0
thiaminebiosynthesisproteinThiH[Frankiasp.CcI3]	-0.924527	0.381117	0
thiamineS[Frankiasp.CcI3]	-0.431651	0	0.902041
thioesterase[Frankiasp.CcI3]	-0.999852	0	0.017211
thioesterasesuperfamilyprotein[Frankiasp.CcI3]	-0.560621	0	0.828073
thioredoxin[Frankiasp.CcI3]	-0.673523	0	0.739166
threoninesynthase[Frankiasp.CcI3]	-0.658034	0	0.752988
threonyl-tRNAsynthetase[Frankiasp.CcI3]	-0.962771	0	0.270317
thymidylatekinase[Frankiasp.CcI3]	-0.455854	0	0.890054
TM2[Frankiasp.CcI3]	-0.854712	0	0.519103
toluene-4-monooxygenasesystemB[Frankiasp.CcI3]	-0.856706	0.515806	0
transaldolase[Frankiasp.CcI3]	-0.389874	0	0.920868
transcriptionalregulator[Frankiasp.CcI3]	-0.640885	0	0.767637
transcriptionalregulator[Frankiasp.CcI3]	-0.68521	0	0.728345
transcriptionalregulator-like[Frankiasp.CcI3]	-0.731685	0	0.681643
transcriptionfactorWhiB[Frankiasp.CcI3]	-0.386737	0	0.92219
transcriptionfactorWhiB[Frankiasp.CcI3]	-0.647407	0	0.762145
transcriptionfactorWhiB[Frankiasp.CcI3]	-0.906823	0.421511	0
transcriptionterminationfactorRho[Frankiasp.CcI3]	-0.770444	0	0.637508
transglutaminase-like[Frankiasp.CcI3]	-0.999803	0.019826	0
translationfactorSUA5[Frankiasp.CcI3]	-0.860968	0.508659	0
translationinitiationfactorIF-1[Frankiasp.CcI3]	-0.381582	0	0.924335
translationinitiationfactorIF-3[Frankiasp.CcI3]	-0.509744	0	0.860326
transposase,IS4[Frankiasp.CcI3]	-0.863615	0	0.504151
transposase,IS4[Frankiasp.CcI3]	-0.978196	0.207684	0
transposase,IS4[Frankiasp.CcI3]	-0.982556	0.185967	0
transposase,IS4[Frankiasp.CcI3]	-0.993981	0.109556	0
transposase,IS4[Frankiasp.CcI3]	-0.987311	0.158796	0
transposase,IS4[Frankiasp.CcI3]	-0.987867	0.155302	0
transposase,IS4[Frankiasp.CcI3]	-0.999603	0.028188	0
transposase,IS4[Frankiasp.CcI3]	-0.995593	0.093777	0
transposase,IS4[Frankiasp.CcI3]	-0.997084	0.07631	0
transposase,IS4[Frankiasp.CcI3]	-0.997432	0.071617	0
transposase,IS4[Frankiasp.CcI3]	-0.996523	0	0.083319
transposase,IS4[Frankiasp.CcI3]	-0.976958	0	0.213431
transposase,IS4[Frankiasp.CcI3]	-0.813835	0.581096	0
transposase,IS4[Frankiasp.CcI3]	-0.911526	0.411242	0
transposase,IS4[Frankiasp.CcI3]	-0.941953	0.335746	0
transposase,IS4[Frankiasp.CcI3]	-0.635896	0.771775	0
transposase,IS4[Frankiasp.CcI3]	-0.756127	0.654425	0
transposase,IS4[Frankiasp.CcI3]	-0.756564	0.65392	0
transposase,IS605OrfB[Frankiasp.CcI3]	-0.938297	0	0.345832
transposase[Frankiasp.CcI3]	-0.975422	0.220344	0
transposase[Frankiasp.CcI3]	-0.680772	0.732495	0
transposaseIS116/IS110/IS902[Frankiasp.CcI3]	-0.696024	0.718019	0
transposaseIS200-like[Frankiasp.CcI3]	-0.992744	0	0.120248
TRAP-typeuncharacterizedtransportsystemperiplasmiccomponent-like[Frankiasp.CcI3]	-0.887585	0	0.460643
TrkA-like[Frankiasp.CcI3]	-0.989429	0	0.145016
TrkA-N[Frankiasp.CcI3]	-0.756941	0.653483	0
tRNA(5-methylaminomethyl-2-thiouridylate)-methyltransferase[Frankiasp.CcI3]	-0.99635	0.08536	0
tRNApseudouridinesynthaseB[Frankiasp.CcI3]	-0.714598	0.699535	0
tryptophanhalogenase[Frankiasp.CcI3]	-0.755162	0	0.655538
tryptophanyl-tRNAsynthetase[Frankiasp.CcI3]	-0.802747	0.59632	0
twin-argininetranslocationpathwaysignal[Frankiasp.CcI3]	-0.703144	0.711047	0
twin-argininetranslocationpathwaysignal[Frankiasp.CcI3]	-0.719416	0.69458	0
twocomponentLuxRfamilytranscriptionalregulator[Frankiasp.CcI3]	-0.557829	0	0.829956
twocomponentLuxRfamilytranscriptionalregulator[Frankiasp.CcI3]	-0.853708	0	0.520752
twocomponentLuxRfamilytranscriptionalregulator[Frankiasp.CcI3]	-0.926585	0	0.376086
twocomponentLuxRfamilytranscriptionalregulator[Frankiasp.CcI3]	-0.955757	0.294158	0
twocomponentLuxRfamilytranscriptionalregulator[Frankiasp.CcI3]	-0.967439	0	0.253105
twocomponentLuxRfamilytranscriptionalregulator[Frankiasp.CcI3]	-0.677309	0.735698	0
twocomponenttranscriptionalregulator[Frankiasp.CcI3]	-0.814519	0	0.580137
twocomponenttranscriptionalregulator[Frankiasp.CcI3]	-0.96766	0.252256	0
typeIIsecretionsystemprotein[Frankiasp.CcI3]	-0.791176	0.611589	0
typeIIsecretionsystemproteinE[Frankiasp.CcI3]	-0.887408	0	0.460985
typeIIsecretionsystemproteinE[Frankiasp.CcI3]	-0.798729	0.601691	0
UbiE/COQ5methyltransferase[Frankiasp.CcI3]	-0.96375	0.266807	0
ubiquinone/menaquinonebiosynthesismethyltransferase[Frankiasp.CcI3]	-0.874096	0.485753	0
UDP-glucose6-dehydrogenase[Frankiasp.CcI3]	-0.995856	0	0.090945
UDP-glucose6-dehydrogenase[Frankiasp.CcI3]	-0.977328	0	0.211732
UDP-glucosepyrophosphorylase[Frankiasp.CcI3]	-0.988962	0	0.14817
UDP-N-acetylglucosamine1-carboxyvinyltransferase[Frankiasp.CcI3]	-0.989744	0	0.142852
UDP-N-acetylmuramoylalanyl-D-glutamate--2,6-diaminopimelateligase[Frankiasp.CcI3]	-0.764202	0	0.644977
undecaprenyl-phosphategalactosephosphotransferase[Frankiasp.CcI3]	-0.842263	0.539067	0
ureaseaccessoryproteinUreG[Frankiasp.CcI3]	-0.760677	0.64913	0
ureasesubunitalpha[Frankiasp.CcI3]	-0.949277	0	0.314442
ureasesubunitgamma[Frankiasp.CcI3]	-0.968922	0.247366	0
UvrD/REPhelicase[Frankiasp.CcI3]	-0.989065	0.147483	0
XREfamilytranscriptionalregulator[Frankiasp.CcI3]	-0.94413	0	0.329573
XREfamilytranscriptionalregulator[Frankiasp.CcI3]	-0.949646	0	0.313325
XREfamilytranscriptionalregulator[Frankiasp.CcI3]	-0.915881	0	0.40145
XREfamilytranscriptionalregulator[Frankiasp.CcI3]	-0.743197	0	0.669073
XREfamilytranscriptionalregulator[Frankiasp.CcI3]	-0.796699	0	0.604376
XREfamilytranscriptionalregulator[Frankiasp.CcI3]	-0.796679	0	0.604402
XREfamilytranscriptionalregulator[Frankiasp.CcI3]	-0.999787	0	0.020639
XREfamilytranscriptionalregulator[Frankiasp.CcI3]	-0.905305	0.424762	0
XREfamilytranscriptionalregulator[Frankiasp.CcI3]	-0.925113	0.379692	0
XREfamilytranscriptionalregulator[Frankiasp.CcI3]	-0.926783	0.375597	0
xyloseisomerase-like[Frankiasp.CcI3]	-0.985355	0.170515	0
zinc/ironpermease[Frankiasp.CcI3]	-0.701616	0.712555	0
zinc-bindingalcoholdehydrogenase[Frankiasp.CcI3]	-0.697554	0	0.716532
zinc-bindingalcoholdehydrogenase[Frankiasp.CcI3]	-0.986189	0.165624	0
zinc-bindingalcoholdehydrogenase[Frankiasp.CcI3]	-0.977267	0	0.212013
zinc-bindingalcoholdehydrogenase[Frankiasp.CcI3]	-0.682642	0.730753	0
zincfinger,SWIM-type[Frankiasp.CcI3]	-0.545738	0	0.837956
zincuptakeregulator[Frankiasp.CcI3]	-0.960034	0	0.279882
