# Supplementary material for: Transcriptomes of Frankia sp. strain CcI3 in growth transitions
Source: BMC Microbiol. 2011 Aug 25;11:192. doi: 10.1186/1471-2180-11-192 (PMC3188489; doi:10.1186/1471-2180-11-192)
Supplement: Additional file 2 — 3dN2 sample dataset statistics. Tabular output of CLC Genome Workbench software for the 3dN2 sample. [file 1471-2180-11-192-S2.XLS]

## Sheet: 3dN2
Feature ID	locus tag	Expression values	Gene length	Unique gene reads	Total gene reads	RPKM	Means
chromosomal replication initiator protein DnaA [Frankia sp. CcI3]	Francci3_0001	237.3	1689	1166	1166	237.3	237.3
DNApolymeraseIII,betasubunit[Frankiasp.CcI3]	Francci3_0003	215.228	1209	757	757	215.228	215.228
recombinationproteinF[Frankiasp.CcI3]	Francci3_0004	140.647	1200	491	491	140.647	140.647
hypotheticalproteinFrancci3_0005[Frankiasp.CcI3]	Francci3_0005	109.143	822	261	261	109.143	109.143
DNAgyrasesubunitB[Frankiasp.CcI3]	Francci3_0006	293.358	2040	1741	1741	293.358	293.358
DNAgyrasesubunitA[Frankiasp.CcI3]	Francci3_0007	202.538	2505	1476	1476	202.538	202.538
hypotheticalproteinFrancci3_0008[Frankiasp.CcI3]	Francci3_0008	119.545	900	313	313	119.545	119.545
hypotheticalproteinFrancci3_0009[Frankiasp.CcI3]	Francci3_0009	187.13	687	374	374	187.13	187.13
glycosyltransferase,group1[Frankiasp.CcI3]	Francci3_0010	128.045	1404	523	523	128.045	128.045
methyltransferasetype11[Frankiasp.CcI3]	Francci3_0011	284.101	732	605	605	284.101	284.101
hypotheticalproteinFrancci3_0012[Frankiasp.CcI3]	Francci3_0012	120.687	1182	415	415	120.687	120.687
hypotheticalproteinFrancci3_0013[Frankiasp.CcI3]	Francci3_0013	200.964	573	335	335	200.964	200.964
peptidedeformylase[Frankiasp.CcI3]	Francci3_0014	254.952	693	514	514	254.952	254.952
glycosyltransferasefamilyprotein[Frankiasp.CcI3]	Francci3_0015	272.148	2055	1627	1627	272.148	272.148
acyltransferase3[Frankiasp.CcI3]	Francci3_0016	210.063	1548	946	946	210.063	210.063
CRISPR-associatedhelicaseCas3familyproteinprotein[Frankiasp.CcI3]	Francci3_0017	259.381	2889	2180	2180	259.381	259.381
hypotheticalproteinFrancci3_0018[Frankiasp.CcI3]	Francci3_0018	254.321	1653	1223	1223	254.321	254.321
hypotheticalproteinFrancci3_0019[Frankiasp.CcI3]	Francci3_0019	298.35	621	539	539	298.35	298.35
CRISPR-associatedCse4familyprotein[Frankiasp.CcI3]	Francci3_0020	478.556	1155	1608	1608	478.556	478.556
CRISPR-associatedCas5efamilyprotein[Frankiasp.CcI3]	Francci3_0021	464.937	831	1124	1124	464.937	464.937
hypotheticalproteinFrancci3_0022[Frankiasp.CcI3]	Francci3_0022	328.379	828	791	791	328.379	328.379
CRISPR-associatedCas1familyprotein[Frankiasp.CcI3]	Francci3_0023	607.861	993	1756	1756	607.861	607.861
CRISPR-associatedCas2familyprotein[Frankiasp.CcI3]	Francci3_0024	211.911	279	172	172	211.911	211.911
hypotheticalproteinFrancci3_0025[Frankiasp.CcI3]	Francci3_0025	280.603	294	240	240	280.603	280.603
hypotheticalproteinFrancci3_0026[Frankiasp.CcI3]	Francci3_0026	111.884	255	81	83	111.884	111.884
hypotheticalproteinFrancci3_0027[Frankiasp.CcI3]	Francci3_0027	180.856	1530	803	805	180.856	180.856
OsmC-likeprotein[Frankiasp.CcI3]	Francci3_0028	334.925	429	418	418	334.925	334.925
hypotheticalproteinFrancci3_0029[Frankiasp.CcI3]	Francci3_0029	148.206	276	119	119	148.206	148.206
secretorylipase[Frankiasp.CcI3]	Francci3_0030	233.298	1329	902	902	233.298	233.298
hypotheticalproteinFrancci3_0031[Frankiasp.CcI3]	Francci3_0031	295.181	807	693	693	295.181	295.181
nitrogenregulatoryproteinP-II[Frankiasp.CcI3]	Francci3_0032	152.097	339	150	150	152.097	152.097
PBPfamilyphospholipid-bindingprotein[Frankiasp.CcI3]	Francci3_0033	207.003	543	327	327	207.003	207.003
TypeIVsecretorypathwayVirB4components-like[Frankiasp.CcI3]	Francci3_0034	179.272	2136	1114	1114	179.272	179.272
putativeintegralmembraneprotein[Frankiasp.CcI3]	Francci3_0035	279.245	1503	1221	1221	279.245	279.245
hypotheticalproteinFrancci3_0036[Frankiasp.CcI3]	Francci3_0036	200.825	1383	808	808	200.825	200.825
hypotheticalproteinFrancci3_0037[Frankiasp.CcI3]	Francci3_0037	779.317	786	1782	1782	779.317	779.317
hypotheticalproteinFrancci3_0038[Frankiasp.CcI3]	Francci3_0038	356.928	417	433	433	356.928	356.928
hypotheticalproteinFrancci3_0039[Frankiasp.CcI3]	Francci3_0039	173.699	2442	1234	1234	173.699	173.699
hypotheticalproteinFrancci3_0040[Frankiasp.CcI3]	Francci3_0040	142.44	876	363	363	142.44	142.44
NLP/P60[Frankiasp.CcI3]	Francci3_0041	170.834	996	495	495	170.834	170.834
hypotheticalproteinFrancci3_0042[Frankiasp.CcI3]	Francci3_0042	137.753	267	107	107	137.753	137.753
twin-argininetranslocationpathwaysignal[Frankiasp.CcI3]	Francci3_0043	195.409	1599	909	909	195.409	195.409
serine/threonineproteinkinase[Frankiasp.CcI3]	Francci3_0044	251.041	2592	1893	1893	251.041	251.041
glucose-6-phosphateisomerase[Frankiasp.CcI3]	Francci3_0045	233.891	1671	1137	1137	233.891	233.891
anti-sigma-factorantagonistdomain-containingprotein[Frankiasp.CcI3]	Francci3_0046	347.759	342	346	346	347.759	347.759
hypotheticalproteinFrancci3_0047[Frankiasp.CcI3]	Francci3_0047	56.2289	324	53	53	56.2289	56.2289
adenylate/guanylatecyclase[Frankiasp.CcI3]	Francci3_0048	154.477	3429	1541	1541	154.477	154.477
ABC-typemultidrugtransportsystemATPasecomponent-like[Frankiasp.CcI3]	Francci3_0049	317.14	336	310	310	317.14	317.14
nitroreductase[Frankiasp.CcI3]	Francci3_0050	152.956	627	279	279	152.956	152.956
hypotheticalproteinFrancci3_0051[Frankiasp.CcI3]	Francci3_0051	167.551	597	291	291	167.551	167.551
hypotheticalproteinFrancci3_0052[Frankiasp.CcI3]	Francci3_0052	213.02	3429	2125	2125	213.02	213.02
acyl-CoAdehydrogenase-like[Frankiasp.CcI3]	Francci3_0053	510.485	1845	2740	2740	510.485	510.485
hypotheticalproteinFrancci3_0054[Frankiasp.CcI3]	Francci3_0054	608.22	399	706	706	608.22	608.22
hypotheticalproteinFrancci3_0055[Frankiasp.CcI3]	Francci3_0055	500.38	237	345	345	500.38	500.38
dehydrogenasesubunit[Frankiasp.CcI3]	Francci3_0056	152.336	1575	698	698	152.336	152.336
transketolase[Frankiasp.CcI3]	Francci3_0057	230.13	1062	711	711	230.13	230.13
pyruvatedehydrogenase[Frankiasp.CcI3]	Francci3_0058	265.538	1200	927	927	265.538	265.538
hypotheticalproteinFrancci3_0059[Frankiasp.CcI3]	Francci3_0059	189.961	912	504	504	189.961	189.961
poly-gamma-glutamatebiosynthesisprotein[Frankiasp.CcI3]	Francci3_0060	136.875	1218	485	485	136.875	136.875
zincuptakeregulator[Frankiasp.CcI3]	Francci3_0061	237.172	429	296	296	237.172	237.172
hypotheticalproteinFrancci3_0062[Frankiasp.CcI3]	Francci3_0062	150.005	621	271	271	150.005	150.005
hypotheticalproteinFrancci3_0063[Frankiasp.CcI3]	Francci3_0063	155.62	1650	747	747	155.62	155.62
aminotransferaseAlaT[Frankiasp.CcI3]	Francci3_0064	297.742	1248	1081	1081	297.742	297.742
hypotheticalproteinFrancci3_0065[Frankiasp.CcI3]	Francci3_0065	309.823	375	338	338	309.823	309.823
hypotheticalproteinFrancci3_0066[Frankiasp.CcI3]	Francci3_0066	644.15	357	669	669	644.15	644.15
HNHendonuclease[Frankiasp.CcI3]	Francci3_0067	456.322	1377	1828	1828	456.322	456.322
sigma-24[Frankiasp.CcI3]	Francci3_0068	434.348	1434	1812	1812	434.348	434.348
peptidaseS1andS6,chymotrypsin/Hap[Frankiasp.CcI3]	Francci3_0069	205.256	1740	1039	1039	205.256	205.256
largeconductancemechanosensitivechannelprotein[Frankiasp.CcI3]	Francci3_0070	543.385	396	626	626	543.385	543.385
hypotheticalproteinFrancci3_0071[Frankiasp.CcI3]	Francci3_0071	153.228	1512	674	674	153.228	153.228
Poly(3-hydroxybutyrate)depolymerase-like[Frankiasp.CcI3]	Francci3_0072	183.969	1179	631	631	183.969	183.969
hypotheticalproteinFrancci3_0073[Frankiasp.CcI3]	Francci3_0073	159.138	594	275	275	159.138	159.138
hypotheticalproteinFrancci3_0074[Frankiasp.CcI3]	Francci3_0074	324.908	1077	1018	1018	324.908	324.908
phageSPO1DNApolymerase-relatedprotein[Frankiasp.CcI3]	Francci3_0075	134.644	651	255	255	134.644	134.644
ErfK/YbiS/YcfS/YnhG[Frankiasp.CcI3]	Francci3_0076	196.563	696	398	398	196.563	196.563
hypotheticalproteinFrancci3_0077[Frankiasp.CcI3]	Francci3_0077	360.046	801	839	839	360.046	360.046
hypotheticalproteinFrancci3_0078[Frankiasp.CcI3]	Francci3_0078	254.85	669	496	496	254.85	254.85
pyridoxamine5'-phosphateoxidase[Frankiasp.CcI3]	Francci3_0079	108.83	837	265	265	108.83	108.83
putativeATP/GTPbindingprotein[Frankiasp.CcI3]	Francci3_0080	195.306	396	225	225	195.306	195.306
citratesynthase2[Frankiasp.CcI3]	Francci3_0081	162.889	1110	526	526	162.889	162.889
phosphoserineaminotransferase[Frankiasp.CcI3]	Francci3_0082	164.995	1125	540	540	164.995	164.995
citratesynthase[Frankiasp.CcI3]	Francci3_0083	334.945	1368	1333	1333	334.945	334.945
twocomponentLuxRfamilytranscriptionalregulator[Frankiasp.CcI3]	Francci3_0084	166.141	720	348	348	166.141	166.141
putativesignaltransductionhistidinekinase[Frankiasp.CcI3]	Francci3_0085	339.062	1764	1740	1740	339.062	339.062
MarRfamilytranscriptionalregulator[Frankiasp.CcI3]	Francci3_0086	91.5046	432	115	115	91.5046	91.5046
dehydrogenasesandrelatedproteins-like[Frankiasp.CcI3]	Francci3_0087	144.06	1131	474	474	144.06	144.06
2',5'RNAligase[Frankiasp.CcI3]	Francci3_0088	92.4678	684	184	184	92.4678	92.4678
responseregulatorreceiverprotein[Frankiasp.CcI3]	Francci3_0089	167.873	516	252	252	167.873	167.873
hypotheticalproteinFrancci3_0090[Frankiasp.CcI3]	Francci3_0090	149.141	915	397	397	149.141	149.141
hypotheticalproteinFrancci3_0091[Frankiasp.CcI3]	Francci3_0091	79.0904	339	78	78	79.0904	79.0904
hypotheticalproteinFrancci3_0092[Frankiasp.CcI3]	Francci3_0092	95.5307	3609	1003	1003	95.5307	95.5307
hypotheticalproteinFrancci3_0093[Frankiasp.CcI3]	Francci3_0093	151.364	813	358	358	151.364	151.364
amidophosphoribosyltransferase[Frankiasp.CcI3]	Francci3_0094	228.739	1635	1088	1088	228.739	228.739
phosphoribosylaminoimidazolesynthetase[Frankiasp.CcI3]	Francci3_0095	181.16	1110	585	585	181.16	181.16
hypotheticalproteinFrancci3_0096[Frankiasp.CcI3]	Francci3_0096	446.695	207	269	269	446.695	446.695
valinedehydrogenase(NAD)[Frankiasp.CcI3]	Francci3_0097	104.951	1071	327	327	104.951	104.951
hypotheticalproteinFrancci3_0098[Frankiasp.CcI3]	Francci3_0098	206.409	831	499	499	206.409	206.409
excisionase/Xis,DNA-binding[Frankiasp.CcI3]	Francci3_0099	572.898	207	345	345	572.898	572.898
hypotheticalproteinFrancci3_0100[Frankiasp.CcI3]	Francci3_0100	246.506	753	540	540	246.506	246.506
hypotheticalproteinFrancci3_0101[Frankiasp.CcI3]	Francci3_0101	354.567	1365	1408	1408	354.567	354.567
hypotheticalproteinFrancci3_0102[Frankiasp.CcI3]	Francci3_0102	109.772	429	137	137	109.772	109.772
putativeisomerase[Frankiasp.CcI3]	Francci3_0103	156.499	369	168	168	156.499	156.499
XREfamilytranscriptionalregulator[Frankiasp.CcI3]	Francci3_0104	232.474	726	491	491	232.474	232.474
hypotheticalproteinFrancci3_0105[Frankiasp.CcI3]	Francci3_0105	286.907	750	626	626	286.907	286.907
glycosyltransferasefamilyprotein[Frankiasp.CcI3]	Francci3_0106	218.784	762	485	485	218.784	218.784
hypotheticalproteinFrancci3_0107[Frankiasp.CcI3]	Francci3_0107	338.602	1539	1516	1516	338.602	338.602
twin-argininetranslocationpathwaysignal[Frankiasp.CcI3]	Francci3_0108	284.703	984	815	815	284.703	284.703
hypotheticalproteinFrancci3_0109[Frankiasp.CcI3]	Francci3_0109	132.846	414	160	160	132.846	132.846
putativeDNAhelicase[Frankiasp.CcI3]	Francci3_0110	192.355	1980	1108	1108	192.355	192.355
putativetransposase,IS891/IS1136/IS1341[Frankiasp.CcI3]	Francci3_0111	126.571	774	285	285	126.571	126.571
B12-dependentmethioninesynthase[Frankiasp.CcI3]	Francci3_0112	188.784	3780	2076	2076	188.784	188.784
enoyl-CoAhydratase[Frankiasp.CcI3]	Francci3_0113	142.079	225	93	93	142.079	142.079
phageintegrase[Frankiasp.CcI3]	Francci3_0114	276.37	1296	1042	1042	276.37	276.37
transposase,IS4[Frankiasp.CcI3]	Francci3_0115	274.715	996	796	796	274.715	274.715
site-specificrecombinaseXerD-like[Frankiasp.CcI3]	Francci3_0116	276.602	384	309	309	276.602	276.602
IS630familytransposase[Frankiasp.CcI3]	Francci3_0117	372.384	624	0	676	372.384	372.384
IS630familytransposase[Frankiasp.CcI3]	Francci3_0118	262.743	522	0	399	262.743	262.743
signaltransductionprotein[Frankiasp.CcI3]	Francci3_0119	398.473	3228	3742	3742	398.473	398.473
responseregulatorreceiverprotein[Frankiasp.CcI3]	Francci3_0120	1823.45	735	21	3899	1823.45	1823.45
transposase,IS4[Frankiasp.CcI3]	Francci3_0121	226.023	1425	0	937	226.023	226.023
transposase,IS4[Frankiasp.CcI3]	Francci3_0122	53.6822	1191	0	186	53.6822	53.6822
hypotheticalproteinFrancci3_0123[Frankiasp.CcI3]	Francci3_0123	258.917	1467	1105	1105	258.917	258.917
AAAATPase[Frankiasp.CcI3]	Francci3_0124	423.643	912	1124	1124	423.643	423.643
hypotheticalproteinFrancci3_0125[Frankiasp.CcI3]	Francci3_0125	314.757	510	467	467	314.757	314.757
hypotheticalproteinFrancci3_0126[Frankiasp.CcI3]	Francci3_0126	336.978	966	947	947	336.978	336.978
XREfamilytranscriptionalregulator[Frankiasp.CcI3]	Francci3_0127	380.568	336	372	372	380.568	380.568
hypotheticalproteinFrancci3_0128[Frankiasp.CcI3]	Francci3_0128	305.98	528	470	470	305.98	305.98
hypotheticalproteinFrancci3_0129[Frankiasp.CcI3]	Francci3_0129	225.814	822	540	540	225.814	225.814
transposaseIS116/IS110/IS902[Frankiasp.CcI3]	Francci3_0130	256.356	1365	828	1018	256.356	256.356
NUDIXhydrolase[Frankiasp.CcI3]	Francci3_0131	339.36	471	465	465	339.36	339.36
hypotheticalproteinFrancci3_0132[Frankiasp.CcI3]	Francci3_0132	471.612	543	745	745	471.612	471.612
hypotheticalproteinFrancci3_0133[Frankiasp.CcI3]	Francci3_0133	216.772	555	350	350	216.772	216.772
hypotheticalproteinFrancci3_0134[Frankiasp.CcI3]	Francci3_0134	296.559	306	264	264	296.559	296.559
hypotheticalproteinFrancci3_0135[Frankiasp.CcI3]	Francci3_0135	352.802	531	545	545	352.802	352.802
hypotheticalproteinFrancci3_0136[Frankiasp.CcI3]	Francci3_0136	278.094	288	233	233	278.094	278.094
hypotheticalproteinFrancci3_0137[Frankiasp.CcI3]	Francci3_0137	234.53	192	131	131	234.53	234.53
celldivisionFtsK/SpoIIIE[Frankiasp.CcI3]	Francci3_0138	411.995	1677	2010	2010	411.995	411.995
hypotheticalproteinFrancci3_0139[Frankiasp.CcI3]	Francci3_0139	523.056	600	913	913	523.056	523.056
hypotheticalproteinFrancci3_0140[Frankiasp.CcI3]	Francci3_0140	254.859	642	476	476	254.859	254.859
PilTprotein-like[Frankiasp.CcI3]	Francci3_0141	175.495	474	242	242	175.495	175.495
prevent-host-deathprotein[Frankiasp.CcI3]	Francci3_0142	227.886	270	179	179	227.886	227.886
responseregulatorreceiverprotein[Frankiasp.CcI3]	Francci3_0143	108.362	774	0	244	108.362	108.362
transposaseIS66[Frankiasp.CcI3]	Francci3_0144	367.618	1713	1702	1832	367.618	367.618
SARPfamilytranscriptionalregulator[Frankiasp.CcI3]	Francci3_0145	184.493	708	380	380	184.493	184.493
short-chaindehydrogenase/reductaseSDR[Frankiasp.CcI3]	Francci3_0146	349.351	735	747	747	349.351	349.351
methylated-DNA--protein-cysteinemethyltransferase[Frankiasp.CcI3]	Francci3_0147	101.724	615	182	182	101.724	101.724
sigma-24[Frankiasp.CcI3]	Francci3_0148	176.82	486	250	250	176.82	176.82
methylated-DNA--protein-cysteinemethyltransferase[Frankiasp.CcI3]	Francci3_0149	93.747	528	144	144	93.747	93.747
putative3-carboxy-cis,cis-muconatecycloisomerase[Frankiasp.CcI3]	Francci3_0150	136.378	1230	488	488	136.378	136.378
transposase,IS4[Frankiasp.CcI3]	Francci3_0151	526.336	753	669	1153	526.336	526.336
DNApolymerase[Frankiasp.CcI3]	Francci3_0152	267.731	303	236	236	267.731	267.731
hypotheticalproteinFrancci3_0153[Frankiasp.CcI3]	Francci3_0153	314.106	348	318	318	314.106	314.106
hypotheticalproteinFrancci3_0155[Frankiasp.CcI3]	Francci3_0155	260.117	966	731	731	260.117	260.117
hypotheticalproteinFrancci3_0156[Frankiasp.CcI3]	Francci3_0156	203.033	1092	645	645	203.033	203.033
hypotheticalproteinFrancci3_0158[Frankiasp.CcI3]	Francci3_0158	283.091	3429	2824	2824	283.091	283.091
hypotheticalproteinFrancci3_0159[Frankiasp.CcI3]	Francci3_0159	692.952	942	1899	1899	692.952	692.952
hypotheticalproteinFrancci3_0160[Frankiasp.CcI3]	Francci3_0160	274.497	417	333	333	274.497	274.497
luciferase-like[Frankiasp.CcI3]	Francci3_0161	408.536	870	1034	1034	408.536	408.536
MerRfamilytranscriptionalregulator[Frankiasp.CcI3]	Francci3_0162	261.624	360	274	274	261.624	261.624
hypotheticalproteinFrancci3_0163[Frankiasp.CcI3]	Francci3_0163	151.686	1371	605	605	151.686	151.686
twin-argininetranslocationpathwaysignal[Frankiasp.CcI3]	Francci3_0164	277.621	915	739	739	277.621	277.621
polysaccharidedeacetylase[Frankiasp.CcI3]	Francci3_0165	436.207	684	868	868	436.207	436.207
hypotheticalproteinFrancci3_0166[Frankiasp.CcI3]	Francci3_0166	280.845	1104	902	902	280.845	280.845
sigma-24[Frankiasp.CcI3]	Francci3_0167	302.287	879	773	773	302.287	302.287
NAD-dependentepimerase/dehydratase[Frankiasp.CcI3]	Francci3_0168	187.18	696	379	379	187.18	187.18
kelchrepeat-containingprotein[Frankiasp.CcI3]	Francci3_0169	192.702	1452	814	814	192.702	192.702
hypotheticalproteinFrancci3_0170[Frankiasp.CcI3]	Francci3_0170	113.502	957	316	316	113.502	113.502
glycosyltransferase,group1[Frankiasp.CcI3]	Francci3_0171	141.938	1269	524	524	141.938	141.938
hypotheticalproteinFrancci3_0172[Frankiasp.CcI3]	Francci3_0172	88.5388	396	102	102	88.5388	88.5388
hypotheticalproteinFrancci3_0173[Frankiasp.CcI3]	Francci3_0173	115.291	483	162	162	115.291	115.291
serinephosphatase[Frankiasp.CcI3]	Francci3_0174	200.734	1173	685	685	200.734	200.734
amidase[Frankiasp.CcI3]	Francci3_0175	151.245	1500	660	660	151.245	151.245
hypotheticalproteinFrancci3_0176[Frankiasp.CcI3]	Francci3_0176	189.027	591	325	325	189.027	189.027
hypotheticalproteinFrancci3_0177[Frankiasp.CcI3]	Francci3_0177	163.526	309	147	147	163.526	163.526
MscSmechanosensitiveionchannel[Frankiasp.CcI3]	Francci3_0178	290.646	1638	1385	1385	290.646	290.646
putativeacetyltransferase[Frankiasp.CcI3]	Francci3_0179	416.755	612	742	742	416.755	416.755
hypotheticalproteinFrancci3_0180[Frankiasp.CcI3]	Francci3_0180	112.87	201	66	66	112.87	112.87
glutamatedecarboxylase[Frankiasp.CcI3]	Francci3_0181	345.702	1401	1409	1409	345.702	345.702
glyoxalase/bleomycinresistanceprotein/dioxygenase[Frankiasp.CcI3]	Francci3_0182	123.082	849	299	304	123.082	123.082
L-threoninealdolase[Frankiasp.CcI3]	Francci3_0183	69.6368	696	135	141	69.6368	69.6368
hypotheticalproteinFrancci3_0184[Frankiasp.CcI3]	Francci3_0184	117.676	555	190	190	117.676	117.676
binding-protein-dependenttransportsystemsinnermembranecomponent[Frankiasp.CcI3]	Francci3_0186	166.473	1497	725	725	166.473	166.473
ABCtransporterrelated[Frankiasp.CcI3]	Francci3_0187	136.404	945	375	375	136.404	136.404
2OG-Fe(II)oxygenase[Frankiasp.CcI3]	Francci3_0188	163.876	1032	492	492	163.876	163.876
hypotheticalproteinFrancci3_0189[Frankiasp.CcI3]	Francci3_0189	253.844	933	689	689	253.844	253.844
Rieske(2Fe-2S)protein[Frankiasp.CcI3]	Francci3_0190	165.608	1098	529	529	165.608	165.608
IS630familytransposase[Frankiasp.CcI3]	Francci3_0191	158.979	240	111	111	158.979	158.979
N-6DNAmethylase[Frankiasp.CcI3]	Francci3_0192	293.905	1752	1498	1498	293.905	293.905
typeIrestriction-modificationsystemspecificitydeterminant[Frankiasp.CcI3]	Francci3_0193	290.159	1251	1056	1056	290.159	290.159
hypotheticalproteinFrancci3_0194[Frankiasp.CcI3]	Francci3_0194	299.205	3126	2721	2721	299.205	299.205
secretionproteinHlyD[Frankiasp.CcI3]	Francci3_0196	151.403	2259	995	995	151.403	151.403
hypotheticalproteinFrancci3_0197[Frankiasp.CcI3]	Francci3_0197	65.8914	1059	203	203	65.8914	65.8914
hypotheticalproteinFrancci3_0198[Frankiasp.CcI3]	Francci3_0199	165.195	1236	594	594	165.195	165.195
ABCtransporterrelated[Frankiasp.CcI3]	Francci3_0199	306.069	876	780	780	306.069	306.069
secretionproteinHlyD[Frankiasp.CcI3]	Francci3_0200	136.794	1470	585	585	136.794	136.794
tetracyclinrepressor-like[Frankiasp.CcI3]	Francci3_0201	299.817	720	628	628	299.817	299.817
hypotheticalproteinFrancci3_0202[Frankiasp.CcI3]	Francci3_0202	88.1382	273	70	70	88.1382	88.1382
NAD-dependentepimerase/dehydratase[Frankiasp.CcI3]	Francci3_0203	116.024	714	241	241	116.024	116.024
putativeO-methyltransferase[Frankiasp.CcI3]	Francci3_0204	563.481	438	718	718	563.481	563.481
hypotheticalproteinFrancci3_0205[Frankiasp.CcI3]	Francci3_0205	203.636	1239	734	734	203.636	203.636
hypotheticalproteinFrancci3_0207[Frankiasp.CcI3]	Francci3_0207	260.464	1131	857	857	260.464	260.464
XREfamilytranscriptionalregulator[Frankiasp.CcI3]	Francci3_0208	295.517	834	717	717	295.517	295.517
NADPH-dependentFMNreductase[Frankiasp.CcI3]	Francci3_0209	417.232	594	721	721	417.232	417.232
MarRfamilytranscriptionalregulator[Frankiasp.CcI3]	Francci3_0210	350.868	675	689	689	350.868	350.868
methane/phenol/toluenehydroxylase[Frankiasp.CcI3]	Francci3_0211	345.893	1596	1606	1606	345.893	345.893
toluene-4-monooxygenasesystemB[Frankiasp.CcI3]	Francci3_0212	149.092	249	108	108	149.092	149.092
Rieske(2Fe-2S)protein[Frankiasp.CcI3]	Francci3_0213	160.592	381	178	178	160.592	160.592
monooxygenasecomponentMmoB/DmpM[Frankiasp.CcI3]	Francci3_0214	268.476	306	239	239	268.476	268.476
methane/phenol/toluenehydroxylase[Frankiasp.CcI3]	Francci3_0215	200.682	1026	599	599	200.682	200.682
carbonicanhydrase[Frankiasp.CcI3]	Francci3_0216	510.336	489	726	726	510.336	510.336
RNAbindingS1[Frankiasp.CcI3]	Francci3_0217	147.165	2595	1111	1111	147.165	147.165
putativeserine/threoninekinaseanti-sigmafactor[Frankiasp.CcI3]	Francci3_0218	144.605	996	419	419	144.605	144.605
hypotheticalproteinFrancci3_0219[Frankiasp.CcI3]	Francci3_0219	182.251	447	237	237	182.251	182.251
hypotheticalproteinFrancci3_0220[Frankiasp.CcI3]	Francci3_0220	166.661	693	336	336	166.661	166.661
hypotheticalproteinFrancci3_0221[Frankiasp.CcI3]	Francci3_0221	320.033	609	567	567	320.033	320.033
alpha/betahydrolasefold[Frankiasp.CcI3]	Francci3_0222	159.077	927	429	429	159.077	159.077
DegT/DnrJ/EryC1/StrSaminotransferase[Frankiasp.CcI3]	Francci3_0223	275.052	1131	905	905	275.052	275.052
NAD-dependentepimerase/dehydratase[Frankiasp.CcI3]	Francci3_0224	212.741	984	609	609	212.741	212.741
UDP-N-acetylglucosamine:LPSN-acetylglucosaminetransferase-like[Frankiasp.CcI3]	Francci3_0225	185.009	1308	704	704	185.009	185.009
hypotheticalproteinFrancci3_0226[Frankiasp.CcI3]	Francci3_0226	172.026	1095	548	548	172.026	172.026
hypotheticalproteinFrancci3_0227[Frankiasp.CcI3]	Francci3_0227	634.5	279	515	515	634.5	634.5
hypotheticalproteinFrancci3_0228[Frankiasp.CcI3]	Francci3_0228	131.554	243	93	93	131.554	131.554
XREfamilytranscriptionalregulator[Frankiasp.CcI3]	Francci3_0229	288.346	906	760	760	288.346	288.346
hypotheticalproteinFrancci3_0230[Frankiasp.CcI3]	Francci3_0230	83.7787	279	68	68	83.7787	83.7787
oxidoreductaseFAD/NAD(P)-binding[Frankiasp.CcI3]	Francci3_0231	179.398	1347	703	703	179.398	179.398
FMN-binding[Frankiasp.CcI3]	Francci3_0232	147.033	519	222	222	147.033	147.033
ApbE-likelipoprotein[Frankiasp.CcI3]	Francci3_0233	183.172	882	470	470	183.172	183.172
twocomponenttranscriptionalregulator[Frankiasp.CcI3]	Francci3_0234	201.811	729	428	428	201.811	201.811
periplasmicsensorsignaltransductionhistidinekinase[Frankiasp.CcI3]	Francci3_0235	121.898	1503	533	533	121.898	121.898
HemKfamilymodificationmethylase[Frankiasp.CcI3]	Francci3_0236	168.3	1011	495	495	168.3	168.3
tyrosinase[Frankiasp.CcI3]	Francci3_0237	363.058	1032	1090	1090	363.058	363.058
hypotheticalproteinFrancci3_0238[Frankiasp.CcI3]	Francci3_0238	403.999	405	476	476	403.999	403.999
hypotheticalproteinFrancci3_0239[Frankiasp.CcI3]	Francci3_0239	114.58	165	55	55	114.58	114.58
TetRfamilytranscriptionalregulator[Frankiasp.CcI3]	Francci3_0240	183.653	846	452	452	183.653	183.653
ABCtransporterrelated[Frankiasp.CcI3]	Francci3_0241	194.593	537	304	304	194.593	194.593
heatshockprotein90[Frankiasp.CcI3]	Francci3_0243	218.775	1953	1243	1243	218.775	218.775
putativesigmafactor[Frankiasp.CcI3]	Francci3_0244	130.826	1206	459	459	130.826	130.826
hypotheticalproteinFrancci3_0245[Frankiasp.CcI3]	Francci3_0245	267.072	408	317	317	267.072	267.072
Rv0623-liketranscriptionfactor[Frankiasp.CcI3]	Francci3_0246	169.323	270	133	133	169.323	169.323
hypotheticalproteinFrancci3_0247[Frankiasp.CcI3]	Francci3_0247	274.139	726	579	579	274.139	274.139
transposase[Frankiasp.CcI3]	Francci3_0248	205.379	636	380	380	205.379	205.379
ABCtransporterrelated[Frankiasp.CcI3]	Francci3_0249	129.706	909	343	343	129.706	129.706
binding-protein-dependenttransportsystemsinnermembranecomponent[Frankiasp.CcI3]	Francci3_0250	192.869	843	473	473	192.869	192.869
putativesulfonatebindingproteinprecursor[Frankiasp.CcI3]	Francci3_0251	255.575	1041	774	774	255.575	255.575
taurinedioxygenase[Frankiasp.CcI3]	Francci3_0252	225.08	927	607	607	225.08	225.08
ROK[Frankiasp.CcI3]	Francci3_0253	147.212	1401	600	600	147.212	147.212
peptidaseM48,Ste24p[Frankiasp.CcI3]	Francci3_0254	123.847	1224	441	441	123.847	123.847
CopYfamilytranscriptionalregulator[Frankiasp.CcI3]	Francci3_0255	245.176	558	398	398	245.176	245.176
cytochromebdubiquinoloxidase,subunitI[Frankiasp.CcI3]	Francci3_0256	143.637	1668	697	697	143.637	143.637
cytochromebdubiquinoloxidase,subunitII[Frankiasp.CcI3]	Francci3_0257	289.392	993	836	836	289.392	289.392
abortiveinfectionprotein[Frankiasp.CcI3]	Francci3_0258	144.379	819	344	344	144.379	144.379
CHAD[Frankiasp.CcI3]	Francci3_0259	196.297	1569	896	896	196.297	196.297
cold-shockDNA-bindingproteinfamilyprotein[Frankiasp.CcI3]	Francci3_0260	1592.32	204	945	945	1592.32	1592.32
aspartatesemialdehydedehydrogenase[Frankiasp.CcI3]	Francci3_0261	165.822	1080	521	521	165.822	165.822
aspartatekinase[Frankiasp.CcI3]	Francci3_0262	209.115	1269	772	772	209.115	209.115
stressprotein[Frankiasp.CcI3]	Francci3_0263	273.228	585	465	465	273.228	273.228
alcoholdehydrogenaseGroES-likeprotein[Frankiasp.CcI3]	Francci3_0264	214.364	999	623	623	214.364	214.364
hypotheticalproteinFrancci3_0265[Frankiasp.CcI3]	Francci3_0265	199.566	453	263	263	199.566	199.566
hypotheticalproteinFrancci3_0266[Frankiasp.CcI3]	Francci3_0266	139.762	273	111	111	139.762	139.762
hypotheticalproteinFrancci3_0267[Frankiasp.CcI3]	Francci3_0267	220.217	615	394	394	220.217	220.217
recombinationproteinRecR[Frankiasp.CcI3]	Francci3_0268	265.252	600	463	463	265.252	265.252
hypotheticalproteinFrancci3_0269[Frankiasp.CcI3]	Francci3_0269	106.653	477	148	148	106.653	106.653
DNApolymeraseIIIsubunitsgammaandtau[Frankiasp.CcI3]	Francci3_0270	124.727	2439	885	885	124.727	124.727
hypotheticalproteinFrancci3_0272[Frankiasp.CcI3]	Francci3_0272	119.812	657	229	229	119.812	119.812
hypotheticalproteinFrancci3_0273[Frankiasp.CcI3]	Francci3_0273	400.304	474	552	552	400.304	400.304
hypotheticalproteinFrancci3_0274[Frankiasp.CcI3]	Francci3_0274	178.039	585	303	303	178.039	178.039
hypotheticalproteinFrancci3_0275[Frankiasp.CcI3]	Francci3_0275	193.702	1047	590	590	193.702	193.702
WD-40repeat-containingprotein[Frankiasp.CcI3]	Francci3_0276	197.607	2985	1716	1716	197.607	197.607
transposaseIS66[Frankiasp.CcI3]	Francci3_0277	17.3859	1641	0	83	17.3859	17.3859
hypotheticalproteinFrancci3_0278[Frankiasp.CcI3]	Francci3_0278	91.3642	459	122	122	91.3642	91.3642
pyridoxal-dependentdecarboxylase[Frankiasp.CcI3]	Francci3_0279	157.237	1386	634	634	157.237	157.237
tRNA-adenosinedeaminase[Frankiasp.CcI3]	Francci3_0280	102.28	531	158	158	102.28	102.28
hypotheticalproteinFrancci3_0281[Frankiasp.CcI3]	Francci3_0281	210.296	492	301	301	210.296	210.296
Murligase[Frankiasp.CcI3]	Francci3_0282	190.142	1251	692	692	190.142	190.142
CobB/CobQ-likeglutamineamidotransferase[Frankiasp.CcI3]	Francci3_0283	194.046	744	420	420	194.046	194.046
Poly(3-hydroxybutyrate)depolymerase-like[Frankiasp.CcI3]	Francci3_0284	150.121	648	283	283	150.121	150.121
NLP/P60[Frankiasp.CcI3]	Francci3_0285	213.323	1107	687	687	213.323	213.323
hypotheticalproteinFrancci3_0286[Frankiasp.CcI3]	Francci3_0286	121.685	387	137	137	121.685	121.685
magnesiumandcobalttransportproteinCorA[Frankiasp.CcI3]	Francci3_0287	211.854	1311	808	808	211.854	211.854
phenazinebiosynthesisPhzC/PhzFprotein[Frankiasp.CcI3]	Francci3_0288	139.614	714	290	290	139.614	139.614
hypotheticalproteinFrancci3_0289[Frankiasp.CcI3]	Francci3_0289	241.499	780	548	548	241.499	241.499
responseregulatorreceivermodulatedserinephosphatase[Frankiasp.CcI3]	Francci3_0290	194.287	1173	663	663	194.287	194.287
multi-sensorsignaltransductionhistidinekinase[Frankiasp.CcI3]	Francci3_0291	243.271	1632	1155	1155	243.271	243.271
hypotheticalproteinFrancci3_0292[Frankiasp.CcI3]	Francci3_0292	91.249	663	176	176	91.249	91.249
hypotheticalproteinFrancci3_0293[Frankiasp.CcI3]	Francci3_0293	195.353	1332	757	757	195.353	195.353
interferon-inducedtransmembraneprotein[Frankiasp.CcI3]	Francci3_0294	197.635	567	326	326	197.635	197.635
heatshockproteinDnaJ-like[Frankiasp.CcI3]	Francci3_0295	195.529	1155	657	657	195.529	195.529
insertionelementhypotheticalprotein[Frankiasp.CcI3]	Francci3_0296	307.107	1248	513	1115	307.107	307.107
transposase,IS4[Frankiasp.CcI3]	Francci3_0297	224.094	1425	0	929	224.094	224.094
GCN5-relatedN-acetyltransferase[Frankiasp.CcI3]	Francci3_0298	448.23	477	622	622	448.23	448.23
hypotheticalproteinFrancci3_0299[Frankiasp.CcI3]	Francci3_0299	269.161	1014	794	794	269.161	269.161
transposase,IS4[Frankiasp.CcI3]	Francci3_0300	0	1230	0	0	0	0
XREfamilytranscriptionalregulator[Frankiasp.CcI3]	Francci3_0301	331.463	504	486	486	331.463	331.463
ABC-typemultidrugtransportsystemATPasecomponent[Frankiasp.CcI3]	Francci3_0302	34.9328	246	25	25	34.9328	34.9328
twocomponentLuxRfamilytranscriptionalregulator[Frankiasp.CcI3]	Francci3_0303	109.783	645	206	206	109.783	109.783
putativesignaltransductionhistidinekinase[Frankiasp.CcI3]	Francci3_0304	54.6044	384	61	61	54.6044	54.6044
histidinekinase,dimerisationandphosphoacceptorregion[Frankiasp.CcI3]	Francci3_0305	133.369	933	362	362	133.369	133.369
thymidylatekinase[Frankiasp.CcI3]	Francci3_0306	258.746	639	481	481	258.746	258.746
fattyaciddesaturase,type2[Frankiasp.CcI3]	Francci3_0307	336.418	939	919	919	336.418	336.418
twocomponenttranscriptionalregulator[Frankiasp.CcI3]	Francci3_0308	175.689	720	368	368	175.689	175.689
periplasmicsensorsignaltransductionhistidinekinase[Frankiasp.CcI3]	Francci3_0309	166.442	1425	690	690	166.442	166.442
hypotheticalproteinFrancci3_0310[Frankiasp.CcI3]	Francci3_0310	305.546	963	856	856	305.546	305.546
hypotheticalproteinFrancci3_0311[Frankiasp.CcI3]	Francci3_0311	297.907	1230	1066	1066	297.907	297.907
putativetranscriptionalregulator[Frankiasp.CcI3]	Francci3_0312	107.51	1167	365	365	107.51	107.51
hypotheticalproteinFrancci3_0313[Frankiasp.CcI3]	Francci3_0313	134.384	486	190	190	134.384	134.384
amidohydrolase2[Frankiasp.CcI3]	Francci3_0314	170.233	1155	572	572	170.233	170.233
L-glutaminesynthetase[Frankiasp.CcI3]	Francci3_0315	174.266	1578	800	800	174.266	174.266
saccharopinedehydrogenase[Frankiasp.CcI3]	Francci3_0316	109.082	1188	377	377	109.082	109.082
pyruvatecarboxylase[Frankiasp.CcI3]	Francci3_0317	139.572	3411	1385	1385	139.572	139.572
glycosyltransferasefamilyprotein[Frankiasp.CcI3]	Francci3_0318	180.444	1383	726	726	180.444	180.444
glycosyltransferasefamilyprotein[Frankiasp.CcI3]	Francci3_0319	130.414	2388	906	906	130.414	130.414
periplasmicsensorsignaltransductionhistidinekinase[Frankiasp.CcI3]	Francci3_0320	193.314	1659	933	933	193.314	193.314
twocomponenttranscriptionalregulator[Frankiasp.CcI3]	Francci3_0321	242.391	1221	861	861	242.391	242.391
WD-40repeat-containingprotein[Frankiasp.CcI3]	Francci3_0322	222.072	2619	1692	1692	222.072	222.072
hypotheticalproteinFrancci3_0323[Frankiasp.CcI3]	Francci3_0323	155.987	606	275	275	155.987	155.987
responseregulatorreceiverprotein[Frankiasp.CcI3]	Francci3_0324	79.2261	807	186	186	79.2261	79.2261
putativesignaltransductionhistidinekinase[Frankiasp.CcI3]	Francci3_0325	167.842	1323	646	646	167.842	167.842
hypotheticalproteinFrancci3_0326[Frankiasp.CcI3]	Francci3_0326	183.604	249	133	133	183.604	183.604
vonWillebrandfactor,typeA[Frankiasp.CcI3]	Francci3_0327	149.512	1968	856	856	149.512	149.512
hypotheticalproteinFrancci3_0328[Frankiasp.CcI3]	Francci3_0328	113.575	684	226	226	113.575	113.575
hypotheticalproteinFrancci3_0329[Frankiasp.CcI3]	Francci3_0329	263.435	351	269	269	263.435	263.435
MarRfamilytranscriptionalregulator[Frankiasp.CcI3]	Francci3_0330	245.297	426	304	304	245.297	245.297
hypotheticalproteinFrancci3_0331[Frankiasp.CcI3]	Francci3_0331	318.45	1101	1020	1020	318.45	318.45
metallophosphoesterase[Frankiasp.CcI3]	Francci3_0332	140.085	876	357	357	140.085	140.085
Rieske(2Fe-2S)protein[Frankiasp.CcI3]	Francci3_0333	144.47	897	377	377	144.47	144.47
hypotheticalproteinFrancci3_0334[Frankiasp.CcI3]	Francci3_0334	199.513	429	249	249	199.513	199.513
hypotheticalproteinFrancci3_0335[Frankiasp.CcI3]	Francci3_0335	194.399	267	151	151	194.399	194.399
hypotheticalproteinFrancci3_0336[Frankiasp.CcI3]	Francci3_0336	287.813	252	211	211	287.813	287.813
hypotheticalproteinFrancci3_0337[Frankiasp.CcI3]	Francci3_0337	188.982	231	127	127	188.982	188.982
L-asparaginaseII[Frankiasp.CcI3]	Francci3_0338	150.727	1008	442	442	150.727	150.727
heatshockproteinDnaJ-like[Frankiasp.CcI3]	Francci3_0339	287.903	591	495	495	287.903	287.903
L-carnitinedehydratase/bileacid-inducibleproteinF[Frankiasp.CcI3]	Francci3_0340	157.053	1392	636	636	157.053	157.053
extracellularligand-bindingreceptor[Frankiasp.CcI3]	Francci3_0341	233.566	1170	795	795	233.566	233.566
inner-membranetranslocator[Frankiasp.CcI3]	Francci3_0342	151.422	933	411	411	151.422	151.422
inner-membranetranslocator[Frankiasp.CcI3]	Francci3_0343	177.343	1413	729	729	177.343	177.343
ABCtransporterrelated[Frankiasp.CcI3]	Francci3_0344	132.26	1011	389	389	132.26	132.26
ABCtransporterrelated[Frankiasp.CcI3]	Francci3_0345	202.283	729	429	429	202.283	202.283
FAD-linkedoxidoreductase[Frankiasp.CcI3]	Francci3_0346	160.75	1422	665	665	160.75	160.75
acyltransferase3[Frankiasp.CcI3]	Francci3_0347	368.994	1293	1388	1388	368.994	368.994
short-chaindehydrogenase/reductaseSDR[Frankiasp.CcI3]	Francci3_0348	146.385	843	359	359	146.385	146.385
ATPase,E1-E2type[Frankiasp.CcI3]	Francci3_0349	120.678	4566	1603	1603	120.678	120.678
hypotheticalproteinFrancci3_0350[Frankiasp.CcI3]	Francci3_0350	169.141	1197	589	589	169.141	169.141
short-chaindehydrogenase/reductaseSDR[Frankiasp.CcI3]	Francci3_0351	211.502	876	530	539	211.502	211.502
luciferase-like[Frankiasp.CcI3]	Francci3_0352	171.87	1068	530	534	171.87	171.87
hypotheticalproteinFrancci3_0353[Frankiasp.CcI3]	Francci3_0353	195.32	579	329	329	195.32	195.32
hypotheticalproteinFrancci3_0354[Frankiasp.CcI3]	Francci3_0354	150.326	1077	471	471	150.326	150.326
hypotheticalproteinFrancci3_0355[Frankiasp.CcI3]	Francci3_0355	166.919	486	236	236	166.919	166.919
hypotheticalproteinFrancci3_0356[Frankiasp.CcI3]	Francci3_0356	159.648	900	418	418	159.648	159.648
OmpA/MotB[Frankiasp.CcI3]	Francci3_0357	219.408	564	360	360	219.408	219.408
methyltransferasetype11[Frankiasp.CcI3]	Francci3_0358	149.932	1089	475	475	149.932	149.932
serine/threonineproteinkinase[Frankiasp.CcI3]	Francci3_0359	196.888	1896	1086	1086	196.888	196.888
serine/threonineproteinkinase[Frankiasp.CcI3]	Francci3_0360	125.385	1527	557	557	125.385	125.385
TRAP-typeuncharacterizedtransportsystemperiplasmiccomponent-like[Frankiasp.CcI3]	Francci3_0361	185.749	1164	629	629	185.749	185.749
hypotheticalproteinFrancci3_0362[Frankiasp.CcI3]	Francci3_0362	169.679	2040	1007	1007	169.679	169.679
hypotheticalproteinFrancci3_0363[Frankiasp.CcI3]	Francci3_0363	156.432	501	228	228	156.432	156.432
hypotheticalproteinFrancci3_0364[Frankiasp.CcI3]	Francci3_0364	147.479	303	130	130	147.479	147.479
thioesterase[Frankiasp.CcI3]	Francci3_0365	118.061	1086	373	373	118.061	118.061
hypotheticalproteinFrancci3_0366[Frankiasp.CcI3]	Francci3_0366	76.9832	192	43	43	76.9832	76.9832
short-chaindehydrogenase/reductaseSDR[Frankiasp.CcI3]	Francci3_0367	155.63	762	345	345	155.63	155.63
diguanylatecyclase[Frankiasp.CcI3]	Francci3_0368	249.666	4023	2922	2922	249.666	249.666
acyl-CoAdehydrogenase-like[Frankiasp.CcI3]	Francci3_0369	152.093	1686	746	746	152.093	152.093
hypotheticalproteinFrancci3_0370[Frankiasp.CcI3]	Francci3_0370	138.307	1101	443	443	138.307	138.307
hypotheticalproteinFrancci3_0371[Frankiasp.CcI3]	Francci3_0371	316.922	846	780	780	316.922	316.922
hypotheticalproteinFrancci3_0372[Frankiasp.CcI3]	Francci3_0372	87.7412	333	85	85	87.7412	87.7412
hypotheticalproteinFrancci3_0373[Frankiasp.CcI3]	Francci3_0373	141.662	990	408	408	141.662	141.662
cystathioninegamma-lyase[Frankiasp.CcI3]	Francci3_0374	215.456	1179	739	739	215.456	215.456
cystathioninebeta-synthase[Frankiasp.CcI3]	Francci3_0375	294.739	1389	1191	1191	294.739	294.739
hypotheticalproteinFrancci3_0376[Frankiasp.CcI3]	Francci3_0376	253.773	405	299	299	253.773	253.773
diguanylatecyclase/phosphodiesterase[Frankiasp.CcI3]	Francci3_0377	361.901	3066	3228	3228	361.901	361.901
ABCtransporterrelated[Frankiasp.CcI3]	Francci3_0378	290.017	1734	1463	1463	290.017	290.017
ABCtransporterrelated[Frankiasp.CcI3]	Francci3_0379	258.067	1962	1473	1473	258.067	258.067
ABC-typebranched-chainaminoacidtransportsystemsperiplasmiccomponent-like[Frankiasp.CcI3]	Francci3_0380	293.045	1329	1133	1133	293.045	293.045
inner-membranetranslocator[Frankiasp.CcI3]	Francci3_0381	246.189	2079	1489	1489	246.189	246.189
ABCtransporterrelated[Frankiasp.CcI3]	Francci3_0382	113.942	1617	536	536	113.942	113.942
thiaminebiosynthesisproteinThiC[Frankiasp.CcI3]	Francci3_0383	244.951	1959	1396	1396	244.951	244.951
hypotheticalproteinFrancci3_0384[Frankiasp.CcI3]	Francci3_0384	484.36	330	465	465	484.36	484.36
hypotheticalproteinFrancci3_0385[Frankiasp.CcI3]	Francci3_0385	106.196	246	76	76	106.196	106.196
hypotheticalproteinFrancci3_0386[Frankiasp.CcI3]	Francci3_0386	391.003	240	273	273	391.003	391.003
hypotheticalproteinFrancci3_0387[Frankiasp.CcI3]	Francci3_0387	248.395	411	297	297	248.395	248.395
hypotheticalproteinFrancci3_0388[Frankiasp.CcI3]	Francci3_0388	437.807	486	619	619	437.807	437.807
hypotheticalproteinFrancci3_0389[Frankiasp.CcI3]	Francci3_0389	128.574	393	147	147	128.574	128.574
XREfamilytranscriptionalregulator[Frankiasp.CcI3]	Francci3_0390	363.381	315	333	333	363.381	363.381
transposase,IS4[Frankiasp.CcI3]	Francci3_0391	878.444	1287	5	3289	878.444	878.444
transposase,IS4[Frankiasp.CcI3]	Francci3_0392	173.481	1173	0	592	173.481	173.481
recombinase[Frankiasp.CcI3]	Francci3_0393	211.633	1569	966	966	211.633	211.633
cupin4[Frankiasp.CcI3]	Francci3_0394	329.381	1221	1170	1170	329.381	329.381
hypotheticalproteinFrancci3_0395[Frankiasp.CcI3]	Francci3_0395	232.123	696	470	470	232.123	232.123
hypotheticalproteinFrancci3_0396[Frankiasp.CcI3]	Francci3_0396	293.972	891	762	762	293.972	293.972
hypotheticalproteinFrancci3_0397[Frankiasp.CcI3]	Francci3_0397	481.235	210	294	294	481.235	481.235
putativeDNA-bindingprotein[Frankiasp.CcI3]	Francci3_0398	344.896	891	894	894	344.896	344.896
hypotheticalproteinFrancci3_0399[Frankiasp.CcI3]	Francci3_0399	141.54	306	126	126	141.54	141.54
putativesignaltransductionhistidinekinase[Frankiasp.CcI3]	Francci3_0400	215.679	612	384	384	215.679	215.679
hypotheticalproteinFrancci3_0401[Frankiasp.CcI3]	Francci3_0401	281.413	546	447	447	281.413	281.413
transposase,IS4[Frankiasp.CcI3]	Francci3_0402	207.511	651	206	393	207.511	207.511
hypotheticalproteinFrancci3_0403[Frankiasp.CcI3]	Francci3_0403	145.339	447	189	189	145.339	145.339
hypotheticalproteinFrancci3_0404[Frankiasp.CcI3]	Francci3_0404	209.943	1431	874	874	209.943	209.943
excisionase/Xis,DNA-binding[Frankiasp.CcI3]	Francci3_0405	315.094	192	176	176	315.094	315.094
hypotheticalproteinFrancci3_0406[Frankiasp.CcI3]	Francci3_0406	256.658	300	224	224	256.658	256.658
phageintegrase[Frankiasp.CcI3]	Francci3_0407	206.653	1512	909	909	206.653	206.653
majorfacilitatortransporter[Frankiasp.CcI3]	Francci3_0408	221.159	1332	857	857	221.159	221.159
peptidoglycan-bindingLysM[Frankiasp.CcI3]	Francci3_0409	199.564	4158	2414	2414	199.564	199.564
hypotheticalproteinFrancci3_0410[Frankiasp.CcI3]	Francci3_0410	174.257	288	146	146	174.257	174.257
hypotheticalproteinFrancci3_0411[Frankiasp.CcI3]	Francci3_0411	143.861	270	113	113	143.861	143.861
celldivisionFtsK/SpoIIIE[Frankiasp.CcI3]	Francci3_0412	231.444	4815	3242	3242	231.444	231.444
hypotheticalproteinFrancci3_0413[Frankiasp.CcI3]	Francci3_0413	177.767	408	211	211	177.767	177.767
putativeryanodinereceptor[Frankiasp.CcI3]	Francci3_0414	275.216	306	245	245	275.216	275.216
TrkA-like[Frankiasp.CcI3]	Francci3_0415	221.368	1500	966	966	221.368	221.368
hypotheticalproteinFrancci3_0416[Frankiasp.CcI3]	Francci3_0416	167.976	309	151	151	167.976	167.976
hypotheticalproteinFrancci3_0417[Frankiasp.CcI3]	Francci3_0417	106.941	405	126	126	106.941	106.941
lysyl-tRNAsynthetase[Frankiasp.CcI3]	Francci3_0418	407.184	1452	1720	1720	407.184	407.184
integrase[Frankiasp.CcI3]	Francci3_0419	397.333	558	645	645	397.333	397.333
PIIuridylyl-transferase[Frankiasp.CcI3]	Francci3_0420	190.237	2358	1305	1305	190.237	190.237
nitrogenregulatoryproteinP-II[Frankiasp.CcI3]	Francci3_0421	241.22	342	240	240	241.22	241.22
ammoniumtransporter[Frankiasp.CcI3]	Francci3_0422	352.532	1290	1323	1323	352.532	352.532
NLP/P60[Frankiasp.CcI3]	Francci3_0423	132.265	1380	531	531	132.265	132.265
irondependentrepressor[Frankiasp.CcI3]	Francci3_0424	276.339	765	615	615	276.339	276.339
sulphatetransporter[Frankiasp.CcI3]	Francci3_0425	212.257	1749	1080	1080	212.257	212.257
ArsRfamilytranscriptionalregulator[Frankiasp.CcI3]	Francci3_0426	307.192	348	311	311	307.192	307.192
malicenzyme-like[Frankiasp.CcI3]	Francci3_0427	265.88	1245	963	963	265.88	265.88
3-dehydroquinatedehydratase[Frankiasp.CcI3]	Francci3_0428	186.289	441	239	239	186.289	186.289
DegT/DnrJ/EryC1/StrSaminotransferase[Frankiasp.CcI3]	Francci3_0429	204.712	1167	695	695	204.712	204.712
oxidoreductase-like[Frankiasp.CcI3]	Francci3_0430	118.227	1131	389	389	118.227	118.227
3-amino-5-hydroxybenoicacidsynthesisrelated[Frankiasp.CcI3]	Francci3_0431	154.943	792	357	357	154.943	154.943
ROK[Frankiasp.CcI3]	Francci3_0432	144.384	1038	436	436	144.384	144.384
shikimatedehydrogenase[Frankiasp.CcI3]	Francci3_0433	109.143	822	261	261	109.143	109.143
3-dehydroquinatesynthase[Frankiasp.CcI3]	Francci3_0434	158.871	1071	495	495	158.871	158.871
MarRfamilytranscriptionalregulator[Frankiasp.CcI3]	Francci3_0435	138.861	453	183	183	138.861	138.861
glyoxalase/bleomycinresistanceprotein/dioxygenase[Frankiasp.CcI3]	Francci3_0436	152.26	447	198	198	152.26	152.26
FADdependentoxidoreductase[Frankiasp.CcI3]	Francci3_0437	203.952	1650	979	979	203.952	203.952
selenocysteinesynthase[Frankiasp.CcI3]	Francci3_0439	265.072	1608	1240	1240	265.072	265.072
hypotheticalproteinFrancci3_0440[Frankiasp.CcI3]	Francci3_0440	103.602	501	151	151	103.602	103.602
anti-sigma-factorantagonistdomain-containingprotein[Frankiasp.CcI3]	Francci3_0441	701.307	348	710	710	701.307	701.307
GCN5-relatedN-acetyltransferase[Frankiasp.CcI3]	Francci3_0442	157.755	1035	475	475	157.755	157.755
responseregulatorreceiverprotein[Frankiasp.CcI3]	Francci3_0443	160.229	753	351	351	160.229	160.229
hypotheticalproteinFrancci3_0444[Frankiasp.CcI3]	Francci3_0444	309.126	864	777	777	309.126	309.126
thiamineS[Frankiasp.CcI3]	Francci3_0445	166.024	294	142	142	166.024	166.024
putativeintegralmembraneprotein[Frankiasp.CcI3]	Francci3_0446	100.359	846	247	247	100.359	100.359
thioredoxin-related[Frankiasp.CcI3]	Francci3_0447	950.933	441	1220	1220	950.933	950.933
hypotheticalproteinFrancci3_0448[Frankiasp.CcI3]	Francci3_0448	374.839	420	458	458	374.839	374.839
rhodanese-likeprotein[Frankiasp.CcI3]	Francci3_0449	587.736	834	1426	1426	587.736	587.736
hypotheticalproteinFrancci3_0450[Frankiasp.CcI3]	Francci3_0450	355.197	300	310	310	355.197	355.197
hypotheticalproteinFrancci3_0451[Frankiasp.CcI3]	Francci3_0451	98.2111	294	84	84	98.2111	98.2111
hypotheticalproteinFrancci3_0452[Frankiasp.CcI3]	Francci3_0452	181.266	567	299	299	181.266	181.266
hypotheticalproteinFrancci3_0453[Frankiasp.CcI3]	Francci3_0453	47.1799	102	14	14	47.1799	47.1799
hypotheticalproteinFrancci3_0454[Frankiasp.CcI3]	Francci3_0454	129.563	390	147	147	129.563	129.563
hypotheticalproteinFrancci3_0455[Frankiasp.CcI3]	Francci3_0455	186.105	495	268	268	186.105	186.105
glycosyltransferase,group1[Frankiasp.CcI3]	Francci3_0456	225.48	1308	858	858	225.48	225.48
hypotheticalproteinFrancci3_0457[Frankiasp.CcI3]	Francci3_0457	89.2868	1128	282	293	89.2868	89.2868
aldo/ketoreductase[Frankiasp.CcI3]	Francci3_0458	123.948	954	330	344	123.948	123.948
hypotheticalproteinFrancci3_0459[Frankiasp.CcI3]	Francci3_0459	235.67	528	362	362	235.67	235.67
XREfamilytranscriptionalregulator[Frankiasp.CcI3]	Francci3_0460	210.531	978	599	599	210.531	210.531
hypotheticalproteinFrancci3_0461[Frankiasp.CcI3]	Francci3_0461	108.135	1440	453	453	108.135	108.135
binding-protein-dependenttransportsystemsinnermembranecomponent[Frankiasp.CcI3]	Francci3_0462	237.506	906	626	626	237.506	237.506
binding-protein-dependenttransportsystemsinnermembranecomponent[Frankiasp.CcI3]	Francci3_0463	250.154	966	703	703	250.154	250.154
extracellularsolute-bindingprotein[Frankiasp.CcI3]	Francci3_0464	170.478	1359	674	674	170.478	170.478
ABCtransporterrelated[Frankiasp.CcI3]	Francci3_0465	153.466	1158	517	517	153.466	153.466
tetratricopeptideTPR_2[Frankiasp.CcI3]	Francci3_0466	134.186	1350	527	527	134.186	134.186
glycinecleavageTprotein(aminomethyltransferase)[Frankiasp.CcI3]	Francci3_0467	128.234	1158	432	432	128.234	128.234
phosphoglyceratemutase[Frankiasp.CcI3]	Francci3_0468	349.228	1002	1018	1018	349.228	349.228
phosphateuptakeregulator,PhoU[Frankiasp.CcI3]	Francci3_0469	180.357	648	340	340	180.357	180.357
histidinekinase[Frankiasp.CcI3]	Francci3_0470	290.215	1278	1079	1079	290.215	290.215
twocomponenttranscriptionalregulator[Frankiasp.CcI3]	Francci3_0471	412.386	681	817	817	412.386	412.386
Ppx/GppAphosphatase[Frankiasp.CcI3]	Francci3_0472	142.49	936	388	388	142.49	142.49
xyloseisomerase-like[Frankiasp.CcI3]	Francci3_0473	182.438	927	492	492	182.438	182.438
UbiE/COQ5methyltransferase[Frankiasp.CcI3]	Francci3_0474	153.347	798	356	356	153.347	153.347
acyltransferase3[Frankiasp.CcI3]	Francci3_0475	195.941	2142	1221	1221	195.941	195.941
pyrroline-5-carboxylatereductase[Frankiasp.CcI3]	Francci3_0476	298.848	804	699	699	298.848	298.848
hypotheticalproteinFrancci3_0477[Frankiasp.CcI3]	Francci3_0477	249.992	99	72	72	249.992	249.992
hypotheticalproteinFrancci3_0478[Frankiasp.CcI3]	Francci3_0478	208.219	870	527	527	208.219	208.219
NAD-dependentepimerase/dehydratase[Frankiasp.CcI3]	Francci3_0479	222.704	1065	690	690	222.704	222.704
phospholipid/glycerolacyltransferase[Frankiasp.CcI3]	Francci3_0480	273.753	1110	884	884	273.753	273.753
HADfamilyhydrolase[Frankiasp.CcI3]	Francci3_0481	120.773	888	312	312	120.773	120.773
sigma-24[Frankiasp.CcI3]	Francci3_0482	110.265	717	230	230	110.265	110.265
glutaredoxin2[Frankiasp.CcI3]	Francci3_0483	495.777	312	450	450	495.777	495.777
redox-sensingtranscriptionalrepressorRex[Frankiasp.CcI3]	Francci3_0484	423.434	1143	1408	1408	423.434	423.434
glutamyl-tRNAreductase[Frankiasp.CcI3]	Francci3_0485	157.366	1422	651	651	157.366	157.366
porphobilinogendeaminase[Frankiasp.CcI3]	Francci3_0486	134.834	1188	466	466	134.834	134.834
uroporphyrinogen-IIIsynthase/uroporphyrinogen-IIIC-methyltransferase[Frankiasp.CcI3]	Francci3_0487	139.267	1824	739	739	139.267	139.267
delta-aminolevulinicaciddehydratase[Frankiasp.CcI3]	Francci3_0488	129.7	1023	386	386	129.7	129.7
heavymetaltransport/detoxificationprotein[Frankiasp.CcI3]	Francci3_0489	412.487	225	270	270	412.487	412.487
heavymetaltranslocatingP-typeATPase[Frankiasp.CcI3]	Francci3_0490	162.916	2553	1210	1210	162.916	162.916
methionyl-tRNAsynthetase[Frankiasp.CcI3]	Francci3_0491	252.426	1566	1150	1150	252.426	252.426
hypotheticalproteinFrancci3_0492[Frankiasp.CcI3]	Francci3_0492	187.371	255	139	139	187.371	187.371
hypotheticalproteinFrancci3_0494[Frankiasp.CcI3]	Francci3_0494	286.031	822	684	684	286.031	286.031
hypotheticalproteinFrancci3_0495[Frankiasp.CcI3]	Francci3_0495	297.096	339	293	293	297.096	297.096
integrase[Frankiasp.CcI3]	Francci3_0496	178.648	1572	817	817	178.648	178.648
hypotheticalproteinFrancci3_0497[Frankiasp.CcI3]	Francci3_0497	187.026	1134	617	617	187.026	187.026
hypotheticalproteinFrancci3_0498[Frankiasp.CcI3]	Francci3_0498	290.693	810	685	685	290.693	290.693
hypotheticalproteinFrancci3_0499[Frankiasp.CcI3]	Francci3_0499	535.554	405	631	631	535.554	535.554
hypotheticalproteinFrancci3_0500[Frankiasp.CcI3]	Francci3_0500	143.388	525	219	219	143.388	143.388
hypotheticalproteinFrancci3_0501[Frankiasp.CcI3]	Francci3_0501	402.971	354	415	415	402.971	402.971
putativemethyltransferase[Frankiasp.CcI3]	Francci3_0502	358.981	654	683	683	358.981	358.981
MerRfamilytranscriptionalregulator[Frankiasp.CcI3]	Francci3_0503	54.4723	183	29	29	54.4723	54.4723
transposaseIS66[Frankiasp.CcI3]	Francci3_0505	257.903	1734	0	1301	257.903	257.903
hypotheticalproteinFrancci3_0506[Frankiasp.CcI3]	Francci3_0506	212.969	276	171	171	212.969	212.969
glutamate-1-semialdehydeaminotransferase[Frankiasp.CcI3]	Francci3_0507	130.515	1359	516	516	130.515	130.515
phosphoglyceratemutase[Frankiasp.CcI3]	Francci3_0508	97.0744	648	183	183	97.0744	97.0744
methyltransferasetype12[Frankiasp.CcI3]	Francci3_0509	114.93	981	328	328	114.93	114.93
putativesecretedprotein[Frankiasp.CcI3]	Francci3_0510	206.789	630	379	379	206.789	206.789
cytochromecbiogenesisprotein,transmembraneregion[Frankiasp.CcI3]	Francci3_0511	182.887	936	498	498	182.887	182.887
ResB-like[Frankiasp.CcI3]	Francci3_0512	248.662	2115	1530	1530	248.662	248.662
cytochromecassemblyprotein[Frankiasp.CcI3]	Francci3_0513	167.839	1194	583	583	167.839	167.839
hypotheticalproteinFrancci3_0514[Frankiasp.CcI3]	Francci3_0514	225.125	426	279	279	225.125	225.125
3-octaprenyl-4hydroxybenzoatedecarboxylase[Frankiasp.CcI3]	Francci3_0515	252.165	1524	1118	1118	252.165	252.165
prenyltransferase[Frankiasp.CcI3]	Francci3_0516	225.937	960	631	631	225.937	225.937
3-octaprenyl-4-hydroxybenzoatecarboxy-lyase[Frankiasp.CcI3]	Francci3_0517	110.19	783	251	251	110.19	110.19
hypotheticalproteinFrancci3_0518[Frankiasp.CcI3]	Francci3_0518	170.558	393	195	195	170.558	170.558
hypotheticalproteinFrancci3_0519[Frankiasp.CcI3]	Francci3_0519	262.366	1149	877	877	262.366	262.366
hypotheticalproteinFrancci3_0520[Frankiasp.CcI3]	Francci3_0520	236.174	294	202	202	236.174	236.174
hypotheticalproteinFrancci3_0521[Frankiasp.CcI3]	Francci3_0521	252.075	315	231	231	252.075	252.075
hypotheticalproteinFrancci3_0522[Frankiasp.CcI3]	Francci3_0522	262.79	879	672	672	262.79	262.79
XREfamilytranscriptionalregulator[Frankiasp.CcI3]	Francci3_0523	180.497	996	523	523	180.497	180.497
responseregulatorreceiverprotein[Frankiasp.CcI3]	Francci3_0524	234.825	546	373	373	234.825	234.825
ferredoxin--nitritereductase[Frankiasp.CcI3]	Francci3_0525	195.187	1710	971	971	195.187	195.187
hypotheticalproteinFrancci3_0526[Frankiasp.CcI3]	Francci3_0526	259.617	237	179	179	259.617	259.617
phosphoadenosinephosphosulfatereductase[Frankiasp.CcI3]	Francci3_0527	195.399	672	382	382	195.399	195.399
uroporphyrinogen-IIIC-methyltransferase[Frankiasp.CcI3]	Francci3_0528	95.8958	1527	426	426	95.8958	95.8958
cobalamin(vitaminB12)biosynthesisCbiXprotein[Frankiasp.CcI3]	Francci3_0529	131.259	474	181	181	131.259	131.259
FAD-dependentpyridinenucleotide-disulphideoxidoreductase[Frankiasp.CcI3]	Francci3_0530	167.599	966	471	471	167.599	167.599
serine/threonineproteinkinase[Frankiasp.CcI3]	Francci3_0531	158.505	1839	848	848	158.505	158.505
hypotheticalproteinFrancci3_0532[Frankiasp.CcI3]	Francci3_0532	526.803	261	400	400	526.803	526.803
hypotheticalproteinFrancci3_0533[Frankiasp.CcI3]	Francci3_0533	386.272	1188	1335	1335	386.272	386.272
adenosinedeaminase[Frankiasp.CcI3]	Francci3_0534	137.75	1083	434	434	137.75	137.75
ubiquinone/menaquinonebiosynthesismethyltransferase[Frankiasp.CcI3]	Francci3_0535	225.372	726	476	476	225.372	225.372
carboxymethylenebutenolidase[Frankiasp.CcI3]	Francci3_0536	136.541	720	286	286	136.541	136.541
geranylgeranylreductase[Frankiasp.CcI3]	Francci3_0537	171.211	1305	650	650	171.211	171.211
NADHdehydrogenasesubunitA[Frankiasp.CcI3]	Francci3_0538	230.106	363	243	243	230.106	230.106
NADHdehydrogenasesubunitB[Frankiasp.CcI3]	Francci3_0539	214.837	816	510	510	214.837	214.837
NADHdehydrogenasesubunitC[Frankiasp.CcI3]	Francci3_0540	177.913	711	368	368	177.913	177.913
NADHdehydrogenasesubunitD[Frankiasp.CcI3]	Francci3_0541	178.393	1449	752	752	178.393	178.393
NADHdehydrogenasesubunitE[Frankiasp.CcI3]	Francci3_0542	158.582	789	364	364	158.582	158.582
NADH-quinoneoxidoreductase,Fsubunit[Frankiasp.CcI3]	Francci3_0543	156.644	1332	607	607	156.644	156.644
NADHdehydrogenasesubunitG[Frankiasp.CcI3]	Francci3_0544	128.559	2508	938	938	128.559	128.559
NADHdehydrogenasesubunitH[Frankiasp.CcI3]	Francci3_0545	205.48	1350	807	807	205.48	205.48
NADHdehydrogenasesubunitI[Frankiasp.CcI3]	Francci3_0546	191.842	654	365	365	191.842	191.842
NADHdehydrogenasesubunitJ[Frankiasp.CcI3]	Francci3_0547	177.855	804	416	416	177.855	177.855
NADHdehydrogenasesubunitK[Frankiasp.CcI3]	Francci3_0548	284.158	300	248	248	284.158	284.158
NADHdehydrogenasesubunitL[Frankiasp.CcI3]	Francci3_0549	243.871	1986	1409	1409	243.871	243.871
NADHdehydrogenasesubunitM[Frankiasp.CcI3]	Francci3_0550	229.77	1689	1129	1129	229.77	229.77
NADHdehydrogenasesubunitN[Frankiasp.CcI3]	Francci3_0551	152.624	1536	682	682	152.624	152.624
polyprenylsynthetase[Frankiasp.CcI3]	Francci3_0552	168.997	1017	500	500	168.997	168.997
CG32656geneproductfromtranscriptCG32656-RA[Frankiasp.CcI3]	Francci3_0553	171.152	1197	596	596	171.152	171.152
2-oxoglutarateferredoxinoxidoreductasesubunitbeta[Frankiasp.CcI3]	Francci3_0554	266.382	1062	823	823	266.382	266.382
pyruvateflavodoxin/ferredoxinoxidoreductase-like[Frankiasp.CcI3]	Francci3_0555	218.594	1887	1200	1200	218.594	218.594
hypotheticalproteinFrancci3_0556[Frankiasp.CcI3]	Francci3_0556	112.026	1077	351	351	112.026	112.026
heatshockproteinHtpX[Frankiasp.CcI3]	Francci3_0557	270.109	873	686	686	270.109	270.109
nucleotide-bindingprotein[Frankiasp.CcI3]	Francci3_0558	237.595	489	338	338	237.595	237.595
orotatephosphoribosyltransferase[Frankiasp.CcI3]	Francci3_0559	149.786	537	234	234	149.786	149.786
AIG2-like[Frankiasp.CcI3]	Francci3_0560	86.5039	453	114	114	86.5039	86.5039
hypotheticalproteinFrancci3_0561[Frankiasp.CcI3]	Francci3_0561	458.935	558	745	745	458.935	458.935
glycosidehydrolasefamilyprotein[Frankiasp.CcI3]	Francci3_0562	155.847	1491	676	676	155.847	155.847
50SribosomalproteinL33[Frankiasp.CcI3]	Francci3_0563	431.236	165	207	207	431.236	431.236
hypotheticalproteinFrancci3_0564[Frankiasp.CcI3]	Francci3_0564	180.798	462	243	243	180.798	180.798
MaoC-likedehydratase[Frankiasp.CcI3]	Francci3_0565	137.015	429	171	171	137.015	137.015
aspartateaminotransferase[Frankiasp.CcI3]	Francci3_0566	339.759	1209	1195	1195	339.759	339.759
SecEsubunitofproteintranslocationcomplex[Frankiasp.CcI3]	Francci3_0567	1036.74	249	751	751	1036.74	1036.74
transcriptionantiterminationproteinnusG[Frankiasp.CcI3]	Francci3_0568	211.437	834	513	513	211.437	211.437
50SribosomalproteinL11P[Frankiasp.CcI3]	Francci3_0569	282.893	435	358	358	282.893	282.893
50SribosomalproteinL1P[Frankiasp.CcI3]	Francci3_0570	220.786	780	501	501	220.786	220.786
50SribosomalproteinL10[Frankiasp.CcI3]	Francci3_0571	148.1	564	243	243	148.1	148.1
50SribosomalproteinL7/L12[Frankiasp.CcI3]	Francci3_0572	160.936	393	184	184	160.936	160.936
DNA-directedRNApolymerasesubunitbeta[Frankiasp.CcI3]	Francci3_0573	348.053	3426	3469	3469	348.053	348.053
DNA-directedRNApolymerasesubunitbeta'[Frankiasp.CcI3]	Francci3_0574	227.391	3888	2572	2572	227.391	227.391
pseudouridinesynthase[Frankiasp.CcI3]	Francci3_0575	114.58	915	305	305	114.58	114.58
G/Umismatch-specificuracil-DNAglycosylase[Frankiasp.CcI3]	Francci3_0576	140.886	588	241	241	140.886	140.886
30SribosomalproteinS12[Frankiasp.CcI3]	Francci3_0577	318.99	375	348	348	318.99	318.99
30SribosomalproteinS7[Frankiasp.CcI3]	Francci3_0578	367.093	471	503	503	367.093	367.093
elongationfactorG[Frankiasp.CcI3]	Francci3_0579	298.333	2097	1820	1820	298.333	298.333
elongationfactorTu[Frankiasp.CcI3]	Francci3_0580	384.907	1194	1337	1337	384.907	384.907
30SribosomalproteinS10[Frankiasp.CcI3]	Francci3_0581	379.337	309	341	341	379.337	379.337
50SribosomalproteinL3P[Frankiasp.CcI3]	Francci3_0582	207.797	708	428	428	207.797	207.797
50SribosomalproteinL4[Frankiasp.CcI3]	Francci3_0583	122.964	738	264	264	122.964	122.964
50SribosomalproteinL23[Frankiasp.CcI3]	Francci3_0584	274.297	297	237	237	274.297	274.297
50SribosomalproteinL2[Frankiasp.CcI3]	Francci3_0585	248.943	834	604	604	248.943	248.943
SSUribosomalproteinS19P[Frankiasp.CcI3]	Francci3_0586	207.219	282	170	170	207.219	207.219
50SribosomalproteinL22[Frankiasp.CcI3]	Francci3_0587	87.1451	426	108	108	87.1451	87.1451
30SribosomalproteinS3[Frankiasp.CcI3]	Francci3_0588	204.14	948	563	563	204.14	204.14
50SribosomalproteinL16[Frankiasp.CcI3]	Francci3_0589	301.699	417	366	366	301.699	301.699
50SribosomalproteinL29P[Frankiasp.CcI3]	Francci3_0590	269.069	267	209	209	269.069	269.069
SSUribosomalproteinS17P[Frankiasp.CcI3]	Francci3_0591	269.207	309	242	242	269.207	269.207
50SribosomalproteinL14[Frankiasp.CcI3]	Francci3_0592	277.6	369	298	298	277.6	277.6
50SribosomalproteinL24[Frankiasp.CcI3]	Francci3_0593	220.75	327	210	210	220.75	220.75
50SribosomalproteinL5[Frankiasp.CcI3]	Francci3_0594	243.482	600	425	425	243.482	243.482
SSUribosomalproteinS14P[Frankiasp.CcI3]	Francci3_0595	133.06	186	72	72	133.06	133.06
30SribosomalproteinS8[Frankiasp.CcI3]	Francci3_0596	229.996	411	275	275	229.996	229.996
50SribosomalproteinL6P[Frankiasp.CcI3]	Francci3_0597	208.676	537	326	326	208.676	208.676
50SribosomalproteinL18[Frankiasp.CcI3]	Francci3_0598	196.16	375	214	214	196.16	196.16
30SribosomalproteinS5[Frankiasp.CcI3]	Francci3_0599	145.059	609	257	257	145.059	145.059
50SribosomalproteinL30P[Frankiasp.CcI3]	Francci3_0600	269.817	186	146	146	269.817	269.817
50SribosomalproteinL15[Frankiasp.CcI3]	Francci3_0601	240.164	531	371	371	240.164	240.164
preproteintranslocasesubunitSecY[Frankiasp.CcI3]	Francci3_0602	403.023	1293	1516	1516	403.023	403.023
adenylatekinase[Frankiasp.CcI3]	Francci3_0603	251.234	654	478	478	251.234	251.234
methionineaminopeptidase,typeI[Frankiasp.CcI3]	Francci3_0604	230.391	837	561	561	230.391	230.391
translationinitiationfactorIF-1[Frankiasp.CcI3]	Francci3_0605	462.964	222	299	299	462.964	462.964
50SribosomalproteinL36[Frankiasp.CcI3]	Francci3_0606	162.824	114	54	54	162.824	162.824
30SribosomalproteinS13[Frankiasp.CcI3]	Francci3_0607	322.988	381	358	358	322.988	322.988
30SribosomalproteinS11[Frankiasp.CcI3]	Francci3_0608	207.941	405	245	245	207.941	207.941
SSUribosomalproteinS4P[Frankiasp.CcI3]	Francci3_0609	270.626	630	496	496	270.626	270.626
DNA-directedRNApolymerasesubunitalpha[Frankiasp.CcI3]	Francci3_0610	232.76	1050	711	711	232.76	232.76
50SribosomalproteinL17[Frankiasp.CcI3]	Francci3_0611	158.862	621	287	287	158.862	158.862
tRNApseudouridinesynthaseA[Frankiasp.CcI3]	Francci3_0612	110.413	825	265	265	110.413	110.413
hypotheticalproteinFrancci3_0613[Frankiasp.CcI3]	Francci3_0613	267.965	1683	1312	1312	267.965	267.965
50SribosomalproteinL13[Frankiasp.CcI3]	Francci3_0614	353.029	444	456	456	353.029	353.029
SSUribosomalproteinS9P[Frankiasp.CcI3]	Francci3_0615	145.752	408	173	173	145.752	145.752
phosphoglucosaminemutase[Frankiasp.CcI3]	Francci3_0616	163.578	1368	651	651	163.578	163.578
D-fructose-6-phosphateamidotransferase[Frankiasp.CcI3]	Francci3_0617	240.242	1923	1344	1344	240.242	240.242
zincfinger,SWIM-type[Frankiasp.CcI3]	Francci3_0618	276.339	561	451	451	276.339	276.339
PadRfamilytranscriptionalregulator[Frankiasp.CcI3]	Francci3_0619	240.018	918	641	641	240.018	240.018
4'-phosphopantetheinyltransferase[Frankiasp.CcI3]	Francci3_0620	357.219	357	371	371	357.219	357.219
hypotheticalproteinFrancci3_0621[Frankiasp.CcI3]	Francci3_0621	94.6621	1605	442	442	94.6621	94.6621
alanineracemase[Frankiasp.CcI3]	Francci3_0622	123.508	1155	415	415	123.508	123.508
hypotheticalproteinFrancci3_0623[Frankiasp.CcI3]	Francci3_0623	127.311	324	120	120	127.311	127.311
serinehydroxymethyltransferase[Frankiasp.CcI3]	Francci3_0624	116.485	1263	428	428	116.485	116.485
alpha/betahydrolasefold[Frankiasp.CcI3]	Francci3_0625	159.979	1272	592	592	159.979	159.979
hypotheticalproteinFrancci3_0626[Frankiasp.CcI3]	Francci3_0626	246.564	474	340	340	246.564	246.564
peptidaseM22,glycoprotease[Frankiasp.CcI3]	Francci3_0627	135.249	765	301	301	135.249	135.249
ribosomal-protein-alanineacetyltransferase[Frankiasp.CcI3]	Francci3_0628	202.268	588	346	346	202.268	202.268
phosphodiesterase[Frankiasp.CcI3]	Francci3_0629	328.065	636	607	607	328.065	328.065
MarRfamilytranscriptionalregulator[Frankiasp.CcI3]	Francci3_0630	173.926	585	296	296	173.926	173.926
hypotheticalproteinFrancci3_0631[Frankiasp.CcI3]	Francci3_0631	220.441	276	177	177	220.441	220.441
co-chaperoninGroES[Frankiasp.CcI3]	Francci3_0632	1150.29	306	1024	1024	1150.29	1150.29
chaperoninGroEL[Frankiasp.CcI3]	Francci3_0633	365.314	1641	1744	1744	365.314	365.314
transcriptionfactorWhiB[Frankiasp.CcI3]	Francci3_0634	129.031	333	125	125	129.031	129.031
hypotheticalproteinFrancci3_0635[Frankiasp.CcI3]	Francci3_0635	156.354	576	262	262	156.354	156.354
inosine-5'-monophosphatedehydrogenase[Frankiasp.CcI3]	Francci3_0636	190.185	1614	893	893	190.185	190.185
inositol-5-monophosphatedehydrogenase[Frankiasp.CcI3]	Francci3_0637	126.737	1131	417	417	126.737	126.737
hypotheticalproteinFrancci3_0638[Frankiasp.CcI3]	Francci3_0638	156.912	1218	556	556	156.912	156.912
hypotheticalproteinFrancci3_0639[Frankiasp.CcI3]	Francci3_0639	136.453	2703	1073	1073	136.453	136.453
twin-argininetranslocationpathwaysignal[Frankiasp.CcI3]	Francci3_0640	284.999	1422	1179	1179	284.999	284.999
proteinofunknownfunction,ATPbinding[Frankiasp.CcI3]	Francci3_0641	299.404	597	520	520	299.404	299.404
hypotheticalproteinFrancci3_0642[Frankiasp.CcI3]	Francci3_0642	141.315	360	148	148	141.315	141.315
hypotheticalproteinFrancci3_0643[Frankiasp.CcI3]	Francci3_0643	193.404	423	238	238	193.404	193.404
periplasmicsensorsignaltransductionhistidinekinase[Frankiasp.CcI3]	Francci3_0644	158.786	3849	1778	1778	158.786	158.786
bifunctionalGMPsynthase/glutamineamidotransferaseprotein[Frankiasp.CcI3]	Francci3_0645	244.382	1671	1188	1188	244.382	244.382
L-threonineammonia-lyase[Frankiasp.CcI3]	Francci3_0646	160.412	1155	539	539	160.412	160.412
ATP-dependentDNAhelicasePcrA[Frankiasp.CcI3]	Francci3_0647	203.758	2517	1439	1492	203.758	203.758
PGAP1-like[Frankiasp.CcI3]	Francci3_0648	138.651	1071	396	432	138.651	138.651
Acetyl-CoAcarboxylasebetasubunit-like[Frankiasp.CcI3]	Francci3_0649	139.066	1488	602	602	139.066	139.066
serine/threonineproteinkinase[Frankiasp.CcI3]	Francci3_0650	150.06	1647	719	719	150.06	150.06
succinyl-CoAsynthetasesubunitbeta[Frankiasp.CcI3]	Francci3_0651	247.127	1167	839	839	247.127	247.127
succinyl-CoAsynthetasesubunitalpha[Frankiasp.CcI3]	Francci3_0652	268.14	873	681	681	268.14	268.14
antigen34kDafamilyprotein[Frankiasp.CcI3]	Francci3_0653	165.956	930	449	449	165.956	165.956
hypotheticalproteinFrancci3_0654[Frankiasp.CcI3]	Francci3_0654	106.956	1488	463	463	106.956	106.956
hypotheticalproteinFrancci3_0655[Frankiasp.CcI3]	Francci3_0655	86.8791	546	138	138	86.8791	86.8791
phosphoribosylglycinamideformyltransferase[Frankiasp.CcI3]	Francci3_0656	150.485	651	285	285	150.485	150.485
bifunctionalphosphoribosylaminoimidazolecarboxamideformyltransferase/IMPcyclohydrolase[Frankiasp.CcI3]	Francci3_0657	193.888	1647	929	929	193.888	193.888
hypotheticalproteinFrancci3_0658[Frankiasp.CcI3]	Francci3_0658	190.966	324	180	180	190.966	190.966
hypotheticalproteinFrancci3_0659[Frankiasp.CcI3]	Francci3_0659	152.773	918	408	408	152.773	152.773
geranylgeranylreductase[Frankiasp.CcI3]	Francci3_0660	124.996	1221	444	444	124.996	124.996
beta-lactamase[Frankiasp.CcI3]	Francci3_0661	213.041	981	608	608	213.041	213.041
2',5'RNAligase[Frankiasp.CcI3]	Francci3_0662	166.944	663	322	322	166.944	166.944
ribonucleaseBN[Frankiasp.CcI3]	Francci3_0663	253.633	1236	838	912	253.633	253.633
Serine-typeD-Ala-D-Alacarboxypeptidase[Frankiasp.CcI3]	Francci3_0664	165.642	1656	746	798	165.642	165.642
hypotheticalproteinFrancci3_0665[Frankiasp.CcI3]	Francci3_0665	237.039	1047	722	722	237.039	237.039
GCN5-relatedN-acetyltransferase[Frankiasp.CcI3]	Francci3_0666	183.818	561	300	300	183.818	183.818
hypotheticalproteinFrancci3_0667[Frankiasp.CcI3]	Francci3_0667	128.748	558	209	209	128.748	128.748
hypotheticalproteinFrancci3_0668[Frankiasp.CcI3]	Francci3_0668	351.551	264	270	270	351.551	351.551
YcfA-like[Frankiasp.CcI3]	Francci3_0669	120.61	228	80	80	120.61	120.61
hypotheticalproteinFrancci3_0670[Frankiasp.CcI3]	Francci3_0670	491.791	267	382	382	491.791	491.791
hypotheticalproteinFrancci3_0671[Frankiasp.CcI3]	Francci3_0671	293.016	759	647	647	293.016	293.016
transposase,IS4[Frankiasp.CcI3]	Francci3_0672	0	1302	0	0	0	0
filamentationinducedbycAMPproteinFic[Frankiasp.CcI3]	Francci3_0673	419.838	1197	1462	1462	419.838	419.838
hypotheticalproteinFrancci3_0674[Frankiasp.CcI3]	Francci3_0674	183.327	285	152	152	183.327	183.327
hypotheticalproteinFrancci3_0675[Frankiasp.CcI3]	Francci3_0675	252.823	276	203	203	252.823	252.823
short-chaindehydrogenase/reductaseSDR[Frankiasp.CcI3]	Francci3_0676	109.188	765	243	243	109.188	109.188
ATP-dependentDNAhelicaseRecQ[Frankiasp.CcI3]	Francci3_0677	115.187	2265	759	759	115.187	115.187
succinatedehydrogenaseiron-sulfursubunit[Frankiasp.CcI3]	Francci3_0679	161.297	699	328	328	161.297	161.297
succinatedehydrogenaseflavoproteinsubunit[Frankiasp.CcI3]	Francci3_0679	257.951	1755	1317	1317	257.951	257.951
succinatedehydrogenasesubunitD[Frankiasp.CcI3]	Francci3_0681	274.545	462	369	369	274.545	274.545
succinatedehydrogenase,cytochromebsubunit[Frankiasp.CcI3]	Francci3_0681	499.984	396	576	576	499.984	499.984
serine/threonineproteinkinase[Frankiasp.CcI3]	Francci3_0682	159.733	2025	941	941	159.733	159.733
serine/threonineproteinkinase[Frankiasp.CcI3]	Francci3_0683	192.448	2088	1169	1169	192.448	192.448
cytidinedeaminase[Frankiasp.CcI3]	Francci3_0684	528.499	480	738	738	528.499	528.499
thymidinephosphorylase[Frankiasp.CcI3]	Francci3_0685	131.964	1305	501	501	131.964	131.964
adenosinedeaminase[Frankiasp.CcI3]	Francci3_0686	265.063	1101	849	849	265.063	265.063
DNA-3-methyladenineglycosylaseI[Frankiasp.CcI3]	Francci3_0687	117.184	792	270	270	117.184	117.184
deoxyribose-phosphatealdolase[Frankiasp.CcI3]	Francci3_0688	173.406	783	395	395	173.406	173.406
uracilphosphoribosyltransferase[Frankiasp.CcI3]	Francci3_0689	104.897	639	195	195	104.897	104.897
phosphoglucomutase/phosphomannomutasealpha/beta/subunit[Frankiasp.CcI3]	Francci3_0690	152.1	2043	904	904	152.1	152.1
purinenucleosidephosphorylase[Frankiasp.CcI3]	Francci3_0691	236.64	873	601	601	236.64	236.64
aspartyl-tRNAsynthetase[Frankiasp.CcI3]	Francci3_0692	207.572	1863	1125	1125	207.572	207.572
carboxylate-amineligase[Frankiasp.CcI3]	Francci3_0693	282.71	1149	945	945	282.71	282.71
peptidaseM20D,amidohydrolase[Frankiasp.CcI3]	Francci3_0694	184.432	1245	668	668	184.432	184.432
hypotheticalproteinFrancci3_0695[Frankiasp.CcI3]	Francci3_0695	250.984	441	322	322	250.984	250.984
flavoproteindisulfidereductase[Frankiasp.CcI3]	Francci3_0696	394.071	1482	1699	1699	394.071	394.071
hypotheticalproteinFrancci3_0697[Frankiasp.CcI3]	Francci3_0697	229.996	411	275	275	229.996	229.996
carbamoyl-phosphatesynthaseLchain,ATP-binding[Frankiasp.CcI3]	Francci3_0698	405.917	1758	2076	2076	405.917	405.917
hypotheticalproteinFrancci3_0699[Frankiasp.CcI3]	Francci3_0699	57.2898	252	42	42	57.2898	57.2898
carboxyltransferase[Frankiasp.CcI3]	Francci3_0700	368.076	1596	1709	1709	368.076	368.076
biotin--acetyl-CoA-carboxylaseligase[Frankiasp.CcI3]	Francci3_0701	149.211	933	405	405	149.211	149.211
membrane-flankeddomain-containingprotein[Frankiasp.CcI3]	Francci3_0702	236.573	510	351	351	236.573	236.573
hypotheticalproteinFrancci3_0703[Frankiasp.CcI3]	Francci3_0703	157.427	714	327	327	157.427	157.427
hypotheticalproteinFrancci3_0704[Frankiasp.CcI3]	Francci3_0704	219.581	1938	1238	1238	219.581	219.581
hypotheticalproteinFrancci3_0705[Frankiasp.CcI3]	Francci3_0705	308.891	1233	1108	1108	308.891	308.891
TetRfamilytranscriptionalregulator[Frankiasp.CcI3]	Francci3_0706	187.684	1152	547	629	187.684	187.684
GtrA-likeprotein[Frankiasp.CcI3]	Francci3_0707	395.93	573	517	660	395.93	395.93
carbonicanhydrase[Frankiasp.CcI3]	Francci3_0708	764.235	618	1374	1374	764.235	764.235
UDP-glucose6-dehydrogenase[Frankiasp.CcI3]	Francci3_0709	211.908	1335	823	823	211.908	211.908
hypotheticalproteinFrancci3_0710[Frankiasp.CcI3]	Francci3_0710	191.598	906	505	505	191.598	191.598
cellenvelope-relatedtranscriptionalattenuator[Frankiasp.CcI3]	Francci3_0711	241.77	1581	1112	1112	241.77	241.77
cellenvelope-relatedtranscriptionalattenuator[Frankiasp.CcI3]	Francci3_0712	153.106	1722	767	767	153.106	153.106
glucose-1-phosphatethymidyltransferase[Frankiasp.CcI3]	Francci3_0713	238.096	1077	746	746	238.096	238.096
hypotheticalproteinFrancci3_0714[Frankiasp.CcI3]	Francci3_0714	167.912	1824	891	891	167.912	167.912
dTDP-4-dehydrorhamnosereductase[Frankiasp.CcI3]	Francci3_0715	184.707	897	482	482	184.707	184.707
TetRfamilytranscriptionalregulator[Frankiasp.CcI3]	Francci3_0716	143.422	870	363	363	143.422	143.422
EmrB/QacAfamilydrugresistancetransporter[Frankiasp.CcI3]	Francci3_0717	225.06	1677	1098	1098	225.06	225.06
hypotheticalproteinFrancci3_0718[Frankiasp.CcI3]	Francci3_0718	120.418	1413	495	495	120.418	120.418
hypotheticalproteinFrancci3_0719[Frankiasp.CcI3]	Francci3_0719	213.882	675	420	420	213.882	213.882
glycosyltransferase,group1[Frankiasp.CcI3]	Francci3_0720	152.96	1227	546	546	152.96	152.96
glycosyltransferase,group1[Frankiasp.CcI3]	Francci3_0721	124.431	1605	581	581	124.431	124.431
glycosyltransferasefamilyprotein[Frankiasp.CcI3]	Francci3_0722	175.14	1419	723	723	175.14	175.14
ABCtransporterrelated[Frankiasp.CcI3]	Francci3_0723	162.752	1263	598	598	162.752	162.752
hypotheticalproteinFrancci3_0724[Frankiasp.CcI3]	Francci3_0724	256.816	957	715	715	256.816	256.816
HADsuperfamilyhydrolase-like[Frankiasp.CcI3]	Francci3_0725	153.614	2589	1157	1157	153.614	153.614
hypotheticalproteinFrancci3_0726[Frankiasp.CcI3]	Francci3_0726	157.337	1431	655	655	157.337	157.337
WD-40repeat-containingserine/threoninproteinkinase[Frankiasp.CcI3]	Francci3_0727	166.924	2502	1215	1215	166.924	166.924
hypotheticalproteinFrancci3_0728[Frankiasp.CcI3]	Francci3_0728	170.173	2127	1053	1053	170.173	170.173
isoleucinepatchsuperfamilyacetyltransferase[Frankiasp.CcI3]	Francci3_0729	206.243	675	405	405	206.243	206.243
glycosyltransferasefamilyprotein[Frankiasp.CcI3]	Francci3_0730	231.671	1095	738	738	231.671	231.671
glycosyltransferase,group1[Frankiasp.CcI3]	Francci3_0731	120.05	1194	417	417	120.05	120.05
methyltransferasetype11[Frankiasp.CcI3]	Francci3_0732	156.464	714	325	325	156.464	156.464
hypotheticalproteinFrancci3_0733[Frankiasp.CcI3]	Francci3_0733	82.1985	276	66	66	82.1985	82.1985
glycosyltransferase,group1[Frankiasp.CcI3]	Francci3_0734	152.692	1416	629	629	152.692	152.692
glycosyltransferase,group1[Frankiasp.CcI3]	Francci3_0735	162.6	1131	535	535	162.6	162.6
glycosyltransferasefamilyprotein[Frankiasp.CcI3]	Francci3_0736	220.049	981	628	628	220.049	220.049
nucleotidyltransferase[Frankiasp.CcI3]	Francci3_0737	231.4	1074	723	723	231.4	231.4
DNApolymeraseIIIbetasubunitfamilyprotein[Frankiasp.CcI3]	Francci3_0738	135.7	1302	514	514	135.7	135.7
phosphatidylinositol-3-phosphatephosphatase[Frankiasp.CcI3]	Francci3_0739	510.627	966	1435	1435	510.627	510.627
hypotheticalproteinFrancci3_0740[Frankiasp.CcI3]	Francci3_0740	239.362	876	610	610	239.362	239.362
F420-0--gamma-glutamylligase[Frankiasp.CcI3]	Francci3_0741	176.137	1329	681	681	176.137	176.137
LPPG:FO2-phospho-L-lactatetransferase[Frankiasp.CcI3]	Francci3_0742	194.057	1038	586	586	194.057	194.057
TetRfamilytranscriptionalregulator[Frankiasp.CcI3]	Francci3_0743	186.502	693	376	376	186.502	186.502
hypotheticalproteinFrancci3_0744[Frankiasp.CcI3]	Francci3_0744	94.9044	297	82	82	94.9044	94.9044
FOsynthase[Frankiasp.CcI3]	Francci3_0745	164.74	2700	1294	1294	164.74	164.74
transcriptionfactorWhiB[Frankiasp.CcI3]	Francci3_0746	306.813	633	565	565	306.813	306.813
glycosyltransferases-like[Frankiasp.CcI3]	Francci3_0747	140.517	5142	2102	2102	140.517	140.517
mannose-6-phosphateisomerase[Frankiasp.CcI3]	Francci3_0748	158.669	1302	601	601	158.669	158.669
hypotheticalproteinFrancci3_0749[Frankiasp.CcI3]	Francci3_0749	234.239	609	415	415	234.239	234.239
hypotheticalproteinFrancci3_0750[Frankiasp.CcI3]	Francci3_0750	143.225	444	185	185	143.225	143.225
phosphomannomutase/phosphoglucomutase[Frankiasp.CcI3]	Francci3_0751	137.597	1359	544	544	137.597	137.597
hypotheticalproteinFrancci3_0752[Frankiasp.CcI3]	Francci3_0752	121.524	198	70	70	121.524	121.524
hypotheticalproteinFrancci3_0753[Frankiasp.CcI3]	Francci3_0753	130.136	1149	435	435	130.136	130.136
twin-argininetranslocationpathwaysignal[Frankiasp.CcI3]	Francci3_0754	149.435	2643	1149	1149	149.435	149.435
RDD[Frankiasp.CcI3]	Francci3_0755	175.398	1023	522	522	175.398	175.398
hypotheticalproteinFrancci3_0756[Frankiasp.CcI3]	Francci3_0756	176.119	1011	518	518	176.119	176.119
extracellularsolute-bindingprotein[Frankiasp.CcI3]	Francci3_0757	176.971	876	451	451	176.971	176.971
hypotheticalproteinFrancci3_0758[Frankiasp.CcI3]	Francci3_0758	158.343	1296	597	597	158.343	158.343
AAA_3ATPaseassociatedwithvariouscellularactivities[Frankiasp.CcI3]	Francci3_0759	181.96	1056	559	559	181.96	181.96
hypotheticalproteinFrancci3_0760[Frankiasp.CcI3]	Francci3_0760	160.178	1470	685	685	160.178	160.178
putativeintegralmembraneprotein[Frankiasp.CcI3]	Francci3_0761	191.824	801	447	447	191.824	191.824
putativeintegralmembraneprotein[Frankiasp.CcI3]	Francci3_0762	190.625	1008	559	559	190.625	190.625
amidophosphoribosyltransferases-like[Frankiasp.CcI3]	Francci3_0763	146.202	837	356	356	146.202	146.202
SSUribosomalproteinS30P/sigma54modulationprotein[Frankiasp.CcI3]	Francci3_0764	1573.76	804	3681	3681	1573.76	1573.76
twocomponentLuxRfamilytranscriptionalregulator[Frankiasp.CcI3]	Francci3_0765	1361.48	714	2828	2828	1361.48	1361.48
GCN5-relatedN-acetyltransferase[Frankiasp.CcI3]	Francci3_0766	198.116	609	351	351	198.116	198.116
preproteintranslocasesubunitSecA[Frankiasp.CcI3]	Francci3_0767	300.21	2985	2607	2607	300.21	300.21
hypotheticalproteinFrancci3_0768[Frankiasp.CcI3]	Francci3_0768	69.822	768	156	156	69.822	69.822
hypotheticalproteinFrancci3_0769[Frankiasp.CcI3]	Francci3_0769	260.669	1320	1001	1001	260.669	260.669
hypotheticalproteinFrancci3_0770[Frankiasp.CcI3]	Francci3_0770	237.602	570	394	394	237.602	237.602
putativetranscriptionalregulator[Frankiasp.CcI3]	Francci3_0771	266.869	237	184	184	266.869	266.869
hypotheticalproteinFrancci3_0772[Frankiasp.CcI3]	Francci3_0772	137.229	774	309	309	137.229	137.229
ATPasesinvolvedinchromosomepartitioning-like[Frankiasp.CcI3]	Francci3_0773	82.2096	1338	320	320	82.2096	82.2096
XREfamilytranscriptionalregulator[Frankiasp.CcI3]	Francci3_0774	379.886	504	557	557	379.886	379.886
patatin[Frankiasp.CcI3]	Francci3_0775	166.987	1056	513	513	166.987	166.987
hypotheticalproteinFrancci3_0776[Frankiasp.CcI3]	Francci3_0776	204.221	510	303	303	204.221	204.221
hypotheticalproteinFrancci3_0777[Frankiasp.CcI3]	Francci3_0777	129.842	1554	587	587	129.842	129.842
putativePAS/PACsensorprotein[Frankiasp.CcI3]	Francci3_0778	158.272	1542	710	710	158.272	158.272
typeIIsecretionsystemproteinE[Frankiasp.CcI3]	Francci3_0779	233.89	1308	890	890	233.89	233.89
typeIIsecretionsystemprotein[Frankiasp.CcI3]	Francci3_0780	114.194	891	296	296	114.194	114.194
typeIIsecretionsystemprotein[Frankiasp.CcI3]	Francci3_0781	227.714	951	630	630	227.714	227.714
hypotheticalproteinFrancci3_0782[Frankiasp.CcI3]	Francci3_0782	189.497	312	172	172	189.497	189.497
TadE-like[Frankiasp.CcI3]	Francci3_0783	111.915	516	168	168	111.915	111.915
hypotheticalproteinFrancci3_0784[Frankiasp.CcI3]	Francci3_0784	218.435	609	387	387	218.435	218.435
aminoglycosidephosphotransferase[Frankiasp.CcI3]	Francci3_0785	305.151	3483	3092	3092	305.151	305.151
peptidaseS15[Frankiasp.CcI3]	Francci3_0786	288.586	1689	1418	1418	288.586	288.586
hypotheticalproteinFrancci3_0787[Frankiasp.CcI3]	Francci3_0787	363.625	363	384	384	363.625	363.625
hypotheticalproteinFrancci3_0788[Frankiasp.CcI3]	Francci3_0788	280.672	714	583	583	280.672	280.672
hypotheticalproteinFrancci3_0789[Frankiasp.CcI3]	Francci3_0789	130.246	1119	424	424	130.246	130.246
hypotheticalproteinFrancci3_0790[Frankiasp.CcI3]	Francci3_0790	176.21	396	203	203	176.21	176.21
peptidechainreleasefactor2[Frankiasp.CcI3]	Francci3_0791	318.138	1101	1019	1019	318.138	318.138
polysaccharidedeacetylase[Frankiasp.CcI3]	Francci3_0792	169.2	837	412	412	169.2	169.2
bifunctionaluroporphyrinogen-IIIsynthetase/responseregulatordomain-containingprotein[Frankiasp.CcI3]	Francci3_0793	103.838	1152	348	348	103.838	103.838
assimilatorynitritereductase(NAD(P)H)largesubunitprecursor[Frankiasp.CcI3]	Francci3_0794	209.825	2649	1617	1617	209.825	209.825
assimilatorynitritereductase(NAD(P)H)smallsubunit[Frankiasp.CcI3]	Francci3_0795	117.569	345	118	118	117.569	117.569
uroporphyrinogen-IIIC-methyltransferase[Frankiasp.CcI3]	Francci3_0796	273.419	831	661	661	273.419	273.419
hypotheticalproteinFrancci3_0797[Frankiasp.CcI3]	Francci3_0797	388.84	282	319	319	388.84	388.84
celldivisionATP-bindingproteinFtsE[Frankiasp.CcI3]	Francci3_0798	147.711	747	321	321	147.711	147.711
celldivisionproteinFtsX[Frankiasp.CcI3]	Francci3_0799	242.94	873	617	617	242.94	242.94
HNHnuclease[Frankiasp.CcI3]	Francci3_0800	377.597	1533	1684	1684	377.597	377.597
SsrA-bindingprotein[Frankiasp.CcI3]	Francci3_0801	360.21	480	503	503	360.21	360.21
hypotheticalproteinFrancci3_0802[Frankiasp.CcI3]	Francci3_0802	122.969	1434	513	513	122.969	122.969
6-phosphogluconatedehydrogenase,NAD-binding[Frankiasp.CcI3]	Francci3_0803	192.101	909	508	508	192.101	192.101
hypotheticalproteinFrancci3_0804[Frankiasp.CcI3]	Francci3_0804	146.566	720	307	307	146.566	146.566
glyoxalase/bleomycinresistanceprotein/dioxygenase[Frankiasp.CcI3]	Francci3_0805	323.766	654	616	616	323.766	323.766
hypotheticalproteinFrancci3_0806[Frankiasp.CcI3]	Francci3_0806	181.699	1224	647	647	181.699	181.699
XREfamilytranscriptionalregulator[Frankiasp.CcI3]	Francci3_0807	182.653	510	271	271	182.653	182.653
hypotheticalproteinFrancci3_0808[Frankiasp.CcI3]	Francci3_0808	211.154	630	387	387	211.154	211.154
hypotheticalproteinFrancci3_0809[Frankiasp.CcI3]	Francci3_0809	174.986	1434	729	730	174.986	174.986
resolvasehelix-turn-helixregion[Frankiasp.CcI3]	Francci3_0810	247.364	321	231	231	247.364	247.364
PadRfamilytranscriptionalregulator[Frankiasp.CcI3]	Francci3_0811	206.377	513	308	308	206.377	206.377
ABCtransporterrelated[Frankiasp.CcI3]	Francci3_0812	105.073	687	210	210	105.073	105.073
hypotheticalproteinFrancci3_0813[Frankiasp.CcI3]	Francci3_0813	134.627	2229	873	873	134.627	134.627
NAD-dependentepimerase/dehydratase[Frankiasp.CcI3]	Francci3_0814	225.716	1098	721	721	225.716	225.716
NUDIXhydrolase[Frankiasp.CcI3]	Francci3_0815	210.807	693	425	425	210.807	210.807
MMPL[Frankiasp.CcI3]	Francci3_0816	222.064	2277	1471	1471	222.064	222.064
TetRfamilytranscriptionalregulator[Frankiasp.CcI3]	Francci3_0817	217.805	999	633	633	217.805	217.805
short-chaindehydrogenase/reductaseSDR[Frankiasp.CcI3]	Francci3_0818	156.469	837	381	381	156.469	156.469
squalene/phytoenesynthase[Frankiasp.CcI3]	Francci3_0819	95.3764	1074	298	298	95.3764	95.3764
squalene/phytoenesynthase[Frankiasp.CcI3]	Francci3_0820	143.882	915	383	383	143.882	143.882
amineoxidase[Frankiasp.CcI3]	Francci3_0821	97.8953	1710	487	487	97.8953	97.8953
polyprenylsynthetase[Frankiasp.CcI3]	Francci3_0822	125.057	1017	370	370	125.057	125.057
squalenecyclase[Frankiasp.CcI3]	Francci3_0823	137.743	2226	892	892	137.743	137.743
4-hydroxy-3-methylbut-2-enyldiphosphatereductase[Frankiasp.CcI3]	Francci3_0824	116.88	1494	508	508	116.88	116.88
putativetranscriptionalregulator[Frankiasp.CcI3]	Francci3_0825	135.242	366	144	144	135.242	135.242
phenylaceticaciddegradation-relatedprotein[Frankiasp.CcI3]	Francci3_0826	193.353	576	324	324	193.353	193.353
radicalSAMfamilyprotein[Frankiasp.CcI3]	Francci3_0827	361.867	1005	1058	1058	361.867	361.867
TetRfamilytranscriptionalregulator[Frankiasp.CcI3]	Francci3_0828	142.971	678	282	282	142.971	142.971
glycosyltransferasefamilyprotein[Frankiasp.CcI3]	Francci3_0829	215.478	1608	1008	1008	215.478	215.478
putativeureaseaccessoryprotein[Frankiasp.CcI3]	Francci3_0830	164.35	960	459	459	164.35	164.35
putativeureaseaccessoryprotein[Frankiasp.CcI3]	Francci3_0831	264.05	798	613	613	264.05	264.05
ureasesubunitalpha[Frankiasp.CcI3]	Francci3_0832	160.332	1728	806	806	160.332	160.332
ureasesubunitbeta[Frankiasp.CcI3]	Francci3_0833	96.5356	381	107	107	96.5356	96.5356
ureasesubunitgamma[Frankiasp.CcI3]	Francci3_0834	122.964	369	132	132	122.964	122.964
amidohydrolase[Frankiasp.CcI3]	Francci3_0835	159.027	1887	873	873	159.027	159.027
molybdopterindehydrogenase,FAD-binding[Frankiasp.CcI3]	Francci3_0836	185.206	915	493	493	185.206	185.206
(2Fe-2S)-binding[Frankiasp.CcI3]	Francci3_0837	152.773	603	268	268	152.773	152.773
xanthinedehydrogenase,molybdenumbindingsubunitapoprotein[Frankiasp.CcI3]	Francci3_0838	230.771	2346	1575	1575	230.771	230.771
allantoinase[Frankiasp.CcI3]	Francci3_0839	174.646	1362	692	692	174.646	174.646
putativebifunctionalallantoicase/OHCUdecarboxylase[Frankiasp.CcI3]	Francci3_0840	135.412	1551	611	611	135.412	135.412
hypotheticalproteinFrancci3_0841[Frankiasp.CcI3]	Francci3_0841	141.54	306	126	126	141.54	141.54
transthyretin[Frankiasp.CcI3]	Francci3_0842	223.305	411	267	267	223.305	223.305
hypotheticalproteinFrancci3_0843[Frankiasp.CcI3]	Francci3_0843	102.545	1371	409	409	102.545	102.545
hypotheticalproteinFrancci3_0844[Frankiasp.CcI3]	Francci3_0844	115.882	264	89	89	115.882	115.882
amidohydrolase[Frankiasp.CcI3]	Francci3_0845	215.746	1512	949	949	215.746	215.746
tRNA/rRNAmethyltransferase[Frankiasp.CcI3]	Francci3_0846	159.038	951	440	440	159.038	159.038
hypotheticalproteinFrancci3_0847[Frankiasp.CcI3]	Francci3_0847	66.3356	513	99	99	66.3356	66.3356
agmatinase[Frankiasp.CcI3]	Francci3_0848	168.341	1023	501	501	168.341	168.341
hypotheticalproteinFrancci3_0849[Frankiasp.CcI3]	Francci3_0849	213.078	513	318	318	213.078	213.078
hypotheticalproteinFrancci3_0850[Frankiasp.CcI3]	Francci3_0850	58.3315	165	28	28	58.3315	58.3315
hypotheticalproteinFrancci3_0851[Frankiasp.CcI3]	Francci3_0851	153.002	1002	446	446	153.002	153.002
hypotheticalproteinFrancci3_0852[Frankiasp.CcI3]	Francci3_0852	310.278	1356	1224	1224	310.278	310.278
ABCtransporterrelated[Frankiasp.CcI3]	Francci3_0853	123.237	675	242	242	123.237	123.237
ABCtransporterrelated[Frankiasp.CcI3]	Francci3_0854	190.254	804	445	445	190.254	190.254
inner-membranetranslocator[Frankiasp.CcI3]	Francci3_0855	236.274	2319	1594	1594	236.274	236.274
hypotheticalproteinFrancci3_0856[Frankiasp.CcI3]	Francci3_0856	207.204	501	302	302	207.204	207.204
NAD-dependentepimerase/dehydratase[Frankiasp.CcI3]	Francci3_0857	131.339	1005	384	384	131.339	131.339
XREfamilytranscriptionalregulator[Frankiasp.CcI3]	Francci3_0858	177.852	1494	773	773	177.852	177.852
hypotheticalproteinFrancci3_0859[Frankiasp.CcI3]	Francci3_0859	186.525	387	210	210	186.525	186.525
nicotinatephosphoribosyltransferase[Frankiasp.CcI3]	Francci3_0860	84.3227	1386	340	340	84.3227	84.3227
NUDIXhydrolase[Frankiasp.CcI3]	Francci3_0861	94.8246	696	184	192	94.8246	94.8246
assimilatorynitratereductase(NADH)betasubunit[Frankiasp.CcI3]	Francci3_0862	116.02	1671	547	564	116.02	116.02
assimilatorynitratereductase(NADH)alphasubunitapoprotein[Frankiasp.CcI3]	Francci3_0863	121.647	2286	809	809	121.647	121.647
ATP-dependentClpproteaseadaptorproteinClpS[Frankiasp.CcI3]	Francci3_0864	155.637	360	163	163	155.637	155.637
hypotheticalproteinFrancci3_0865[Frankiasp.CcI3]	Francci3_0865	223.585	555	361	361	223.585	223.585
Mov34/MPN/PAD-1[Frankiasp.CcI3]	Francci3_0866	174.84	405	206	206	174.84	174.84
thiamineS[Frankiasp.CcI3]	Francci3_0867	169.578	375	185	185	169.578	169.578
cysteinesynthase[Frankiasp.CcI3]	Francci3_0868	212.843	948	587	587	212.843	212.843
Ham1-likeprotein[Frankiasp.CcI3]	Francci3_0869	187.164	663	361	361	187.164	187.164
ribonucleasePH[Frankiasp.CcI3]	Francci3_0870	180.648	744	391	391	180.648	180.648
beta-lactamase-like[Frankiasp.CcI3]	Francci3_0871	165.316	813	391	391	165.316	165.316
glutamateracemase[Frankiasp.CcI3]	Francci3_0872	275.981	903	725	725	275.981	275.981
hypotheticalproteinFrancci3_0873[Frankiasp.CcI3]	Francci3_0873	188.152	570	312	312	188.152	188.152
6-phosphogluconatedehydrogenase,NAD-binding[Frankiasp.CcI3]	Francci3_0874	198.841	873	505	505	198.841	198.841
antibioticbiosynthesismonooxygenase[Frankiasp.CcI3]	Francci3_0875	626.44	321	585	585	626.44	626.44
putativeATP/GTPbindingprotein[Frankiasp.CcI3]	Francci3_0876	206.121	2805	1682	1682	206.121	206.121
DNAintegration/recombination/invertionprotein[Frankiasp.CcI3]	Francci3_0877	122.155	363	129	129	122.155	122.155
phageintegrase[Frankiasp.CcI3]	Francci3_0878	198.249	1290	744	744	198.249	198.249
hypotheticalproteinFrancci3_0879[Frankiasp.CcI3]	Francci3_0879	204.982	981	585	585	204.982	204.982
antirestrictionprotein[Frankiasp.CcI3]	Francci3_0880	374.811	531	579	579	374.811	374.811
transposaseIS66[Frankiasp.CcI3]	Francci3_0881	238.278	1734	0	1202	238.278	238.278
hypotheticalproteinFrancci3_0882[Frankiasp.CcI3]	Francci3_0882	499.642	549	798	798	499.642	499.642
XREfamilytranscriptionalregulator[Frankiasp.CcI3]	Francci3_0883	274.208	351	280	280	274.208	274.208
hypotheticalproteinFrancci3_0884[Frankiasp.CcI3]	Francci3_0884	346.23	276	278	278	346.23	346.23
hypotheticalproteinFrancci3_0885[Frankiasp.CcI3]	Francci3_0885	300.736	1191	1042	1042	300.736	300.736
hypotheticalproteinFrancci3_0886[Frankiasp.CcI3]	Francci3_0886	245.184	429	306	306	245.184	245.184
hypotheticalproteinFrancci3_0887[Frankiasp.CcI3]	Francci3_0887	374.322	798	869	869	374.322	374.322
hypotheticalproteinFrancci3_0888[Frankiasp.CcI3]	Francci3_0888	199.812	1101	640	640	199.812	199.812
XREfamilytranscriptionalregulator[Frankiasp.CcI3]	Francci3_0889	226.365	246	162	162	226.365	226.365
hypotheticalproteinFrancci3_0890[Frankiasp.CcI3]	Francci3_0890	362.836	594	627	627	362.836	362.836
alpha/betahydrolasefold[Frankiasp.CcI3]	Francci3_0891	154.578	825	371	371	154.578	154.578
hypotheticalproteinFrancci3_0892[Frankiasp.CcI3]	Francci3_0892	95.2882	588	163	163	95.2882	95.2882
hypotheticalproteinFrancci3_0893[Frankiasp.CcI3]	Francci3_0893	149.151	348	151	151	149.151	149.151
hypotheticalproteinFrancci3_0894[Frankiasp.CcI3]	Francci3_0894	288.141	711	596	596	288.141	288.141
putativeDNA-bindingprotein[Frankiasp.CcI3]	Francci3_0895	172.324	1512	758	758	172.324	172.324
hypotheticalproteinFrancci3_0896[Frankiasp.CcI3]	Francci3_0896	238.205	798	553	553	238.205	238.205
radicalSAMfamilyprotein[Frankiasp.CcI3]	Francci3_0897	206.003	1143	685	685	206.003	206.003
hypotheticalproteinFrancci3_0898[Frankiasp.CcI3]	Francci3_0898	182.042	642	340	340	182.042	182.042
PfkB[Frankiasp.CcI3]	Francci3_0899	206.317	933	560	560	206.317	206.317
NUDIXhydrolase[Frankiasp.CcI3]	Francci3_0900	288.804	438	368	368	288.804	288.804
hypotheticalproteinFrancci3_0901[Frankiasp.CcI3]	Francci3_0901	331.646	2814	2715	2715	331.646	331.646
hypotheticalproteinFrancci3_0902[Frankiasp.CcI3]	Francci3_0902	226.797	291	192	192	226.797	226.797
hypotheticalproteinFrancci3_0903[Frankiasp.CcI3]	Francci3_0903	108.778	237	75	75	108.778	108.778
hypotheticalproteinFrancci3_0904[Frankiasp.CcI3]	Francci3_0904	150.293	231	101	101	150.293	150.293
SpdAprotein[Frankiasp.CcI3]	Francci3_0905	187.951	684	374	374	187.951	187.951
TypeIVsecretorypathwayVirD4components-like[Frankiasp.CcI3]	Francci3_0906	162.745	2298	1088	1088	162.745	162.745
hypotheticalproteinFrancci3_0907[Frankiasp.CcI3]	Francci3_0907	161.26	810	380	380	161.26	161.26
XREfamilytranscriptionalregulator[Frankiasp.CcI3]	Francci3_0908	596.378	366	635	635	596.378	596.378
hypotheticalproteinFrancci3_0909[Frankiasp.CcI3]	Francci3_0909	197.16	666	382	382	197.16	197.16
recombinase[Frankiasp.CcI3]	Francci3_0910	224.847	2232	1460	1460	224.847	224.847
hypotheticalproteinFrancci3_0911[Frankiasp.CcI3]	Francci3_0911	137.362	513	205	205	137.362	137.362
alkylhydroperoxidereductase/Thiolspecificantioxidant/Malallergen[Frankiasp.CcI3]	Francci3_0912	161.39	492	231	231	161.39	161.39
DSBAoxidoreductase[Frankiasp.CcI3]	Francci3_0913	174.618	813	413	413	174.618	174.618
DoxX[Frankiasp.CcI3]	Francci3_0914	137.617	567	227	227	137.617	137.617
electrontransportproteinSCO1/SenC[Frankiasp.CcI3]	Francci3_0915	197.505	771	443	443	197.505	197.505
hypotheticalproteinFrancci3_0916[Frankiasp.CcI3]	Francci3_0916	213.828	426	265	265	213.828	213.828
hypotheticalproteinFrancci3_0917[Frankiasp.CcI3]	Francci3_0917	197.19	1344	771	771	197.19	197.19
putativeserine/threoninekinaseanti-sigmafactor[Frankiasp.CcI3]	Francci3_0918	120.188	429	150	150	120.188	120.188
hypotheticalproteinFrancci3_0919[Frankiasp.CcI3]	Francci3_0919	200.225	1485	865	865	200.225	200.225
hypotheticalproteinFrancci3_0920[Frankiasp.CcI3]	Francci3_0920	178.579	666	346	346	178.579	178.579
chaperoninCpn10[Frankiasp.CcI3]	Francci3_0921	293.075	441	376	376	293.075	293.075
hypotheticalproteinFrancci3_0922[Frankiasp.CcI3]	Francci3_0922	218.847	300	191	191	218.847	218.847
ATP-dependenttranscriptionregulatorLuxR[Frankiasp.CcI3]	Francci3_0923	144.801	3708	1562	1562	144.801	144.801
hypotheticalproteinFrancci3_0924[Frankiasp.CcI3]	Francci3_0924	328.51	474	453	453	328.51	328.51
LuxRfamilytranscriptionalregulator[Frankiasp.CcI3]	Francci3_0925	108.428	894	282	282	108.428	108.428
beta-ketoacylsynthase[Frankiasp.CcI3]	Francci3_0926	176.119	7887	4041	4041	176.119	176.119
beta-ketoacylsynthase[Frankiasp.CcI3]	Francci3_0927	138.535	5223	2105	2105	138.535	138.535
hypotheticalproteinFrancci3_0928[Frankiasp.CcI3]	Francci3_0928	282.389	381	313	313	282.389	282.389
alpha/betahydrolasefold[Frankiasp.CcI3]	Francci3_0929	141.243	954	392	392	141.243	141.243
glycosyltransferasefamilyprotein[Frankiasp.CcI3]	Francci3_0930	128.433	1191	445	445	128.433	128.433
hypotheticalproteinFrancci3_0931[Frankiasp.CcI3]	Francci3_0931	101.48	1863	550	550	101.48	101.48
hypotheticalproteinFrancci3_0932[Frankiasp.CcI3]	Francci3_0932	123.913	1068	385	385	123.913	123.913
hypotheticalproteinFrancci3_0933[Frankiasp.CcI3]	Francci3_0933	154.786	2334	1051	1051	154.786	154.786
ATPase-like[Frankiasp.CcI3]	Francci3_0934	158.408	3294	1518	1518	158.408	158.408
hypotheticalproteinFrancci3_0935[Frankiasp.CcI3]	Francci3_0935	208.215	837	507	507	208.215	208.215
6-phosphogluconatedehydrogenase-likeprotein[Frankiasp.CcI3]	Francci3_0936	179.43	1023	534	534	179.43	179.43
pyridinenucleotide-disulphideoxidoreductasedimerisationregion[Frankiasp.CcI3]	Francci3_0937	197.847	1482	853	853	197.847	197.847
FADdependentoxidoreductase[Frankiasp.CcI3]	Francci3_0938	149.184	1788	776	776	149.184	149.184
acyl-CoAdehydrogenase-like[Frankiasp.CcI3]	Francci3_0939	261.23	1179	896	896	261.23	261.23
acyl-CoAdehydrogenase-like[Frankiasp.CcI3]	Francci3_0940	169.702	1110	548	548	169.702	169.702
FADdependentoxidoreductase[Frankiasp.CcI3]	Francci3_0941	139.721	1668	678	678	139.721	139.721
TetRfamilytranscriptionalregulator[Frankiasp.CcI3]	Francci3_0942	138.153	627	252	252	138.153	138.153
FADlinkedoxidase-like[Frankiasp.CcI3]	Francci3_0943	184.041	1638	877	877	184.041	184.041
short-chaindehydrogenase/reductaseSDR[Frankiasp.CcI3]	Francci3_0944	71.559	807	168	168	71.559	71.559
hypotheticalproteinFrancci3_0945[Frankiasp.CcI3]	Francci3_0945	254.132	1170	865	865	254.132	254.132
hypotheticalproteinFrancci3_0946[Frankiasp.CcI3]	Francci3_0946	95.4831	324	90	90	95.4831	95.4831
FHAdomain-containingprotein[Frankiasp.CcI3]	Francci3_0947	239.38	2556	1780	1780	239.38	239.38
serine/threonineproteinkinase[Frankiasp.CcI3]	Francci3_0948	222.3	2205	1426	1426	222.3	222.3
hypotheticalproteinFrancci3_0949[Frankiasp.CcI3]	Francci3_0949	632.995	1041	1917	1917	632.995	632.995
hypotheticalproteinFrancci3_0950[Frankiasp.CcI3]	Francci3_0950	169.265	660	325	325	169.265	169.265
peptidaseC56,PfpI[Frankiasp.CcI3]	Francci3_0951	183.327	570	304	304	183.327	183.327
putativehelicase[Frankiasp.CcI3]	Francci3_0952	170.075	2490	1232	1232	170.075	170.075
ISRSO5-transposaseprotein[Frankiasp.CcI3]	Francci3_0953	242.593	435	307	307	242.593	242.593
signaltransductionhistidinekinaseregulatingcitrate/malatemetabolism[Frankiasp.CcI3]	Francci3_0954	289.801	1128	951	951	289.801	289.801
hypotheticalproteinFrancci3_0955[Frankiasp.CcI3]	Francci3_0955	250.643	720	525	525	250.643	250.643
hypotheticalproteinFrancci3_0956[Frankiasp.CcI3]	Francci3_0956	192.785	378	212	212	192.785	192.785
groupIIintron-encodingmaturase,putative[Frankiasp.CcI3]	Francci3_0957	331.148	273	263	263	331.148	331.148
hypotheticalproteinFrancci3_0958[Frankiasp.CcI3]	Francci3_0958	228.406	456	303	303	228.406	228.406
hypotheticalproteinFrancci3_0959[Frankiasp.CcI3]	Francci3_0959	153.846	534	233	239	153.846	153.846
hypotheticalproteinFrancci3_0960[Frankiasp.CcI3]	Francci3_0960	213.774	849	520	528	213.774	213.774
transposase,IS4[Frankiasp.CcI3]	Francci3_0961	511.942	750	1113	1117	511.942	511.942
D-lactatedehydrogenase(cytochrome)[Frankiasp.CcI3]	Francci3_0962	138.815	3021	1220	1220	138.815	138.815
hypotheticalproteinFrancci3_0963[Frankiasp.CcI3]	Francci3_0963	157.422	690	316	316	157.422	157.422
glycosyltransferasefamilyprotein[Frankiasp.CcI3]	Francci3_0964	125.124	1467	534	534	125.124	125.124
cellwallbiosynthesisglycosyltransferase-likeprotein[Frankiasp.CcI3]	Francci3_0965	124.172	1935	699	699	124.172	124.172
hypotheticalproteinFrancci3_0966[Frankiasp.CcI3]	Francci3_0966	195.664	1683	958	958	195.664	195.664
hypotheticalproteinFrancci3_0967[Frankiasp.CcI3]	Francci3_0967	114.58	345	115	115	114.58	114.58
aminopeptidaseN[Frankiasp.CcI3]	Francci3_0968	152.512	2637	1170	1170	152.512	152.512
hypotheticalproteinFrancci3_0969[Frankiasp.CcI3]	Francci3_0969	337.14	573	562	562	337.14	337.14
twin-argininetranslocationpathwaysignal[Frankiasp.CcI3]	Francci3_0970	146.605	483	206	206	146.605	146.605
FHAdomain-containingprotein[Frankiasp.CcI3]	Francci3_0971	81.5757	552	131	131	81.5757	81.5757
hypotheticalproteinFrancci3_0972[Frankiasp.CcI3]	Francci3_0972	153.071	384	171	171	153.071	153.071
methyltransferasetype11[Frankiasp.CcI3]	Francci3_0973	163.93	801	382	382	163.93	163.93
hypotheticalproteinFrancci3_0974[Frankiasp.CcI3]	Francci3_0974	187.434	519	283	283	187.434	187.434
NADHdehydrogenase[Frankiasp.CcI3]	Francci3_0975	187.307	1503	819	819	187.307	187.307
NAD-dependentepimerase/dehydratase[Frankiasp.CcI3]	Francci3_0976	132.03	1044	401	401	132.03	132.03
periplasmicsensorsignaltransductionhistidinekinase[Frankiasp.CcI3]	Francci3_0977	196.595	1140	652	652	196.595	196.595
twocomponenttranscriptionalregulator[Frankiasp.CcI3]	Francci3_0978	124.187	966	349	349	124.187	124.187
glycosyltransferasefamilyprotein[Frankiasp.CcI3]	Francci3_0979	104.485	681	207	207	104.485	104.485
hypotheticalproteinFrancci3_0980[Frankiasp.CcI3]	Francci3_0980	79.3975	723	167	167	79.3975	79.3975
hypotheticalproteinFrancci3_0981[Frankiasp.CcI3]	Francci3_0981	69.6	726	147	147	69.6	69.6
hypotheticalproteinFrancci3_0982[Frankiasp.CcI3]	Francci3_0982	138.844	510	206	206	138.844	138.844
oxidoreductase,molybdopterinbinding[Frankiasp.CcI3]	Francci3_0983	137.879	1254	503	503	137.879	137.879
hypotheticalproteinFrancci3_0984[Frankiasp.CcI3]	Francci3_0984	127.854	1476	549	549	127.854	127.854
ArsRfamilytranscriptionalregulator[Frankiasp.CcI3]	Francci3_0985	276.188	804	646	646	276.188	276.188
ArsRfamilytranscriptionalregulator[Frankiasp.CcI3]	Francci3_0987	222.881	438	284	284	222.881	222.881
carboxyltransferase[Frankiasp.CcI3]	Francci3_0988	242.403	2310	1629	1629	242.403	242.403
carbamoyl-phosphatesynthaseLchain,ATP-binding[Frankiasp.CcI3]	Francci3_0989	211.707	3171	1953	1953	211.707	211.707
3-oxoacyl-[acyl-carrier-protein]synthaseIII[Frankiasp.CcI3]	Francci3_0990	437.045	921	1171	1171	437.045	437.045
acyltransferaseregion[Frankiasp.CcI3]	Francci3_0991	691.095	3231	6496	6496	691.095	691.095
LuxRfamilytranscriptionalregulator[Frankiasp.CcI3]	Francci3_0992	240.406	2445	1710	1710	240.406	240.406
FADdependentoxidoreductase[Frankiasp.CcI3]	Francci3_0993	270.586	2091	1646	1646	270.586	270.586
hypotheticalproteinFrancci3_0994[Frankiasp.CcI3]	Francci3_0994	270.055	975	766	766	270.055	270.055
sodium/hydrogenexchanger[Frankiasp.CcI3]	Francci3_0995	204.625	1359	809	809	204.625	204.625
hypotheticalproteinFrancci3_0996[Frankiasp.CcI3]	Francci3_0996	179.582	312	163	163	179.582	179.582
alpha/betahydrolasefold[Frankiasp.CcI3]	Francci3_0997	438.437	657	838	838	438.437	438.437
hypotheticalproteinFrancci3_0998[Frankiasp.CcI3]	Francci3_0998	382.878	606	675	675	382.878	382.878
crotonyl-CoAreductase[Frankiasp.CcI3]	Francci3_0999	418.241	1338	1628	1628	418.241	418.241
3-hydroxyacyl-CoAdehydrogenase[Frankiasp.CcI3]	Francci3_1000	780.997	1779	4042	4042	780.997	780.997
reversetranscriptase[Frankiasp.CcI3]	Francci3_1001	242.345	756	165	533	242.345	242.345
hypotheticalproteinFrancci3_1002[Frankiasp.CcI3]	Francci3_1002	329.494	555	532	532	329.494	329.494
hypotheticalproteinFrancci3_1003[Frankiasp.CcI3]	Francci3_1003	187.077	825	449	449	187.077	187.077
diguanylatecyclase/phosphodiesterasewithPAS/PACsensor(s)[Frankiasp.CcI3]	Francci3_1004	197.91	2178	1254	1254	197.91	197.91
hypotheticalproteinFrancci3_1005[Frankiasp.CcI3]	Francci3_1005	118.211	852	293	293	118.211	118.211
gasvesiclesynthesis-likeprotein[Frankiasp.CcI3]	Francci3_1006	113.784	432	143	143	113.784	113.784
gasvesiclesynthesisGvpLGvpF[Frankiasp.CcI3]	Francci3_1007	195.163	819	465	465	195.163	195.163
MOSC[Frankiasp.CcI3]	Francci3_1008	157.39	546	250	250	157.39	157.39
proteintyrosinephosphatase[Frankiasp.CcI3]	Francci3_1009	210.172	525	321	321	210.172	210.172
Acyl-CoAdehydrogenase[Frankiasp.CcI3]	Francci3_1010	134.335	1218	476	476	134.335	134.335
alkalinephosphatase[Frankiasp.CcI3]	Francci3_1011	172.58	1452	729	729	172.58	172.58
hypotheticalproteinFrancci3_1012[Frankiasp.CcI3]	Francci3_1012	196.763	1443	826	826	196.763	196.763
hypotheticalproteinFrancci3_1013[Frankiasp.CcI3]	Francci3_1013	191.386	273	152	152	191.386	191.386
hypotheticalproteinFrancci3_1014[Frankiasp.CcI3]	Francci3_1014	298.253	1194	1036	1036	298.253	298.253
putativeDNA-bindingprotein[Frankiasp.CcI3]	Francci3_1015	173.172	1056	532	532	173.172	173.172
transposaseIS116/IS110/IS902[Frankiasp.CcI3]	Francci3_1016	171.027	1224	0	609	171.027	171.027
hypotheticalproteinFrancci3_1017[Frankiasp.CcI3]	Francci3_1017	216.883	420	265	265	216.883	216.883
ISRSO5-transposaseprotein[Frankiasp.CcI3]	Francci3_1018	302.691	1164	0	1025	302.691	302.691
hypotheticalproteinFrancci3_1019[Frankiasp.CcI3]	Francci3_1019	275.187	351	0	281	275.187	275.187
phosphoribosylglycinamideformyltransferase[Frankiasp.CcI3]	Francci3_1020	313.069	594	541	541	313.069	313.069
hypotheticalproteinFrancci3_1021[Frankiasp.CcI3]	Francci3_1021	299.944	675	589	589	299.944	299.944
XREfamilytranscriptionalregulator[Frankiasp.CcI3]	Francci3_1022	249.379	1326	962	962	249.379	249.379
hypotheticalproteinFrancci3_1023[Frankiasp.CcI3]	Francci3_1023	238.98	315	219	219	238.98	238.98
hypotheticalproteinFrancci3_1024[Frankiasp.CcI3]	Francci3_1024	185.972	390	211	211	185.972	185.972
XREfamilytranscriptionalregulator[Frankiasp.CcI3]	Francci3_1025	103.753	381	115	115	103.753	103.753
hypotheticalproteinFrancci3_1026[Frankiasp.CcI3]	Francci3_1026	190.117	405	224	224	190.117	190.117
hypotheticalproteinFrancci3_1027[Frankiasp.CcI3]	Francci3_1027	267.353	288	224	224	267.353	267.353
celldivisionFtsK/SpoIIIE[Frankiasp.CcI3]	Francci3_1028	204.481	1560	928	928	204.481	204.481
hypotheticalproteinFrancci3_1029[Frankiasp.CcI3]	Francci3_1029	352.905	225	231	231	352.905	352.905
hypotheticalproteinFrancci3_1030[Frankiasp.CcI3]	Francci3_1030	154.373	1719	772	772	154.373	154.373
excisionase/Xis,DNA-binding[Frankiasp.CcI3]	Francci3_1031	126.919	195	72	72	126.919	126.919
hypotheticalproteinFrancci3_1032[Frankiasp.CcI3]	Francci3_1032	175.307	300	153	153	175.307	175.307
ABCtransporterrelated[Frankiasp.CcI3]	Francci3_1034	193.191	3966	2229	2229	193.191	193.191
hypotheticalproteinFrancci3_1035[Frankiasp.CcI3]	Francci3_1035	286.995	315	263	263	286.995	286.995
hypotheticalproteinFrancci3_1036[Frankiasp.CcI3]	Francci3_1036	238.475	738	512	512	238.475	238.475
polysaccharidedeacetylase[Frankiasp.CcI3]	Francci3_1037	104.395	810	246	246	104.395	104.395
aldehydedehydrogenase[Frankiasp.CcI3]	Francci3_1038	169.172	1593	784	784	169.172	169.172
twocomponentLuxRfamilytranscriptionalregulator[Frankiasp.CcI3]	Francci3_1039	237.309	717	495	495	237.309	237.309
oligoribonuclease[Frankiasp.CcI3]	Francci3_1040	302.198	753	662	662	302.198	302.198
hypotheticalproteinFrancci3_1041[Frankiasp.CcI3]	Francci3_1041	334.712	495	482	482	334.712	334.712
endopeptidaseLa[Frankiasp.CcI3]	Francci3_1042	138.182	801	322	322	138.182	138.182
hypotheticalproteinFrancci3_1043[Frankiasp.CcI3]	Francci3_1043	149.301	297	0	129	149.301	149.301
hypotheticalproteinFrancci3_1044[Frankiasp.CcI3]	Francci3_1044	275.24	552	442	442	275.24	275.24
hypotheticalproteinFrancci3_1045[Frankiasp.CcI3]	Francci3_1045	287.881	480	402	402	287.881	287.881
putativeDNA-bindingprotein[Frankiasp.CcI3]	Francci3_1046	102.861	264	79	79	102.861	102.861
endopeptidaseLa[Frankiasp.CcI3]	Francci3_1047	126.038	390	143	143	126.038	126.038
Pirin-like[Frankiasp.CcI3]	Francci3_1048	169.564	969	478	478	169.564	169.564
high-affinitynickel-transporter[Frankiasp.CcI3]	Francci3_1049	524.622	1125	1717	1717	524.622	524.622
hypotheticalproteinFrancci3_1050[Frankiasp.CcI3]	Francci3_1050	170.552	4827	2395	2395	170.552	170.552
glycosyltransferase,group1[Frankiasp.CcI3]	Francci3_1051	215.03	1338	837	837	215.03	215.03
hypotheticalproteinFrancci3_1052[Frankiasp.CcI3]	Francci3_1052	197.656	1353	778	778	197.656	197.656
GDP-mannose4,6-dehydratase[Frankiasp.CcI3]	Francci3_1053	921.097	1002	59	2685	921.097	921.097
acyltransferase3[Frankiasp.CcI3]	Francci3_1054	166.754	2016	978	978	166.754	166.754
glycosyltransferasefamilyprotein[Frankiasp.CcI3]	Francci3_1055	170.225	1359	673	673	170.225	170.225
acyltransferase3[Frankiasp.CcI3]	Francci3_1056	155.967	1686	765	765	155.967	155.967
30SribosomalproteinS1[Frankiasp.CcI3]	Francci3_1057	471.799	1479	2030	2030	471.799	471.799
hypotheticalproteinFrancci3_1058[Frankiasp.CcI3]	Francci3_1058	142.755	183	76	76	142.755	142.755
glutathioneperoxidase[Frankiasp.CcI3]	Francci3_1059	243.882	537	381	381	243.882	243.882
hypotheticalproteinFrancci3_1060[Frankiasp.CcI3]	Francci3_1060	230.787	1056	709	709	230.787	230.787
hypotheticalproteinFrancci3_1061[Frankiasp.CcI3]	Francci3_1061	241.814	1005	707	707	241.814	241.814
membraneprotein[Frankiasp.CcI3]	Francci3_1062	161.825	1848	870	870	161.825	161.825
carnitineO-acetyltransferase[Frankiasp.CcI3]	Francci3_1063	131.812	1875	719	719	131.812	131.812
hypotheticalproteinFrancci3_1064[Frankiasp.CcI3]	Francci3_1064	170.809	972	483	483	170.809	170.809
hypotheticalproteinFrancci3_1065[Frankiasp.CcI3]	Francci3_1065	291.19	870	737	737	291.19	291.19
hemerythrinHHEcationbindingregion[Frankiasp.CcI3]	Francci3_1066	1807.4	465	2445	2445	1807.4	1807.4
hypotheticalproteinFrancci3_1067[Frankiasp.CcI3]	Francci3_1067	208.227	624	378	378	208.227	208.227
hypotheticalproteinFrancci3_1068[Frankiasp.CcI3]	Francci3_1068	229.721	612	409	409	229.721	229.721
hydrogenaseexpression/formationproteinHypE[Frankiasp.CcI3]	Francci3_1069	92.2463	1062	285	285	92.2463	92.2463
hydrogenaseexpression/formationproteinHypD[Frankiasp.CcI3]	Francci3_1070	155.878	1107	502	502	155.878	155.878
hydrogenaseassemblychaperonehypC/hupF[Frankiasp.CcI3]	Francci3_1071	162.118	282	133	133	162.118	162.118
(NiFe)hydrogenasematurationproteinHypF[Frankiasp.CcI3]	Francci3_1072	129.56	2547	960	960	129.56	129.56
NHLrepeat-containingprotein[Frankiasp.CcI3]	Francci3_1073	128.784	1089	408	408	128.784	128.784
hypotheticalproteinFrancci3_1074[Frankiasp.CcI3]	Francci3_1074	90.125	1251	328	328	90.125	90.125
peptidaseM52,hydrogenuptakeprotein[Frankiasp.CcI3]	Francci3_1075	121.248	567	200	200	121.248	121.248
hydrogen:quinoneoxidoreductase[Frankiasp.CcI3]	Francci3_1076	144.935	1608	678	678	144.935	144.935
hydrogenase(NiFe)smallsubunit(hydA)[Frankiasp.CcI3]	Francci3_1077	154.541	972	437	437	154.541	154.541
putativehydrogenasenickelincorporationprotein[Frankiasp.CcI3]	Francci3_1078	155.215	516	233	233	155.215	155.215
hydrogenaseaccessoryproteinHypB[Frankiasp.CcI3]	Francci3_1079	191.863	894	499	499	191.863	191.863
hypotheticalproteinFrancci3_1080[Frankiasp.CcI3]	Francci3_1080	265.825	300	232	232	265.825	265.825
hypotheticalproteinFrancci3_1081[Frankiasp.CcI3]	Francci3_1081	102.2	1305	388	388	102.2	102.2
hypotheticalproteinFrancci3_1082[Frankiasp.CcI3]	Francci3_1082	95.8534	4332	1208	1208	95.8534	95.8534
hypotheticalproteinFrancci3_1083[Frankiasp.CcI3]	Francci3_1083	142.209	1269	525	525	142.209	142.209
hypotheticalproteinFrancci3_1084[Frankiasp.CcI3]	Francci3_1084	117.308	2016	688	688	117.308	117.308
FADlinkedoxidase-like[Frankiasp.CcI3]	Francci3_1085	276.044	1437	1154	1154	276.044	276.044
helicase-like[Frankiasp.CcI3]	Francci3_1086	213.836	2490	1549	1549	213.836	213.836
hypotheticalproteinFrancci3_1087[Frankiasp.CcI3]	Francci3_1087	134.023	495	30	193	134.023	134.023
transposase,IS4[Frankiasp.CcI3]	Francci3_1089	118.682	1173	169	405	118.682	118.682
hypotheticalproteinFrancci3_1090[Frankiasp.CcI3]	Francci3_1090	560.746	198	323	323	560.746	560.746
death-on-curingprotein[Frankiasp.CcI3]	Francci3_1091	191.267	381	212	212	191.267	191.267
hypotheticalproteinFrancci3_1092[Frankiasp.CcI3]	Francci3_1092	213.391	327	203	203	213.391	213.391
hypotheticalproteinFrancci3_1093[Frankiasp.CcI3]	Francci3_1093	130.591	687	261	261	130.591	130.591
hypotheticalproteinFrancci3_1094[Frankiasp.CcI3]	Francci3_1094	231.482	444	299	299	231.482	231.482
phageintegrase[Frankiasp.CcI3]	Francci3_1095	175.406	729	372	372	175.406	175.406
hypotheticalproteinFrancci3_1096[Frankiasp.CcI3]	Francci3_1096	300.027	519	69	453	300.027	300.027
hypotheticalproteinFrancci3_1097[Frankiasp.CcI3]	Francci3_1097	300.385	1998	1746	1746	300.385	300.385
purinephosphorylasesfamilyprotein1[Frankiasp.CcI3]	Francci3_1098	226.815	1173	774	774	226.815	226.815
NUDIXhydrolase[Frankiasp.CcI3]	Francci3_1099	217.701	750	475	475	217.701	217.701
hypotheticalproteinFrancci3_1101[Frankiasp.CcI3]	Francci3_1101	78.3966	399	91	91	78.3966	78.3966
putativeDNAmethyltransferase[Frankiasp.CcI3]	Francci3_1102	264.959	3303	2546	2546	264.959	264.959
hypotheticalproteinFrancci3_1103[Frankiasp.CcI3]	Francci3_1103	308.792	600	539	539	308.792	308.792
transposaseIS66[Frankiasp.CcI3]	Francci3_1104	276.854	1218	981	981	276.854	276.854
hypotheticalproteinFrancci3_1105[Frankiasp.CcI3]	Francci3_1105	391.481	1440	1640	1640	391.481	391.481
transposase,IS4[Frankiasp.CcI3]	Francci3_1106	226.613	540	356	356	226.613	226.613
transposase[Frankiasp.CcI3]	Francci3_1107	345.197	1650	1657	1657	345.197	345.197
transposase,IS4[Frankiasp.CcI3]	Francci3_1108	247.549	1215	875	875	247.549	247.549
transposase,IS4[Frankiasp.CcI3]	Francci3_1109	451.337	837	52	1099	451.337	451.337
hypotheticalproteinFrancci3_1110[Frankiasp.CcI3]	Francci3_1110	96.7734	444	0	125	96.7734	96.7734
cytochromeP450[Frankiasp.CcI3]	Francci3_1111	187.765	1038	567	567	187.765	187.765
aspartate1-decarboxylase[Frankiasp.CcI3]	Francci3_1112	255.032	465	345	345	255.032	255.032
methyltransferasetype11[Frankiasp.CcI3]	Francci3_1113	198.366	960	554	554	198.366	198.366
polyketidesynthase-like[Frankiasp.CcI3]	Francci3_1114	231.717	672	453	453	231.717	231.717
acyltransferaseregion[Frankiasp.CcI3]	Francci3_1115	107.217	747	233	233	107.217	107.217
TetRfamilytranscriptionalregulator[Frankiasp.CcI3]	Francci3_1116	106.941	630	196	196	106.941	106.941
hypotheticalproteinFrancci3_1117[Frankiasp.CcI3]	Francci3_1117	239.123	345	240	240	239.123	239.123
majorfacilitatortransporter[Frankiasp.CcI3]	Francci3_1118	229.645	1416	946	946	229.645	229.645
transposase,IS4[Frankiasp.CcI3]	Francci3_1119	167.913	1173	0	573	167.913	167.913
putativeactinorhodintransporter[Frankiasp.CcI3]	Francci3_1120	187.147	360	196	196	187.147	187.147
hypotheticalproteinFrancci3_1121[Frankiasp.CcI3]	Francci3_1121	170.051	378	187	187	170.051	170.051
transposase[Frankiasp.CcI3]	Francci3_1122	290.159	834	0	704	290.159	290.159
hypotheticalproteinFrancci3_1123[Frankiasp.CcI3]	Francci3_1123	323.567	1278	1203	1203	323.567	323.567
hypotheticalproteinFrancci3_1124[Frankiasp.CcI3]	Francci3_1125	425.201	903	1117	1117	425.201	425.201
hypotheticalproteinFrancci3_1125[Frankiasp.CcI3]	Francci3_1125	287.605	1041	871	871	287.605	287.605
lanthioninesynthetaseC-like[Frankiasp.CcI3]	Francci3_1126	344.303	1218	1220	1220	344.303	344.303
lantibioticdehydratase-like[Frankiasp.CcI3]	Francci3_1127	332.726	3090	2991	2991	332.726	332.726
protein-L-isoaspartate(D-aspartate)O-methyltransferase[Frankiasp.CcI3]	Francci3_1128	220.617	1167	749	749	220.617	220.617
hypotheticalproteinFrancci3_1130[Frankiasp.CcI3]	Francci3_1130	268.385	1332	1040	1040	268.385	268.385
GCN5-relatedN-acetyltransferase[Frankiasp.CcI3]	Francci3_1131	80.9856	573	135	135	80.9856	80.9856
restrictionendonuclease[Frankiasp.CcI3]	Francci3_1132	442.957	1365	1759	1759	442.957	442.957
hypotheticalproteinFrancci3_1133[Frankiasp.CcI3]	Francci3_1133	246.619	315	226	226	246.619	246.619
metaldependentphosphohydrolase[Frankiasp.CcI3]	Francci3_1134	350.626	549	560	560	350.626	350.626
NUDIXhydrolase[Frankiasp.CcI3]	Francci3_1135	322.575	471	442	442	322.575	322.575
XREfamilytranscriptionalregulator[Frankiasp.CcI3]	Francci3_1136	370.056	849	914	914	370.056	370.056
hypotheticalproteinFrancci3_1137[Frankiasp.CcI3]	Francci3_1137	325.058	276	261	261	325.058	325.058
hypotheticalproteinFrancci3_1138[Frankiasp.CcI3]	Francci3_1138	196.028	498	284	284	196.028	196.028
XREfamilytranscriptionalregulator[Frankiasp.CcI3]	Francci3_1139	131.45	489	187	187	131.45	131.45
hypotheticalproteinFrancci3_1140[Frankiasp.CcI3]	Francci3_1140	101.849	405	120	120	101.849	101.849
hypotheticalproteinFrancci3_1141[Frankiasp.CcI3]	Francci3_1141	105.119	327	100	100	105.119	105.119
celldivisionFtsK/SpoIIIE[Frankiasp.CcI3]	Francci3_1142	262.136	1230	938	938	262.136	262.136
hypotheticalproteinFrancci3_1143[Frankiasp.CcI3]	Francci3_1143	123.746	300	108	108	123.746	123.746
phageintegrase[Frankiasp.CcI3]	Francci3_1144	140.854	1269	520	520	140.854	140.854
single-strandDNA-bindingprotein[Frankiasp.CcI3]	Francci3_1145	143.985	678	284	284	143.985	143.985
hypotheticalproteinFrancci3_1146[Frankiasp.CcI3]	Francci3_1146	205.164	2421	1445	1445	205.164	205.164
hypotheticalproteinFrancci3_1147[Frankiasp.CcI3]	Francci3_1147	177.837	1440	745	745	177.837	177.837
putativeABCtransporterATP-bindingprotein[Frankiasp.CcI3]	Francci3_1148	178.303	1683	873	873	178.303	178.303
globin[Frankiasp.CcI3]	Francci3_1149	129.207	423	159	159	129.207	129.207
alphaamylase,catalyticregion[Frankiasp.CcI3]	Francci3_1150	162.757	1905	902	902	162.757	162.757
serinephosphatase[Frankiasp.CcI3]	Francci3_1151	161.278	2142	1005	1005	161.278	161.278
NmrA-like[Frankiasp.CcI3]	Francci3_1152	165.479	1533	738	738	165.479	165.479
HNHendonuclease[Frankiasp.CcI3]	Francci3_1153	227.827	516	342	342	227.827	227.827
MscSmechanosensitiveionchannel[Frankiasp.CcI3]	Francci3_1154	239.764	1329	927	927	239.764	239.764
twocomponenttranscriptionalregulator[Frankiasp.CcI3]	Francci3_1155	313.152	708	645	645	313.152	313.152
periplasmicsensorsignaltransductionhistidinekinase[Frankiasp.CcI3]	Francci3_1156	125.668	1581	578	578	125.668	125.668
4-alpha-glucanotransferase[Frankiasp.CcI3]	Francci3_1157	121.08	2274	800	801	121.08	121.08
hypotheticalproteinFrancci3_1158[Frankiasp.CcI3]	Francci3_1158	115.234	525	176	176	115.234	115.234
hypotheticalproteinFrancci3_1159[Frankiasp.CcI3]	Francci3_1159	197.768	438	252	252	197.768	197.768
aminopeptidaseN[Frankiasp.CcI3]	Francci3_1160	226.238	2589	1704	1704	226.238	226.238
hypotheticalproteinFrancci3_1161[Frankiasp.CcI3]	Francci3_1161	230.261	1248	836	836	230.261	230.261
ribose-5-phosphateisomeraseB[Frankiasp.CcI3]	Francci3_1162	212.289	489	302	302	212.289	212.289
hypotheticalproteinFrancci3_1163[Frankiasp.CcI3]	Francci3_1163	106.564	729	226	226	106.564	106.564
glycosyltransferasefamilyprotein[Frankiasp.CcI3]	Francci3_1164	168.122	963	471	471	168.122	168.122
hypotheticalproteinFrancci3_1165[Frankiasp.CcI3]	Francci3_1165	112.761	3969	1302	1302	112.761	112.761
hypotheticalproteinFrancci3_1166[Frankiasp.CcI3]	Francci3_1166	246.995	636	457	457	246.995	246.995
glycosyltransferase,group1[Frankiasp.CcI3]	Francci3_1167	95.6721	1818	506	506	95.6721	95.6721
hypotheticalproteinFrancci3_1168[Frankiasp.CcI3]	Francci3_1168	119.799	1449	505	505	119.799	119.799
hypotheticalproteinFrancci3_1169[Frankiasp.CcI3]	Francci3_1169	94.7138	1713	472	472	94.7138	94.7138
GCN5-relatedN-acetyltransferase[Frankiasp.CcI3]	Francci3_1170	181.651	492	260	260	181.651	181.651
CopG-likeDNA-binding[Frankiasp.CcI3]	Francci3_1171	243.944	279	198	198	243.944	243.944
2,5-didehydrogluconatereductase[Frankiasp.CcI3]	Francci3_1172	192.998	846	475	475	192.998	192.998
glucansbiosynthesisprotein[Frankiasp.CcI3]	Francci3_1173	338.037	1266	1245	1245	338.037	338.037
hypotheticalproteinFrancci3_1174[Frankiasp.CcI3]	Francci3_1174	141.257	786	323	323	141.257	141.257
ABCtransporterrelated[Frankiasp.CcI3]	Francci3_1175	145.134	1170	494	494	145.134	145.134
stageIIsporulationE[Frankiasp.CcI3]	Francci3_1176	238.96	1929	1341	1341	238.96	238.96
putativesecretedprotein[Frankiasp.CcI3]	Francci3_1177	253.13	717	528	528	253.13	253.13
AMP-dependentsynthetaseandligase[Frankiasp.CcI3]	Francci3_1178	152.291	2853	1264	1264	152.291	152.291
heatshockproteinHsp20[Frankiasp.CcI3]	Francci3_1179	3552.55	588	6077	6077	3552.55	3552.55
exodeoxyribonucleaseIII[Frankiasp.CcI3]	Francci3_1180	747.21	915	1989	1989	747.21	747.21
bifunctionaldeaminase-reductase-like[Frankiasp.CcI3]	Francci3_1181	234.404	852	581	581	234.404	234.404
hypotheticalproteinFrancci3_1182[Frankiasp.CcI3]	Francci3_1182	143.225	216	90	90	143.225	143.225
FHAdomain-containingprotein[Frankiasp.CcI3]	Francci3_1183	208.699	2688	1632	1632	208.699	208.699
glycosyltransferase,group1[Frankiasp.CcI3]	Francci3_1184	327.648	1239	1181	1181	327.648	327.648
dihydroorotateoxidaseB,catalyticsubunit[Frankiasp.CcI3]	Francci3_1185	159.463	942	437	437	159.463	159.463
hypotheticalproteinFrancci3_1186[Frankiasp.CcI3]	Francci3_1186	195.533	552	314	314	195.533	195.533
hypotheticalproteinFrancci3_1187[Frankiasp.CcI3]	Francci3_1187	543.5	456	721	721	543.5	543.5
methyltransferasetype12[Frankiasp.CcI3]	Francci3_1188	182.8	912	485	485	182.8	182.8
transposase,IS4[Frankiasp.CcI3]	Francci3_1189	44.6174	1302	0	169	44.6174	44.6174
hypotheticalproteinFrancci3_1190[Frankiasp.CcI3]	Francci3_1190	155.427	993	449	449	155.427	155.427
hypotheticalproteinFrancci3_1191[Frankiasp.CcI3]	Francci3_1191	327.37	294	280	280	327.37	327.37
acyl-CoAdehydrogenase-like[Frankiasp.CcI3]	Francci3_1193	164.371	1146	548	548	164.371	164.371
hypotheticalproteinFrancci3_1194[Frankiasp.CcI3]	Francci3_1194	142.722	342	142	142	142.722	142.722
putativetranscriptionalregulator[Frankiasp.CcI3]	Francci3_1195	256.119	1326	988	988	256.119	256.119
hypotheticalproteinFrancci3_1196[Frankiasp.CcI3]	Francci3_1196	234.274	672	458	458	234.274	234.274
hypotheticalproteinFrancci3_1197[Frankiasp.CcI3]	Francci3_1197	214.145	435	271	271	214.145	214.145
HNHendonuclease[Frankiasp.CcI3]	Francci3_1198	37.8224	309	34	34	37.8224	37.8224
putativeATP-bindingprotein[Frankiasp.CcI3]	Francci3_1199	189.497	1638	903	903	189.497	189.497
excisionase/Xis,DNA-binding[Frankiasp.CcI3]	Francci3_1200	315.962	297	273	273	315.962	315.962
hypotheticalproteinFrancci3_1201[Frankiasp.CcI3]	Francci3_1201	335.997	888	868	868	335.997	335.997
excisionase/Xis,DNA-binding[Frankiasp.CcI3]	Francci3_1202	124.04	327	118	118	124.04	124.04
phageintegrase[Frankiasp.CcI3]	Francci3_1203	250.915	1185	865	865	250.915	250.915
triggerfactor[Frankiasp.CcI3]	Francci3_1204	120.735	1452	510	510	120.735	120.735
ClpP1peptidase.Serinepeptidase.MEROPSfamilyS14[Frankiasp.CcI3]	Francci3_1205	266.103	642	497	497	266.103	266.103
ATP-dependentClpproteaseproteolyticsubunit[Frankiasp.CcI3]	Francci3_1206	245.312	681	253	486	245.312	245.312
ATP-dependentproteaseATP-bindingsubunit[Frankiasp.CcI3]	Francci3_1207	280.974	1287	1052	1052	280.974	280.974
FolCbifunctionalprotein[Frankiasp.CcI3]	Francci3_1208	149.519	1338	582	582	149.519	149.519
folylpolyglutamatesynthase-like[Frankiasp.CcI3]	Francci3_1209	141.003	1431	587	587	141.003	141.003
nucleosidediphosphatekinase[Frankiasp.CcI3]	Francci3_1210	195.118	414	235	235	195.118	195.118
rodshape-determiningproteinMreB[Frankiasp.CcI3]	Francci3_1211	153.55	1032	461	461	153.55	153.55
rodshape-determiningproteinMreC[Frankiasp.CcI3]	Francci3_1212	217.632	984	623	623	217.632	217.632
rodshape-determiningprotein[Frankiasp.CcI3]	Francci3_1213	359.565	543	568	568	359.565	359.565
peptidoglycanglycosyltransferase[Frankiasp.CcI3]	Francci3_1214	212.993	2190	1357	1357	212.993	212.993
cellcycleprotein[Frankiasp.CcI3]	Francci3_1215	297.573	1236	1070	1070	297.573	297.573
radicalSAMfamilyprotein[Frankiasp.CcI3]	Francci3_1216	190.91	2040	1133	1133	190.91	190.91
hypotheticalproteinFrancci3_1217[Frankiasp.CcI3]	Francci3_1217	211.285	750	461	461	211.285	211.285
ribonuclease[Frankiasp.CcI3]	Francci3_1218	129.729	3585	1353	1353	129.729	129.729
hypotheticalproteinFrancci3_1219[Frankiasp.CcI3]	Francci3_1219	335.745	645	630	630	335.745	335.745
50SribosomalproteinL21P[Frankiasp.CcI3]	Francci3_1220	236.726	318	219	219	236.726	236.726
50SribosomalproteinL27[Frankiasp.CcI3]	Francci3_1221	256.195	267	199	199	256.195	256.195
GTPaseObgE[Frankiasp.CcI3]	Francci3_1222	190.678	1590	882	882	190.678	190.678
gamma-glutamylkinase[Frankiasp.CcI3]	Francci3_1223	119.816	1116	389	389	119.816	119.816
hypotheticalproteinFrancci3_1224[Frankiasp.CcI3]	Francci3_1224	379.723	363	401	401	379.723	379.723
putativeexonuclease[Frankiasp.CcI3]	Francci3_1226	81.5799	3177	754	754	81.5799	81.5799
exodeoxyribonucleaseIsubunitD[Frankiasp.CcI3]	Francci3_1226	233.261	1257	853	853	233.261	233.261
gamma-glutamylphosphatereductase[Frankiasp.CcI3]	Francci3_1227	139.678	1260	512	512	139.678	139.678
malatesynthase[Frankiasp.CcI3]	Francci3_1228	206.751	1626	978	978	206.751	206.751
AAA_5ATPaseassociatedwithvariouscellularactivities[Frankiasp.CcI3]	Francci3_1229	339.125	894	882	882	339.125	339.125
VWAcontainingCoxE-like[Frankiasp.CcI3]	Francci3_1230	109.835	1449	463	463	109.835	109.835
phosphoglucomutase[Frankiasp.CcI3]	Francci3_1231	166.312	1701	823	823	166.312	166.312
nicotinicacidmononucleotideadenylyltransferase[Frankiasp.CcI3]	Francci3_1232	164.854	588	282	282	164.854	164.854
Iojap-relatedprotein[Frankiasp.CcI3]	Francci3_1233	296.046	591	509	509	296.046	296.046
phosphoglyceratemutase[Frankiasp.CcI3]	Francci3_1234	150.478	699	306	306	150.478	150.478
transposase,IS4[Frankiasp.CcI3]	Francci3_1235	294.594	1245	1067	1067	294.594	294.594
hypotheticalproteinFrancci3_1236[Frankiasp.CcI3]	Francci3_1236	320.721	672	627	627	320.721	320.721
putativetransposase[Frankiasp.CcI3]	Francci3_1237	213.926	519	323	323	213.926	213.926
hypotheticalproteinFrancci3_1238[Frankiasp.CcI3]	Francci3_1238	460.311	345	462	462	460.311	460.311
short-chaindehydrogenase/reductaseSDR[Frankiasp.CcI3]	Francci3_1239	178.039	780	404	404	178.039	178.039
Poly(3-hydroxybutyrate)depolymerase-like[Frankiasp.CcI3]	Francci3_1240	178.51	1113	578	578	178.51	178.51
beta-lactamase-like[Frankiasp.CcI3]	Francci3_1241	269.599	714	560	560	269.599	269.599
Nitrilase/cyanidehydrataseandapolipoproteinN-acyltransferase[Frankiasp.CcI3]	Francci3_1242	167.201	1215	591	591	167.201	167.201
TetRfamilytranscriptionalregulator[Frankiasp.CcI3]	Francci3_1243	386.084	690	775	775	386.084	386.084
EmrB/QacAfamilydrugresistancetransporter[Frankiasp.CcI3]	Francci3_1244	194.785	1680	948	952	194.785	194.785
hypotheticalproteinFrancci3_1245[Frankiasp.CcI3]	Francci3_1245	422.583	606	740	745	422.583	422.583
hypotheticalproteinFrancci3_1246[Frankiasp.CcI3]	Francci3_1246	84.833	312	77	77	84.833	84.833
hypotheticalproteinFrancci3_1247[Frankiasp.CcI3]	Francci3_1247	279.677	939	764	764	279.677	279.677
hypotheticalproteinFrancci3_1248[Frankiasp.CcI3]	Francci3_1248	118.33	825	284	284	118.33	118.33
auxineffluxcarrier[Frankiasp.CcI3]	Francci3_1249	256.948	903	675	675	256.948	256.948
hypotheticalproteinFrancci3_1250[Frankiasp.CcI3]	Francci3_1250	419.257	264	322	322	419.257	419.257
alkane1-monooxygenase[Frankiasp.CcI3]	Francci3_1251	210.994	1230	755	755	210.994	210.994
phospholipid/glycerolacyltransferase[Frankiasp.CcI3]	Francci3_1252	219.196	828	528	528	219.196	219.196
putativeintegralmembraneprotein[Frankiasp.CcI3]	Francci3_1253	153.269	693	309	309	153.269	153.269
hypotheticalproteinFrancci3_1254[Frankiasp.CcI3]	Francci3_1254	186.572	1017	552	552	186.572	186.572
hypotheticalproteinFrancci3_1255[Frankiasp.CcI3]	Francci3_1255	315.094	564	517	517	315.094	315.094
hypotheticalproteinFrancci3_1256[Frankiasp.CcI3]	Francci3_1256	230.922	195	131	131	230.922	230.922
helix-hairpin-helixDNA-binding,class1[Frankiasp.CcI3]	Francci3_1257	105.641	1269	390	390	105.641	105.641
ComEC/Rec2-relatedprotein[Frankiasp.CcI3]	Francci3_1258	126.13	2619	961	961	126.13	126.13
DNApolymeraseIII,deltasubunit[Frankiasp.CcI3]	Francci3_1259	145.02	1005	424	424	145.02	145.02
hypotheticalproteinFrancci3_1260[Frankiasp.CcI3]	Francci3_1260	196.818	372	213	213	196.818	196.818
SSUribosomalproteinS20P[Frankiasp.CcI3]	Francci3_1261	224.067	270	176	176	224.067	224.067
GTP-bindingproteinLepA[Frankiasp.CcI3]	Francci3_1262	283.178	2049	1688	1688	283.178	283.178
coproporphyrinogenIIIoxidase[Frankiasp.CcI3]	Francci3_1263	114.302	1236	411	411	114.302	114.302
heat-inducibletranscriptionrepressor[Frankiasp.CcI3]	Francci3_1264	376.091	1020	1116	1116	376.091	376.091
chaperoneDnaJ[Frankiasp.CcI3]	Francci3_1265	190.564	1140	632	632	190.564	190.564
hypotheticalproteinFrancci3_1266[Frankiasp.CcI3]	Francci3_1266	240.568	693	485	485	240.568	240.568
PhoH-likeprotein[Frankiasp.CcI3]	Francci3_1267	192.401	1038	581	581	192.401	192.401
putativemetalloprotease[Frankiasp.CcI3]	Francci3_1268	247.878	606	437	437	247.878	247.878
CBS[Frankiasp.CcI3]	Francci3_1269	277.761	1365	1103	1103	277.761	277.761
hypotheticalproteinFrancci3_1270[Frankiasp.CcI3]	Francci3_1270	42.7657	426	53	53	42.7657	42.7657
GTP-bindingproteinEra[Frankiasp.CcI3]	Francci3_1271	188.61	924	507	507	188.61	188.61
DNArepairproteinRecO[Frankiasp.CcI3]	#N/A	141.346	732	301	301	141.346	141.346
undecaprenylpyrophosphatesynthetase[Frankiasp.CcI3]	Francci3_1273	231.313	798	537	537	231.313	231.313
antibioticbiosynthesismonooxygenase[Frankiasp.CcI3]	Francci3_1274	50.991	573	85	85	50.991	50.991
glycine--tRNAligase[Frankiasp.CcI3]	Francci3_1275	163.203	3054	1450	1450	163.203	163.203
pyruvatephosphatedikinase[Frankiasp.CcI3]	Francci3_1276	182.332	2694	1429	1429	182.332	182.332
hypotheticalproteinFrancci3_1277[Frankiasp.CcI3]	Francci3_1277	292.504	738	628	628	292.504	292.504
transketolase[Frankiasp.CcI3]	Francci3_1278	228.609	1875	1247	1247	228.609	228.609
hypotheticalproteinFrancci3_1279[Frankiasp.CcI3]	Francci3_1279	287.086	540	451	451	287.086	287.086
hypotheticalproteinFrancci3_1280[Frankiasp.CcI3]	Francci3_1280	284.246	156	129	129	284.246	284.246
deoxyguanosinetriphosphatetriphosphohydrolase-likeprotein[Frankiasp.CcI3]	Francci3_1281	110.225	1263	405	405	110.225	110.225
DNAprimase[Frankiasp.CcI3]	Francci3_1282	291.36	1890	1602	1602	291.36	291.36
sigma38[Frankiasp.CcI3]	Francci3_1283	256.267	1230	917	917	256.267	256.267
glycosyltransferase,group1[Frankiasp.CcI3]	Francci3_1284	128.511	1209	452	452	128.511	128.511
hypotheticalproteinFrancci3_1285[Frankiasp.CcI3]	Francci3_1285	196.619	750	429	429	196.619	196.619
glycosyltransferases-like[Frankiasp.CcI3]	Francci3_1286	100.893	879	258	258	100.893	100.893
diguanylatecyclase/phosphodiesterase[Frankiasp.CcI3]	Francci3_1288	192.039	1815	1014	1014	192.039	192.039
oxidoreductase-like[Frankiasp.CcI3]	Francci3_1289	130.888	1623	618	618	130.888	130.888
proteintyrosinephosphatase[Frankiasp.CcI3]	Francci3_1290	151.037	792	348	348	151.037	151.037
macrocin-O-methyltransferase[Frankiasp.CcI3]	Francci3_1291	114.58	876	292	292	114.58	114.58
hypotheticalproteinFrancci3_1292[Frankiasp.CcI3]	Francci3_1292	67.0799	948	177	185	67.0799	67.0799
glycosyltransferase,group1[Frankiasp.CcI3]	Francci3_1293	241.705	1233	818	867	241.705	241.705
NAD-dependentepimerase/dehydratase[Frankiasp.CcI3]	Francci3_1294	180.915	1083	570	570	180.915	180.915
methyltransferaseFkbM[Frankiasp.CcI3]	Francci3_1295	90.6607	891	235	235	90.6607	90.6607
hypotheticalproteinFrancci3_1296[Frankiasp.CcI3]	Francci3_1296	204.868	1599	953	953	204.868	204.868
methyltransferaseFkbM[Frankiasp.CcI3]	Francci3_1297	107.754	705	221	221	107.754	107.754
glycosyltransferases-like[Frankiasp.CcI3]	Francci3_1298	127.235	1005	372	372	127.235	127.235
methyltransferaseFkbM[Frankiasp.CcI3]	Francci3_1299	170.267	858	425	425	170.267	170.267
heparinaseII/III-like[Frankiasp.CcI3]	Francci3_1300	171.954	2043	1022	1022	171.954	171.954
glycosyltransferasefamilyprotein[Frankiasp.CcI3]	Francci3_1301	100.216	1053	307	307	100.216	100.216
hypotheticalproteinFrancci3_1302[Frankiasp.CcI3]	Francci3_1302	170.672	1005	499	499	170.672	170.672
methyltransferaseFkbM[Frankiasp.CcI3]	Francci3_1303	158.379	1860	857	857	158.379	158.379
glycosyltransferase,group1[Frankiasp.CcI3]	Francci3_1304	148.02	1326	571	571	148.02	148.02
glycosyltransferasefamilyprotein[Frankiasp.CcI3]	Francci3_1305	163.685	1323	630	630	163.685	163.685
oxidoreductase-like[Frankiasp.CcI3]	Francci3_1306	150.271	2244	981	981	150.271	150.271
GDP-mannose4,6-dehydratase[Frankiasp.CcI3]	Francci3_1307	548.975	1092	41	1744	548.975	548.975
UDP-N-acetylglucosamine2-epimerase[Frankiasp.CcI3]	Francci3_1308	221.058	1188	764	764	221.058	221.058
UDP-glucose/GDP-mannosedehydrogenase[Frankiasp.CcI3]	Francci3_1309	217.219	1353	855	855	217.219	217.219
glycosyltransferase,group1[Frankiasp.CcI3]	Francci3_1310	218.769	1191	758	758	218.769	218.769
glycosyltransferase,group1[Frankiasp.CcI3]	Francci3_1311	109.015	1359	431	431	109.015	109.015
aconitase[Frankiasp.CcI3]	Francci3_1312	173.104	2784	1402	1402	173.104	173.104
inositol-1(or4)-monophosphatase[Frankiasp.CcI3]	Francci3_1313	94.5602	807	222	222	94.5602	94.5602
valyl-tRNAsynthetase[Frankiasp.CcI3]	Francci3_1314	133.719	2712	1055	1055	133.719	133.719
majorfacilitatortransporter[Frankiasp.CcI3]	Francci3_1315	253.765	1383	1021	1021	253.765	253.765
hypotheticalproteinFrancci3_1316[Frankiasp.CcI3]	Francci3_1316	142.615	564	234	234	142.615	142.615
hypotheticalproteinFrancci3_1317[Frankiasp.CcI3]	Francci3_1317	121.938	327	116	116	121.938	121.938
deoxyuridine5'-triphosphatenucleotidohydrolase[Frankiasp.CcI3]	Francci3_1318	47.1114	591	81	81	47.1114	47.1114
hypotheticalproteinFrancci3_1319[Frankiasp.CcI3]	Francci3_1319	236.381	714	491	491	236.381	236.381
nucleicacidbinding,OB-fold,tRNA/helicase-type[Frankiasp.CcI3]	Francci3_1320	294.887	387	332	332	294.887	294.887
hypotheticalproteinFrancci3_1321[Frankiasp.CcI3]	Francci3_1321	254.783	711	527	527	254.783	254.783
TrkA-like[Frankiasp.CcI3]	Francci3_1322	292.87	696	593	593	292.87	292.87
TrkA-like[Frankiasp.CcI3]	Francci3_1323	134.901	795	312	312	134.901	134.901
hypotheticalproteinFrancci3_1324[Frankiasp.CcI3]	Francci3_1324	188.911	2007	1103	1103	188.911	188.911
deoxyribonuclease/RhorelatedTRAM[Frankiasp.CcI3]	Francci3_1325	91.6169	1467	391	391	91.6169	91.6169
1-deoxy-D-xylulose-5-phosphatesynthase[Frankiasp.CcI3]	Francci3_1326	140.255	1968	803	803	140.255	140.255
hypotheticalproteinFrancci3_1327[Frankiasp.CcI3]	Francci3_1327	200.514	984	574	574	200.514	200.514
hypotheticalproteinFrancci3_1328[Frankiasp.CcI3]	Francci3_1328	200.126	663	386	386	200.126	200.126
3-hydroxyacyl-CoAdehydrogenase[Frankiasp.CcI3]	Francci3_1329	132.343	2148	827	827	132.343	132.343
Acetyl-CoAC-acyltransferase[Frankiasp.CcI3]	Francci3_1330	193.904	1209	682	682	193.904	193.904
3'-5'exonuclease[Frankiasp.CcI3]	Francci3_1331	213.632	1284	798	798	213.632	213.632
hypotheticalproteinFrancci3_1332[Frankiasp.CcI3]	Francci3_1332	124.566	654	237	237	124.566	124.566
hypotheticalproteinFrancci3_1333[Frankiasp.CcI3]	Francci3_1333	242.296	471	332	332	242.296	242.296
uroporphyrinogendecarboxylase[Frankiasp.CcI3]	Francci3_1334	99.4056	1110	321	321	99.4056	99.4056
protoporphyrinogenoxidase[Frankiasp.CcI3]	Francci3_1335	195.902	1416	807	807	195.902	195.902
chloritedismutase[Frankiasp.CcI3]	Francci3_1336	199.527	696	404	404	199.527	199.527
hypotheticalproteinFrancci3_1337[Frankiasp.CcI3]	Francci3_1337	112.621	351	115	115	112.621	112.621
undecaprenyl-phosphategalactosephosphotransferase[Frankiasp.CcI3]	Francci3_1338	203.927	1662	743	986	203.927	203.927
adenylylsulfatekinase[Frankiasp.CcI3]	Francci3_1339	164.977	1521	730	730	164.977	164.977
inositolmonophosphatase[Frankiasp.CcI3]	Francci3_1340	124.727	813	295	295	124.727	124.727
sulfateadenylyltransferasesubunit2[Frankiasp.CcI3]	Francci3_1341	240.805	915	641	641	240.805	240.805
sulfateadenylyltransferasesubunit1[Frankiasp.CcI3]	Francci3_1342	281.617	1245	1020	1020	281.617	281.617
hypotheticalproteinFrancci3_1343[Frankiasp.CcI3]	Francci3_1343	126.933	2226	822	822	126.933	126.933
hypotheticalproteinFrancci3_1344[Frankiasp.CcI3]	Francci3_1344	86.5442	282	71	71	86.5442	86.5442
hypotheticalproteinFrancci3_1345[Frankiasp.CcI3]	Francci3_1345	99.5254	822	238	238	99.5254	99.5254
AFG1-likeATPase[Frankiasp.CcI3]	Francci3_1346	108.719	1173	371	371	108.719	108.719
malto-oligosyltrehalosetrehalohydrolase[Frankiasp.CcI3]	Francci3_1347	187.687	1782	973	973	187.687	187.687
hypotheticalproteinFrancci3_1348[Frankiasp.CcI3]	Francci3_1348	123.655	303	109	109	123.655	123.655
malto-oligosyltrehalosesynthase[Frankiasp.CcI3]	Francci3_1349	149.284	2496	1084	1084	149.284	149.284
glycogendebranchingproteinGlgX[Frankiasp.CcI3]	Francci3_1350	221.934	2331	1505	1505	221.934	221.934
hypotheticalproteinFrancci3_1351[Frankiasp.CcI3]	Francci3_1351	326.354	435	413	413	326.354	326.354
SPFHdomain-containingprotein/band7familyprotein[Frankiasp.CcI3]	Francci3_1352	217.519	945	598	598	217.519	217.519
hypotheticalproteinFrancci3_1353[Frankiasp.CcI3]	Francci3_1353	210.168	543	332	332	210.168	210.168
hypotheticalproteinFrancci3_1354[Frankiasp.CcI3]	Francci3_1354	212.791	294	182	182	212.791	212.791
isochorismatasehydrolase[Frankiasp.CcI3]	Francci3_1355	274.173	588	469	469	274.173	274.173
hypotheticalproteinFrancci3_1356[Frankiasp.CcI3]	Francci3_1356	126.886	810	299	299	126.886	126.886
cellwallhydrolase/autolysin[Frankiasp.CcI3]	Francci3_1357	93.0211	861	233	233	93.0211	93.0211
anthranilatesynthasecomponentI/chorismate-bindingprotein[Frankiasp.CcI3]	Francci3_1358	307.5	1290	1154	1154	307.5	307.5
sporulationandcelldivisionproteinSsgA[Frankiasp.CcI3]	Francci3_1359	268.944	432	338	338	268.944	268.944
histidinetriad(HIT)protein[Frankiasp.CcI3]	Francci3_1360	219.067	579	369	369	219.067	219.067
elongationfactorG[Frankiasp.CcI3]	Francci3_1361	135.657	2169	856	856	135.657	135.657
CDP-diacylglycerolinositol3-phosphatidyltransferase[Frankiasp.CcI3]	Francci3_1362	187.807	798	436	436	187.807	187.807
lipidAbiosynthesislauroylacyltransferase[Frankiasp.CcI3]	Francci3_1363	146.255	879	374	374	146.255	146.255
phosphatidylinositolalpha-mannosyltransferase[Frankiasp.CcI3]	Francci3_1364	112.812	1167	383	383	112.812	112.812
hypotheticalproteinFrancci3_1365[Frankiasp.CcI3]	Francci3_1365	66.4689	543	105	105	66.4689	66.4689
pyridoxinebiosynthesisprotein[Frankiasp.CcI3]	Francci3_1366	153.264	933	416	416	153.264	153.264
glutamineamidotransferasesubunitPdxT[Frankiasp.CcI3]	Francci3_1367	186.765	600	326	326	186.765	186.765
hypotheticalproteinFrancci3_1368[Frankiasp.CcI3]	Francci3_1368	261.442	756	575	575	261.442	261.442
Hollidayjunctionresolvase[Frankiasp.CcI3]	Francci3_1369	182.798	519	276	276	182.798	182.798
HollidayjunctionDNAhelicasesubunitRuvA[Frankiasp.CcI3]	Francci3_1370	86.8588	744	188	188	86.8588	86.8588
HollidayjunctionDNAhelicaseB[Frankiasp.CcI3]	Francci3_1371	182.868	1047	557	557	182.868	182.868
proteintranslocasesubunityajC[Frankiasp.CcI3]	Francci3_1372	191.701	468	261	261	191.701	191.701
preproteintranslocasesubunitSecD[Frankiasp.CcI3]	Francci3_1373	189.584	1824	1006	1006	189.584	189.584
preproteintranslocasesubunitSecF[Frankiasp.CcI3]	Francci3_1374	277.116	1197	965	965	277.116	277.116
adeninephosphoribosyltransferase[Frankiasp.CcI3]	Francci3_1375	150.954	567	249	249	150.954	150.954
(p)ppGppsynthetaseI[Frankiasp.CcI3]	Francci3_1376	194.108	2589	1462	1462	194.108	194.108
(p)ppGppsynthetaseI[Frankiasp.CcI3]	Francci3_1377	222.113	2244	1450	1450	222.113	222.113
CutA1divalentiontoleranceprotein[Frankiasp.CcI3]	Francci3_1378	329.022	327	313	313	329.022	329.022
XREfamilytranscriptionalregulator[Frankiasp.CcI3]	Francci3_1379	173.448	1524	769	769	173.448	173.448
typeIIIrestrictionenzyme,ressubunit[Frankiasp.CcI3]	Francci3_1380	129.045	1806	678	678	129.045	129.045
peptidyl-prolylcis-transisomerase,cyclophilintype[Frankiasp.CcI3]	Francci3_1381	155.25	879	397	397	155.25	155.25
seryl-tRNAsynthetase[Frankiasp.CcI3]	Francci3_1382	166.835	1263	613	613	166.835	166.835
phytoenesynthase[Frankiasp.CcI3]	Francci3_1383	148.617	1020	441	441	148.617	148.617
vonWillebrandfactor,typeA[Frankiasp.CcI3]	Francci3_1384	133.557	960	373	373	133.557	133.557
hypotheticalproteinFrancci3_1385[Frankiasp.CcI3]	Francci3_1385	83.2416	1053	255	255	83.2416	83.2416
AAA_3ATPaseassociatedwithvariouscellularactivities[Frankiasp.CcI3]	Francci3_1386	143.07	1110	462	462	143.07	143.07
amineoxidase[Frankiasp.CcI3]	Francci3_1387	158.911	1512	699	699	158.911	158.911
polyprenylsynthetase[Frankiasp.CcI3]	Francci3_1388	121.256	1905	672	672	121.256	121.256
5,10-methylenetetrahydrofolatereductase[Frankiasp.CcI3]	Francci3_1389	211.148	897	551	551	211.148	211.148
hypotheticalproteinFrancci3_1390[Frankiasp.CcI3]	Francci3_1390	405.861	249	294	294	405.861	405.861
CDP-alcoholphosphatidyltransferase[Frankiasp.CcI3]	Francci3_1391	211.024	834	511	512	211.024	211.024
FADdependentoxidoreductase[Frankiasp.CcI3]	Francci3_1392	110.653	1488	479	479	110.653	110.653
glycosyltransferasefamilyprotein[Frankiasp.CcI3]	Francci3_1393	185.758	1188	642	642	185.758	185.758
hypotheticalproteinFrancci3_1394[Frankiasp.CcI3]	Francci3_1394	73.8956	828	178	178	73.8956	73.8956
GCN5-relatedN-acetyltransferase[Frankiasp.CcI3]	Francci3_1395	191.701	780	435	435	191.701	191.701
FADdependentoxidoreductase[Frankiasp.CcI3]	Francci3_1396	91.6637	2685	716	716	91.6637	91.6637
spheroidenemonooxygenase[Frankiasp.CcI3]	Francci3_1397	192.66	744	417	417	192.66	192.66
SARPfamilytranscriptionalregulator[Frankiasp.CcI3]	Francci3_1398	141.141	3960	1626	1626	141.141	141.141
hypotheticalproteinFrancci3_1399[Frankiasp.CcI3]	Francci3_1399	121.1	738	260	260	121.1	121.1
hypotheticalproteinFrancci3_1400[Frankiasp.CcI3]	Francci3_1400	172.405	642	322	322	172.405	172.405
methyltransferasetype11[Frankiasp.CcI3]	Francci3_1401	147.981	813	350	350	147.981	147.981
hypotheticalproteinFrancci3_1402[Frankiasp.CcI3]	Francci3_1402	252.577	411	302	302	252.577	252.577
transglutaminase-like[Frankiasp.CcI3]	Francci3_1403	170.052	2553	1263	1263	170.052	170.052
hypotheticalproteinFrancci3_1404[Frankiasp.CcI3]	Francci3_1404	99.3024	1440	416	416	99.3024	99.3024
AAA_3ATPaseassociatedwithvariouscellularactivities[Frankiasp.CcI3]	Francci3_1405	289.289	1029	866	866	289.289	289.289
celldivisionproteinMraZ[Frankiasp.CcI3]	Francci3_1406	621.436	432	781	781	621.436	621.436
methyltransferase[Frankiasp.CcI3]	Francci3_1407	136.286	966	383	383	136.286	136.286
hypotheticalproteinFrancci3_1408[Frankiasp.CcI3]	Francci3_1408	107.354	666	208	208	107.354	107.354
peptidoglycanglycosyltransferase[Frankiasp.CcI3]	Francci3_1409	164.612	2013	964	964	164.612	164.612
UDP-N-acetylmuramoylalanyl-D-glutamate--2,6-diaminopimelateligase[Frankiasp.CcI3]	Francci3_1410	93.7661	1635	446	446	93.7661	93.7661
UDP-N-acetylmuramoyl-tripeptide--D-alanyl-D-alanineligase[Frankiasp.CcI3]	Francci3_1411	162.076	1404	662	662	162.076	162.076
phospho-N-acetylmuramoyl-pentapeptide-transferase[Frankiasp.CcI3]	Francci3_1412	205.664	1068	639	639	205.664	205.664
UDP-N-acetylmuramoylalanine--D-glutamateligase[Frankiasp.CcI3]	Francci3_1413	127.446	1416	525	525	127.446	127.446
cellcycleprotein[Frankiasp.CcI3]	Francci3_1414	233.907	1593	1084	1084	233.907	233.907
UDP-N-acetylglucosamine--N-acetylmuramyl-(pentapeptide)pyrophosphoryl-undecaprenolN-acetylglucosaminetransferase[Frankiasp.CcI3]	Francci3_1415	163.815	1131	539	539	163.815	163.815
hypotheticalproteinFrancci3_1416[Frankiasp.CcI3]	Francci3_1416	140.551	450	184	184	140.551	140.551
UDP-N-acetylmuramate--L-alanineligase[Frankiasp.CcI3]	Francci3_1417	176.767	1509	776	776	176.767	176.767
celldivisionproteinFtsZ[Frankiasp.CcI3]	Francci3_1418	188.123	1491	816	816	188.123	188.123
hypotheticalproteinFrancci3_1419[Frankiasp.CcI3]	Francci3_1419	229.662	684	457	457	229.662	229.662
hypotheticalproteinFrancci3_1420[Frankiasp.CcI3]	Francci3_1420	156.515	1041	474	474	156.515	156.515
hypotheticalproteinFrancci3_1421[Frankiasp.CcI3]	Francci3_1421	238.911	564	392	392	238.911	238.911
hypotheticalproteinFrancci3_1422[Frankiasp.CcI3]	Francci3_1422	266.494	267	207	207	266.494	266.494
hypotheticalproteinFrancci3_1423[Frankiasp.CcI3]	Francci3_1423	98.3144	951	272	272	98.3144	98.3144
isoleucyl-tRNAsynthetase[Frankiasp.CcI3]	Francci3_1424	141.029	3210	1317	1317	141.029	141.029
signalpeptidaseII[Frankiasp.CcI3]	Francci3_1425	134.433	606	237	237	134.433	134.433
ribosomallargesubunitpseudouridinesynthaseD[Frankiasp.CcI3]	Francci3_1426	95.6047	942	262	262	95.6047	95.6047
hypotheticalproteinFrancci3_1427[Frankiasp.CcI3]	Francci3_1427	116.484	1083	367	367	116.484	116.484
hypotheticalproteinFrancci3_1428[Frankiasp.CcI3]	Francci3_1428	307.606	723	647	647	307.606	307.606
ABCtransporterrelated[Frankiasp.CcI3]	Francci3_1429	172.762	963	484	484	172.762	172.762
hypotheticalproteinFrancci3_1430[Frankiasp.CcI3]	Francci3_1430	69.7264	843	171	171	69.7264	69.7264
hypotheticalproteinFrancci3_1431[Frankiasp.CcI3]	Francci3_1431	93.327	744	202	202	93.327	93.327
peptidaseS16,lon-like[Frankiasp.CcI3]	Francci3_1432	218.465	675	429	429	218.465	218.465
hypotheticalproteinFrancci3_1433[Frankiasp.CcI3]	Francci3_1433	168.376	492	241	241	168.376	168.376
hypotheticalproteinFrancci3_1434[Frankiasp.CcI3]	Francci3_1434	137.258	2319	926	926	137.258	137.258
hypotheticalproteinFrancci3_1435[Frankiasp.CcI3]	Francci3_1435	409.454	204	243	243	409.454	409.454
hypotheticalproteinFrancci3_1436[Frankiasp.CcI3]	Francci3_1436	209.017	1041	633	633	209.017	209.017
hypotheticalproteinFrancci3_1437[Frankiasp.CcI3]	Francci3_1437	104.877	744	227	227	104.877	104.877
bifunctionalRNaseH/acidphosphatase[Frankiasp.CcI3]	Francci3_1438	133.021	1137	440	440	133.021	133.021
hypotheticalproteinFrancci3_1439[Frankiasp.CcI3]	Francci3_1439	255.806	387	288	288	255.806	255.806
hypotheticalproteinFrancci3_1440[Frankiasp.CcI3]	Francci3_1440	134.44	900	352	352	134.44	134.44
hypotheticalproteinFrancci3_1441[Frankiasp.CcI3]	Francci3_1441	184.059	282	151	151	184.059	184.059
hypotheticalproteinFrancci3_1442[Frankiasp.CcI3]	Francci3_1442	244.437	180	128	128	244.437	244.437
prevent-host-deathprotein[Frankiasp.CcI3]	Francci3_1443	164.089	243	116	116	164.089	164.089
hypotheticalproteinFrancci3_1444[Frankiasp.CcI3]	Francci3_1444	112.712	552	181	181	112.712	112.712
thioesterasesuperfamilyprotein[Frankiasp.CcI3]	Francci3_1445	102.283	615	183	183	102.283	102.283
serine/threonineproteinkinase[Frankiasp.CcI3]	Francci3_1446	129.456	1941	731	731	129.456	129.456
putativetransglycosylaseassociatedprotein[Frankiasp.CcI3]	Francci3_1447	263.533	300	230	230	263.533	263.533
beta-lactamase-like[Frankiasp.CcI3]	Francci3_1448	231.271	651	438	438	231.271	231.271
zinc-bindingalcoholdehydrogenase[Frankiasp.CcI3]	Francci3_1449	245.573	1089	778	778	245.573	245.573
cobyrinicacida,c-diamidesynthase[Frankiasp.CcI3]	Francci3_1450	173.258	990	499	499	173.258	173.258
hypotheticalproteinFrancci3_1451[Frankiasp.CcI3]	Francci3_1451	148.954	690	299	299	148.954	148.954
condensinsubunitScpA[Frankiasp.CcI3]	Francci3_1452	141.133	945	388	388	141.133	141.133
condensinsubunitScpB[Frankiasp.CcI3]	Francci3_1453	149.789	576	251	251	149.789	149.789
ribosomallargesubunitpseudouridinesynthaseB[Frankiasp.CcI3]	Francci3_1454	183.871	759	406	406	183.871	183.871
prephenatedehydrogenase[Frankiasp.CcI3]	Francci3_1455	173.877	1113	563	563	173.877	173.877
cytidylatekinase[Frankiasp.CcI3]	Francci3_1456	189.546	807	445	445	189.546	189.546
phospholipid/glycerolacyltransferase[Frankiasp.CcI3]	Francci3_1457	121.637	828	293	293	121.637	121.637
smallGTP-bindingproteindomain-containingprotein[Frankiasp.CcI3]	Francci3_1458	79.8301	1464	340	340	79.8301	79.8301
hypotheticalproteinFrancci3_1459[Frankiasp.CcI3]	Francci3_1459	178.039	585	303	303	178.039	178.039
peptidaseC60,sortaseAandB[Frankiasp.CcI3]	Francci3_1460	136.017	930	368	368	136.017	136.017
NLP/P60[Frankiasp.CcI3]	Francci3_1461	251.95	1101	807	807	251.95	251.95
CDP-diacylglycerol-phosphatidylglycerolphosphatidyltransferase[Frankiasp.CcI3]	Francci3_1462	179.489	609	318	318	179.489	179.489
nucleotidyltransferase[Frankiasp.CcI3]	Francci3_1463	183.41	2487	1327	1327	183.41	183.41
hypotheticalproteinFrancci3_1464[Frankiasp.CcI3]	Francci3_1464	117.244	903	308	308	117.244	117.244
hypotheticalproteinFrancci3_1465[Frankiasp.CcI3]	Francci3_1465	102.193	333	99	99	102.193	102.193
hypotheticalproteinFrancci3_1466[Frankiasp.CcI3]	Francci3_1466	161.26	891	418	418	161.26	161.26
glycinecleavagesystemproteinH[Frankiasp.CcI3]	Francci3_1467	211.115	381	234	234	211.115	211.115
FHAdomain-containingprotein[Frankiasp.CcI3]	Francci3_1468	205.236	546	326	326	205.236	205.236
MerRfamilytranscriptionalregulator[Frankiasp.CcI3]	Francci3_1469	186.247	777	421	421	186.247	186.247
hypotheticalproteinFrancci3_1470[Frankiasp.CcI3]	Francci3_1470	362.836	486	513	513	362.836	362.836
MerRfamilytranscriptionalregulator[Frankiasp.CcI3]	Francci3_1471	369.45	615	661	661	369.45	369.45
daunorubicinresistanceABCtransporterATP-bindingsubunit[Frankiasp.CcI3]	Francci3_1472	136.14	1116	442	442	136.14	136.14
hypotheticalproteinFrancci3_1473[Frankiasp.CcI3]	Francci3_1473	285.176	810	672	672	285.176	285.176
hypotheticalproteinFrancci3_1474[Frankiasp.CcI3]	Francci3_1474	57.2898	570	95	95	57.2898	57.2898
celldivisionFtsK/SpoIIIE[Frankiasp.CcI3]	Francci3_1475	111.149	3306	1069	1069	111.149	111.149
hypotheticalproteinFrancci3_1476[Frankiasp.CcI3]	Francci3_1476	90.5013	1242	327	327	90.5013	90.5013
hypotheticalproteinFrancci3_1477[Frankiasp.CcI3]	Francci3_1477	269.523	264	207	207	269.523	269.523
Alpha,alpha-trehalose-phosphatesynthase(UDP-forming)[Frankiasp.CcI3]	Francci3_1478	179.381	1533	800	800	179.381	179.381
putativephosphohistidinephosphatase,SixA[Frankiasp.CcI3]	Francci3_1480	142.301	558	231	231	142.301	142.301
hypotheticalproteinFrancci3_1481[Frankiasp.CcI3]	Francci3_1481	171.87	360	180	180	171.87	171.87
transcriptionfactorWhiB[Frankiasp.CcI3]	Francci3_1482	89.428	369	96	96	89.428	89.428
rhodanese-likeprotein[Frankiasp.CcI3]	Francci3_1483	198.28	423	244	244	198.28	198.28
cysteinedioxygenasetypeI[Frankiasp.CcI3]	Francci3_1484	127.589	687	255	255	127.589	127.589
hypotheticalproteinFrancci3_1485[Frankiasp.CcI3]	Francci3_1485	238.62	327	227	227	238.62	238.62
putativesignaltransductionhistidinekinase[Frankiasp.CcI3]	Francci3_1486	135.718	1740	687	687	135.718	135.718
twocomponentLuxRfamilytranscriptionalregulator[Frankiasp.CcI3]	Francci3_1487	274.102	696	555	555	274.102	274.102
hypotheticalproteinFrancci3_1488[Frankiasp.CcI3]	Francci3_1488	99.5843	894	259	259	99.5843	99.5843
rhomboid-likeprotein[Frankiasp.CcI3]	Francci3_1489	226.094	897	590	590	226.094	226.094
aminotransferase[Frankiasp.CcI3]	Francci3_1490	184.556	1287	691	691	184.556	184.556
diguanylatecyclase[Frankiasp.CcI3]	Francci3_1491	193.544	1689	951	951	193.544	193.544
methenyltetrahydrofolatecyclohydrolase[Frankiasp.CcI3]	Francci3_1492	135.676	831	328	328	135.676	135.676
hypotheticalproteinFrancci3_1493[Frankiasp.CcI3]	Francci3_1493	366.987	414	442	442	366.987	366.987
hypotheticalproteinFrancci3_1494[Frankiasp.CcI3]	Francci3_1494	240.368	552	386	386	240.368	240.368
TetRfamilytranscriptionalregulator[Frankiasp.CcI3]	Francci3_1495	238.28	603	418	418	238.28	238.28
pyridoxamine5'-phosphateoxidase-related,FMN-binding[Frankiasp.CcI3]	Francci3_1496	126.607	543	200	200	126.607	126.607
hypotheticalproteinFrancci3_1497[Frankiasp.CcI3]	Francci3_1497	501.351	663	967	967	501.351	501.351
biotincarboxylase-like[Frankiasp.CcI3]	Francci3_1498	108.704	1287	407	407	108.704	108.704
hypotheticalproteinFrancci3_1499[Frankiasp.CcI3]	Francci3_1499	184.473	300	161	161	184.473	184.473
amidinotransferase[Frankiasp.CcI3]	Francci3_1500	107.476	1113	348	348	107.476	107.476
hypotheticalproteinFrancci3_1501[Frankiasp.CcI3]	Francci3_1501	230.61	237	159	159	230.61	230.61
PilTprotein-like[Frankiasp.CcI3]	Francci3_1502	336.898	402	394	394	336.898	336.898
hypotheticalproteinFrancci3_1503[Frankiasp.CcI3]	Francci3_1503	126.153	297	109	109	126.153	126.153
4'-phosphopantetheinyltransferase[Frankiasp.CcI3]	Francci3_1504	153.544	891	398	398	153.544	153.544
metallophosphoesterase[Frankiasp.CcI3]	Francci3_1505	234.653	876	598	598	234.653	234.653
hypotheticalproteinFrancci3_1506[Frankiasp.CcI3]	Francci3_1506	375.821	375	410	410	375.821	375.821
hypotheticalproteinFrancci3_1507[Frankiasp.CcI3]	Francci3_1507	263.025	609	466	466	263.025	263.025
stressprotein[Frankiasp.CcI3]	Francci3_1508	274.154	657	524	524	274.154	274.154
hypotheticalproteinFrancci3_1509[Frankiasp.CcI3]	Francci3_1509	278.61	285	231	231	278.61	278.61
hypotheticalproteinFrancci3_1510[Frankiasp.CcI3]	Francci3_1510	139.98	1245	507	507	139.98	139.98
hypotheticalproteinFrancci3_1511[Frankiasp.CcI3]	Francci3_1511	229.34	1902	1269	1269	229.34	229.34
hypotheticalproteinFrancci3_1512[Frankiasp.CcI3]	Francci3_1512	175.904	852	436	436	175.904	175.904
tetratricopeptideTPR_4[Frankiasp.CcI3]	Francci3_1513	113.803	3981	1318	1318	113.803	113.803
hypotheticalproteinFrancci3_1514[Frankiasp.CcI3]	Francci3_1514	192.79	1068	599	599	192.79	192.79
hypotheticalproteinFrancci3_1515[Frankiasp.CcI3]	Francci3_1515	117.746	2388	818	818	117.746	117.746
MerRfamilytranscriptionalregulator[Frankiasp.CcI3]	Francci3_1516	178.676	606	315	315	178.676	178.676
aldo/ketoreductase[Frankiasp.CcI3]	Francci3_1517	179.602	978	511	511	179.602	179.602
cobaltochelatase[Frankiasp.CcI3]	Francci3_1518	128.346	4095	1529	1529	128.346	128.346
nitrite/sulfitereductase,hemoproteinbeta-component,ferrodoxin-like[Frankiasp.CcI3]	Francci3_1519	105.784	1446	445	445	105.784	105.784
precorrin-8Xmethylmutase[Frankiasp.CcI3]	Francci3_1520	92.7054	660	178	178	92.7054	92.7054
precorrin-2C20-methyltransferase/cobalt-factorIIC20-methyltransferase/precorrin-3methyltransferase[Frankiasp.CcI3]	Francci3_1521	143.714	1581	661	661	143.714	143.714
cobalt-precorrin-6xreductase[Frankiasp.CcI3]	Francci3_1522	48.5579	807	114	114	48.5579	48.5579
precorrin-4C11-methyltransferase[Frankiasp.CcI3]	Francci3_1523	111.725	843	274	274	111.725	111.725
hypotheticalproteinFrancci3_1524[Frankiasp.CcI3]	Francci3_1524	213.177	1527	947	947	213.177	213.177
hypotheticalproteinFrancci3_1525[Frankiasp.CcI3]	Francci3_1525	140.4	852	348	348	140.4	140.4
ATPase[Frankiasp.CcI3]	Francci3_1526	307.294	1311	1172	1172	307.294	307.294
propionyl-CoAcarboxylase[Frankiasp.CcI3]	Francci3_1527	237.168	1674	1155	1155	237.168	237.168
carbamoyl-phosphatesynthaseLchain,ATP-binding[Frankiasp.CcI3]	Francci3_1528	175.689	2205	1127	1127	175.689	175.689
hypotheticalproteinFrancci3_1529[Frankiasp.CcI3]	Francci3_1529	299.08	762	662	663	299.08	299.08
hypotheticalproteinFrancci3_1530[Frankiasp.CcI3]	Francci3_1530	180.792	732	385	385	180.792	180.792
hypotheticalproteinFrancci3_1531[Frankiasp.CcI3]	Francci3_1531	391.481	396	451	451	391.481	391.481
periplasmicbindingprotein/LacItranscriptionalregulator[Frankiasp.CcI3]	Francci3_1532	542.992	954	787	1507	542.992	542.992
phosphoenolpyruvatephosphomutase[Frankiasp.CcI3]	Francci3_1533	1004.86	639	1868	1868	1004.86	1004.86
hypotheticalproteinFrancci3_1534[Frankiasp.CcI3]	Francci3_1534	772.958	378	850	850	772.958	772.958
ATPase[Frankiasp.CcI3]	Francci3_1535	124.866	3843	1396	1396	124.866	124.866
LuxRfamilytranscriptionalregulator[Frankiasp.CcI3]	Francci3_1536	259.885	1074	812	812	259.885	259.885
MMPL[Frankiasp.CcI3]	Francci3_1537	152.773	2520	1120	1120	152.773	152.773
hypotheticalproteinFrancci3_1538[Frankiasp.CcI3]	Francci3_1538	258.176	462	347	347	258.176	258.176
twin-argininetranslocationpathwaysignal[Frankiasp.CcI3]	Francci3_1539	143.754	1461	611	611	143.754	143.754
methyltransferasetype12[Frankiasp.CcI3]	Francci3_1540	139.986	690	281	281	139.986	139.986
GntRfamilytranscriptionalregulator[Frankiasp.CcI3]	Francci3_1541	173.576	705	356	356	173.576	173.576
hypotheticalproteinFrancci3_1542[Frankiasp.CcI3]	Francci3_1542	113.182	246	81	81	113.182	113.182
LuxRfamilytranscriptionalregulator[Frankiasp.CcI3]	Francci3_1543	293.382	471	402	402	293.382	293.382
alcoholdehydrogenaseGroES-likeprotein[Frankiasp.CcI3]	Francci3_1544	644.124	333	624	624	644.124	644.124
hypotheticalproteinFrancci3_1545[Frankiasp.CcI3]	Francci3_1545	2326.6	540	3655	3655	2326.6	2326.6
GCN5-relatedN-acetyltransferase[Frankiasp.CcI3]	Francci3_1546	106.426	801	248	248	106.426	106.426
zinc-bindingalcoholdehydrogenase[Frankiasp.CcI3]	Francci3_1547	121.32	1020	360	360	121.32	121.32
hypotheticalproteinFrancci3_1548[Frankiasp.CcI3]	Francci3_1548	345.881	321	323	323	345.881	345.881
butyryl-CoAdehydrogenase[Frankiasp.CcI3]	Francci3_1549	238.019	1164	806	806	238.019	238.019
3-hydroxybutyryl-CoAdehydrogenase[Frankiasp.CcI3]	Francci3_1550	159.363	852	395	395	159.363	159.363
TetRfamilytranscriptionalregulator[Frankiasp.CcI3]	Francci3_1551	172.875	684	344	344	172.875	172.875
helicaseRecD/TraA[Frankiasp.CcI3]	Francci3_1552	192.618	2220	1244	1244	192.618	192.618
hypotheticalproteinFrancci3_1553[Frankiasp.CcI3]	Francci3_1553	81.4119	228	54	54	81.4119	81.4119
majorfacilitatortransporter[Frankiasp.CcI3]	Francci3_1554	219.22	1833	1169	1169	219.22	219.22
MerRfamilytranscriptionalregulator[Frankiasp.CcI3]	Francci3_1555	98.633	582	167	167	98.633	98.633
serinephosphatase[Frankiasp.CcI3]	Francci3_1556	225.382	1092	716	716	225.382	225.382
short-chaindehydrogenase/reductaseSDR[Frankiasp.CcI3]	Francci3_1557	199.838	762	443	443	199.838	199.838
cellenvelope-relatedtranscriptionalattenuator[Frankiasp.CcI3]	Francci3_1558	163.685	1638	780	780	163.685	163.685
hypotheticalproteinFrancci3_1559[Frankiasp.CcI3]	Francci3_1559	51.4965	267	40	40	51.4965	51.4965
putativesignaltransductionhistidinekinase[Frankiasp.CcI3]	Francci3_1560	108.744	1767	559	559	108.744	108.744
4-hydroxybutyratecoenzymeAtransferase[Frankiasp.CcI3]	Francci3_1561	181.375	1338	706	706	181.375	181.375
glycosyltransferase,group1[Frankiasp.CcI3]	Francci3_1562	170.882	1392	692	692	170.882	170.882
nucleotidyltransferase[Frankiasp.CcI3]	Francci3_1563	329.083	774	741	741	329.083	329.083
NAD-dependentepimerase/dehydratase[Frankiasp.CcI3]	Francci3_1564	170.053	1041	515	515	170.053	170.053
methyltransferasetype12[Frankiasp.CcI3]	Francci3_1565	175.477	1191	608	608	175.477	175.477
putativesugarnucleotideprocessingenzyme[Frankiasp.CcI3]	Francci3_1566	301.22	1245	1091	1091	301.22	301.22
glycosyltransferasefamilyprotein[Frankiasp.CcI3]	Francci3_1567	188.238	1092	598	598	188.238	188.238
lipopolysaccharidebiosynthesis[Frankiasp.CcI3]	Francci3_1568	192.458	768	430	430	192.458	192.458
O-antigenpolymerase[Frankiasp.CcI3]	Francci3_1569	148.72	1470	636	636	148.72	148.72
polysaccharidebiosynthesisprotein[Frankiasp.CcI3]	Francci3_1570	119.181	1494	518	518	119.181	119.181
hypotheticalproteinFrancci3_1571[Frankiasp.CcI3]	Francci3_1571	122.372	1191	424	424	122.372	122.372
parallelbeta-helixrepeat-containingprotein[Frankiasp.CcI3]	Francci3_1572	157.189	960	439	439	157.189	157.189
glycosyltransferasefamilyprotein[Frankiasp.CcI3]	Francci3_1573	136.152	972	385	385	136.152	136.152
glycosyltransferase,group1[Frankiasp.CcI3]	Francci3_1574	249.267	1077	781	781	249.267	249.267
hypotheticalproteinFrancci3_1575[Frankiasp.CcI3]	Francci3_1575	119.497	699	243	243	119.497	119.497
glycosyltransferasefamilyprotein[Frankiasp.CcI3]	Francci3_1576	215.293	942	590	590	215.293	215.293
undecaprenyl-phosphategalactosephosphotransferase[Frankiasp.CcI3]	Francci3_1577	210.354	1572	962	962	210.354	210.354
hypotheticalproteinFrancci3_1578[Frankiasp.CcI3]	Francci3_1578	152.078	330	146	146	152.078	152.078
glycosyltransferasefamilyprotein[Frankiasp.CcI3]	Francci3_1579	183.407	864	461	461	183.407	183.407
glycosyltransferasefamilyprotein[Frankiasp.CcI3]	Francci3_1580	140.594	1797	735	735	140.594	140.594
glycosyltransferasefamilyprotein[Frankiasp.CcI3]	Francci3_1581	213.457	1401	870	870	213.457	213.457
hypotheticalproteinFrancci3_1582[Frankiasp.CcI3]	Francci3_1582	118.105	390	134	134	118.105	118.105
hypotheticalproteinFrancci3_1583[Frankiasp.CcI3]	Francci3_1583	184.631	1899	1020	1020	184.631	184.631
hypotheticalproteinFrancci3_1584[Frankiasp.CcI3]	Francci3_1584	201.127	1263	739	739	201.127	201.127
methyltransferasetype11[Frankiasp.CcI3]	Francci3_1585	308.072	771	691	691	308.072	308.072
glycosyltransferasefamilyprotein[Frankiasp.CcI3]	Francci3_1586	237.914	1335	924	924	237.914	237.914
polysaccharidedeacetylase[Frankiasp.CcI3]	Francci3_1587	206.134	1881	1128	1128	206.134	206.134
hypotheticalproteinFrancci3_1588[Frankiasp.CcI3]	Francci3_1588	174.664	246	125	125	174.664	174.664
RNA-bindingS4[Frankiasp.CcI3]	Francci3_1589	36.7993	411	44	44	36.7993	36.7993
ABCtransporterrelated[Frankiasp.CcI3]	Francci3_1590	137.496	1155	462	462	137.496	137.496
binding-protein-dependenttransportsystemsinnermembranecomponent[Frankiasp.CcI3]	Francci3_1591	177.278	1557	803	803	177.278	177.278
extracellularsolute-bindingprotein[Frankiasp.CcI3]	Francci3_1592	286.288	1065	887	887	286.288	286.288
AMP-dependentsynthetaseandligase[Frankiasp.CcI3]	Francci3_1593	179.208	2670	1392	1392	179.208	179.208
hypotheticalproteinFrancci3_1594[Frankiasp.CcI3]	Francci3_1594	287.396	726	607	607	287.396	287.396
ABCtransporterrelated[Frankiasp.CcI3]	Francci3_1595	143.609	2013	841	841	143.609	143.609
hypotheticalproteinFrancci3_1596[Frankiasp.CcI3]	Francci3_1596	112.509	1494	489	489	112.509	112.509
hypotheticalproteinFrancci3_1597[Frankiasp.CcI3]	Francci3_1597	389.834	261	296	296	389.834	389.834
hypotheticalproteinFrancci3_1598[Frankiasp.CcI3]	Francci3_1598	216.735	249	157	157	216.735	216.735
cytochromeP450[Frankiasp.CcI3]	Francci3_1599	240.617	1200	840	840	240.617	240.617
putativeferredoxin[Frankiasp.CcI3]	Francci3_1600	128.329	225	84	84	128.329	128.329
fibronectin,typeIII[Frankiasp.CcI3]	Francci3_1601	196.184	1647	940	940	196.184	196.184
AMP-dependentsynthetaseandligase[Frankiasp.CcI3]	Francci3_1602	230.545	1737	1165	1165	230.545	230.545
thioesterase[Frankiasp.CcI3]	Francci3_1603	186.675	801	435	435	186.675	186.675
cytochromeP450[Frankiasp.CcI3]	Francci3_1604	130.049	1311	496	496	130.049	130.049
cyclopropane-fatty-acyl-phospholipidsynthase[Frankiasp.CcI3]	Francci3_1605	150.743	903	396	396	150.743	150.743
phosphopantetheine-binding[Frankiasp.CcI3]	Francci3_1606	349.068	258	262	262	349.068	349.068
Delta-9acyl-phospholipiddesaturase[Frankiasp.CcI3]	Francci3_1607	236.257	1017	699	699	236.257	236.257
cytochromeP450[Frankiasp.CcI3]	Francci3_1608	237.128	1251	863	863	237.128	237.128
chromatetransporter[Frankiasp.CcI3]	Francci3_1609	136.117	1197	474	474	136.117	136.117
hypotheticalproteinFrancci3_1610[Frankiasp.CcI3]	Francci3_1610	317.177	660	609	609	317.177	317.177
hypotheticalproteinFrancci3_1611[Frankiasp.CcI3]	Francci3_1611	306.003	501	446	446	306.003	306.003
NLP/P60[Frankiasp.CcI3]	Francci3_1612	460.029	603	807	807	460.029	460.029
diguanylatecyclase[Frankiasp.CcI3]	Francci3_1613	319.228	1767	1641	1641	319.228	319.228
hypotheticalproteinFrancci3_1614[Frankiasp.CcI3]	Francci3_1614	376.767	843	924	924	376.767	376.767
hypotheticalproteinFrancci3_1615[Frankiasp.CcI3]	Francci3_1615	775.135	549	1238	1238	775.135	775.135
hypotheticalproteinFrancci3_1616[Frankiasp.CcI3]	Francci3_1616	116.468	546	185	185	116.468	116.468
proteinofunknownfunctionDUF899,thioredoxin-like[Frankiasp.CcI3]	Francci3_1617	107.556	783	245	245	107.556	107.556
responseregulatorreceiver/ANTARdomain-containingprotein[Frankiasp.CcI3]	Francci3_1618	180.463	600	315	315	180.463	180.463
extracellularligand-bindingreceptor[Frankiasp.CcI3]	Francci3_1619	151.037	1650	725	725	151.037	151.037
extracellularligand-bindingreceptor[Frankiasp.CcI3]	Francci3_1620	232.865	1206	817	817	232.865	232.865
DNApolymeraseI[Frankiasp.CcI3]	Francci3_1621	175.866	2838	1452	1452	175.866	175.866
diguanylatecyclase/phosphodiesterase[Frankiasp.CcI3]	Francci3_1622	194.604	2079	1177	1177	194.604	194.604
peptidaseM4,thermolysin[Frankiasp.CcI3]	Francci3_1623	139.263	1128	457	457	139.263	139.263
hypotheticalproteinFrancci3_1624[Frankiasp.CcI3]	Francci3_1624	162.662	672	318	318	162.662	162.662
dephospho-CoAkinase[Frankiasp.CcI3]	Francci3_1625	140.983	690	283	283	140.983	140.983
excinucleaseABCsubunitB[Frankiasp.CcI3]	Francci3_1626	198.872	2145	1241	1241	198.872	198.872
putativetransmembranealanineandleucinerichprotein[Frankiasp.CcI3]	Francci3_1627	341.66	1323	1315	1315	341.66	341.66
integralmembraneproteinTerC[Frankiasp.CcI3]	Francci3_1628	214.11	1005	626	626	214.11	214.11
glycosyltransferasefamilyprotein[Frankiasp.CcI3]	Francci3_1629	193.75	1029	580	580	193.75	193.75
beta-lactamase-like[Frankiasp.CcI3]	Francci3_1630	268.992	699	547	547	268.992	268.992
excinucleaseABCsubunitA[Frankiasp.CcI3]	Francci3_1631	220.012	2931	1876	1876	220.012	220.012
hypotheticalproteinFrancci3_1632[Frankiasp.CcI3]	Francci3_1632	89.671	414	108	108	89.671	89.671
excinucleaseABCsubunitC[Frankiasp.CcI3]	Francci3_1633	146.389	2118	902	902	146.389	146.389
hypotheticalproteinFrancci3_1634[Frankiasp.CcI3]	Francci3_1634	129.989	870	329	329	129.989	129.989
hypotheticalproteinFrancci3_1635[Frankiasp.CcI3]	Francci3_1635	115.214	1083	363	363	115.214	115.214
hypotheticalproteinFrancci3_1636[Frankiasp.CcI3]	Francci3_1636	91.9423	987	264	264	91.9423	91.9423
glyceraldehyde-3-phosphatedehydrogenase[Frankiasp.CcI3]	Francci3_1637	367.269	1008	1077	1077	367.269	367.269
phosphoglyceratekinase[Frankiasp.CcI3]	Francci3_1638	193.728	1203	678	678	193.728	193.728
triosephosphateisomerase[Frankiasp.CcI3]	Francci3_1639	224.339	927	605	605	224.339	224.339
preproteintranslocasesubunitSecG[Frankiasp.CcI3]	Francci3_1640	446.414	231	300	300	446.414	446.414
extracellularsolute-bindingprotein[Frankiasp.CcI3]	Francci3_1641	195.311	1767	1004	1004	195.311	195.311
hypotheticalproteinFrancci3_1642[Frankiasp.CcI3]	Francci3_1642	307.933	336	301	301	307.933	307.933
serine/threonineproteinkinase[Frankiasp.CcI3]	Francci3_1643	178.83	1605	835	835	178.83	178.83
putativeintegralmembraneprotein[Frankiasp.CcI3]	Francci3_1644	239.736	390	272	272	239.736	239.736
6-phosphogluconolactonase[Frankiasp.CcI3]	Francci3_1645	176.177	798	409	409	176.177	176.177
glucose-6-Pdehydrogenasesubunit-like[Frankiasp.CcI3]	Francci3_1646	84.6222	1113	274	274	84.6222	84.6222
glucose-6-phosphate1-dehydrogenase[Frankiasp.CcI3]	Francci3_1647	175.345	1533	782	782	175.345	175.345
transaldolase[Frankiasp.CcI3]	Francci3_1648	211.911	1116	688	688	211.911	211.911
protohemeIXfarnesyltransferase[Frankiasp.CcI3]	Francci3_1649	333.071	870	843	843	333.071	333.071
hypotheticalproteinFrancci3_1650[Frankiasp.CcI3]	Francci3_1650	709.046	510	1052	1052	709.046	709.046
putativetransporter[Frankiasp.CcI3]	Francci3_1651	181.223	294	155	155	181.223	181.223
NADPH-dependentFMNreductase[Frankiasp.CcI3]	Francci3_1652	243.719	543	385	385	243.719	243.719
cytochromeoxidaseassembly[Frankiasp.CcI3]	Francci3_1653	163.685	1029	490	490	163.685	163.685
hypotheticalproteinFrancci3_1654[Frankiasp.CcI3]	Francci3_1654	115.454	786	264	264	115.454	115.454
ABCtransporterrelated[Frankiasp.CcI3]	Francci3_1655	117.33	1125	384	384	117.33	117.33
XREfamilytranscriptionalregulator[Frankiasp.CcI3]	Francci3_1656	100.411	558	163	163	100.411	100.411
glycerolkinase[Frankiasp.CcI3]	Francci3_1657	105.835	1533	472	472	105.835	105.835
hypotheticalproteinFrancci3_1658[Frankiasp.CcI3]	Francci3_1658	260.852	705	535	535	260.852	260.852
putativetranscriptionalregulator[Frankiasp.CcI3]	Francci3_1659	222.485	927	600	600	222.485	222.485
FeSassemblyproteinSufB[Frankiasp.CcI3]	Francci3_1660	280.489	1413	1153	1153	280.489	280.489
FeSassemblyproteinSufD[Frankiasp.CcI3]	Francci3_1661	127.674	1260	468	468	127.674	127.674
Rieske(2Fe-2S)protein[Frankiasp.CcI3]	Francci3_1662	306.455	378	337	337	306.455	306.455
FeSassemblyATPaseSufC[Frankiasp.CcI3]	Francci3_1663	245.157	795	567	567	245.157	245.157
SufSsubfamilycysteinedesulfurase[Frankiasp.CcI3]	Francci3_1664	121.046	1329	468	468	121.046	121.046
SUFsystemFeSassemblyprotein[Frankiasp.CcI3]	Francci3_1665	284.793	519	430	430	284.793	284.793
hypotheticalproteinFrancci3_1666[Frankiasp.CcI3]	Francci3_1666	187.911	450	246	246	187.911	187.911
glucose-1-phosphateadenylyltransferase[Frankiasp.CcI3]	Francci3_1667	183.383	1239	661	661	183.383	183.383
glycogensynthase[Frankiasp.CcI3]	Francci3_1668	137.106	1236	493	493	137.106	137.106
dTDP-glucose4,6-dehydratase[Frankiasp.CcI3]	Francci3_1669	237.801	1074	743	743	237.801	237.801
ABCtransporterrelated[Frankiasp.CcI3]	Francci3_1670	128.423	1614	603	603	128.423	128.423
cationdiffusionfacilitatorfamilytransporter[Frankiasp.CcI3]	Francci3_1671	168.184	1026	500	502	168.184	168.184
putativeintegralmembraneprotein[Frankiasp.CcI3]	Francci3_1672	166.871	1341	648	651	166.871	166.871
hypotheticalproteinFrancci3_1673[Frankiasp.CcI3]	Francci3_1673	261.135	258	196	196	261.135	261.135
transcriptionalregulator[Frankiasp.CcI3]	Francci3_1674	599.581	219	382	382	599.581	599.581
enoyl-CoAhydratase[Frankiasp.CcI3]	Francci3_1675	143.434	822	343	343	143.434	143.434
ABCtransporterrelated[Frankiasp.CcI3]	Francci3_1676	234.692	1926	1315	1315	234.692	234.692
hypotheticalproteinFrancci3_1677[Frankiasp.CcI3]	Francci3_1677	243.633	285	202	202	243.633	243.633
pyruvatekinase[Frankiasp.CcI3]	Francci3_1678	161.674	1416	666	666	161.674	161.674
hypotheticalproteinFrancci3_1679[Frankiasp.CcI3]	Francci3_1679	141.269	2241	921	921	141.269	141.269
twocomponentLuxRfamilytranscriptionalregulator[Frankiasp.CcI3]	Francci3_1680	156.426	690	314	314	156.426	156.426
PilTprotein-like[Frankiasp.CcI3]	Francci3_1681	303.594	411	363	363	303.594	303.594
SpoVT/AbrB-like[Frankiasp.CcI3]	Francci3_1682	298.183	249	216	216	298.183	298.183
hypotheticalproteinFrancci3_1683[Frankiasp.CcI3]	Francci3_1683	130.948	1050	400	400	130.948	130.948
resolvase-likeprotein[Frankiasp.CcI3]	Francci3_1684	433.373	1998	2519	2519	433.373	433.373
hypotheticalproteinFrancci3_1685[Frankiasp.CcI3]	Francci3_1685	333.666	273	265	265	333.666	333.666
recombinase[Frankiasp.CcI3]	Francci3_1686	128.408	696	260	260	128.408	128.408
hypotheticalproteinFrancci3_1687[Frankiasp.CcI3]	Francci3_1687	105.312	816	250	250	105.312	105.312
hypotheticalproteinFrancci3_1688[Frankiasp.CcI3]	Francci3_1688	112.638	708	232	232	112.638	112.638
hypotheticalproteinFrancci3_1689[Frankiasp.CcI3]	Francci3_1689	143.9	891	373	373	143.9	143.9
hypotheticalproteinFrancci3_1690[Frankiasp.CcI3]	Francci3_1690	115.461	390	131	131	115.461	115.461
hypotheticalproteinFrancci3_1691[Frankiasp.CcI3]	Francci3_1691	130.494	2160	820	820	130.494	130.494
hypotheticalproteinFrancci3_1692[Frankiasp.CcI3]	Francci3_1692	154.171	1311	588	588	154.171	154.171
TypeIVsecretorypathwayVirB4components-like[Frankiasp.CcI3]	Francci3_1693	233.706	1890	1285	1285	233.706	233.706
TypeIVsecretorypathwayVirD4components-like[Frankiasp.CcI3]	Francci3_1694	234.249	2499	1703	1703	234.249	234.249
hypotheticalproteinFrancci3_1695[Frankiasp.CcI3]	Francci3_1695	267.466	1014	789	789	267.466	267.466
NLP/P60[Frankiasp.CcI3]	Francci3_1696	263.193	909	696	696	263.193	263.193
XREfamilytranscriptionalregulator[Frankiasp.CcI3]	Francci3_1697	173.868	516	261	261	173.868	173.868
hypotheticalproteinFrancci3_1698[Frankiasp.CcI3]	Francci3_1698	212.171	951	587	587	212.171	212.171
hypotheticalproteinFrancci3_1699[Frankiasp.CcI3]	Francci3_1699	276.842	483	389	389	276.842	276.842
hypotheticalproteinFrancci3_1700[Frankiasp.CcI3]	Francci3_1700	79.8586	396	92	92	79.8586	79.8586
hypotheticalproteinFrancci3_1701[Frankiasp.CcI3]	Francci3_1701	160.668	537	251	251	160.668	160.668
hypotheticalproteinFrancci3_1702[Frankiasp.CcI3]	Francci3_1702	262.031	732	558	558	262.031	262.031
hypotheticalproteinFrancci3_1703[Frankiasp.CcI3]	Francci3_1703	141.108	609	250	250	141.108	141.108
hypotheticalproteinFrancci3_1704[Frankiasp.CcI3]	Francci3_1704	307.728	630	564	564	307.728	307.728
hypotheticalproteinFrancci3_1705[Frankiasp.CcI3]	Francci3_1705	257.961	549	412	412	257.961	257.961
hypotheticalproteinFrancci3_1706[Frankiasp.CcI3]	Francci3_1706	135.145	351	138	138	135.145	135.145
hypotheticalproteinFrancci3_1707[Frankiasp.CcI3]	Francci3_1707	236.909	621	428	428	236.909	236.909
hypotheticalproteinFrancci3_1708[Frankiasp.CcI3]	Francci3_1708	84.8187	231	57	57	84.8187	84.8187
hypotheticalproteinFrancci3_1709[Frankiasp.CcI3]	Francci3_1709	386.011	309	347	347	386.011	386.011
DNApolymeraseIIIbetasubunitfamilyprotein[Frankiasp.CcI3]	Francci3_1710	138.672	1227	495	495	138.672	138.672
hypotheticalproteinFrancci3_1711[Frankiasp.CcI3]	Francci3_1711	153.347	399	178	178	153.347	153.347
hypotheticalproteinFrancci3_1712[Frankiasp.CcI3]	Francci3_1712	137.496	540	216	216	137.496	137.496
hypotheticalproteinFrancci3_1713[Frankiasp.CcI3]	Francci3_1713	119.909	258	90	90	119.909	119.909
hypotheticalproteinFrancci3_1714[Frankiasp.CcI3]	Francci3_1714	106.35	543	168	168	106.35	106.35
hypotheticalproteinFrancci3_1715[Frankiasp.CcI3]	Francci3_1715	142.114	387	160	160	142.114	142.114
hypotheticalproteinFrancci3_1716[Frankiasp.CcI3]	Francci3_1716	177.494	825	426	426	177.494	177.494
hypotheticalproteinFrancci3_1717[Frankiasp.CcI3]	Francci3_1717	168.854	285	140	140	168.854	168.854
hypotheticalproteinFrancci3_1718[Frankiasp.CcI3]	Francci3_1718	130.794	318	121	121	130.794	130.794
hypotheticalproteinFrancci3_1719[Frankiasp.CcI3]	Francci3_1719	277.856	360	291	291	277.856	277.856
hypotheticalproteinFrancci3_1720[Frankiasp.CcI3]	Francci3_1720	229.837	507	339	339	229.837	229.837
hypotheticalproteinFrancci3_1721[Frankiasp.CcI3]	Francci3_1721	253.371	1008	743	743	253.371	253.371
hypotheticalproteinFrancci3_1722[Frankiasp.CcI3]	Francci3_1722	194.248	384	217	217	194.248	194.248
hypotheticalproteinFrancci3_1723[Frankiasp.CcI3]	Francci3_1723	118.16	384	132	132	118.16	118.16
hypotheticalproteinFrancci3_1724[Frankiasp.CcI3]	Francci3_1724	463.889	432	583	583	463.889	463.889
hypotheticalproteinFrancci3_1725[Frankiasp.CcI3]	Francci3_1725	200.514	804	469	469	200.514	200.514
transposaseIS3/IS911[Frankiasp.CcI3]	Francci3_1726	107.492	291	91	91	107.492	107.492
integrase[Frankiasp.CcI3]	Francci3_1727	226.315	846	557	557	226.315	226.315
putativetransposase[Frankiasp.CcI3]	Francci3_1728	414.127	1299	126	1565	414.127	414.127
putativetranscriptionalregulator[Frankiasp.CcI3]	Francci3_1729	167.286	450	219	219	167.286	167.286
responseregulatorreceiver/SARPdomain-containingprotein[Frankiasp.CcI3]	Francci3_1730	159.647	2967	1378	1378	159.647	159.647
hypotheticalproteinFrancci3_1731[Frankiasp.CcI3]	Francci3_1731	188.579	432	237	237	188.579	188.579
TadE-like[Frankiasp.CcI3]	Francci3_1732	228.39	447	297	297	228.39	228.39
hypotheticalproteinFrancci3_1733[Frankiasp.CcI3]	Francci3_1733	91.6637	345	92	92	91.6637	91.6637
typeIIsecretionsystemprotein[Frankiasp.CcI3]	Francci3_1734	171.87	906	453	453	171.87	171.87
putativeintegralmembraneprotein[Frankiasp.CcI3]	Francci3_1735	107.773	909	285	285	107.773	107.773
typeIIsecretionsystemproteinE[Frankiasp.CcI3]	Francci3_1736	136.212	1446	573	573	136.212	136.212
hypotheticalproteinFrancci3_1737[Frankiasp.CcI3]	Francci3_1737	114.58	822	274	274	114.58	114.58
hypotheticalproteinFrancci3_1738[Frankiasp.CcI3]	Francci3_1738	132.932	693	268	268	132.932	132.932
putativeATP/GTP-bindingprotein[Frankiasp.CcI3]	Francci3_1739	223.464	1026	667	667	223.464	223.464
hypotheticalproteinFrancci3_1740[Frankiasp.CcI3]	Francci3_1740	248.347	627	453	453	248.347	248.347
hypotheticalproteinFrancci3_1741[Frankiasp.CcI3]	Francci3_1741	180.482	459	241	241	180.482	180.482
hypotheticalproteinFrancci3_1742[Frankiasp.CcI3]	Francci3_1742	210.151	651	398	398	210.151	210.151
hypotheticalproteinFrancci3_1743[Frankiasp.CcI3]	Francci3_1743	134.531	603	236	236	134.531	134.531
hypotheticalproteinFrancci3_1744[Frankiasp.CcI3]	Francci3_1744	286.449	732	610	610	286.449	286.449
hypotheticalproteinFrancci3_1745[Frankiasp.CcI3]	Francci3_1745	307.639	657	588	588	307.639	307.639
hypotheticalproteinFrancci3_1746[Frankiasp.CcI3]	Francci3_1746	570.56	441	732	732	570.56	570.56
HADfamilyhydrolase[Frankiasp.CcI3]	Francci3_1747	273.77	732	583	583	273.77	273.77
GTPcyclohydrolase[Frankiasp.CcI3]	Francci3_1748	323.554	579	545	545	323.554	323.554
NUDIXhydrolase[Frankiasp.CcI3]	Francci3_1749	307.711	582	521	521	307.711	307.711
3-polyprenyl-4-hydroxybenzoatedecarboxylaseandrelateddecarboxylases-like[Frankiasp.CcI3]	Francci3_1750	209.836	1263	771	771	209.836	209.836
phosphoribosyltransferase[Frankiasp.CcI3]	Francci3_1751	150.426	537	235	235	150.426	150.426
GMPreductase[Frankiasp.CcI3]	Francci3_1752	173.651	1158	585	585	173.651	173.651
radicalSAMfamilyprotein[Frankiasp.CcI3]	Francci3_1753	259.168	756	570	570	259.168	259.168
PfkB[Frankiasp.CcI3]	Francci3_1754	101.164	948	279	279	101.164	101.164
putative6-pyruvoyltetrahydropterinsynthase[Frankiasp.CcI3]	Francci3_1755	271.04	435	343	343	271.04	271.04
sulfatase[Frankiasp.CcI3]	Francci3_1756	266.307	1425	1104	1104	266.307	266.307
hypotheticalproteinFrancci3_1757[Frankiasp.CcI3]	Francci3_1757	231.135	522	351	351	231.135	231.135
hypotheticalproteinFrancci3_1758[Frankiasp.CcI3]	Francci3_1758	142.45	333	138	138	142.45	142.45
amidinotransferase[Frankiasp.CcI3]	Francci3_1759	280.917	963	787	787	280.917	280.917
hypotheticalproteinFrancci3_1760[Frankiasp.CcI3]	Francci3_1760	251.712	1326	971	971	251.712	251.712
DNAtopoisomeraseII[Frankiasp.CcI3]	Francci3_1761	264.629	1977	1522	1522	264.629	264.629
rubrerythrin[Frankiasp.CcI3]	Francci3_1762	130.534	474	180	180	130.534	130.534
putativetransposase[Frankiasp.CcI3]	Francci3_1763	334.015	1308	102	1271	334.015	334.015
transposase,IS4[Frankiasp.CcI3]	Francci3_1764	174.885	1425	0	725	174.885	174.885
sulfatase[Frankiasp.CcI3]	Francci3_1765	278.058	1188	961	961	278.058	278.058
hypotheticalproteinFrancci3_1766[Frankiasp.CcI3]	Francci3_1766	133.676	414	161	161	133.676	133.676
LacIfamilytranscriptionregulator[Frankiasp.CcI3]	Francci3_1767	235.954	1113	764	764	235.954	235.954
majorfacilitatortransporter[Frankiasp.CcI3]	Francci3_1768	332.229	1314	1270	1270	332.229	332.229
cytochromeP450[Frankiasp.CcI3]	Francci3_1769	181.128	1188	626	626	181.128	181.128
adenosinedeaminase[Frankiasp.CcI3]	Francci3_1770	240.514	999	699	699	240.514	240.514
hypotheticalproteinFrancci3_1771[Frankiasp.CcI3]	Francci3_1771	156.397	822	374	374	156.397	156.397
majorfacilitatortransporter[Frankiasp.CcI3]	Francci3_1772	209.437	1464	892	892	209.437	209.437
UbiE/COQ5methyltransferase[Frankiasp.CcI3]	Francci3_1773	222.698	798	517	517	222.698	222.698
sulfotransferasedomain-containingprotein[Frankiasp.CcI3]	Francci3_1774	159.263	1077	499	499	159.263	159.263
radicalSAMfamilyprotein[Frankiasp.CcI3]	Francci3_1775	219.247	1179	752	752	219.247	219.247
transposase,IS4[Frankiasp.CcI3]	Francci3_1776	0	1302	0	0	0	0
cobalaminB12-binding[Frankiasp.CcI3]	Francci3_1777	349.374	549	558	558	349.374	349.374
transposase[Frankiasp.CcI3]	Francci3_1778	143.795	753	288	315	143.795	143.795
putativesignaltransductionhistidinekinase[Frankiasp.CcI3]	Francci3_1779	121.508	645	225	228	121.508	121.508
XREfamilytranscriptionalregulator[Frankiasp.CcI3]	Francci3_1780	182.624	879	467	467	182.624	182.624
hypotheticalproteinFrancci3_1781[Frankiasp.CcI3]	Francci3_1781	99.848	210	61	61	99.848	99.848
hypotheticalproteinFrancci3_1782[Frankiasp.CcI3]	Francci3_1782	374.438	795	866	866	374.438	374.438
responseregulatorreceiverprotein[Frankiasp.CcI3]	Francci3_1783	111.915	774	0	252	111.915	111.915
hypotheticalproteinFrancci3_1784[Frankiasp.CcI3]	Francci3_1784	250.461	1065	776	776	250.461	250.461
hypotheticalproteinFrancci3_1785[Frankiasp.CcI3]	Francci3_1785	193.424	606	341	341	193.424	193.424
hypotheticalproteinFrancci3_1786[Frankiasp.CcI3]	Francci3_1786	266.229	918	711	711	266.229	266.229
hypotheticalproteinFrancci3_1787[Frankiasp.CcI3]	Francci3_1787	450.231	510	668	668	450.231	450.231
hypotheticalproteinFrancci3_1788[Frankiasp.CcI3]	Francci3_1788	254.14	1032	763	763	254.14	254.14
hypotheticalproteinFrancci3_1789[Frankiasp.CcI3]	Francci3_1789	158.741	288	133	133	158.741	158.741
hypotheticalproteinFrancci3_1790[Frankiasp.CcI3]	Francci3_1790	102.259	279	83	83	102.259	102.259
ROK[Frankiasp.CcI3]	Francci3_1791	166.499	960	465	465	166.499	166.499
hypotheticalproteinFrancci3_1792[Frankiasp.CcI3]	Francci3_1792	270.603	423	333	333	270.603	270.603
phosphoesterasePHP-like[Frankiasp.CcI3]	Francci3_1793	153.735	834	373	373	153.735	153.735
hypotheticalproteinFrancci3_1794[Frankiasp.CcI3]	Francci3_1794	187.494	693	378	378	187.494	187.494
hypotheticalproteinFrancci3_1795[Frankiasp.CcI3]	Francci3_1795	119.354	648	225	225	119.354	119.354
hypotheticalproteinFrancci3_1796[Frankiasp.CcI3]	Francci3_1796	160.412	195	91	91	160.412	160.412
ribulose-5-phosphate3-epimerase[Frankiasp.CcI3]	Francci3_1797	152.038	780	345	345	152.038	152.038
hypotheticalproteinFrancci3_1798[Frankiasp.CcI3]	Francci3_1798	173.088	423	213	213	173.088	173.088
hypotheticalproteinFrancci3_1799[Frankiasp.CcI3]	Francci3_1799	86.9701	249	63	63	86.9701	86.9701
endonuclease/exonuclease/phosphatase[Frankiasp.CcI3]	Francci3_1800	430.604	831	1041	1041	430.604	430.604
aldo/ketoreductase[Frankiasp.CcI3]	Francci3_1801	305.739	1185	1054	1054	305.739	305.739
hypotheticalproteinFrancci3_1802[Frankiasp.CcI3]	Francci3_1802	111.835	501	163	163	111.835	111.835
radicalSAMfamilyprotein[Frankiasp.CcI3]	Francci3_1803	169.065	2145	1055	1055	169.065	169.065
ribonucleotidereductaselargesubunit[Frankiasp.CcI3]	Francci3_1804	174.885	570	290	290	174.885	174.885
hypotheticalproteinFrancci3_1805[Frankiasp.CcI3]	Francci3_1805	432.991	1140	1436	1436	432.991	432.991
AMP-dependentsynthetaseandligase[Frankiasp.CcI3]	Francci3_1806	357.002	1581	1642	1642	357.002	357.002
hypotheticalproteinFrancci3_1807[Frankiasp.CcI3]	Francci3_1807	405.759	654	772	772	405.759	405.759
Acyl-CoAsynthetases(AMP-forming)/AMP-acidligasesII-like[Frankiasp.CcI3]	Francci3_1808	136.991	1227	489	489	136.991	136.991
hypotheticalproteinFrancci3_1809[Frankiasp.CcI3]	Francci3_1809	224.123	1092	712	712	224.123	224.123
uncharacterizedFAD-dependentdehydrogenase[Frankiasp.CcI3]	Francci3_1810	227.4	1368	905	905	227.4	227.4
NUDIXhydrolase[Frankiasp.CcI3]	Francci3_1811	339.03	438	432	432	339.03	339.03
thymidylatekinase-like[Frankiasp.CcI3]	Francci3_1813	197.301	615	353	353	197.301	197.301
hypotheticalproteinFrancci3_1813[Frankiasp.CcI3]	Francci3_1813	147.437	816	350	350	147.437	147.437
radicalSAMfamilyprotein[Frankiasp.CcI3]	Francci3_1814	163.119	1041	494	494	163.119	163.119
pterin-4-alpha-carbinolaminedehydratase[Frankiasp.CcI3]	Francci3_1816	220.429	315	202	202	220.429	220.429
flavoprotein[Frankiasp.CcI3]	Francci3_1816	283.336	552	455	455	283.336	283.336
hypotheticalproteinFrancci3_1817[Frankiasp.CcI3]	Francci3_1817	132.808	1584	612	612	132.808	132.808
hypotheticalproteinFrancci3_1818[Frankiasp.CcI3]	Francci3_1818	225.739	804	528	528	225.739	225.739
protein-L-isoaspartate(D-aspartate)O-methyltransferase[Frankiasp.CcI3]	Francci3_1819	156.118	1233	560	560	156.118	156.118
hypotheticalproteinFrancci3_1820[Frankiasp.CcI3]	Francci3_1820	373.158	222	241	241	373.158	373.158
lantibioticdehydratase-like[Frankiasp.CcI3]	Francci3_1821	190.362	3225	1786	1786	190.362	190.362
hypotheticalproteinFrancci3_1822[Frankiasp.CcI3]	Francci3_1822	328.051	1227	1171	1171	328.051	328.051
putativeO-methyltransferase[Frankiasp.CcI3]	Francci3_1823	210.601	852	522	522	210.601	210.601
hypotheticalproteinFrancci3_1824[Frankiasp.CcI3]	Francci3_1824	392.541	1134	1295	1295	392.541	392.541
hypotheticalproteinFrancci3_1825[Frankiasp.CcI3]	Francci3_1825	160.814	855	400	400	160.814	160.814
pterin-4-alpha-carbinolaminedehydratase[Frankiasp.CcI3]	Francci3_1826	373.202	315	342	342	373.202	373.202
hypotheticalproteinFrancci3_1827[Frankiasp.CcI3]	Francci3_1827	176.004	1455	517	745	176.004	176.004
pterin-4-alpha-carbinolaminedehydratase[Frankiasp.CcI3]	Francci3_1828	284.158	300	248	248	284.158	284.158
hypotheticalproteinFrancci3_1829[Frankiasp.CcI3]	Francci3_1829	120.088	1560	385	545	120.088	120.088
hypotheticalproteinFrancci3_1830[Frankiasp.CcI3]	Francci3_1830	309.585	312	281	281	309.585	309.585
hypotheticalproteinFrancci3_1831[Frankiasp.CcI3]	Francci3_1831	593.188	288	497	497	593.188	593.188
hypotheticalproteinFrancci3_1832[Frankiasp.CcI3]	Francci3_1832	737.099	381	817	817	737.099	737.099
putativeserine/threoninekinaseanti-sigmafactor[Frankiasp.CcI3]	Francci3_1833	193.079	705	396	396	193.079	193.079
hypotheticalproteinFrancci3_1834[Frankiasp.CcI3]	Francci3_1834	172.56	249	125	125	172.56	172.56
hypotheticalproteinFrancci3_1835[Frankiasp.CcI3]	Francci3_1835	130.116	1239	469	469	130.116	130.116
hypotheticalproteinFrancci3_1836[Frankiasp.CcI3]	Francci3_1836	149.638	804	350	350	149.638	149.638
hypotheticalproteinFrancci3_1837[Frankiasp.CcI3]	Francci3_1837	184.001	1530	819	819	184.001	184.001
5-formyltetrahydrofolatecyclo-ligase[Frankiasp.CcI3]	Francci3_1838	375.107	789	861	861	375.107	375.107
hypotheticalproteinFrancci3_1839[Frankiasp.CcI3]	Francci3_1839	182.516	678	360	360	182.516	182.516
hypotheticalproteinFrancci3_1840[Frankiasp.CcI3]	Francci3_1840	214.197	873	544	544	214.197	214.197
hypotheticalproteinFrancci3_1841[Frankiasp.CcI3]	Francci3_1841	190.35	930	515	515	190.35	190.35
hypotheticalproteinFrancci3_1842[Frankiasp.CcI3]	Francci3_1842	281.505	591	484	484	281.505	281.505
hypotheticalproteinFrancci3_1843[Frankiasp.CcI3]	Francci3_1843	176.036	330	169	169	176.036	176.036
putativeproteinYmh[Frankiasp.CcI3]	Francci3_1844	167.804	465	227	227	167.804	167.804
endonuclease/exonuclease/phosphatase[Frankiasp.CcI3]	Francci3_1845	103.122	930	279	279	103.122	103.122
hypotheticalproteinFrancci3_1846[Frankiasp.CcI3]	Francci3_1846	161.76	357	168	168	161.76	161.76
hypotheticalproteinFrancci3_1847[Frankiasp.CcI3]	Francci3_1847	184.022	693	371	371	184.022	184.022
hypotheticalproteinFrancci3_1848[Frankiasp.CcI3]	Francci3_1848	221.904	1137	734	734	221.904	221.904
hypotheticalproteinFrancci3_1849[Frankiasp.CcI3]	Francci3_1849	164.108	465	222	222	164.108	164.108
hypotheticalproteinFrancci3_1850[Frankiasp.CcI3]	Francci3_1850	120.036	441	154	154	120.036	120.036
hypotheticalproteinFrancci3_1851[Frankiasp.CcI3]	Francci3_1851	182.651	813	432	432	182.651	182.651
hypotheticalproteinFrancci3_1852[Frankiasp.CcI3]	Francci3_1852	165.943	261	126	126	165.943	165.943
putativeTmrB-likeprotein[Frankiasp.CcI3]	Francci3_1853	246.454	636	456	456	246.454	246.454
GCN5-relatedN-acetyltransferase[Frankiasp.CcI3]	Francci3_1854	269.74	864	678	678	269.74	269.74
hypotheticalproteinFrancci3_1855[Frankiasp.CcI3]	Francci3_1855	217.605	1071	678	678	217.605	217.605
excisionase/Xis,DNA-binding[Frankiasp.CcI3]	Francci3_1856	250.111	525	382	382	250.111	250.111
hypotheticalproteinFrancci3_1857[Frankiasp.CcI3]	Francci3_1857	537.643	546	854	854	537.643	537.643
hypotheticalproteinFrancci3_1858[Frankiasp.CcI3]	Francci3_1858	138.059	366	147	147	138.059	138.059
hypotheticalproteinFrancci3_1859[Frankiasp.CcI3]	Francci3_1859	282.816	615	506	506	282.816	282.816
cytochromeP450[Frankiasp.CcI3]	Francci3_1860	378.113	1380	1518	1518	378.113	378.113
2-dehydropantoate2-reductase[Frankiasp.CcI3]	Francci3_1861	183.76	954	510	510	183.76	183.76
aminotransferase[Frankiasp.CcI3]	Francci3_1862	193.471	1098	618	618	193.471	193.471
radicalSAMfamilyprotein[Frankiasp.CcI3]	Francci3_1863	261.627	1461	1112	1112	261.627	261.627
transposaseIS66[Frankiasp.CcI3]	Francci3_1864	2260.8	1641	254	10793	2260.8	2260.8
hypotheticalproteinFrancci3_1865[Frankiasp.CcI3]	Francci3_1865	440.781	294	377	377	440.781	440.781
hypotheticalproteinFrancci3_1866[Frankiasp.CcI3]	Francci3_1866	231.469	744	501	501	231.469	231.469
tryptophanyl-tRNAsynthetase[Frankiasp.CcI3]	Francci3_1867	562.398	1113	1821	1821	562.398	562.398
IS630familytransposase[Frankiasp.CcI3]	Francci3_1868	115.853	540	182	182	115.853	115.853
hypotheticalproteinFrancci3_1869[Frankiasp.CcI3]	Francci3_1869	360.995	498	523	523	360.995	360.995
phageintegrase-likeSAM-like[Frankiasp.CcI3]	Francci3_1870	279.174	1512	1228	1228	279.174	279.174
hypotheticalproteinFrancci3_1871[Frankiasp.CcI3]	Francci3_1871	572.898	444	251	740	572.898	572.898
IS630familytransposase[Frankiasp.CcI3]	Francci3_1872	669.546	1131	152	2203	669.546	669.546
transposase,IS4[Frankiasp.CcI3]	Francci3_1873	591.103	642	1102	1104	591.103	591.103
hypotheticalproteinFrancci3_1874[Frankiasp.CcI3]	Francci3_1874	677.515	690	1360	1360	677.515	677.515
transposase[Frankiasp.CcI3]	Francci3_1875	265.025	1083	835	835	265.025	265.025
putativetransposase[Frankiasp.CcI3]	Francci3_1876	225.04	918	601	601	225.04	225.04
transposase,IS4[Frankiasp.CcI3]	Francci3_1877	224.889	483	186	316	224.889	224.889
hypotheticalproteinFrancci3_1878[Frankiasp.CcI3]	Francci3_1878	102.8	321	96	96	102.8	102.8
GCN5-relatedN-acetyltransferase[Frankiasp.CcI3]	Francci3_1879	229.732	600	401	401	229.732	229.732
hypotheticalproteinFrancci3_1880[Frankiasp.CcI3]	Francci3_1880	125.896	243	89	89	125.896	125.896
CopG-likeDNA-binding[Frankiasp.CcI3]	Francci3_1881	140.452	279	114	114	140.452	140.452
transposase[Frankiasp.CcI3]	Francci3_1882	214.437	537	335	335	214.437	214.437
DNApolymerase,beta-likeregion[Frankiasp.CcI3]	Francci3_1883	264.9	327	252	252	264.9	264.9
hypotheticalproteinFrancci3_1884[Frankiasp.CcI3]	Francci3_1884	163.553	372	177	177	163.553	163.553
MerRfamilytranscriptionalregulator[Frankiasp.CcI3]	Francci3_1885	152.773	342	152	152	152.773	152.773
luciferase-like[Frankiasp.CcI3]	Francci3_1886	228.761	864	575	575	228.761	228.761
NADPH-dependentFMNreductase[Frankiasp.CcI3]	Francci3_1887	190.179	582	322	322	190.179	190.179
hypotheticalproteinFrancci3_1888[Frankiasp.CcI3]	Francci3_1888	216.577	1284	809	809	216.577	216.577
glycosidehydrolase15-related[Frankiasp.CcI3]	Francci3_1889	175.422	1887	963	963	175.422	175.422
hypotheticalproteinFrancci3_1890[Frankiasp.CcI3]	Francci3_1890	171.87	516	258	258	171.87	171.87
hypotheticalproteinFrancci3_1891[Frankiasp.CcI3]	Francci3_1891	112.376	468	153	153	112.376	112.376
TrkA-like[Frankiasp.CcI3]	Francci3_1892	250.51	483	352	352	250.51	250.51
sodium/hydrogenexchanger[Frankiasp.CcI3]	Francci3_1893	207.459	1188	717	717	207.459	207.459
enoyl-(acylcarrierprotein)reductase[Frankiasp.CcI3]	Francci3_1894	166.897	795	386	386	166.897	166.897
pyruvatedehydrogenasecomplexdehydrogenase(E1)component-like[Frankiasp.CcI3]	Francci3_1895	121.209	2748	969	969	121.209	121.209
hypotheticalproteinFrancci3_1896[Frankiasp.CcI3]	Francci3_1896	53.7823	294	46	46	53.7823	53.7823
3-oxoacyl-[acyl-carrier-protein]reductase[Frankiasp.CcI3]	Francci3_1897	224.036	738	481	481	224.036	224.036
cationdiffusionfacilitatorfamilytransporter[Frankiasp.CcI3]	Francci3_1898	225.771	1116	733	733	225.771	225.771
hypotheticalproteinFrancci3_1899[Frankiasp.CcI3]	Francci3_1899	29.7181	1041	11	90	29.7181	29.7181
CMP/dCMPdeaminase,zinc-binding[Frankiasp.CcI3]	Francci3_1900	159.349	453	210	210	159.349	159.349
hypotheticalproteinFrancci3_1901[Frankiasp.CcI3]	Francci3_1901	246.397	339	243	243	246.397	246.397
ferrochelatase[Frankiasp.CcI3]	Francci3_1902	140.463	1089	445	445	140.463	140.463
hypotheticalproteinFrancci3_1903[Frankiasp.CcI3]	Francci3_1903	213.171	516	320	320	213.171	213.171
hypotheticalproteinFrancci3_1904[Frankiasp.CcI3]	Francci3_1904	87.9431	813	208	208	87.9431	87.9431
lipolyticenzyme,G-D-S-L[Frankiasp.CcI3]	Francci3_1905	109.506	813	259	259	109.506	109.506
glycosyltransferase,group1[Frankiasp.CcI3]	Francci3_1906	114.87	1185	396	396	114.87	114.87
glycosyltransferase,group1[Frankiasp.CcI3]	Francci3_1907	122.361	1281	456	456	122.361	122.361
hypotheticalproteinFrancci3_1908[Frankiasp.CcI3]	Francci3_1908	155.211	423	191	191	155.211	155.211
hypotheticalproteinFrancci3_1909[Frankiasp.CcI3]	Francci3_1909	97.0108	900	254	254	97.0108	97.0108
urateoxidase[Frankiasp.CcI3]	Francci3_1910	209.55	894	545	545	209.55	209.55
ErfK/YbiS/YcfS/YnhG[Frankiasp.CcI3]	Francci3_1911	171.993	1395	698	698	171.993	171.993
hypotheticalproteinFrancci3_1912[Frankiasp.CcI3]	Francci3_1912	320.823	1005	938	938	320.823	320.823
OmpA/MotB[Frankiasp.CcI3]	Francci3_1913	89.3973	1092	284	284	89.3973	89.3973
BFD-like(2Fe-2S)-bindingregion[Frankiasp.CcI3]	Francci3_1914	379.243	213	235	235	379.243	379.243
hypotheticalproteinFrancci3_1915[Frankiasp.CcI3]	Francci3_1915	118.757	576	199	199	118.757	118.757
hypotheticalproteinFrancci3_1916[Frankiasp.CcI3]	Francci3_1916	128.347	774	289	289	128.347	128.347
GntRfamilytranscriptionalregulator[Frankiasp.CcI3]	Francci3_1917	467.327	954	78	1297	467.327	467.327
catalase/peroxidaseHPI[Frankiasp.CcI3]	Francci3_1918	137.803	2235	896	896	137.803	137.803
LysRfamilytranscriptionalregulator[Frankiasp.CcI3]	Francci3_1919	143.679	945	395	395	143.679	143.679
heatshockproteinHsp20[Frankiasp.CcI3]	Francci3_1920	432.31	489	615	615	432.31	432.31
transposaseIS66[Frankiasp.CcI3]	Francci3_1922	16.1291	1641	0	77	16.1291	16.1291
FADdependentoxidoreductase[Frankiasp.CcI3]	Francci3_1923	191.684	1596	890	890	191.684	191.684
hypotheticalproteinFrancci3_1924[Frankiasp.CcI3]	Francci3_1924	257.383	816	611	611	257.383	257.383
hypotheticalproteinFrancci3_1925[Frankiasp.CcI3]	Francci3_1925	213.585	927	576	576	213.585	213.585
cyclopropane-fatty-acyl-phospholipidsynthase[Frankiasp.CcI3]	Francci3_1926	197.435	921	529	529	197.435	197.435
phosphopantetheine-binding[Frankiasp.CcI3]	Francci3_1927	198.868	261	151	151	198.868	198.868
hypotheticalproteinFrancci3_1928[Frankiasp.CcI3]	Francci3_1928	234.712	681	465	465	234.712	234.712
AMP-dependentsynthetaseandligase[Frankiasp.CcI3]	Francci3_1929	210.445	1947	1192	1192	210.445	210.445
cytochromeP450[Frankiasp.CcI3]	Francci3_1930	179.064	1290	672	672	179.064	179.064
LysRfamilytranscriptionalregulator[Frankiasp.CcI3]	Francci3_1931	148.822	1044	452	452	148.822	148.822
AMP-dependentsynthetaseandligase[Frankiasp.CcI3]	Francci3_1932	157.62	1773	813	813	157.62	157.62
hypotheticalproteinFrancci3_1933[Frankiasp.CcI3]	Francci3_1933	26.1068	237	18	18	26.1068	26.1068
3-oxoacyl-[acyl-carrier-protein]synthaseII[Frankiasp.CcI3]	Francci3_1934	186.624	1293	702	702	186.624	186.624
hypotheticalproteinFrancci3_1935[Frankiasp.CcI3]	Francci3_1935	671.524	237	463	463	671.524	671.524
hypotheticalproteinFrancci3_1936[Frankiasp.CcI3]	Francci3_1936	1788.63	639	3325	3325	1788.63	1788.63
hydrogenaseexpression/synthesis,HypA[Frankiasp.CcI3]	Francci3_1937	208.251	411	249	249	208.251	208.251
hydrogenaseaccessoryproteinHypB[Frankiasp.CcI3]	Francci3_1938	198.901	852	493	493	198.901	198.901
hypotheticalproteinFrancci3_1939[Frankiasp.CcI3]	Francci3_1939	148.529	1620	700	700	148.529	148.529
peptidaseM52,hydrogenuptakeprotein[Frankiasp.CcI3]	Francci3_1940	182.08	606	321	321	182.08	182.08
NADHubiquinoneoxidoreductase,20kDasubunit[Frankiasp.CcI3]	Francci3_1941	208.503	1065	646	646	208.503	208.503
hydrogen:quinoneoxidoreductase[Frankiasp.CcI3]	Francci3_1942	251.96	1794	1315	1315	251.96	251.96
nitrogen-fixingNifU-like[Frankiasp.CcI3]	Francci3_1943	150.983	576	253	253	150.983	150.983
hypotheticalproteinFrancci3_1944[Frankiasp.CcI3]	Francci3_1944	106.539	684	212	212	106.539	106.539
(NiFe)hydrogenasematurationproteinHypF[Frankiasp.CcI3]	Francci3_1945	153.007	2451	1091	1091	153.007	153.007
hydrogenaseassemblychaperonehypC/hupF[Frankiasp.CcI3]	Francci3_1946	954.074	303	841	841	954.074	954.074
hydrogenaseexpression/formationproteinHypD[Frankiasp.CcI3]	Francci3_1947	183.1	1209	644	644	183.1	183.1
hydrogenaseexpression/formationproteinHypE[Frankiasp.CcI3]	Francci3_1948	203.697	1080	640	640	203.697	203.697
cold-shockDNA-bindingproteinfamilyprotein[Frankiasp.CcI3]	Francci3_1949	1391.9	426	1725	1725	1391.9	1391.9
transposase,IS4[Frankiasp.CcI3]	Francci3_1950	220.039	1206	0	772	220.039	220.039
tetratricopeptideTPR_4[Frankiasp.CcI3]	Francci3_1951	638.646	1077	2001	2001	638.646	638.646
hypotheticalproteinFrancci3_1952[Frankiasp.CcI3]	Francci3_1952	154.525	327	144	147	154.525	154.525
hypotheticalproteinFrancci3_1953[Frankiasp.CcI3]	Francci3_1953	133.347	348	115	135	133.347	133.347
hypotheticalproteinFrancci3_1954[Frankiasp.CcI3]	Francci3_1954	516.217	1413	361	2122	516.217	516.217
hypotheticalproteinFrancci3_1955[Frankiasp.CcI3]	Francci3_1955	283.625	852	682	703	283.625	283.625
hypotheticalproteinFrancci3_1956[Frankiasp.CcI3]	Francci3_1956	349.555	591	181	601	349.555	349.555
hypotheticalproteinFrancci3_1957[Frankiasp.CcI3]	Francci3_1957	354.806	528	384	545	354.806	354.806
integrase[Frankiasp.CcI3]	Francci3_1958	226.221	1053	693	693	226.221	226.221
transposaseIS116/IS110/IS902[Frankiasp.CcI3]	Francci3_1959	272.433	1263	775	1001	272.433	272.433
site-specificintegrase-resolvase-like[Frankiasp.CcI3]	Francci3_1960	108.386	444	140	140	108.386	108.386
hypotheticalproteinFrancci3_1961[Frankiasp.CcI3]	Francci3_1961	100.257	144	42	42	100.257	100.257
transposase,IS4[Frankiasp.CcI3]	Francci3_1962	92.667	1302	0	351	92.667	92.667
phenazinebiosynthesisPhzC/PhzFprotein[Frankiasp.CcI3]	Francci3_1963	201.469	720	422	422	201.469	201.469
hypotheticalproteinFrancci3_1964[Frankiasp.CcI3]	Francci3_1964	129.302	537	202	202	129.302	129.302
cytochromeP450[Frankiasp.CcI3]	Francci3_1965	376.313	1203	1317	1317	376.313	376.313
transposase,IS605OrfB[Frankiasp.CcI3]	Francci3_1966	169.304	804	396	396	169.304	169.304
ISRSO5-transposaseprotein[Frankiasp.CcI3]	Francci3_1967	309.483	1164	0	1048	309.483	309.483
hypotheticalproteinFrancci3_1969[Frankiasp.CcI3]	Francci3_1969	277.856	240	194	194	277.856	277.856
RpiRfamilytranscriptionalregulator[Frankiasp.CcI3]	Francci3_1970	396.828	900	1039	1039	396.828	396.828
hypotheticalproteinFrancci3_1971[Frankiasp.CcI3]	Francci3_1971	203.119	198	117	117	203.119	203.119
hypotheticalproteinFrancci3_1972[Frankiasp.CcI3]	Francci3_1972	176.688	963	495	495	176.688	176.688
ErfK/YbiS/YcfS/YnhG[Frankiasp.CcI3]	Francci3_1973	153.735	834	373	373	153.735	153.735
hypotheticalproteinFrancci3_1974[Frankiasp.CcI3]	Francci3_1974	193.849	477	269	269	193.849	193.849
tetracyclinrepressor-like[Frankiasp.CcI3]	Francci3_1975	86.9578	336	85	85	86.9578	86.9578
aminoacidadenylation[Frankiasp.CcI3]	Francci3_1976	234.913	4122	2817	2817	234.913	234.913
hypotheticalproteinFrancci3_1977[Frankiasp.CcI3]	Francci3_1977	340.708	1134	1124	1124	340.708	340.708
beta-ketoacylsynthase[Frankiasp.CcI3]	Francci3_1978	156.357	2781	1265	1265	156.357	156.357
responseregulatorreceiverprotein[Frankiasp.CcI3]	Francci3_1979	333.323	132	128	128	333.323	333.323
hypotheticalproteinFrancci3_1980[Frankiasp.CcI3]	Francci3_1980	188.494	1344	737	737	188.494	188.494
hypotheticalproteinFrancci3_1981[Frankiasp.CcI3]	Francci3_1981	114.58	711	237	237	114.58	114.58
diacylglycerolO-acyltransferase[Frankiasp.CcI3]	Francci3_1982	59.8081	546	95	95	59.8081	59.8081
D-lactatedehydrogenase(cytochrome)[Frankiasp.CcI3]	Francci3_1983	273.126	3096	2460	2460	273.126	273.126
shortchaindehydrogenase[Frankiasp.CcI3]	Francci3_1984	234.773	1041	711	711	234.773	234.773
hypotheticalproteinFrancci3_1985[Frankiasp.CcI3]	Francci3_1985	370.699	255	275	275	370.699	370.699
hypotheticalproteinFrancci3_1986[Frankiasp.CcI3]	Francci3_1986	112.257	444	145	145	112.257	112.257
mandelateracemase/muconatelactonizingenzyme[Frankiasp.CcI3]	Francci3_1987	241.121	1092	766	766	241.121	241.121
peptidaseS1andS6,chymotrypsin/Hap[Frankiasp.CcI3]	Francci3_1988	177.796	1044	540	540	177.796	177.796
putativePAS/PACsensorprotein[Frankiasp.CcI3]	Francci3_1989	349.286	2169	2204	2204	349.286	349.286
metallophosphoesterase[Frankiasp.CcI3]	Francci3_1990	389.387	2244	2542	2542	389.387	389.387
methioninesynthase,vitamin-B12independent[Frankiasp.CcI3]	Francci3_1991	356.047	1173	1215	1215	356.047	356.047
2OG-Fe(II)oxygenase[Frankiasp.CcI3]	Francci3_1992	319.36	846	786	786	319.36	319.36
hypotheticalproteinFrancci3_1993[Frankiasp.CcI3]	Francci3_1993	237.417	666	460	460	237.417	237.417
phytanoyl-CoAdioxygenase[Frankiasp.CcI3]	Francci3_1994	441.572	780	1002	1002	441.572	441.572
hypotheticalproteinFrancci3_1995[Frankiasp.CcI3]	Francci3_1995	303.266	603	532	532	303.266	303.266
transcriptionalregulator[Frankiasp.CcI3]	Francci3_1996	119.202	1041	361	361	119.202	119.202
majorfacilitatortransporter[Frankiasp.CcI3]	Francci3_1997	148.373	1302	562	562	148.373	148.373
O-succinylhomoserinesulfhydrylase[Frankiasp.CcI3]	Francci3_1998	233.631	1230	836	836	233.631	233.631
hypotheticalproteinFrancci3_1999[Frankiasp.CcI3]	Francci3_1999	315.213	723	663	663	315.213	315.213
hypotheticalproteinFrancci3_2000[Frankiasp.CcI3]	Francci3_2000	204.769	606	358	361	204.769	204.769
homoserineO-succinyltransferase[Frankiasp.CcI3]	Francci3_2001	244.679	1041	737	741	244.679	244.679
hypotheticalproteinFrancci3_2002[Frankiasp.CcI3]	Francci3_2002	444.173	243	314	314	444.173	444.173
hypotheticalproteinFrancci3_2003[Frankiasp.CcI3]	Francci3_2003	165.02	552	265	265	165.02	165.02
EmrB/QacAfamilydrugresistancetransporter[Frankiasp.CcI3]	Francci3_2004	132.207	1521	585	585	132.207	132.207
putativetranscriptionalregulator[Frankiasp.CcI3]	Francci3_2005	185.025	405	218	218	185.025	185.025
antibioticbiosynthesismonooxygenase[Frankiasp.CcI3]	Francci3_2006	138.757	327	132	132	138.757	138.757
FADlinkedoxidase-like[Frankiasp.CcI3]	Francci3_2007	219.811	2868	1834	1834	219.811	219.811
GntRfamilytranscriptionalregulator[Frankiasp.CcI3]	Francci3_2008	202.113	699	411	411	202.113	202.113
cytochrome-coxidase[Frankiasp.CcI3]	Francci3_2009	551.465	1716	2753	2753	551.465	551.465
hypotheticalproteinFrancci3_2010[Frankiasp.CcI3]	Francci3_2010	101.198	411	121	121	101.198	101.198
hypotheticalproteinFrancci3_2011[Frankiasp.CcI3]	Francci3_2011	173.401	561	283	283	173.401	173.401
IclRfamilytranscriptionalregulator[Frankiasp.CcI3]	Francci3_2012	155.203	990	447	447	155.203	155.203
phosphoenolpyruvatesynthase/pyruvatephosphatedikinase-like[Frankiasp.CcI3]	Francci3_2013	80.4786	504	118	118	80.4786	80.4786
EmrB/QacAfamilydrugresistancetransporter[Frankiasp.CcI3]	Francci3_2014	118.953	1572	544	544	118.953	118.953
MarRfamilytranscriptionalregulator[Frankiasp.CcI3]	Francci3_2015	142.946	618	257	257	142.946	142.946
aminotransferase,classIandII[Frankiasp.CcI3]	Francci3_2016	185.669	1233	666	666	185.669	185.669
hypotheticalproteinFrancci3_2017[Frankiasp.CcI3]	Francci3_2017	256.585	1128	842	842	256.585	256.585
NAD-bindingprotein,putative[Frankiasp.CcI3]	Francci3_2018	86.9034	621	157	157	86.9034	86.9034
putativetranscriptionalregulator[Frankiasp.CcI3]	Francci3_2019	133.089	390	151	151	133.089	133.089
daunorubicinresistanceABCtransporterATP-bindingsubunit[Frankiasp.CcI3]	Francci3_2020	93.5734	1080	294	294	93.5734	93.5734
[truncated: 2,500 more rows]
