# Supplementary material for: Transcriptomes of Frankia sp. strain CcI3 in growth transitions
Source: BMC Microbiol. 2011 Aug 25;11:192. doi: 10.1186/1471-2180-11-192 (PMC3188489; doi:10.1186/1471-2180-11-192)
Supplement: Additional file 3 — 3dNH4 sample dataset statistics. Tabular output of CLC Genome Workbench software for the 3dNH4 sample. [file 1471-2180-11-192-S3.XLS]

## Sheet: 3dNH4
Feature ID	locus tag	Expression values	Gene length	Unique gene reads	Total gene reads	RPKM	Means
chromosomal replication initiator protein DnaA [Frankia sp. CcI3]	Francci3_0001	167.103	1689	783	783	167.103	167.103
DNApolymeraseIII,betasubunit[Frankiasp.CcI3]	Francci3_0003	342.269	1209	1148	1148	342.269	342.269
recombinationproteinF[Frankiasp.CcI3]	Francci3_0004	146.886	1200	489	489	146.886	146.886
hypotheticalproteinFrancci3_0005[Frankiasp.CcI3]	Francci3_0005	91.2102	822	208	208	91.2102	91.2102
DNAgyrasesubunitB[Frankiasp.CcI3]	Francci3_0006	378.478	2040	2142	2142	378.478	378.478
DNAgyrasesubunitA[Frankiasp.CcI3]	Francci3_0007	227.641	2505	1582	1582	227.641	227.641
hypotheticalproteinFrancci3_0008[Frankiasp.CcI3]	Francci3_0008	120.552	900	301	301	120.552	120.552
hypotheticalproteinFrancci3_0009[Frankiasp.CcI3]	Francci3_0009	154.781	687	295	295	154.781	154.781
glycosyltransferase,group1[Frankiasp.CcI3]	Francci3_0010	100.897	1404	393	393	100.897	100.897
methyltransferasetype11[Frankiasp.CcI3]	Francci3_0011	282.16	732	573	573	282.16	282.16
hypotheticalproteinFrancci3_0012[Frankiasp.CcI3]	Francci3_0012	115.883	1182	380	380	115.883	115.883
hypotheticalproteinFrancci3_0013[Frankiasp.CcI3]	Francci3_0013	206.334	573	328	328	206.334	206.334
peptidedeformylase[Frankiasp.CcI3]	Francci3_0014	228.861	693	440	440	228.861	228.861
glycosyltransferasefamilyprotein[Frankiasp.CcI3]	Francci3_0015	185.578	2055	1058	1058	185.578	185.578
acyltransferase3[Frankiasp.CcI3]	Francci3_0016	132.959	1548	571	571	132.959	132.959
CRISPR-associatedhelicaseCas3familyproteinprotein[Frankiasp.CcI3]	Francci3_0017	194.763	2889	1561	1561	194.763	194.763
hypotheticalproteinFrancci3_0018[Frankiasp.CcI3]	Francci3_0018	225.694	1653	1035	1035	225.694	225.694
hypotheticalproteinFrancci3_0019[Frankiasp.CcI3]	Francci3_0019	237.982	621	410	410	237.982	237.982
CRISPR-associatedCse4familyprotein[Frankiasp.CcI3]	Francci3_0020	307.089	1155	984	984	307.089	307.089
CRISPR-associatedCas5efamilyprotein[Frankiasp.CcI3]	Francci3_0021	340.936	831	786	786	340.936	340.936
hypotheticalproteinFrancci3_0022[Frankiasp.CcI3]	Francci3_0022	241.61	828	555	555	241.61	241.61
CRISPR-associatedCas1familyprotein[Frankiasp.CcI3]	Francci3_0023	404.015	993	1113	1113	404.015	404.015
CRISPR-associatedCas2familyprotein[Frankiasp.CcI3]	Francci3_0024	169.246	279	131	131	169.246	169.246
hypotheticalproteinFrancci3_0025[Frankiasp.CcI3]	Francci3_0025	255.016	294	208	208	255.016	255.016
hypotheticalproteinFrancci3_0026[Frankiasp.CcI3]	Francci3_0026	347.734	255	243	246	347.734	347.734
hypotheticalproteinFrancci3_0027[Frankiasp.CcI3]	Francci3_0027	143.24	1530	606	608	143.24	143.24
OsmC-likeprotein[Frankiasp.CcI3]	Francci3_0028	504.974	429	601	601	504.974	504.974
hypotheticalproteinFrancci3_0029[Frankiasp.CcI3]	Francci3_0029	154.108	276	118	118	154.108	154.108
secretorylipase[Frankiasp.CcI3]	Francci3_0030	181.991	1329	671	671	181.991	181.991
hypotheticalproteinFrancci3_0031[Frankiasp.CcI3]	Francci3_0031	196.978	807	441	441	196.978	196.978
nitrogenregulatoryproteinP-II[Frankiasp.CcI3]	Francci3_0032	115.899	339	109	109	115.899	115.899
PBPfamilyphospholipid-bindingprotein[Frankiasp.CcI3]	Francci3_0033	229.683	543	346	346	229.683	229.683
TypeIVsecretorypathwayVirB4components-like[Frankiasp.CcI3]	Francci3_0034	246.379	2136	1460	1460	246.379	246.379
putativeintegralmembraneprotein[Frankiasp.CcI3]	Francci3_0035	403.624	1503	1683	1683	403.624	403.624
hypotheticalproteinFrancci3_0036[Frankiasp.CcI3]	Francci3_0036	197.039	1383	756	756	197.039	197.039
hypotheticalproteinFrancci3_0037[Frankiasp.CcI3]	Francci3_0037	445.754	786	972	972	445.754	445.754
hypotheticalproteinFrancci3_0038[Frankiasp.CcI3]	Francci3_0038	351.812	417	407	407	351.812	351.812
hypotheticalproteinFrancci3_0039[Frankiasp.CcI3]	Francci3_0039	166.353	2442	1127	1127	166.353	166.353
hypotheticalproteinFrancci3_0040[Frankiasp.CcI3]	Francci3_0040	144.018	876	350	350	144.018	144.018
NLP/P60[Frankiasp.CcI3]	Francci3_0041	172.628	996	477	477	172.628	172.628
hypotheticalproteinFrancci3_0042[Frankiasp.CcI3]	Francci3_0042	83.7013	267	62	62	83.7013	83.7013
twin-argininetranslocationpathwaysignal[Frankiasp.CcI3]	Francci3_0043	146.978	1599	652	652	146.978	146.978
serine/threonineproteinkinase[Frankiasp.CcI3]	Francci3_0044	178.837	2592	1286	1286	178.837	178.837
glucose-6-phosphateisomerase[Frankiasp.CcI3]	Francci3_0045	210.32	1671	975	975	210.32	210.32
anti-sigma-factorantagonistdomain-containingprotein[Frankiasp.CcI3]	Francci3_0046	293.002	342	278	278	293.002	293.002
hypotheticalproteinFrancci3_0047[Frankiasp.CcI3]	Francci3_0047	34.488	324	31	31	34.488	34.488
adenylate/guanylatecyclase[Frankiasp.CcI3]	Francci3_0048	154.211	3429	1467	1467	154.211	154.211
ABC-typemultidrugtransportsystemATPasecomponent-like[Frankiasp.CcI3]	Francci3_0049	244.595	336	228	228	244.595	244.595
nitroreductase[Frankiasp.CcI3]	Francci3_0050	101.181	627	176	176	101.181	101.181
hypotheticalproteinFrancci3_0051[Frankiasp.CcI3]	Francci3_0051	140.077	597	232	232	140.077	140.077
hypotheticalproteinFrancci3_0052[Frankiasp.CcI3]	Francci3_0052	160.938	3429	1531	1531	160.938	160.938
acyl-CoAdehydrogenase-like[Frankiasp.CcI3]	Francci3_0053	915.303	1845	4685	4685	915.303	915.303
hypotheticalproteinFrancci3_0054[Frankiasp.CcI3]	Francci3_0054	1628.83	399	1803	1803	1628.83	1628.83
hypotheticalproteinFrancci3_0055[Frankiasp.CcI3]	Francci3_0055	562.737	237	370	370	562.737	562.737
dehydrogenasesubunit[Frankiasp.CcI3]	Francci3_0056	179.656	1575	785	785	179.656	179.656
transketolase[Frankiasp.CcI3]	Francci3_0057	252.183	1062	743	743	252.183	252.183
pyruvatedehydrogenase[Frankiasp.CcI3]	Francci3_0058	386.288	1200	1286	1286	386.288	386.288
hypotheticalproteinFrancci3_0059[Frankiasp.CcI3]	Francci3_0059	164.418	912	416	416	164.418	164.418
poly-gamma-glutamatebiosynthesisprotein[Frankiasp.CcI3]	Francci3_0060	126.958	1218	429	429	126.958	126.958
zincuptakeregulator[Frankiasp.CcI3]	Francci3_0061	265.51	429	316	316	265.51	265.51
hypotheticalproteinFrancci3_0062[Frankiasp.CcI3]	Francci3_0062	117.25	621	202	202	117.25	117.25
hypotheticalproteinFrancci3_0063[Frankiasp.CcI3]	Francci3_0063	107.7	1650	493	493	107.7	107.7
aminotransferaseAlaT[Frankiasp.CcI3]	Francci3_0064	282.184	1248	977	977	282.184	282.184
hypotheticalproteinFrancci3_0065[Frankiasp.CcI3]	Francci3_0065	283.558	375	295	295	283.558	283.558
hypotheticalproteinFrancci3_0066[Frankiasp.CcI3]	Francci3_0066	387.717	357	384	384	387.717	387.717
HNHendonuclease[Frankiasp.CcI3]	Francci3_0067	206.797	1377	790	790	206.797	206.797
sigma-24[Frankiasp.CcI3]	Francci3_0068	304.401	1434	1211	1211	304.401	304.401
peptidaseS1andS6,chymotrypsin/Hap[Frankiasp.CcI3]	Francci3_0069	211.094	1740	1019	1019	211.094	211.094
largeconductancemechanosensitivechannelprotein[Frankiasp.CcI3]	Francci3_0070	409.609	396	450	450	409.609	409.609
hypotheticalproteinFrancci3_0071[Frankiasp.CcI3]	Francci3_0071	147.567	1512	619	619	147.567	147.567
Poly(3-hydroxybutyrate)depolymerase-like[Frankiasp.CcI3]	Francci3_0072	157.757	1179	516	516	157.757	157.757
hypotheticalproteinFrancci3_0073[Frankiasp.CcI3]	Francci3_0073	116.511	594	192	192	116.511	116.511
hypotheticalproteinFrancci3_0074[Frankiasp.CcI3]	Francci3_0074	259.715	1077	776	776	259.715	259.715
phageSPO1DNApolymerase-relatedprotein[Frankiasp.CcI3]	Francci3_0075	118.491	651	214	214	118.491	118.491
ErfK/YbiS/YcfS/YnhG[Frankiasp.CcI3]	Francci3_0076	155.887	696	301	301	155.887	155.887
hypotheticalproteinFrancci3_0077[Frankiasp.CcI3]	Francci3_0077	248.854	801	553	553	248.854	248.854
hypotheticalproteinFrancci3_0078[Frankiasp.CcI3]	Francci3_0078	107.76	669	200	200	107.76	107.76
pyridoxamine5'-phosphateoxidase[Frankiasp.CcI3]	Francci3_0079	75.7947	837	176	176	75.7947	75.7947
putativeATP/GTPbindingprotein[Frankiasp.CcI3]	Francci3_0080	130.165	396	143	143	130.165	130.165
citratesynthase2[Frankiasp.CcI3]	Francci3_0081	249.072	1110	767	767	249.072	249.072
phosphoserineaminotransferase[Frankiasp.CcI3]	Francci3_0082	234.216	1125	731	731	234.216	234.216
citratesynthase[Frankiasp.CcI3]	Francci3_0083	430.281	1368	1633	1633	430.281	430.281
twocomponentLuxRfamilytranscriptionalregulator[Frankiasp.CcI3]	Francci3_0084	181.73	720	363	363	181.73	181.73
putativesignaltransductionhistidinekinase[Frankiasp.CcI3]	Francci3_0085	216.396	1764	1059	1059	216.396	216.396
MarRfamilytranscriptionalregulator[Frankiasp.CcI3]	Francci3_0086	97.6234	432	117	117	97.6234	97.6234
dehydrogenasesandrelatedproteins-like[Frankiasp.CcI3]	Francci3_0087	138.637	1131	435	435	138.637	138.637
2',5'RNAligase[Frankiasp.CcI3]	Francci3_0088	108.031	684	205	205	108.031	108.031
responseregulatorreceiverprotein[Frankiasp.CcI3]	Francci3_0089	288.504	516	413	413	288.504	288.504
hypotheticalproteinFrancci3_0090[Frankiasp.CcI3]	Francci3_0090	126.849	915	322	322	126.849	126.849
hypotheticalproteinFrancci3_0091[Frankiasp.CcI3]	Francci3_0091	197.772	339	186	186	197.772	197.772
hypotheticalproteinFrancci3_0092[Frankiasp.CcI3]	Francci3_0092	87.592	3609	877	877	87.592	87.592
hypotheticalproteinFrancci3_0093[Frankiasp.CcI3]	Francci3_0093	146.754	813	331	331	146.754	146.754
amidophosphoribosyltransferase[Frankiasp.CcI3]	Francci3_0094	254.634	1635	1155	1155	254.634	254.634
phosphoribosylaminoimidazolesynthetase[Frankiasp.CcI3]	Francci3_0095	295.833	1110	911	911	295.833	295.833
hypotheticalproteinFrancci3_0096[Frankiasp.CcI3]	Francci3_0096	985.593	207	566	566	985.593	985.593
valinedehydrogenase(NAD)[Frankiasp.CcI3]	Francci3_0097	73.0335	1071	217	217	73.0335	73.0335
hypotheticalproteinFrancci3_0098[Frankiasp.CcI3]	Francci3_0098	133.598	831	308	308	133.598	133.598
excisionase/Xis,DNA-binding[Frankiasp.CcI3]	Francci3_0099	1326.89	207	762	762	1326.89	1326.89
hypotheticalproteinFrancci3_0100[Frankiasp.CcI3]	Francci3_0100	276.684	753	578	578	276.684	276.684
hypotheticalproteinFrancci3_0101[Frankiasp.CcI3]	Francci3_0101	270.936	1365	1026	1026	270.936	270.936
hypotheticalproteinFrancci3_0102[Frankiasp.CcI3]	Francci3_0102	77.3005	429	92	92	77.3005	77.3005
putativeisomerase[Frankiasp.CcI3]	Francci3_0103	100.615	369	103	103	100.615	100.615
XREfamilytranscriptionalregulator[Frankiasp.CcI3]	Francci3_0104	104.761	726	211	211	104.761	104.761
hypotheticalproteinFrancci3_0105[Frankiasp.CcI3]	Francci3_0105	185.995	750	387	387	185.995	185.995
glycosyltransferasefamilyprotein[Frankiasp.CcI3]	Francci3_0106	164.144	762	347	347	164.144	164.144
hypotheticalproteinFrancci3_0107[Frankiasp.CcI3]	Francci3_0107	242.412	1539	1035	1035	242.412	242.412
twin-argininetranslocationpathwaysignal[Frankiasp.CcI3]	Francci3_0108	236.641	984	646	646	236.641	236.641
hypotheticalproteinFrancci3_0109[Frankiasp.CcI3]	Francci3_0109	127.117	414	146	146	127.117	127.117
putativeDNAhelicase[Frankiasp.CcI3]	Francci3_0110	139.631	1980	767	767	139.631	139.631
putativetransposase,IS891/IS1136/IS1341[Frankiasp.CcI3]	Francci3_0111	97.3323	774	209	209	97.3323	97.3323
B12-dependentmethioninesynthase[Frankiasp.CcI3]	Francci3_0112	207.882	3780	2180	2180	207.882	207.882
enoyl-CoAhydratase[Frankiasp.CcI3]	Francci3_0113	134.57	225	84	84	134.57	134.57
phageintegrase[Frankiasp.CcI3]	Francci3_0114	187.459	1296	674	674	187.459	187.459
transposase,IS4[Frankiasp.CcI3]	Francci3_0115	186.742	996	516	516	186.742	186.742
site-specificrecombinaseXerD-like[Frankiasp.CcI3]	Francci3_0116	168.964	384	180	180	168.964	168.964
IS630familytransposase[Frankiasp.CcI3]	Francci3_0117	360.456	624	0	624	360.456	360.456
IS630familytransposase[Frankiasp.CcI3]	Francci3_0118	251.352	522	0	364	251.352	251.352
signaltransductionprotein[Frankiasp.CcI3]	Francci3_0119	210.042	3228	1881	1881	210.042	210.042
responseregulatorreceiverprotein[Frankiasp.CcI3]	Francci3_0120	503.167	735	2	1026	503.167	503.167
transposase,IS4[Frankiasp.CcI3]	Francci3_0121	185.16	1425	0	732	185.16	185.16
transposase,IS4[Frankiasp.CcI3]	Francci3_0122	62.0432	1191	0	205	62.0432	62.0432
hypotheticalproteinFrancci3_0123[Frankiasp.CcI3]	Francci3_0123	197.059	1467	802	802	197.059	197.059
AAAATPase[Frankiasp.CcI3]	Francci3_0124	333.184	912	843	843	333.184	333.184
hypotheticalproteinFrancci3_0125[Frankiasp.CcI3]	Francci3_0125	205.672	510	291	291	205.672	205.672
hypotheticalproteinFrancci3_0126[Frankiasp.CcI3]	Francci3_0126	237.319	966	636	636	237.319	237.319
XREfamilytranscriptionalregulator[Frankiasp.CcI3]	Francci3_0127	315.399	336	294	294	315.399	315.399
hypotheticalproteinFrancci3_0128[Frankiasp.CcI3]	Francci3_0128	303.11	528	444	444	303.11	303.11
hypotheticalproteinFrancci3_0129[Frankiasp.CcI3]	Francci3_0129	122.783	822	280	280	122.783	122.783
transposaseIS116/IS110/IS902[Frankiasp.CcI3]	Francci3_0130	177.455	1365	558	672	177.455	177.455
NUDIXhydrolase[Frankiasp.CcI3]	Francci3_0131	224.232	471	293	293	224.232	224.232
hypotheticalproteinFrancci3_0132[Frankiasp.CcI3]	Francci3_0132	337.886	543	509	509	337.886	337.886
hypotheticalproteinFrancci3_0133[Frankiasp.CcI3]	Francci3_0133	139.636	555	215	215	139.636	139.636
hypotheticalproteinFrancci3_0134[Frankiasp.CcI3]	Francci3_0134	192.007	306	163	163	192.007	192.007
hypotheticalproteinFrancci3_0135[Frankiasp.CcI3]	Francci3_0135	344.164	531	507	507	344.164	344.164
hypotheticalproteinFrancci3_0136[Frankiasp.CcI3]	Francci3_0136	111.391	288	89	89	111.391	111.391
hypotheticalproteinFrancci3_0137[Frankiasp.CcI3]	Francci3_0137	45.0569	192	24	24	45.0569	45.0569
celldivisionFtsK/SpoIIIE[Frankiasp.CcI3]	Francci3_0138	267.386	1677	1244	1244	267.386	267.386
hypotheticalproteinFrancci3_0139[Frankiasp.CcI3]	Francci3_0139	415.725	600	692	692	415.725	415.725
hypotheticalproteinFrancci3_0140[Frankiasp.CcI3]	Francci3_0140	277.36	642	494	494	277.36	277.36
PilTprotein-like[Frankiasp.CcI3]	Francci3_0141	163.498	474	215	215	163.498	163.498
prevent-host-deathprotein[Frankiasp.CcI3]	Francci3_0142	226.954	270	170	170	226.954	226.954
responseregulatorreceiverprotein[Frankiasp.CcI3]	Francci3_0143	168.585	774	0	362	168.585	168.585
transposaseIS66[Frankiasp.CcI3]	Francci3_0144	316.056	1713	1429	1502	316.056	316.056
SARPfamilytranscriptionalregulator[Frankiasp.CcI3]	Francci3_0145	143.062	708	281	281	143.062	143.062
short-chaindehydrogenase/reductaseSDR[Frankiasp.CcI3]	Francci3_0146	393.313	735	802	802	393.313	393.313
methylated-DNA--protein-cysteinemethyltransferase[Frankiasp.CcI3]	Francci3_0147	110.188	615	188	188	110.188	110.188
sigma-24[Frankiasp.CcI3]	Francci3_0148	275.904	486	372	372	275.904	275.904
methylated-DNA--protein-cysteinemethyltransferase[Frankiasp.CcI3]	Francci3_0149	133.805	528	196	196	133.805	133.805
putative3-carboxy-cis,cis-muconatecycloisomerase[Frankiasp.CcI3]	Francci3_0150	116.049	1230	396	396	116.049	116.049
transposase,IS4[Frankiasp.CcI3]	Francci3_0151	253.707	753	367	530	253.707	253.707
DNApolymerase[Frankiasp.CcI3]	Francci3_0152	318.819	303	268	268	318.819	318.819
hypotheticalproteinFrancci3_0153[Frankiasp.CcI3]	Francci3_0153	201.979	348	195	195	201.979	201.979
hypotheticalproteinFrancci3_0155[Frankiasp.CcI3]	Francci3_0155	188.064	966	504	504	188.064	188.064
hypotheticalproteinFrancci3_0156[Frankiasp.CcI3]	Francci3_0156	83.8422	1092	254	254	83.8422	83.8422
hypotheticalproteinFrancci3_0158[Frankiasp.CcI3]	Francci3_0158	215.706	3429	2052	2052	215.706	215.706
hypotheticalproteinFrancci3_0159[Frankiasp.CcI3]	Francci3_0159	479.077	942	1252	1252	479.077	479.077
hypotheticalproteinFrancci3_0160[Frankiasp.CcI3]	Francci3_0160	199.677	417	231	231	199.677	199.677
luciferase-like[Frankiasp.CcI3]	Francci3_0161	247.347	870	597	597	247.347	247.347
MerRfamilytranscriptionalregulator[Frankiasp.CcI3]	Francci3_0162	210.266	360	210	210	210.266	210.266
hypotheticalproteinFrancci3_0163[Frankiasp.CcI3]	Francci3_0163	141.448	1371	538	538	141.448	141.448
twin-argininetranslocationpathwaysignal[Frankiasp.CcI3]	Francci3_0164	207.607	915	527	527	207.607	207.607
polysaccharidedeacetylase[Frankiasp.CcI3]	Francci3_0165	299.326	684	568	568	299.326	299.326
hypotheticalproteinFrancci3_0166[Frankiasp.CcI3]	Francci3_0166	238.671	1104	731	731	238.671	238.671
sigma-24[Frankiasp.CcI3]	Francci3_0167	228.412	879	557	557	228.412	228.412
NAD-dependentepimerase/dehydratase[Frankiasp.CcI3]	Francci3_0168	113.419	696	219	219	113.419	113.419
kelchrepeat-containingprotein[Frankiasp.CcI3]	Francci3_0169	154.658	1452	623	623	154.658	154.658
hypotheticalproteinFrancci3_0170[Frankiasp.CcI3]	Francci3_0170	107.346	957	285	285	107.346	107.346
glycosyltransferase,group1[Frankiasp.CcI3]	Francci3_0171	109.926	1269	387	387	109.926	109.926
hypotheticalproteinFrancci3_0172[Frankiasp.CcI3]	Francci3_0172	74.6398	396	82	82	74.6398	74.6398
hypotheticalproteinFrancci3_0173[Frankiasp.CcI3]	Francci3_0173	135.824	483	182	182	135.824	135.824
serinephosphatase[Frankiasp.CcI3]	Francci3_0174	220.944	1173	719	719	220.944	220.944
amidase[Frankiasp.CcI3]	Francci3_0175	154.996	1500	645	645	154.996	154.996
hypotheticalproteinFrancci3_0176[Frankiasp.CcI3]	Francci3_0176	190.901	591	313	313	190.901	190.901
hypotheticalproteinFrancci3_0177[Frankiasp.CcI3]	Francci3_0177	157.481	309	135	135	157.481	157.481
MscSmechanosensitiveionchannel[Frankiasp.CcI3]	Francci3_0178	257.908	1638	1172	1172	257.908	257.908
putativeacetyltransferase[Frankiasp.CcI3]	Francci3_0179	279.765	612	475	475	279.765	279.765
hypotheticalproteinFrancci3_0180[Frankiasp.CcI3]	Francci3_0180	73.5258	201	41	41	73.5258	73.5258
glutamatedecarboxylase[Frankiasp.CcI3]	Francci3_0181	247.765	1401	963	963	247.765	247.765
glyoxalase/bleomycinresistanceprotein/dioxygenase[Frankiasp.CcI3]	Francci3_0182	164.307	849	375	387	164.307	164.307
L-threoninealdolase[Frankiasp.CcI3]	Francci3_0183	56.4507	696	107	109	56.4507	56.4507
hypotheticalproteinFrancci3_0184[Frankiasp.CcI3]	Francci3_0184	119.502	555	184	184	119.502	119.502
binding-protein-dependenttransportsystemsinnermembranecomponent[Frankiasp.CcI3]	Francci3_0186	119.67	1497	497	497	119.67	119.67
ABCtransporterrelated[Frankiasp.CcI3]	Francci3_0187	104.513	945	274	274	104.513	104.513
2OG-Fe(II)oxygenase[Frankiasp.CcI3]	Francci3_0188	127.137	1032	364	364	127.137	127.137
hypotheticalproteinFrancci3_0189[Frankiasp.CcI3]	Francci3_0189	171.921	933	445	445	171.921	171.921
Rieske(2Fe-2S)protein[Frankiasp.CcI3]	Francci3_0190	287.577	1098	876	876	287.577	287.577
IS630familytransposase[Frankiasp.CcI3]	Francci3_0191	135.171	240	90	90	135.171	135.171
N-6DNAmethylase[Frankiasp.CcI3]	Francci3_0192	179.199	1752	871	871	179.199	179.199
typeIrestriction-modificationsystemspecificitydeterminant[Frankiasp.CcI3]	Francci3_0193	161.067	1251	559	559	161.067	161.067
hypotheticalproteinFrancci3_0194[Frankiasp.CcI3]	Francci3_0194	214.013	3126	1856	1856	214.013	214.013
secretionproteinHlyD[Frankiasp.CcI3]	Francci3_0196	120.95	2259	758	758	120.95	120.95
hypotheticalproteinFrancci3_0197[Frankiasp.CcI3]	Francci3_0197	68.0747	1059	200	200	68.0747	68.0747
hypotheticalproteinFrancci3_0198[Frankiasp.CcI3]	Francci3_0199	121.027	1236	415	415	121.027	121.027
ABCtransporterrelated[Frankiasp.CcI3]	Francci3_0199	183.931	876	447	447	183.931	183.931
secretionproteinHlyD[Frankiasp.CcI3]	Francci3_0200	115.248	1470	470	470	115.248	115.248
tetracyclinrepressor-like[Frankiasp.CcI3]	Francci3_0201	239.302	720	478	478	239.302	239.302
hypotheticalproteinFrancci3_0202[Frankiasp.CcI3]	Francci3_0202	100.347	273	76	76	100.347	100.347
NAD-dependentepimerase/dehydratase[Frankiasp.CcI3]	Francci3_0203	65.6292	714	130	130	65.6292	65.6292
putativeO-methyltransferase[Frankiasp.CcI3]	Francci3_0204	376.915	438	458	458	376.915	376.915
hypotheticalproteinFrancci3_0205[Frankiasp.CcI3]	Francci3_0205	202.193	1239	695	695	202.193	202.193
hypotheticalproteinFrancci3_0207[Frankiasp.CcI3]	Francci3_0207	185.805	1131	583	583	185.805	185.805
XREfamilytranscriptionalregulator[Frankiasp.CcI3]	Francci3_0208	191.033	834	442	442	191.033	191.033
NADPH-dependentFMNreductase[Frankiasp.CcI3]	Francci3_0209	550.393	594	907	907	550.393	550.393
MarRfamilytranscriptionalregulator[Frankiasp.CcI3]	Francci3_0210	304.919	675	571	571	304.919	304.919
methane/phenol/toluenehydroxylase[Frankiasp.CcI3]	Francci3_0211	309.414	1596	1370	1370	309.414	309.414
toluene-4-monooxygenasesystemB[Frankiasp.CcI3]	Francci3_0212	105.676	249	73	73	105.676	105.676
Rieske(2Fe-2S)protein[Frankiasp.CcI3]	Francci3_0213	149.48	381	158	158	149.48	149.48
monooxygenasecomponentMmoB/DmpM[Frankiasp.CcI3]	Francci3_0214	138.999	306	118	118	138.999	138.999
methane/phenol/toluenehydroxylase[Frankiasp.CcI3]	Francci3_0215	167.58	1026	477	477	167.58	167.58
carbonicanhydrase[Frankiasp.CcI3]	Francci3_0216	281.583	489	382	382	281.583	281.583
RNAbindingS1[Frankiasp.CcI3]	Francci3_0217	149.738	2595	1078	1078	149.738	149.738
putativeserine/threoninekinaseanti-sigmafactor[Frankiasp.CcI3]	Francci3_0218	146.209	996	404	404	146.209	146.209
hypotheticalproteinFrancci3_0219[Frankiasp.CcI3]	Francci3_0219	238.691	447	296	296	238.691	238.691
hypotheticalproteinFrancci3_0220[Frankiasp.CcI3]	Francci3_0220	596.078	693	1146	1146	596.078	596.078
hypotheticalproteinFrancci3_0221[Frankiasp.CcI3]	Francci3_0221	840.471	609	1420	1420	840.471	840.471
alpha/betahydrolasefold[Frankiasp.CcI3]	Francci3_0222	192.476	927	495	495	192.476	192.476
DegT/DnrJ/EryC1/StrSaminotransferase[Frankiasp.CcI3]	Francci3_0223	479.97	1131	1506	1506	479.97	479.97
NAD-dependentepimerase/dehydratase[Frankiasp.CcI3]	Francci3_0224	388.296	984	1060	1060	388.296	388.296
UDP-N-acetylglucosamine:LPSN-acetylglucosaminetransferase-like[Frankiasp.CcI3]	Francci3_0225	283.569	1308	1029	1029	283.569	283.569
hypotheticalproteinFrancci3_0226[Frankiasp.CcI3]	Francci3_0226	194.547	1095	591	591	194.547	194.547
hypotheticalproteinFrancci3_0227[Frankiasp.CcI3]	Francci3_0227	1665.33	279	1289	1289	1665.33	1665.33
hypotheticalproteinFrancci3_0228[Frankiasp.CcI3]	Francci3_0228	179.486	243	121	121	179.486	179.486
XREfamilytranscriptionalregulator[Frankiasp.CcI3]	Francci3_0229	161.529	906	406	406	161.529	161.529
hypotheticalproteinFrancci3_0230[Frankiasp.CcI3]	Francci3_0230	77.5173	279	60	60	77.5173	77.5173
oxidoreductaseFAD/NAD(P)-binding[Frankiasp.CcI3]	Francci3_0231	127.912	1347	478	478	127.912	127.912
FMN-binding[Frankiasp.CcI3]	Francci3_0232	120.846	519	174	174	120.846	120.846
ApbE-likelipoprotein[Frankiasp.CcI3]	Francci3_0233	183.497	882	449	449	183.497	183.497
twocomponenttranscriptionalregulator[Frankiasp.CcI3]	Francci3_0234	177.014	729	358	358	177.014	177.014
periplasmicsensorsignaltransductionhistidinekinase[Frankiasp.CcI3]	Francci3_0235	103.364	1503	431	431	103.364	103.364
HemKfamilymodificationmethylase[Frankiasp.CcI3]	Francci3_0236	144.04	1011	404	404	144.04	144.04
tyrosinase[Frankiasp.CcI3]	Francci3_0237	272.088	1032	779	779	272.088	272.088
hypotheticalproteinFrancci3_0238[Frankiasp.CcI3]	Francci3_0238	257.214	405	289	289	257.214	257.214
hypotheticalproteinFrancci3_0239[Frankiasp.CcI3]	Francci3_0239	56.7991	165	26	26	56.7991	56.7991
TetRfamilytranscriptionalregulator[Frankiasp.CcI3]	Francci3_0240	169.576	846	398	398	169.576	169.576
ABCtransporterrelated[Frankiasp.CcI3]	Francci3_0241	194.659	537	290	290	194.659	194.659
heatshockprotein90[Frankiasp.CcI3]	Francci3_0243	249.163	1953	1350	1350	249.163	249.163
putativesigmafactor[Frankiasp.CcI3]	Francci3_0244	127.026	1206	425	425	127.026	127.026
hypotheticalproteinFrancci3_0245[Frankiasp.CcI3]	Francci3_0245	589.274	408	667	667	589.274	589.274
Rv0623-liketranscriptionfactor[Frankiasp.CcI3]	Francci3_0246	222.948	270	167	167	222.948	222.948
hypotheticalproteinFrancci3_0247[Frankiasp.CcI3]	Francci3_0247	261.157	726	526	526	261.157	261.157
transposase[Frankiasp.CcI3]	Francci3_0248	157.558	636	278	278	157.558	157.558
ABCtransporterrelated[Frankiasp.CcI3]	Francci3_0249	101.118	909	255	255	101.118	101.118
binding-protein-dependenttransportsystemsinnermembranecomponent[Frankiasp.CcI3]	Francci3_0250	121.007	843	283	283	121.007	121.007
putativesulfonatebindingproteinprecursor[Frankiasp.CcI3]	Francci3_0251	166.551	1041	481	481	166.551	166.551
taurinedioxygenase[Frankiasp.CcI3]	Francci3_0252	152.037	927	391	391	152.037	152.037
ROK[Frankiasp.CcI3]	Francci3_0253	133.788	1401	520	520	133.788	133.788
peptidaseM48,Ste24p[Frankiasp.CcI3]	Francci3_0254	138.116	1224	469	469	138.116	138.116
CopYfamilytranscriptionalregulator[Frankiasp.CcI3]	Francci3_0255	782.925	558	1212	1212	782.925	782.925
cytochromebdubiquinoloxidase,subunitI[Frankiasp.CcI3]	Francci3_0256	103.728	1668	480	480	103.728	103.728
cytochromebdubiquinoloxidase,subunitII[Frankiasp.CcI3]	Francci3_0257	192.388	993	530	530	192.388	192.388
abortiveinfectionprotein[Frankiasp.CcI3]	Francci3_0258	95.9454	819	218	218	95.9454	95.9454
CHAD[Frankiasp.CcI3]	Francci3_0259	239.844	1569	1044	1044	239.844	239.844
cold-shockDNA-bindingproteinfamilyprotein[Frankiasp.CcI3]	Francci3_0260	5495.18	204	3110	3110	5495.18	5495.18
aspartatesemialdehydedehydrogenase[Frankiasp.CcI3]	Francci3_0261	159.535	1080	478	478	159.535	159.535
aspartatekinase[Frankiasp.CcI3]	Francci3_0262	199.401	1269	702	702	199.401	199.401
stressprotein[Frankiasp.CcI3]	Francci3_0263	361.072	585	586	586	361.072	361.072
alcoholdehydrogenaseGroES-likeprotein[Frankiasp.CcI3]	Francci3_0264	218.294	999	605	605	218.294	218.294
hypotheticalproteinFrancci3_0265[Frankiasp.CcI3]	Francci3_0265	164.711	453	207	207	164.711	164.711
hypotheticalproteinFrancci3_0266[Frankiasp.CcI3]	Francci3_0266	69.9786	273	53	53	69.9786	69.9786
hypotheticalproteinFrancci3_0267[Frankiasp.CcI3]	Francci3_0267	223.893	615	382	382	223.893	223.893
recombinationproteinRecR[Frankiasp.CcI3]	Francci3_0268	219.277	600	365	365	219.277	219.277
hypotheticalproteinFrancci3_0269[Frankiasp.CcI3]	Francci3_0269	104.283	477	138	138	104.283	104.283
DNApolymeraseIIIsubunitsgammaandtau[Frankiasp.CcI3]	Francci3_0270	122.073	2439	826	826	122.073	122.073
hypotheticalproteinFrancci3_0272[Frankiasp.CcI3]	Francci3_0272	58.7043	657	107	107	58.7043	58.7043
hypotheticalproteinFrancci3_0273[Frankiasp.CcI3]	Francci3_0273	239.543	474	315	315	239.543	239.543
hypotheticalproteinFrancci3_0274[Frankiasp.CcI3]	Francci3_0274	120.152	585	195	195	120.152	120.152
hypotheticalproteinFrancci3_0275[Frankiasp.CcI3]	Francci3_0275	136.333	1047	396	396	136.333	136.333
WD-40repeat-containingprotein[Frankiasp.CcI3]	Francci3_0276	142.129	2985	1177	1177	142.129	142.129
transposaseIS66[Frankiasp.CcI3]	Francci3_0277	16.2545	1641	0	74	16.2545	16.2545
hypotheticalproteinFrancci3_0278[Frankiasp.CcI3]	Francci3_0278	98.9486	459	126	126	98.9486	98.9486
pyridoxal-dependentdecarboxylase[Frankiasp.CcI3]	Francci3_0279	175.026	1386	673	673	175.026	175.026
tRNA-adenosinedeaminase[Frankiasp.CcI3]	Francci3_0280	105.897	531	156	156	105.897	105.897
hypotheticalproteinFrancci3_0281[Frankiasp.CcI3]	Francci3_0281	268.876	492	367	367	268.876	268.876
Murligase[Frankiasp.CcI3]	Francci3_0282	212.643	1251	738	738	212.643	212.643
CobB/CobQ-likeglutamineamidotransferase[Frankiasp.CcI3]	Francci3_0283	201.061	744	415	415	201.061	201.061
Poly(3-hydroxybutyrate)depolymerase-like[Frankiasp.CcI3]	Francci3_0284	144.627	648	260	260	144.627	144.627
NLP/P60[Frankiasp.CcI3]	Francci3_0285	171.273	1107	526	526	171.273	171.273
hypotheticalproteinFrancci3_0286[Frankiasp.CcI3]	Francci3_0286	125.74	387	135	135	125.74	125.74
magnesiumandcobalttransportproteinCorA[Frankiasp.CcI3]	Francci3_0287	156.72	1311	570	570	156.72	156.72
phenazinebiosynthesisPhzC/PhzFprotein[Frankiasp.CcI3]	Francci3_0288	139.336	714	276	276	139.336	139.336
hypotheticalproteinFrancci3_0289[Frankiasp.CcI3]	Francci3_0289	415.448	780	899	899	415.448	415.448
responseregulatorreceivermodulatedserinephosphatase[Frankiasp.CcI3]	Francci3_0290	166.861	1173	543	543	166.861	166.861
multi-sensorsignaltransductionhistidinekinase[Frankiasp.CcI3]	Francci3_0291	184.645	1632	836	836	184.645	184.645
hypotheticalproteinFrancci3_0292[Frankiasp.CcI3]	Francci3_0292	103.298	663	190	190	103.298	103.298
hypotheticalproteinFrancci3_0293[Frankiasp.CcI3]	Francci3_0293	142.071	1332	525	525	142.071	142.071
interferon-inducedtransmembraneprotein[Frankiasp.CcI3]	Francci3_0294	205.975	567	324	324	205.975	205.975
heatshockproteinDnaJ-like[Frankiasp.CcI3]	Francci3_0295	158.538	1155	508	508	158.538	158.538
insertionelementhypotheticalprotein[Frankiasp.CcI3]	Francci3_0296	218.642	1248	341	757	218.642	218.642
transposase,IS4[Frankiasp.CcI3]	Francci3_0297	186.678	1425	0	738	186.678	186.678
GCN5-relatedN-acetyltransferase[Frankiasp.CcI3]	Francci3_0298	181.361	477	240	240	181.361	181.361
hypotheticalproteinFrancci3_0299[Frankiasp.CcI3]	Francci3_0299	111.62	1014	314	314	111.62	111.62
transposase,IS4[Frankiasp.CcI3]	Francci3_0300	0	1230	0	0	0	0
XREfamilytranscriptionalregulator[Frankiasp.CcI3]	Francci3_0301	167.354	504	234	234	167.354	167.354
ABC-typemultidrugtransportsystemATPasecomponent[Frankiasp.CcI3]	Francci3_0302	26.3748	246	18	18	26.3748	26.3748
twocomponentLuxRfamilytranscriptionalregulator[Frankiasp.CcI3]	Francci3_0303	84.9446	645	152	152	84.9446	84.9446
putativesignaltransductionhistidinekinase[Frankiasp.CcI3]	Francci3_0304	50.6891	384	54	54	50.6891	50.6891
histidinekinase,dimerisationandphosphoacceptorregion[Frankiasp.CcI3]	Francci3_0305	144.878	933	375	375	144.878	144.878
thymidylatekinase[Frankiasp.CcI3]	Francci3_0306	459.736	639	815	815	459.736	459.736
fattyaciddesaturase,type2[Frankiasp.CcI3]	Francci3_0307	1429.54	939	3724	3724	1429.54	1429.54
twocomponenttranscriptionalregulator[Frankiasp.CcI3]	Francci3_0308	157.699	720	315	315	157.699	157.699
periplasmicsensorsignaltransductionhistidinekinase[Frankiasp.CcI3]	Francci3_0309	147.218	1425	582	582	147.218	147.218
hypotheticalproteinFrancci3_0310[Frankiasp.CcI3]	Francci3_0310	195.387	963	522	522	195.387	195.387
hypotheticalproteinFrancci3_0311[Frankiasp.CcI3]	Francci3_0311	240.597	1230	821	821	240.597	240.597
putativetranscriptionalregulator[Frankiasp.CcI3]	Francci3_0312	69.1877	1167	224	224	69.1877	69.1877
hypotheticalproteinFrancci3_0313[Frankiasp.CcI3]	Francci3_0313	126.085	486	170	170	126.085	126.085
amidohydrolase2[Frankiasp.CcI3]	Francci3_0314	200.357	1155	642	642	200.357	200.357
L-glutaminesynthetase[Frankiasp.CcI3]	Francci3_0315	157.157	1578	688	688	157.157	157.157
saccharopinedehydrogenase[Frankiasp.CcI3]	Francci3_0316	137.143	1188	452	452	137.143	137.143
pyruvatecarboxylase[Frankiasp.CcI3]	Francci3_0317	139.913	3411	1324	1324	139.913	139.913
glycosyltransferasefamilyprotein[Frankiasp.CcI3]	Francci3_0318	114.157	1383	438	438	114.157	114.157
glycosyltransferasefamilyprotein[Frankiasp.CcI3]	Francci3_0319	100.982	2388	669	669	100.982	100.982
periplasmicsensorsignaltransductionhistidinekinase[Frankiasp.CcI3]	Francci3_0320	175.122	1659	806	806	175.122	175.122
twocomponenttranscriptionalregulator[Frankiasp.CcI3]	Francci3_0321	170.929	1221	579	579	170.929	170.929
WD-40repeat-containingprotein[Frankiasp.CcI3]	Francci3_0322	263.839	2619	1917	1917	263.839	263.839
hypotheticalproteinFrancci3_0323[Frankiasp.CcI3]	Francci3_0323	152.272	606	256	256	152.272	152.272
responseregulatorreceiverprotein[Frankiasp.CcI3]	Francci3_0324	66.9992	807	150	150	66.9992	66.9992
putativesignaltransductionhistidinekinase[Frankiasp.CcI3]	Francci3_0325	140.858	1323	517	517	140.858	140.858
hypotheticalproteinFrancci3_0326[Frankiasp.CcI3]	Francci3_0326	273.599	249	189	189	273.599	273.599
vonWillebrandfactor,typeA[Frankiasp.CcI3]	Francci3_0327	134.988	1968	737	737	134.988	134.988
hypotheticalproteinFrancci3_0328[Frankiasp.CcI3]	Francci3_0328	132.272	684	251	251	132.272	132.272
hypotheticalproteinFrancci3_0329[Frankiasp.CcI3]	Francci3_0329	233.115	351	227	227	233.115	233.115
MarRfamilytranscriptionalregulator[Frankiasp.CcI3]	Francci3_0330	333.379	426	394	394	333.379	333.379
hypotheticalproteinFrancci3_0331[Frankiasp.CcI3]	Francci3_0331	388.938	1101	1188	1188	388.938	388.938
metallophosphoesterase[Frankiasp.CcI3]	Francci3_0332	124.267	876	302	302	124.267	124.267
Rieske(2Fe-2S)protein[Frankiasp.CcI3]	Francci3_0333	194.493	897	484	484	194.493	194.493
hypotheticalproteinFrancci3_0334[Frankiasp.CcI3]	Francci3_0334	352.894	429	420	420	352.894	352.894
hypotheticalproteinFrancci3_0335[Frankiasp.CcI3]	Francci3_0335	221.403	267	164	164	221.403	221.403
hypotheticalproteinFrancci3_0336[Frankiasp.CcI3]	Francci3_0336	597.899	252	418	418	597.899	597.899
hypotheticalproteinFrancci3_0337[Frankiasp.CcI3]	Francci3_0337	358.895	231	230	230	358.895	358.895
L-asparaginaseII[Frankiasp.CcI3]	Francci3_0338	154.481	1008	432	432	154.481	154.481
heatshockproteinDnaJ-like[Frankiasp.CcI3]	Francci3_0339	253.112	591	415	415	253.112	253.112
L-carnitinedehydratase/bileacid-inducibleproteinF[Frankiasp.CcI3]	Francci3_0340	116.527	1392	450	450	116.527	116.527
extracellularligand-bindingreceptor[Frankiasp.CcI3]	Francci3_0341	404.819	1170	1314	1314	404.819	404.819
inner-membranetranslocator[Frankiasp.CcI3]	Francci3_0342	171.921	933	445	445	171.921	171.921
inner-membranetranslocator[Frankiasp.CcI3]	Francci3_0343	190.304	1413	746	746	190.304	190.304
ABCtransporterrelated[Frankiasp.CcI3]	Francci3_0344	118.726	1011	333	333	118.726	118.726
ABCtransporterrelated[Frankiasp.CcI3]	Francci3_0345	187.397	729	379	379	187.397	187.397
FAD-linkedoxidoreductase[Frankiasp.CcI3]	Francci3_0346	169.581	1422	669	669	169.581	169.581
acyltransferase3[Frankiasp.CcI3]	Francci3_0347	220.789	1293	792	792	220.789	220.789
short-chaindehydrogenase/reductaseSDR[Frankiasp.CcI3]	Francci3_0348	129.131	843	302	302	129.131	129.131
ATPase,E1-E2type[Frankiasp.CcI3]	Francci3_0349	95.2847	4566	1207	1207	95.2847	95.2847
hypotheticalproteinFrancci3_0350[Frankiasp.CcI3]	Francci3_0350	123.163	1197	409	409	123.163	123.163
short-chaindehydrogenase/reductaseSDR[Frankiasp.CcI3]	Francci3_0351	196.275	876	475	477	196.275	196.275
luciferase-like[Frankiasp.CcI3]	Francci3_0352	483.307	1068	1420	1432	483.307	483.307
hypotheticalproteinFrancci3_0353[Frankiasp.CcI3]	Francci3_0353	282.014	579	453	453	282.014	282.014
hypotheticalproteinFrancci3_0354[Frankiasp.CcI3]	Francci3_0354	138.894	1077	415	415	138.894	138.894
hypotheticalproteinFrancci3_0355[Frankiasp.CcI3]	Francci3_0355	170.586	486	230	230	170.586	170.586
hypotheticalproteinFrancci3_0356[Frankiasp.CcI3]	Francci3_0356	140.978	900	352	352	140.978	140.978
OmpA/MotB[Frankiasp.CcI3]	Francci3_0357	242.86	564	380	380	242.86	242.86
methyltransferasetype11[Frankiasp.CcI3]	Francci3_0358	144.646	1089	437	437	144.646	144.646
serine/threonineproteinkinase[Frankiasp.CcI3]	Francci3_0359	198.098	1896	1042	1042	198.098	198.098
serine/threonineproteinkinase[Frankiasp.CcI3]	Francci3_0360	103.628	1527	439	439	103.628	103.628
TRAP-typeuncharacterizedtransportsystemperiplasmiccomponent-like[Frankiasp.CcI3]	Francci3_0361	213.362	1164	689	689	213.362	213.362
hypotheticalproteinFrancci3_0362[Frankiasp.CcI3]	Francci3_0362	121.035	2040	685	685	121.035	121.035
hypotheticalproteinFrancci3_0363[Frankiasp.CcI3]	Francci3_0363	185.624	501	258	258	185.624	185.624
hypotheticalproteinFrancci3_0364[Frankiasp.CcI3]	Francci3_0364	223.649	303	188	188	223.649	223.649
thioesterase[Frankiasp.CcI3]	Francci3_0365	118.492	1086	357	357	118.492	118.492
hypotheticalproteinFrancci3_0366[Frankiasp.CcI3]	Francci3_0366	91.9913	192	49	49	91.9913	91.9913
short-chaindehydrogenase/reductaseSDR[Frankiasp.CcI3]	Francci3_0367	139.073	762	294	294	139.073	139.073
diguanylatecyclase[Frankiasp.CcI3]	Francci3_0368	181.079	4023	2021	2021	181.079	181.079
acyl-CoAdehydrogenase-like[Frankiasp.CcI3]	Francci3_0369	116.09	1686	543	543	116.09	116.09
hypotheticalproteinFrancci3_0370[Frankiasp.CcI3]	Francci3_0370	135.867	1101	415	415	135.867	135.867
hypotheticalproteinFrancci3_0371[Frankiasp.CcI3]	Francci3_0371	204.514	846	480	480	204.514	204.514
hypotheticalproteinFrancci3_0372[Frankiasp.CcI3]	Francci3_0372	59.5347	333	55	55	59.5347	59.5347
hypotheticalproteinFrancci3_0373[Frankiasp.CcI3]	Francci3_0373	116.147	990	319	319	116.147	116.147
cystathioninegamma-lyase[Frankiasp.CcI3]	Francci3_0374	144.61	1179	473	473	144.61	144.61
cystathioninebeta-synthase[Frankiasp.CcI3]	Francci3_0375	254.577	1389	981	981	254.577	254.577
hypotheticalproteinFrancci3_0376[Frankiasp.CcI3]	Francci3_0376	190.463	405	214	214	190.463	190.463
diguanylatecyclase/phosphodiesterase[Frankiasp.CcI3]	Francci3_0377	324.716	3066	2762	2762	324.716	324.716
ABCtransporterrelated[Frankiasp.CcI3]	Francci3_0378	242.382	1734	1166	1166	242.382	242.382
ABCtransporterrelated[Frankiasp.CcI3]	Francci3_0379	233.69	1962	1272	1272	233.69	233.69
ABC-typebranched-chainaminoacidtransportsystemsperiplasmiccomponent-like[Frankiasp.CcI3]	Francci3_0380	196.637	1329	725	725	196.637	196.637
inner-membranetranslocator[Frankiasp.CcI3]	Francci3_0381	196.265	2079	1132	1132	196.265	196.265
ABCtransporterrelated[Frankiasp.CcI3]	Francci3_0382	91.1727	1617	409	409	91.1727	91.1727
thiaminebiosynthesisproteinThiC[Frankiasp.CcI3]	Francci3_0383	326.416	1959	1774	1774	326.416	326.416
hypotheticalproteinFrancci3_0384[Frankiasp.CcI3]	Francci3_0384	647.728	330	593	593	647.728	647.728
hypotheticalproteinFrancci3_0385[Frankiasp.CcI3]	Francci3_0385	137.735	246	94	94	137.735	137.735
hypotheticalproteinFrancci3_0386[Frankiasp.CcI3]	Francci3_0386	441.558	240	294	294	441.558	441.558
hypotheticalproteinFrancci3_0387[Frankiasp.CcI3]	Francci3_0387	171.019	411	195	195	171.019	171.019
hypotheticalproteinFrancci3_0388[Frankiasp.CcI3]	Francci3_0388	169.103	486	228	228	169.103	169.103
hypotheticalproteinFrancci3_0389[Frankiasp.CcI3]	Francci3_0389	88.9674	393	97	97	88.9674	88.9674
XREfamilytranscriptionalregulator[Frankiasp.CcI3]	Francci3_0390	223.139	315	195	195	223.139	223.139
transposase,IS4[Frankiasp.CcI3]	Francci3_0391	604.96	1287	4	2160	604.96	604.96
transposase,IS4[Frankiasp.CcI3]	Francci3_0392	115.235	1173	0	375	115.235	115.235
recombinase[Frankiasp.CcI3]	Francci3_0393	148.869	1569	648	648	148.869	148.869
cupin4[Frankiasp.CcI3]	Francci3_0394	161.482	1221	547	547	161.482	161.482
hypotheticalproteinFrancci3_0395[Frankiasp.CcI3]	Francci3_0395	112.383	696	217	217	112.383	112.383
hypotheticalproteinFrancci3_0396[Frankiasp.CcI3]	Francci3_0396	200.658	891	496	496	200.658	200.658
hypotheticalproteinFrancci3_0397[Frankiasp.CcI3]	Francci3_0397	243.737	210	142	142	243.737	243.737
putativeDNA-bindingprotein[Frankiasp.CcI3]	Francci3_0398	226.144	891	559	559	226.144	226.144
hypotheticalproteinFrancci3_0399[Frankiasp.CcI3]	Francci3_0399	149.601	306	127	127	149.601	149.601
putativesignaltransductionhistidinekinase[Frankiasp.CcI3]	Francci3_0400	187.296	612	318	318	187.296	187.296
hypotheticalproteinFrancci3_0401[Frankiasp.CcI3]	Francci3_0401	247.566	546	375	375	247.566	247.566
transposase,IS4[Frankiasp.CcI3]	Francci3_0402	276.848	651	270	500	276.848	276.848
hypotheticalproteinFrancci3_0403[Frankiasp.CcI3]	Francci3_0403	103.218	447	128	128	103.218	103.218
hypotheticalproteinFrancci3_0404[Frankiasp.CcI3]	Francci3_0404	140.051	1431	556	556	140.051	140.051
excisionase/Xis,DNA-binding[Frankiasp.CcI3]	Francci3_0405	262.832	192	140	140	262.832	262.832
hypotheticalproteinFrancci3_0406[Frankiasp.CcI3]	Francci3_0406	147.787	300	123	123	147.787	147.787
phageintegrase[Frankiasp.CcI3]	Francci3_0407	175.221	1512	735	735	175.221	175.221
majorfacilitatortransporter[Frankiasp.CcI3]	Francci3_0408	189.429	1332	700	700	189.429	189.429
peptidoglycan-bindingLysM[Frankiasp.CcI3]	Francci3_0409	168.265	4158	1941	1941	168.265	168.265
hypotheticalproteinFrancci3_0410[Frankiasp.CcI3]	Francci3_0410	168.964	288	135	135	168.964	168.964
hypotheticalproteinFrancci3_0411[Frankiasp.CcI3]	Francci3_0411	113.477	270	85	85	113.477	113.477
celldivisionFtsK/SpoIIIE[Frankiasp.CcI3]	Francci3_0412	167.913	4815	2243	2243	167.913	167.913
hypotheticalproteinFrancci3_0413[Frankiasp.CcI3]	Francci3_0413	162.558	408	184	184	162.558	162.558
putativeryanodinereceptor[Frankiasp.CcI3]	Francci3_0414	136.643	306	116	116	136.643	136.643
TrkA-like[Frankiasp.CcI3]	Francci3_0415	160.763	1500	669	669	160.763	160.763
hypotheticalproteinFrancci3_0416[Frankiasp.CcI3]	Francci3_0416	135.317	309	116	116	135.317	135.317
hypotheticalproteinFrancci3_0417[Frankiasp.CcI3]	Francci3_0417	90.7814	405	102	102	90.7814	90.7814
lysyl-tRNAsynthetase[Frankiasp.CcI3]	Francci3_0418	332.155	1452	1338	1338	332.155	332.155
integrase[Frankiasp.CcI3]	Francci3_0419	341.722	558	529	529	341.722	341.722
PIIuridylyl-transferase[Frankiasp.CcI3]	Francci3_0420	147.362	2358	964	964	147.362	147.362
nitrogenregulatoryproteinP-II[Frankiasp.CcI3]	Francci3_0421	255.059	342	242	242	255.059	255.059
ammoniumtransporter[Frankiasp.CcI3]	Francci3_0422	395.942	1290	1417	1417	395.942	395.942
NLP/P60[Frankiasp.CcI3]	Francci3_0423	84.6287	1380	324	324	84.6287	84.6287
irondependentrepressor[Frankiasp.CcI3]	Francci3_0424	335.954	765	713	713	335.954	335.954
sulphatetransporter[Frankiasp.CcI3]	Francci3_0425	163.637	1749	794	794	163.637	163.637
ArsRfamilytranscriptionalregulator[Frankiasp.CcI3]	Francci3_0426	316.952	348	306	306	316.952	316.952
malicenzyme-like[Frankiasp.CcI3]	Francci3_0427	266.94	1245	922	922	266.94	266.94
3-dehydroquinatedehydratase[Frankiasp.CcI3]	Francci3_0428	103.805	441	127	127	103.805	103.805
DegT/DnrJ/EryC1/StrSaminotransferase[Frankiasp.CcI3]	Francci3_0429	151.348	1167	490	490	151.348	151.348
oxidoreductase-like[Frankiasp.CcI3]	Francci3_0430	86.0504	1131	270	270	86.0504	86.0504
3-amino-5-hydroxybenoicacidsynthesisrelated[Frankiasp.CcI3]	Francci3_0431	136.081	792	299	299	136.081	136.081
ROK[Frankiasp.CcI3]	Francci3_0432	126.403	1038	364	364	126.403	126.403
shikimatedehydrogenase[Frankiasp.CcI3]	Francci3_0433	84.194	822	192	192	84.194	84.194
3-dehydroquinatesynthase[Frankiasp.CcI3]	Francci3_0434	190.493	1071	566	566	190.493	190.493
MarRfamilytranscriptionalregulator[Frankiasp.CcI3]	Francci3_0435	105.033	453	132	132	105.033	105.033
glyoxalase/bleomycinresistanceprotein/dioxygenase[Frankiasp.CcI3]	Francci3_0436	145.15	447	180	180	145.15	145.15
FADdependentoxidoreductase[Frankiasp.CcI3]	Francci3_0437	227.415	1650	1041	1041	227.415	227.415
selenocysteinesynthase[Frankiasp.CcI3]	Francci3_0439	232.906	1608	1039	1039	232.906	232.906
hypotheticalproteinFrancci3_0440[Frankiasp.CcI3]	Francci3_0440	79.8614	501	111	111	79.8614	79.8614
anti-sigma-factorantagonistdomain-containingprotein[Frankiasp.CcI3]	Francci3_0441	1727.7	348	1668	1668	1727.7	1727.7
GCN5-relatedN-acetyltransferase[Frankiasp.CcI3]	Francci3_0442	305.43	1035	877	877	305.43	305.43
responseregulatorreceiverprotein[Frankiasp.CcI3]	Francci3_0443	215.412	753	450	450	215.412	215.412
hypotheticalproteinFrancci3_0444[Frankiasp.CcI3]	Francci3_0444	214.855	864	515	515	214.855	214.855
thiamineS[Frankiasp.CcI3]	Francci3_0445	138.542	294	113	113	138.542	138.542
putativeintegralmembraneprotein[Frankiasp.CcI3]	Francci3_0446	92.4573	846	217	217	92.4573	92.4573
thioredoxin-related[Frankiasp.CcI3]	Francci3_0447	2354.81	441	2881	2881	2354.81	2354.81
hypotheticalproteinFrancci3_0448[Frankiasp.CcI3]	Francci3_0448	564.714	420	658	658	564.714	564.714
rhodanese-likeprotein[Frankiasp.CcI3]	Francci3_0449	1880.51	834	4351	4351	1880.51	1880.51
hypotheticalproteinFrancci3_0450[Frankiasp.CcI3]	Francci3_0450	1214.74	300	1011	1011	1214.74	1214.74
hypotheticalproteinFrancci3_0451[Frankiasp.CcI3]	Francci3_0451	177.776	294	145	145	177.776	177.776
hypotheticalproteinFrancci3_0452[Frankiasp.CcI3]	Francci3_0452	247.932	567	390	390	247.932	247.932
hypotheticalproteinFrancci3_0453[Frankiasp.CcI3]	Francci3_0453	84.8131	102	24	24	84.8131	84.8131
hypotheticalproteinFrancci3_0454[Frankiasp.CcI3]	Francci3_0454	111.834	390	121	121	111.834	111.834
hypotheticalproteinFrancci3_0455[Frankiasp.CcI3]	Francci3_0455	112.142	495	154	154	112.142	112.142
glycosyltransferase,group1[Frankiasp.CcI3]	Francci3_0456	252.429	1308	916	916	252.429	252.429
hypotheticalproteinFrancci3_0457[Frankiasp.CcI3]	Francci3_0457	80.8469	1128	237	253	80.8469	80.8469
aldo/ketoreductase[Frankiasp.CcI3]	Francci3_0458	201.009	954	501	532	201.009	201.009
hypotheticalproteinFrancci3_0459[Frankiasp.CcI3]	Francci3_0459	205.487	528	301	301	205.487	205.487
XREfamilytranscriptionalregulator[Frankiasp.CcI3]	Francci3_0460	237.355	978	644	644	237.355	237.355
hypotheticalproteinFrancci3_0461[Frankiasp.CcI3]	Francci3_0461	113.143	1440	452	452	113.143	113.143
binding-protein-dependenttransportsystemsinnermembranecomponent[Frankiasp.CcI3]	Francci3_0462	214.045	906	538	538	214.045	214.045
binding-protein-dependenttransportsystemsinnermembranecomponent[Frankiasp.CcI3]	Francci3_0463	175.377	966	470	470	175.377	175.377
extracellularsolute-bindingprotein[Frankiasp.CcI3]	Francci3_0464	138.453	1359	522	522	138.453	138.453
ABCtransporterrelated[Frankiasp.CcI3]	Francci3_0465	133.848	1158	430	430	133.848	133.848
tetratricopeptideTPR_2[Frankiasp.CcI3]	Francci3_0466	117.215	1350	439	439	117.215	117.215
glycinecleavageTprotein(aminomethyltransferase)[Frankiasp.CcI3]	Francci3_0467	143.186	1158	460	460	143.186	143.186
phosphoglyceratemutase[Frankiasp.CcI3]	Francci3_0468	342.469	1002	952	952	342.469	342.469
phosphateuptakeregulator,PhoU[Frankiasp.CcI3]	Francci3_0469	175.221	648	315	315	175.221	175.221
histidinekinase[Frankiasp.CcI3]	Francci3_0470	231.842	1278	822	822	231.842	231.842
twocomponenttranscriptionalregulator[Frankiasp.CcI3]	Francci3_0471	357.809	681	676	676	357.809	357.809
Ppx/GppAphosphatase[Frankiasp.CcI3]	Francci3_0472	110.139	936	286	286	110.139	110.139
xyloseisomerase-like[Frankiasp.CcI3]	Francci3_0473	178.867	927	460	460	178.867	178.867
UbiE/COQ5methyltransferase[Frankiasp.CcI3]	Francci3_0474	100.729	798	223	223	100.729	100.729
acyltransferase3[Frankiasp.CcI3]	Francci3_0475	176.021	2142	1046	1046	176.021	176.021
pyrroline-5-carboxylatereductase[Frankiasp.CcI3]	Francci3_0476	340.281	804	759	759	340.281	340.281
hypotheticalproteinFrancci3_0477[Frankiasp.CcI3]	Francci3_0477	214.817	99	59	59	214.817	214.817
hypotheticalproteinFrancci3_0478[Frankiasp.CcI3]	Francci3_0478	197.629	870	477	477	197.629	197.629
NAD-dependentepimerase/dehydratase[Frankiasp.CcI3]	Francci3_0479	192.243	1065	568	568	192.243	192.243
phospholipid/glycerolacyltransferase[Frankiasp.CcI3]	Francci3_0480	197.439	1110	608	608	197.439	197.439
HADfamilyhydrolase[Frankiasp.CcI3]	Francci3_0481	86.4606	888	213	213	86.4606	86.4606
sigma-24[Frankiasp.CcI3]	Francci3_0482	108.086	717	215	215	108.086	108.086
glutaredoxin2[Frankiasp.CcI3]	Francci3_0483	1201.52	312	1040	1040	1201.52	1201.52
redox-sensingtranscriptionalrepressorRex[Frankiasp.CcI3]	Francci3_0484	655.947	1143	2080	2080	655.947	655.947
glutamyl-tRNAreductase[Frankiasp.CcI3]	Francci3_0485	183.27	1422	723	723	183.27	183.27
porphobilinogendeaminase[Frankiasp.CcI3]	Francci3_0486	179.924	1188	593	593	179.924	179.924
uroporphyrinogen-IIIsynthase/uroporphyrinogen-IIIC-methyltransferase[Frankiasp.CcI3]	Francci3_0487	207.697	1824	1051	1051	207.697	207.697
delta-aminolevulinicaciddehydratase[Frankiasp.CcI3]	Francci3_0488	189.213	1023	537	537	189.213	189.213
heavymetaltransport/detoxificationprotein[Frankiasp.CcI3]	Francci3_0489	1368.13	225	854	854	1368.13	1368.13
heavymetaltranslocatingP-typeATPase[Frankiasp.CcI3]	Francci3_0490	482.302	2553	3416	3416	482.302	482.302
methionyl-tRNAsynthetase[Frankiasp.CcI3]	Francci3_0491	290.712	1566	1263	1263	290.712	290.712
hypotheticalproteinFrancci3_0492[Frankiasp.CcI3]	Francci3_0492	156.904	255	111	111	156.904	156.904
hypotheticalproteinFrancci3_0494[Frankiasp.CcI3]	Francci3_0494	171.458	822	391	391	171.458	171.458
hypotheticalproteinFrancci3_0495[Frankiasp.CcI3]	Francci3_0495	284.962	339	268	268	284.962	284.962
integrase[Frankiasp.CcI3]	Francci3_0496	127.26	1572	555	555	127.26	127.26
hypotheticalproteinFrancci3_0497[Frankiasp.CcI3]	Francci3_0497	115.384	1134	363	363	115.384	115.384
hypotheticalproteinFrancci3_0498[Frankiasp.CcI3]	Francci3_0498	209.598	810	471	471	209.598	209.598
hypotheticalproteinFrancci3_0499[Frankiasp.CcI3]	Francci3_0499	387.156	405	435	435	387.156	387.156
hypotheticalproteinFrancci3_0500[Frankiasp.CcI3]	Francci3_0500	118.092	525	172	172	118.092	118.092
hypotheticalproteinFrancci3_0501[Frankiasp.CcI3]	Francci3_0501	496.899	354	488	488	496.899	496.899
putativemethyltransferase[Frankiasp.CcI3]	Francci3_0502	238.65	654	433	433	238.65	238.65
MerRfamilytranscriptionalregulator[Frankiasp.CcI3]	Francci3_0503	45.3032	183	23	23	45.3032	45.3032
transposaseIS66[Frankiasp.CcI3]	Francci3_0505	191.245	1734	0	920	191.245	191.245
hypotheticalproteinFrancci3_0506[Frankiasp.CcI3]	Francci3_0506	168.474	276	129	129	168.474	168.474
glutamate-1-semialdehydeaminotransferase[Frankiasp.CcI3]	Francci3_0507	146.675	1359	553	553	146.675	146.675
phosphoglyceratemutase[Frankiasp.CcI3]	Francci3_0508	60.0759	648	108	108	60.0759	60.0759
methyltransferasetype12[Frankiasp.CcI3]	Francci3_0509	110.966	981	302	302	110.966	110.966
putativesecretedprotein[Frankiasp.CcI3]	Francci3_0510	275.205	630	481	481	275.205	275.205
cytochromecbiogenesisprotein,transmembraneregion[Frankiasp.CcI3]	Francci3_0511	197.942	936	514	514	197.942	197.942
ResB-like[Frankiasp.CcI3]	Francci3_0512	211.16	2115	1239	1239	211.16	211.16
cytochromecassemblyprotein[Frankiasp.CcI3]	Francci3_0513	268.078	1194	888	888	268.078	268.078
hypotheticalproteinFrancci3_0514[Frankiasp.CcI3]	Francci3_0514	396.84	426	469	469	396.84	396.84
3-octaprenyl-4hydroxybenzoatedecarboxylase[Frankiasp.CcI3]	Francci3_0515	265.611	1524	1123	1123	265.611	265.611
prenyltransferase[Frankiasp.CcI3]	Francci3_0516	191.117	960	509	509	191.117	191.117
3-octaprenyl-4-hydroxybenzoatecarboxy-lyase[Frankiasp.CcI3]	Francci3_0517	140.868	783	306	306	140.868	140.868
hypotheticalproteinFrancci3_0518[Frankiasp.CcI3]	Francci3_0518	168.763	393	184	184	168.763	168.763
hypotheticalproteinFrancci3_0519[Frankiasp.CcI3]	Francci3_0519	299.595	1149	955	955	299.595	299.595
hypotheticalproteinFrancci3_0520[Frankiasp.CcI3]	Francci3_0520	203.523	294	166	166	203.523	203.523
hypotheticalproteinFrancci3_0521[Frankiasp.CcI3]	Francci3_0521	320.405	315	280	280	320.405	320.405
hypotheticalproteinFrancci3_0522[Frankiasp.CcI3]	Francci3_0522	237.023	879	578	578	237.023	237.023
XREfamilytranscriptionalregulator[Frankiasp.CcI3]	Francci3_0523	249.713	996	690	690	249.713	249.713
responseregulatorreceiverprotein[Frankiasp.CcI3]	Francci3_0524	231.061	546	350	350	231.061	231.061
ferredoxin--nitritereductase[Frankiasp.CcI3]	Francci3_0525	434.655	1710	2062	2062	434.655	434.655
hypotheticalproteinFrancci3_0526[Frankiasp.CcI3]	Francci3_0526	371.102	237	244	244	371.102	371.102
phosphoadenosinephosphosulfatereductase[Frankiasp.CcI3]	Francci3_0527	321.835	672	600	600	321.835	321.835
uroporphyrinogen-IIIC-methyltransferase[Frankiasp.CcI3]	Francci3_0528	87.5763	1527	371	371	87.5763	87.5763
cobalamin(vitaminB12)biosynthesisCbiXprotein[Frankiasp.CcI3]	Francci3_0529	139.163	474	183	183	139.163	139.163
FAD-dependentpyridinenucleotide-disulphideoxidoreductase[Frankiasp.CcI3]	Francci3_0530	138.436	966	371	371	138.436	138.436
serine/threonineproteinkinase[Frankiasp.CcI3]	Francci3_0531	137.988	1839	704	704	137.988	137.988
hypotheticalproteinFrancci3_0532[Frankiasp.CcI3]	Francci3_0532	1021.98	261	740	740	1021.98	1021.98
hypotheticalproteinFrancci3_0533[Frankiasp.CcI3]	Francci3_0533	441.467	1188	1455	1455	441.467	441.467
adenosinedeaminase[Frankiasp.CcI3]	Francci3_0534	123.813	1083	372	372	123.813	123.813
ubiquinone/menaquinonebiosynthesismethyltransferase[Frankiasp.CcI3]	Francci3_0535	199.095	726	401	401	199.095	199.095
carboxymethylenebutenolidase[Frankiasp.CcI3]	Francci3_0536	164.708	720	329	329	164.708	164.708
geranylgeranylreductase[Frankiasp.CcI3]	Francci3_0537	230.913	1305	836	836	230.913	230.913
NADHdehydrogenasesubunitA[Frankiasp.CcI3]	Francci3_0538	267.114	363	269	269	267.114	267.114
NADHdehydrogenasesubunitB[Frankiasp.CcI3]	Francci3_0539	275.201	816	623	623	275.201	275.201
NADHdehydrogenasesubunitC[Frankiasp.CcI3]	Francci3_0540	329.023	711	649	649	329.023	329.023
NADHdehydrogenasesubunitD[Frankiasp.CcI3]	Francci3_0541	249.259	1449	1002	1002	249.259	249.259
NADHdehydrogenasesubunitE[Frankiasp.CcI3]	Francci3_0542	204.212	789	447	447	204.212	204.212
NADH-quinoneoxidoreductase,Fsubunit[Frankiasp.CcI3]	Francci3_0543	200.253	1332	740	740	200.253	200.253
NADHdehydrogenasesubunitG[Frankiasp.CcI3]	Francci3_0544	147.747	2508	1028	1028	147.747	147.747
NADHdehydrogenasesubunitH[Frankiasp.CcI3]	Francci3_0545	199.719	1350	748	748	199.719	199.719
NADHdehydrogenasesubunitI[Frankiasp.CcI3]	Francci3_0546	206.683	654	375	375	206.683	206.683
NADHdehydrogenasesubunitJ[Frankiasp.CcI3]	Francci3_0547	143.017	804	319	319	143.017	143.017
NADHdehydrogenasesubunitK[Frankiasp.CcI3]	Francci3_0548	219.878	300	183	183	219.878	219.878
NADHdehydrogenasesubunitL[Frankiasp.CcI3]	Francci3_0549	223.061	1986	1229	1229	223.061	223.061
NADHdehydrogenasesubunitM[Frankiasp.CcI3]	Francci3_0550	218.962	1689	1026	1026	218.962	218.962
NADHdehydrogenasesubunitN[Frankiasp.CcI3]	Francci3_0551	176.004	1536	750	750	176.004	176.004
polyprenylsynthetase[Frankiasp.CcI3]	Francci3_0552	216.557	1017	611	611	216.557	216.557
CG32656geneproductfromtranscriptCG32656-RA[Frankiasp.CcI3]	Francci3_0553	162.913	1197	541	541	162.913	162.913
2-oxoglutarateferredoxinoxidoreductasesubunitbeta[Frankiasp.CcI3]	Francci3_0554	285.106	1062	840	840	285.106	285.106
pyruvateflavodoxin/ferredoxinoxidoreductase-like[Frankiasp.CcI3]	Francci3_0555	339.825	1887	1779	1779	339.825	339.825
hypotheticalproteinFrancci3_0556[Frankiasp.CcI3]	Francci3_0556	104.087	1077	311	311	104.087	104.087
heatshockproteinHtpX[Frankiasp.CcI3]	Francci3_0557	410.003	873	993	993	410.003	410.003
nucleotide-bindingprotein[Frankiasp.CcI3]	Francci3_0558	213.767	489	290	290	213.767	213.767
orotatephosphoribosyltransferase[Frankiasp.CcI3]	Francci3_0559	154.385	537	230	230	154.385	154.385
AIG2-like[Frankiasp.CcI3]	Francci3_0560	78.7751	453	99	99	78.7751	78.7751
hypotheticalproteinFrancci3_0561[Frankiasp.CcI3]	Francci3_0561	530.994	558	822	822	530.994	530.994
glycosidehydrolasefamilyprotein[Frankiasp.CcI3]	Francci3_0562	148.679	1491	615	615	148.679	148.679
50SribosomalproteinL33[Frankiasp.CcI3]	Francci3_0563	880.385	165	403	403	880.385	880.385
hypotheticalproteinFrancci3_0564[Frankiasp.CcI3]	Francci3_0564	237.963	462	305	305	237.963	237.963
MaoC-likedehydratase[Frankiasp.CcI3]	Francci3_0565	184.009	429	219	219	184.009	184.009
aspartateaminotransferase[Frankiasp.CcI3]	Francci3_0566	662.475	1209	2222	2222	662.475	662.475
SecEsubunitofproteintranslocationcomplex[Frankiasp.CcI3]	Francci3_0567	1339.04	249	925	925	1339.04	1339.04
transcriptionantiterminationproteinnusG[Frankiasp.CcI3]	Francci3_0568	341.007	834	789	789	341.007	341.007
50SribosomalproteinL11P[Frankiasp.CcI3]	Francci3_0569	423.432	435	511	511	423.432	423.432
50SribosomalproteinL1P[Frankiasp.CcI3]	Francci3_0570	396.039	780	857	857	396.039	396.039
50SribosomalproteinL10[Frankiasp.CcI3]	Francci3_0571	231.995	564	363	363	231.995	231.995
50SribosomalproteinL7/L12[Frankiasp.CcI3]	Francci3_0572	256.813	393	280	280	256.813	256.813
DNA-directedRNApolymerasesubunitbeta[Frankiasp.CcI3]	Francci3_0573	574.456	3426	5460	5460	574.456	574.456
DNA-directedRNApolymerasesubunitbeta'[Frankiasp.CcI3]	Francci3_0574	340.987	3888	3678	3678	340.987	340.987
pseudouridinesynthase[Frankiasp.CcI3]	Francci3_0575	128.031	915	325	325	128.031	128.031
G/Umismatch-specificuracil-DNAglycosylase[Frankiasp.CcI3]	Francci3_0576	125.056	588	204	204	125.056	125.056
30SribosomalproteinS12[Frankiasp.CcI3]	Francci3_0577	773.778	375	805	805	773.778	773.778
30SribosomalproteinS7[Frankiasp.CcI3]	Francci3_0578	646.677	471	845	845	646.677	646.677
elongationfactorG[Frankiasp.CcI3]	Francci3_0579	824.218	2097	4795	4795	824.218	824.218
elongationfactorTu[Frankiasp.CcI3]	Francci3_0580	1179.18	1194	3906	3906	1179.18	1179.18
30SribosomalproteinS10[Frankiasp.CcI3]	Francci3_0581	772.238	309	662	662	772.238	772.238
50SribosomalproteinL3P[Frankiasp.CcI3]	Francci3_0582	394.057	708	774	774	394.057	394.057
50SribosomalproteinL4[Frankiasp.CcI3]	Francci3_0583	324.801	738	665	665	324.801	324.801
50SribosomalproteinL23[Frankiasp.CcI3]	Francci3_0584	509.735	297	420	420	509.735	509.735
50SribosomalproteinL2[Frankiasp.CcI3]	Francci3_0585	528.582	834	1223	1223	528.582	528.582
SSUribosomalproteinS19P[Frankiasp.CcI3]	Francci3_0586	759.257	282	594	594	759.257	759.257
50SribosomalproteinL22[Frankiasp.CcI3]	Francci3_0587	250.457	426	296	296	250.457	250.457
30SribosomalproteinS3[Frankiasp.CcI3]	Francci3_0588	369.961	948	973	973	369.961	369.961
50SribosomalproteinL16[Frankiasp.CcI3]	Francci3_0589	438.252	417	507	507	438.252	438.252
50SribosomalproteinL29P[Frankiasp.CcI3]	Francci3_0590	503.558	267	373	373	503.558	503.558
SSUribosomalproteinS17P[Frankiasp.CcI3]	Francci3_0591	550.599	309	472	472	550.599	550.599
50SribosomalproteinL14[Frankiasp.CcI3]	Francci3_0592	562.662	369	576	576	562.662	562.662
50SribosomalproteinL24[Frankiasp.CcI3]	Francci3_0593	943.578	327	856	856	943.578	943.578
50SribosomalproteinL5[Frankiasp.CcI3]	Francci3_0594	500.432	600	833	833	500.432	500.432
SSUribosomalproteinS14P[Frankiasp.CcI3]	Francci3_0595	244.18	186	126	126	244.18	244.18
30SribosomalproteinS8[Frankiasp.CcI3]	Francci3_0596	603.39	411	688	688	603.39	603.39
50SribosomalproteinL6P[Frankiasp.CcI3]	Francci3_0597	411.47	537	613	613	411.47	411.47
50SribosomalproteinL18[Frankiasp.CcI3]	Francci3_0598	350.843	375	365	365	350.843	350.843
30SribosomalproteinS5[Frankiasp.CcI3]	Francci3_0599	303.043	609	512	512	303.043	303.043
50SribosomalproteinL30P[Frankiasp.CcI3]	Francci3_0600	656.959	186	339	339	656.959	656.959
50SribosomalproteinL15[Frankiasp.CcI3]	Francci3_0601	613.657	531	904	904	613.657	613.657
preproteintranslocasesubunitSecY[Frankiasp.CcI3]	Francci3_0602	551.974	1293	1980	1980	551.974	551.974
adenylatekinase[Frankiasp.CcI3]	Francci3_0603	313.607	654	569	569	313.607	313.607
methionineaminopeptidase,typeI[Frankiasp.CcI3]	Francci3_0604	366.054	837	850	850	366.054	366.054
translationinitiationfactorIF-1[Frankiasp.CcI3]	Francci3_0605	904.386	222	557	557	904.386	904.386
50SribosomalproteinL36[Frankiasp.CcI3]	Francci3_0606	439.503	114	139	139	439.503	439.503
30SribosomalproteinS13[Frankiasp.CcI3]	Francci3_0607	807.004	381	853	853	807.004	807.004
30SribosomalproteinS11[Frankiasp.CcI3]	Francci3_0608	477.047	405	536	536	477.047	477.047
SSUribosomalproteinS4P[Frankiasp.CcI3]	Francci3_0609	742.081	630	1297	1297	742.081	742.081
DNA-directedRNApolymerasesubunitalpha[Frankiasp.CcI3]	Francci3_0610	477.861	1050	1392	1392	477.861	477.861
50SribosomalproteinL17[Frankiasp.CcI3]	Francci3_0611	291.383	621	502	502	291.383	291.383
tRNApseudouridinesynthaseA[Frankiasp.CcI3]	Francci3_0612	103.986	825	238	238	103.986	103.986
hypotheticalproteinFrancci3_0613[Frankiasp.CcI3]	Francci3_0613	254.653	1683	1189	1189	254.653	254.653
50SribosomalproteinL13[Frankiasp.CcI3]	Francci3_0614	669.765	444	825	825	669.765	669.765
SSUribosomalproteinS9P[Frankiasp.CcI3]	Francci3_0615	265.041	408	300	300	265.041	265.041
phosphoglucosaminemutase[Frankiasp.CcI3]	Francci3_0616	166.526	1368	632	632	166.526	166.526
D-fructose-6-phosphateamidotransferase[Frankiasp.CcI3]	Francci3_0617	202.815	1923	1082	1082	202.815	202.815
zincfinger,SWIM-type[Frankiasp.CcI3]	Francci3_0618	486.39	561	757	757	486.39	486.39
PadRfamilytranscriptionalregulator[Frankiasp.CcI3]	Francci3_0619	279.962	918	713	713	279.962	279.962
4'-phosphopantetheinyltransferase[Frankiasp.CcI3]	Francci3_0620	485.656	357	481	481	485.656	485.656
hypotheticalproteinFrancci3_0621[Frankiasp.CcI3]	Francci3_0621	109.147	1605	486	486	109.147	109.147
alanineracemase[Frankiasp.CcI3]	Francci3_0622	146.367	1155	469	469	146.367	146.367
hypotheticalproteinFrancci3_0623[Frankiasp.CcI3]	Francci3_0623	151.302	324	136	136	151.302	151.302
serinehydroxymethyltransferase[Frankiasp.CcI3]	Francci3_0624	181.797	1263	637	637	181.797	181.797
alpha/betahydrolasefold[Frankiasp.CcI3]	Francci3_0625	160.958	1272	568	568	160.958	160.958
hypotheticalproteinFrancci3_0626[Frankiasp.CcI3]	Francci3_0626	209.125	474	275	275	209.125	209.125
peptidaseM22,glycoprotease[Frankiasp.CcI3]	Francci3_0627	190.358	765	404	404	190.358	190.358
ribosomal-protein-alanineacetyltransferase[Frankiasp.CcI3]	Francci3_0628	294.862	588	481	481	294.862	294.862
phosphodiesterase[Frankiasp.CcI3]	Francci3_0629	781.554	636	1379	1379	781.554	781.554
MarRfamilytranscriptionalregulator[Frankiasp.CcI3]	Francci3_0630	402.355	585	653	653	402.355	402.355
hypotheticalproteinFrancci3_0631[Frankiasp.CcI3]	Francci3_0631	279.484	276	214	214	279.484	279.484
co-chaperoninGroES[Frankiasp.CcI3]	Francci3_0632	5362.07	306	4552	4552	5362.07	5362.07
chaperoninGroEL[Frankiasp.CcI3]	Francci3_0633	1438.75	1641	6550	6550	1438.75	1438.75
transcriptionfactorWhiB[Frankiasp.CcI3]	Francci3_0634	153.708	333	142	142	153.708	153.708
hypotheticalproteinFrancci3_0635[Frankiasp.CcI3]	Francci3_0635	204.008	576	326	326	204.008	204.008
inosine-5'-monophosphatedehydrogenase[Frankiasp.CcI3]	Francci3_0636	283.183	1614	1268	1268	283.183	283.183
inositol-5-monophosphatedehydrogenase[Frankiasp.CcI3]	Francci3_0637	117.602	1131	369	369	117.602	117.602
hypotheticalproteinFrancci3_0638[Frankiasp.CcI3]	Francci3_0638	169.574	1218	573	573	169.574	169.574
hypotheticalproteinFrancci3_0639[Frankiasp.CcI3]	Francci3_0639	115.484	2703	866	866	115.484	115.484
twin-argininetranslocationpathwaysignal[Frankiasp.CcI3]	Francci3_0640	244.106	1422	963	963	244.106	244.106
proteinofunknownfunction,ATPbinding[Frankiasp.CcI3]	Francci3_0641	308.531	597	511	511	308.531	308.531
hypotheticalproteinFrancci3_0642[Frankiasp.CcI3]	Francci3_0642	120.152	360	120	120	120.152	120.152
hypotheticalproteinFrancci3_0643[Frankiasp.CcI3]	Francci3_0643	144.864	423	170	170	144.864	144.864
periplasmicsensorsignaltransductionhistidinekinase[Frankiasp.CcI3]	Francci3_0644	164.167	3849	1753	1753	164.167	164.167
bifunctionalGMPsynthase/glutamineamidotransferaseprotein[Frankiasp.CcI3]	Francci3_0645	179.473	1671	832	832	179.473	179.473
L-threonineammonia-lyase[Frankiasp.CcI3]	Francci3_0646	165.716	1155	531	531	165.716	165.716
ATP-dependentDNAhelicasePcrA[Frankiasp.CcI3]	Francci3_0647	170.418	2517	1138	1190	170.418	170.418
PGAP1-like[Frankiasp.CcI3]	Francci3_0648	138.999	1071	377	413	138.999	138.999
Acetyl-CoAcarboxylasebetasubunit-like[Frankiasp.CcI3]	Francci3_0649	103.922	1488	429	429	103.922	103.922
serine/threonineproteinkinase[Frankiasp.CcI3]	Francci3_0650	123.435	1647	564	564	123.435	123.435
succinyl-CoAsynthetasesubunitbeta[Frankiasp.CcI3]	Francci3_0651	471.032	1167	1525	1525	471.032	471.032
succinyl-CoAsynthetasesubunitalpha[Frankiasp.CcI3]	Francci3_0652	450.879	873	1092	1092	450.879	450.879
antigen34kDafamilyprotein[Frankiasp.CcI3]	Francci3_0653	349.216	930	901	901	349.216	349.216
hypotheticalproteinFrancci3_0654[Frankiasp.CcI3]	Francci3_0654	79.213	1488	327	327	79.213	79.213
hypotheticalproteinFrancci3_0655[Frankiasp.CcI3]	Francci3_0655	56.1149	546	85	85	56.1149	56.1149
phosphoribosylglycinamideformyltransferase[Frankiasp.CcI3]	Francci3_0656	155.588	651	281	281	155.588	155.588
bifunctionalphosphoribosylaminoimidazolecarboxamideformyltransferase/IMPcyclohydrolase[Frankiasp.CcI3]	Francci3_0657	203.317	1647	929	929	203.317	203.317
hypotheticalproteinFrancci3_0658[Frankiasp.CcI3]	Francci3_0658	330.418	324	297	297	330.418	330.418
hypotheticalproteinFrancci3_0659[Frankiasp.CcI3]	Francci3_0659	119.759	918	305	305	119.759	119.759
geranylgeranylreductase[Frankiasp.CcI3]	Francci3_0660	127.532	1221	432	432	127.532	127.532
beta-lactamase[Frankiasp.CcI3]	Francci3_0661	183.351	981	499	499	183.351	183.351
2',5'RNAligase[Frankiasp.CcI3]	Francci3_0662	108.735	663	200	200	108.735	108.735
ribonucleaseBN[Frankiasp.CcI3]	Francci3_0663	318.752	1236	1002	1093	318.752	318.752
Serine-typeD-Ala-D-Alacarboxypeptidase[Frankiasp.CcI3]	Francci3_0664	124.941	1656	546	574	124.941	124.941
hypotheticalproteinFrancci3_0665[Frankiasp.CcI3]	Francci3_0665	237.894	1047	691	691	237.894	237.894
GCN5-relatedN-acetyltransferase[Frankiasp.CcI3]	Francci3_0666	146.495	561	228	228	146.495	146.495
hypotheticalproteinFrancci3_0667[Frankiasp.CcI3]	Francci3_0667	112.4	558	174	174	112.4	112.4
hypotheticalproteinFrancci3_0668[Frankiasp.CcI3]	Francci3_0668	200.708	264	147	147	200.708	200.708
YcfA-like[Frankiasp.CcI3]	Francci3_0669	88.5329	228	56	56	88.5329	88.5329
hypotheticalproteinFrancci3_0670[Frankiasp.CcI3]	Francci3_0670	333.455	267	247	247	333.455	333.455
hypotheticalproteinFrancci3_0671[Frankiasp.CcI3]	Francci3_0671	125.851	759	265	265	125.851	125.851
transposase,IS4[Frankiasp.CcI3]	Francci3_0672	0	1302	0	0	0	0
filamentationinducedbycAMPproteinFic[Frankiasp.CcI3]	Francci3_0673	192.424	1197	639	639	192.424	192.424
hypotheticalproteinFrancci3_0674[Frankiasp.CcI3]	Francci3_0674	153.036	285	121	121	153.036	153.036
hypotheticalproteinFrancci3_0675[Frankiasp.CcI3]	Francci3_0675	194.594	276	149	149	194.594	194.594
short-chaindehydrogenase/reductaseSDR[Frankiasp.CcI3]	Francci3_0676	131.931	765	280	280	131.931	131.931
ATP-dependentDNAhelicaseRecQ[Frankiasp.CcI3]	Francci3_0677	93.7344	2265	589	589	93.7344	93.7344
succinatedehydrogenaseiron-sulfursubunit[Frankiasp.CcI3]	Francci3_0679	160.374	699	311	311	160.374	160.374
succinatedehydrogenaseflavoproteinsubunit[Frankiasp.CcI3]	Francci3_0679	199.637	1755	972	972	199.637	199.637
succinatedehydrogenasesubunitD[Frankiasp.CcI3]	Francci3_0681	191.151	462	245	245	191.151	191.151
succinatedehydrogenase,cytochromebsubunit[Frankiasp.CcI3]	Francci3_0681	303.11	396	333	333	303.11	303.11
serine/threonineproteinkinase[Frankiasp.CcI3]	Francci3_0682	155.93	2025	876	876	155.93	155.93
serine/threonineproteinkinase[Frankiasp.CcI3]	Francci3_0683	238.577	2088	1382	1382	238.577	238.577
cytidinedeaminase[Frankiasp.CcI3]	Francci3_0684	291.368	480	388	388	291.368	291.368
thymidinephosphorylase[Frankiasp.CcI3]	Francci3_0685	101.369	1305	367	367	101.369	101.369
adenosinedeaminase[Frankiasp.CcI3]	Francci3_0686	222.297	1101	679	679	222.297	222.297
DNA-3-methyladenineglycosylaseI[Frankiasp.CcI3]	Francci3_0687	84.6524	792	186	186	84.6524	84.6524
deoxyribose-phosphatealdolase[Frankiasp.CcI3]	Francci3_0688	161.123	783	350	350	161.123	161.123
uracilphosphoribosyltransferase[Frankiasp.CcI3]	Francci3_0689	98.1522	639	174	174	98.1522	98.1522
phosphoglucomutase/phosphomannomutasealpha/beta/subunit[Frankiasp.CcI3]	Francci3_0690	124.739	2043	707	707	124.739	124.739
purinenucleosidephosphorylase[Frankiasp.CcI3]	Francci3_0691	184.976	873	448	448	184.976	184.976
aspartyl-tRNAsynthetase[Frankiasp.CcI3]	Francci3_0692	179.164	1863	926	926	179.164	179.164
carboxylate-amineligase[Frankiasp.CcI3]	Francci3_0693	389.317	1149	1241	1241	389.317	389.317
peptidaseM20D,amidohydrolase[Frankiasp.CcI3]	Francci3_0694	224.959	1245	777	777	224.959	224.959
hypotheticalproteinFrancci3_0695[Frankiasp.CcI3]	Francci3_0695	256.651	441	314	314	256.651	256.651
flavoproteindisulfidereductase[Frankiasp.CcI3]	Francci3_0696	476.229	1482	1958	1958	476.229	476.229
hypotheticalproteinFrancci3_0697[Frankiasp.CcI3]	Francci3_0697	289.417	411	330	330	289.417	289.417
carbamoyl-phosphatesynthaseLchain,ATP-binding[Frankiasp.CcI3]	Francci3_0698	648.328	1758	3162	3162	648.328	648.328
hypotheticalproteinFrancci3_0699[Frankiasp.CcI3]	Francci3_0699	113	252	79	79	113	113
carboxyltransferase[Frankiasp.CcI3]	Francci3_0700	400.431	1596	1773	1773	400.431	400.431
biotin--acetyl-CoA-carboxylaseligase[Frankiasp.CcI3]	Francci3_0701	109.334	933	283	283	109.334	109.334
membrane-flankeddomain-containingprotein[Frankiasp.CcI3]	Francci3_0702	171.746	510	243	243	171.746	171.746
hypotheticalproteinFrancci3_0703[Frankiasp.CcI3]	Francci3_0703	176.189	714	349	349	176.189	176.189
hypotheticalproteinFrancci3_0704[Frankiasp.CcI3]	Francci3_0704	213.893	1938	1150	1150	213.893	213.893
hypotheticalproteinFrancci3_0705[Frankiasp.CcI3]	Francci3_0705	266.907	1233	913	913	266.907	266.907
TetRfamilytranscriptionalregulator[Frankiasp.CcI3]	Francci3_0706	149.564	1152	431	478	149.564	149.564
GtrA-likeprotein[Frankiasp.CcI3]	Francci3_0707	359.827	573	462	572	359.827	359.827
carbonicanhydrase[Frankiasp.CcI3]	Francci3_0708	1859.44	618	3188	3188	1859.44	1859.44
UDP-glucose6-dehydrogenase[Frankiasp.CcI3]	Francci3_0709	224.643	1335	832	832	224.643	224.643
hypotheticalproteinFrancci3_0710[Frankiasp.CcI3]	Francci3_0710	161.927	906	407	407	161.927	161.927
cellenvelope-relatedtranscriptionalattenuator[Frankiasp.CcI3]	Francci3_0711	223.432	1581	980	980	223.432	223.432
cellenvelope-relatedtranscriptionalattenuator[Frankiasp.CcI3]	Francci3_0712	156.365	1722	747	747	156.365	156.365
glucose-1-phosphatethymidyltransferase[Frankiasp.CcI3]	Francci3_0713	224.574	1077	671	671	224.574	224.574
hypotheticalproteinFrancci3_0714[Frankiasp.CcI3]	Francci3_0714	120.349	1824	609	609	120.349	120.349
dTDP-4-dehydrorhamnosereductase[Frankiasp.CcI3]	Francci3_0715	193.69	897	482	482	193.69	193.69
TetRfamilytranscriptionalregulator[Frankiasp.CcI3]	Francci3_0716	122.638	870	296	296	122.638	122.638
EmrB/QacAfamilydrugresistancetransporter[Frankiasp.CcI3]	Francci3_0717	178.186	1677	829	829	178.186	178.186
hypotheticalproteinFrancci3_0718[Frankiasp.CcI3]	Francci3_0718	97.9582	1413	384	384	97.9582	97.9582
hypotheticalproteinFrancci3_0719[Frankiasp.CcI3]	Francci3_0719	283.024	675	530	530	283.024	283.024
glycosyltransferase,group1[Frankiasp.CcI3]	Francci3_0720	136.897	1227	466	466	136.897	136.897
glycosyltransferase,group1[Frankiasp.CcI3]	Francci3_0721	108.698	1605	484	484	108.698	108.698
glycosyltransferasefamilyprotein[Frankiasp.CcI3]	Francci3_0722	136.409	1419	537	537	136.409	136.409
ABCtransporterrelated[Frankiasp.CcI3]	Francci3_0723	124.718	1263	437	437	124.718	124.718
hypotheticalproteinFrancci3_0724[Frankiasp.CcI3]	Francci3_0724	206.782	957	549	549	206.782	206.782
HADsuperfamilyhydrolase-like[Frankiasp.CcI3]	Francci3_0725	134.074	2589	963	963	134.074	134.074
hypotheticalproteinFrancci3_0726[Frankiasp.CcI3]	Francci3_0726	178.339	1431	708	708	178.339	178.339
WD-40repeat-containingserine/threoninproteinkinase[Frankiasp.CcI3]	Francci3_0727	134.703	2502	935	935	134.703	134.703
hypotheticalproteinFrancci3_0728[Frankiasp.CcI3]	Francci3_0728	137.437	2127	811	811	137.437	137.437
isoleucinepatchsuperfamilyacetyltransferase[Frankiasp.CcI3]	Francci3_0729	244.042	675	457	457	244.042	244.042
glycosyltransferasefamilyprotein[Frankiasp.CcI3]	Francci3_0730	175.455	1095	533	533	175.455	175.455
glycosyltransferase,group1[Frankiasp.CcI3]	Francci3_0731	124.982	1194	414	414	124.982	124.982
methyltransferasetype11[Frankiasp.CcI3]	Francci3_0732	219.1	714	434	434	219.1	219.1
hypotheticalproteinFrancci3_0733[Frankiasp.CcI3]	Francci3_0733	133.212	276	102	102	133.212	133.212
glycosyltransferase,group1[Frankiasp.CcI3]	Francci3_0734	115.061	1416	452	452	115.061	115.061
glycosyltransferase,group1[Frankiasp.CcI3]	Francci3_0735	310.1	1131	973	973	310.1	310.1
glycosyltransferasefamilyprotein[Frankiasp.CcI3]	Francci3_0736	229.648	981	625	625	229.648	229.648
nucleotidyltransferase[Frankiasp.CcI3]	Francci3_0737	219.495	1074	654	654	219.495	219.495
DNApolymeraseIIIbetasubunitfamilyprotein[Frankiasp.CcI3]	Francci3_0738	126.796	1302	458	458	126.796	126.796
phosphatidylinositol-3-phosphatephosphatase[Frankiasp.CcI3]	Francci3_0739	382.098	966	1024	1024	382.098	382.098
hypotheticalproteinFrancci3_0740[Frankiasp.CcI3]	Francci3_0740	232.074	876	564	564	232.074	232.074
F420-0--gamma-glutamylligase[Frankiasp.CcI3]	Francci3_0741	139.951	1329	516	516	139.951	139.951
LPPG:FO2-phospho-L-lactatetransferase[Frankiasp.CcI3]	Francci3_0742	209.398	1038	603	603	209.398	209.398
TetRfamilytranscriptionalregulator[Frankiasp.CcI3]	Francci3_0743	148.239	693	285	285	148.239	148.239
hypotheticalproteinFrancci3_0744[Frankiasp.CcI3]	Francci3_0744	129.861	297	107	107	129.861	129.861
FOsynthase[Frankiasp.CcI3]	Francci3_0745	177.691	2700	1331	1331	177.691	177.691
transcriptionfactorWhiB[Frankiasp.CcI3]	Francci3_0746	483.455	633	849	849	483.455	483.455
glycosyltransferases-like[Frankiasp.CcI3]	Francci3_0747	125.83	5142	1795	1795	125.83	125.83
mannose-6-phosphateisomerase[Frankiasp.CcI3]	Francci3_0748	133.994	1302	484	484	133.994	133.994
hypotheticalproteinFrancci3_0749[Frankiasp.CcI3]	Francci3_0749	228.466	609	386	386	228.466	228.466
hypotheticalproteinFrancci3_0750[Frankiasp.CcI3]	Francci3_0750	202.147	444	249	249	202.147	202.147
phosphomannomutase/phosphoglucomutase[Frankiasp.CcI3]	Francci3_0751	204.497	1359	771	771	204.497	204.497
hypotheticalproteinFrancci3_0752[Frankiasp.CcI3]	Francci3_0752	174.766	198	96	96	174.766	174.766
hypotheticalproteinFrancci3_0753[Frankiasp.CcI3]	Francci3_0753	128.622	1149	410	410	128.622	128.622
twin-argininetranslocationpathwaysignal[Frankiasp.CcI3]	Francci3_0754	127.244	2643	933	933	127.244	127.244
RDD[Frankiasp.CcI3]	Francci3_0755	173.005	1023	491	491	173.005	173.005
hypotheticalproteinFrancci3_0756[Frankiasp.CcI3]	Francci3_0756	144.396	1011	405	405	144.396	144.396
extracellularsolute-bindingprotein[Frankiasp.CcI3]	Francci3_0757	127.558	876	310	310	127.558	127.558
hypotheticalproteinFrancci3_0758[Frankiasp.CcI3]	Francci3_0758	123.489	1296	444	444	123.489	123.489
AAA_3ATPaseassociatedwithvariouscellularactivities[Frankiasp.CcI3]	Francci3_0759	153.945	1056	451	451	153.945	153.945
hypotheticalproteinFrancci3_0760[Frankiasp.CcI3]	Francci3_0760	128.734	1470	525	525	128.734	128.734
putativeintegralmembraneprotein[Frankiasp.CcI3]	Francci3_0761	147.152	801	327	327	147.152	147.152
putativeintegralmembraneprotein[Frankiasp.CcI3]	Francci3_0762	141.25	1008	395	395	141.25	141.25
amidophosphoribosyltransferases-like[Frankiasp.CcI3]	Francci3_0763	98.6193	837	229	229	98.6193	98.6193
SSUribosomalproteinS30P/sigma54modulationprotein[Frankiasp.CcI3]	Francci3_0764	3004.24	804	6701	6701	3004.24	3004.24
twocomponentLuxRfamilytranscriptionalregulator[Frankiasp.CcI3]	Francci3_0765	1933.54	714	3830	3830	1933.54	1933.54
GCN5-relatedN-acetyltransferase[Frankiasp.CcI3]	Francci3_0766	190.586	609	322	322	190.586	190.586
preproteintranslocasesubunitSecA[Frankiasp.CcI3]	Francci3_0767	428.079	2985	3545	3545	428.079	428.079
hypotheticalproteinFrancci3_0768[Frankiasp.CcI3]	Francci3_0768	53.5051	768	114	114	53.5051	53.5051
hypotheticalproteinFrancci3_0769[Frankiasp.CcI3]	Francci3_0769	197.704	1320	724	724	197.704	197.704
hypotheticalproteinFrancci3_0770[Frankiasp.CcI3]	Francci3_0770	170.11	570	269	269	170.11	170.11
putativetranscriptionalregulator[Frankiasp.CcI3]	Francci3_0771	156.654	237	103	103	156.654	156.654
hypotheticalproteinFrancci3_0772[Frankiasp.CcI3]	Francci3_0772	141.574	774	304	304	141.574	141.574
ATPasesinvolvedinchromosomepartitioning-like[Frankiasp.CcI3]	Francci3_0773	78.6644	1338	292	292	78.6644	78.6644
XREfamilytranscriptionalregulator[Frankiasp.CcI3]	Francci3_0774	241.019	504	337	337	241.019	241.019
patatin[Frankiasp.CcI3]	Francci3_0775	136.536	1056	400	400	136.536	136.536
hypotheticalproteinFrancci3_0776[Frankiasp.CcI3]	Francci3_0776	208.499	510	295	295	208.499	208.499
hypotheticalproteinFrancci3_0777[Frankiasp.CcI3]	Francci3_0777	112.033	1554	483	483	112.033	112.033
putativePAS/PACsensorprotein[Frankiasp.CcI3]	Francci3_0778	128.1	1542	548	548	128.1	128.1
typeIIsecretionsystemproteinE[Frankiasp.CcI3]	Francci3_0779	218.533	1308	793	793	218.533	218.533
typeIIsecretionsystemprotein[Frankiasp.CcI3]	Francci3_0780	106.802	891	264	264	106.802	106.802
typeIIsecretionsystemprotein[Frankiasp.CcI3]	Francci3_0781	178.901	951	472	472	178.901	178.901
hypotheticalproteinFrancci3_0782[Frankiasp.CcI3]	Francci3_0782	207.955	312	180	180	207.955	207.955
TadE-like[Frankiasp.CcI3]	Francci3_0783	76.1427	516	109	109	76.1427	76.1427
hypotheticalproteinFrancci3_0784[Frankiasp.CcI3]	Francci3_0784	168.686	609	285	285	168.686	168.686
aminoglycosidephosphotransferase[Frankiasp.CcI3]	Francci3_0785	258.725	3483	2500	2500	258.725	258.725
peptidaseS15[Frankiasp.CcI3]	Francci3_0786	172.225	1689	807	807	172.225	172.225
hypotheticalproteinFrancci3_0787[Frankiasp.CcI3]	Francci3_0787	230.374	363	232	232	230.374	230.374
hypotheticalproteinFrancci3_0788[Frankiasp.CcI3]	Francci3_0788	175.179	714	347	347	175.179	175.179
hypotheticalproteinFrancci3_0789[Frankiasp.CcI3]	Francci3_0789	77.9538	1119	242	242	77.9538	77.9538
hypotheticalproteinFrancci3_0790[Frankiasp.CcI3]	Francci3_0790	126.524	396	139	139	126.524	126.524
peptidechainreleasefactor2[Frankiasp.CcI3]	Francci3_0791	268.459	1101	820	820	268.459	268.459
polysaccharidedeacetylase[Frankiasp.CcI3]	Francci3_0792	145.991	837	339	339	145.991	145.991
bifunctionaluroporphyrinogen-IIIsynthetase/responseregulatordomain-containingprotein[Frankiasp.CcI3]	Francci3_0793	105.759	1152	338	338	105.759	105.759
assimilatorynitritereductase(NAD(P)H)largesubunitprecursor[Frankiasp.CcI3]	Francci3_0794	162.198	2649	1192	1192	162.198	162.198
assimilatorynitritereductase(NAD(P)H)smallsubunit[Frankiasp.CcI3]	Francci3_0795	77.3151	345	74	74	77.3151	77.3151
uroporphyrinogen-IIIC-methyltransferase[Frankiasp.CcI3]	Francci3_0796	222.953	831	514	514	222.953	222.953
hypotheticalproteinFrancci3_0797[Frankiasp.CcI3]	Francci3_0797	425.644	282	333	333	425.644	425.644
celldivisionATP-bindingproteinFtsE[Frankiasp.CcI3]	Francci3_0798	116.774	747	242	242	116.774	116.774
celldivisionproteinFtsX[Frankiasp.CcI3]	Francci3_0799	172.176	873	417	417	172.176	172.176
HNHnuclease[Frankiasp.CcI3]	Francci3_0800	245.241	1533	1043	1043	245.241	245.241
SsrA-bindingprotein[Frankiasp.CcI3]	Francci3_0801	265.085	480	353	353	265.085	265.085
hypotheticalproteinFrancci3_0802[Frankiasp.CcI3]	Francci3_0802	110.851	1434	441	441	110.851	110.851
6-phosphogluconatedehydrogenase,NAD-binding[Frankiasp.CcI3]	Francci3_0803	120.548	909	304	304	120.548	120.548
hypotheticalproteinFrancci3_0804[Frankiasp.CcI3]	Francci3_0804	92.1164	720	184	184	92.1164	92.1164
glyoxalase/bleomycinresistanceprotein/dioxygenase[Frankiasp.CcI3]	Francci3_0805	594.145	654	1078	1078	594.145	594.145
hypotheticalproteinFrancci3_0806[Frankiasp.CcI3]	Francci3_0806	145.772	1224	495	495	145.772	145.772
XREfamilytranscriptionalregulator[Frankiasp.CcI3]	Francci3_0807	254.439	510	360	360	254.439	254.439
hypotheticalproteinFrancci3_0808[Frankiasp.CcI3]	Francci3_0808	188.238	630	329	329	188.238	188.238
hypotheticalproteinFrancci3_0809[Frankiasp.CcI3]	Francci3_0809	114.873	1434	457	457	114.873	114.873
resolvasehelix-turn-helixregion[Frankiasp.CcI3]	Francci3_0810	96.5707	321	86	86	96.5707	96.5707
PadRfamilytranscriptionalregulator[Frankiasp.CcI3]	Francci3_0811	127.881	513	182	182	127.881	127.881
ABCtransporterrelated[Frankiasp.CcI3]	Francci3_0812	78.1774	687	149	149	78.1774	78.1774
hypotheticalproteinFrancci3_0813[Frankiasp.CcI3]	Francci3_0813	105.274	2229	651	651	105.274	105.274
NAD-dependentepimerase/dehydratase[Frankiasp.CcI3]	Francci3_0814	265.582	1098	809	809	265.582	265.582
NUDIXhydrolase[Frankiasp.CcI3]	Francci3_0815	150.84	693	290	290	150.84	150.84
MMPL[Frankiasp.CcI3]	Francci3_0816	215.292	2277	1360	1360	215.292	215.292
TetRfamilytranscriptionalregulator[Frankiasp.CcI3]	Francci3_0817	222.624	999	617	617	222.624	222.624
short-chaindehydrogenase/reductaseSDR[Frankiasp.CcI3]	Francci3_0818	206.713	837	480	480	206.713	206.713
squalene/phytoenesynthase[Frankiasp.CcI3]	Francci3_0819	107.398	1074	320	320	107.398	107.398
squalene/phytoenesynthase[Frankiasp.CcI3]	Francci3_0820	165.455	915	420	420	165.455	165.455
amineoxidase[Frankiasp.CcI3]	Francci3_0821	107.926	1710	512	512	107.926	107.926
polyprenylsynthetase[Frankiasp.CcI3]	Francci3_0822	122.278	1017	345	345	122.278	122.278
squalenecyclase[Frankiasp.CcI3]	Francci3_0823	146.708	2226	906	906	146.708	146.708
4-hydroxy-3-methylbut-2-enyldiphosphatereductase[Frankiasp.CcI3]	Francci3_0824	110.984	1494	460	460	110.984	110.984
putativetranscriptionalregulator[Frankiasp.CcI3]	Francci3_0825	169.394	366	172	172	169.394	169.394
phenylaceticaciddegradation-relatedprotein[Frankiasp.CcI3]	Francci3_0826	210.892	576	337	337	210.892	210.892
radicalSAMfamilyprotein[Frankiasp.CcI3]	Francci3_0827	356.51	1005	994	994	356.51	356.51
TetRfamilytranscriptionalregulator[Frankiasp.CcI3]	Francci3_0828	149.924	678	282	282	149.924	149.924
glycosyltransferasefamilyprotein[Frankiasp.CcI3]	Francci3_0829	216.542	1608	966	966	216.542	216.542
putativeureaseaccessoryprotein[Frankiasp.CcI3]	Francci3_0830	139.301	960	371	371	139.301	139.301
putativeureaseaccessoryprotein[Frankiasp.CcI3]	Francci3_0831	261.534	798	579	579	261.534	261.534
ureasesubunitalpha[Frankiasp.CcI3]	Francci3_0832	166.669	1728	799	799	166.669	166.669
ureasesubunitbeta[Frankiasp.CcI3]	Francci3_0833	75.6862	381	80	80	75.6862	75.6862
ureasesubunitgamma[Frankiasp.CcI3]	Francci3_0834	114.291	369	117	117	114.291	114.291
amidohydrolase[Frankiasp.CcI3]	Francci3_0835	146.513	1887	767	767	146.513	146.513
molybdopterindehydrogenase,FAD-binding[Frankiasp.CcI3]	Francci3_0836	166.243	915	422	422	166.243	166.243
(2Fe-2S)-binding[Frankiasp.CcI3]	Francci3_0837	121.347	603	203	203	121.347	121.347
xanthinedehydrogenase,molybdenumbindingsubunitapoprotein[Frankiasp.CcI3]	Francci3_0838	169.473	2346	1103	1103	169.473	169.473
allantoinase[Frankiasp.CcI3]	Francci3_0839	137.619	1362	520	520	137.619	137.619
putativebifunctionalallantoicase/OHCUdecarboxylase[Frankiasp.CcI3]	Francci3_0840	135.026	1551	581	581	135.026	135.026
hypotheticalproteinFrancci3_0841[Frankiasp.CcI3]	Francci3_0841	111.906	306	95	95	111.906	111.906
transthyretin[Frankiasp.CcI3]	Francci3_0842	183.297	411	209	209	183.297	183.297
hypotheticalproteinFrancci3_0843[Frankiasp.CcI3]	Francci3_0843	80.4518	1371	306	306	80.4518	80.4518
hypotheticalproteinFrancci3_0844[Frankiasp.CcI3]	Francci3_0844	114.69	264	84	84	114.69	114.69
amidohydrolase[Frankiasp.CcI3]	Francci3_0845	174.983	1512	734	734	174.983	174.983
tRNA/rRNAmethyltransferase[Frankiasp.CcI3]	Francci3_0846	126.974	951	335	335	126.974	126.974
hypotheticalproteinFrancci3_0847[Frankiasp.CcI3]	Francci3_0847	70.9669	513	101	101	70.9669	70.9669
agmatinase[Frankiasp.CcI3]	Francci3_0848	153.978	1023	437	437	153.978	153.978
hypotheticalproteinFrancci3_0849[Frankiasp.CcI3]	Francci3_0849	316.189	513	450	450	316.189	316.189
hypotheticalproteinFrancci3_0850[Frankiasp.CcI3]	Francci3_0850	63.3528	165	29	29	63.3528	63.3528
hypotheticalproteinFrancci3_0851[Frankiasp.CcI3]	Francci3_0851	154.687	1002	430	430	154.687	154.687
hypotheticalproteinFrancci3_0852[Frankiasp.CcI3]	Francci3_0852	343.177	1356	1291	1291	343.177	343.177
ABCtransporterrelated[Frankiasp.CcI3]	Francci3_0853	126.026	675	236	236	126.026	126.026
ABCtransporterrelated[Frankiasp.CcI3]	Francci3_0854	120.6	804	269	269	120.6	120.6
inner-membranetranslocator[Frankiasp.CcI3]	Francci3_0855	218.854	2319	1408	1408	218.854	218.854
hypotheticalproteinFrancci3_0856[Frankiasp.CcI3]	Francci3_0856	212.964	501	296	296	212.964	212.964
NAD-dependentepimerase/dehydratase[Frankiasp.CcI3]	Francci3_0857	107.957	1005	301	301	107.957	107.957
XREfamilytranscriptionalregulator[Frankiasp.CcI3]	Francci3_0858	184.329	1494	764	764	184.329	184.329
hypotheticalproteinFrancci3_0859[Frankiasp.CcI3]	Francci3_0859	122.015	387	131	131	122.015	122.015
nicotinatephosphoribosyltransferase[Frankiasp.CcI3]	Francci3_0860	63.4568	1386	244	244	63.4568	63.4568
NUDIXhydrolase[Frankiasp.CcI3]	Francci3_0861	113.419	696	201	219	113.419	113.419
assimilatorynitratereductase(NADH)betasubunit[Frankiasp.CcI3]	Francci3_0862	92.9721	1671	417	431	92.9721	92.9721
assimilatorynitratereductase(NADH)alphasubunitapoprotein[Frankiasp.CcI3]	Francci3_0863	104.542	2286	663	663	104.542	104.542
ATP-dependentClpproteaseadaptorproteinClpS[Frankiasp.CcI3]	Francci3_0864	110.139	360	110	110	110.139	110.139
hypotheticalproteinFrancci3_0865[Frankiasp.CcI3]	Francci3_0865	197.439	555	304	304	197.439	197.439
Mov34/MPN/PAD-1[Frankiasp.CcI3]	Francci3_0866	259.884	405	292	292	259.884	259.884
thiamineS[Frankiasp.CcI3]	Francci3_0867	324.891	375	338	338	324.891	324.891
cysteinesynthase[Frankiasp.CcI3]	Francci3_0868	276.806	948	728	728	276.806	276.806
Ham1-likeprotein[Frankiasp.CcI3]	Francci3_0869	148.423	663	273	273	148.423	148.423
ribonucleasePH[Frankiasp.CcI3]	Francci3_0870	212.688	744	439	439	212.688	212.688
beta-lactamase-like[Frankiasp.CcI3]	Francci3_0871	183.996	813	415	415	183.996	183.996
glutamateracemase[Frankiasp.CcI3]	Francci3_0872	245.892	903	616	616	245.892	245.892
hypotheticalproteinFrancci3_0873[Frankiasp.CcI3]	Francci3_0873	196.037	570	310	310	196.037	196.037
6-phosphogluconatedehydrogenase,NAD-binding[Frankiasp.CcI3]	Francci3_0874	398.029	873	964	964	398.029	398.029
antibioticbiosynthesismonooxygenase[Frankiasp.CcI3]	Francci3_0875	910.684	321	811	811	910.684	910.684
putativeATP/GTPbindingprotein[Frankiasp.CcI3]	Francci3_0876	191.215	2805	1488	1488	191.215	191.215
DNAintegration/recombination/invertionprotein[Frankiasp.CcI3]	Francci3_0877	133.061	363	134	134	133.061	133.061
phageintegrase[Frankiasp.CcI3]	Francci3_0878	133.844	1290	479	479	133.844	133.844
hypotheticalproteinFrancci3_0879[Frankiasp.CcI3]	Francci3_0879	135.952	981	370	370	135.952	135.952
antirestrictionprotein[Frankiasp.CcI3]	Francci3_0880	160.881	531	237	237	160.881	160.881
transposaseIS66[Frankiasp.CcI3]	Francci3_0881	191.453	1734	0	921	191.453	191.453
hypotheticalproteinFrancci3_0882[Frankiasp.CcI3]	Francci3_0882	204.849	549	312	312	204.849	204.849
XREfamilytranscriptionalregulator[Frankiasp.CcI3]	Francci3_0883	276.247	351	269	269	276.247	276.247
hypotheticalproteinFrancci3_0884[Frankiasp.CcI3]	Francci3_0884	394.412	276	302	302	394.412	394.412
hypotheticalproteinFrancci3_0885[Frankiasp.CcI3]	Francci3_0885	217.605	1191	719	719	217.605	217.605
hypotheticalproteinFrancci3_0886[Frankiasp.CcI3]	Francci3_0886	109.229	429	130	130	109.229	109.229
hypotheticalproteinFrancci3_0887[Frankiasp.CcI3]	Francci3_0887	158.095	798	350	350	158.095	158.095
hypotheticalproteinFrancci3_0888[Frankiasp.CcI3]	Francci3_0888	119.824	1101	366	366	119.824	119.824
XREfamilytranscriptionalregulator[Frankiasp.CcI3]	Francci3_0889	194.88	246	133	133	194.88	194.88
hypotheticalproteinFrancci3_0890[Frankiasp.CcI3]	Francci3_0890	157.775	594	260	260	157.775	157.775
alpha/betahydrolasefold[Frankiasp.CcI3]	Francci3_0891	145.93	825	334	334	145.93	145.93
hypotheticalproteinFrancci3_0892[Frankiasp.CcI3]	Francci3_0892	63.141	588	103	103	63.141	63.141
hypotheticalproteinFrancci3_0893[Frankiasp.CcI3]	Francci3_0893	83.8991	348	81	81	83.8991	83.8991
hypotheticalproteinFrancci3_0894[Frankiasp.CcI3]	Francci3_0894	210.392	711	415	415	210.392	210.392
putativeDNA-bindingprotein[Frankiasp.CcI3]	Francci3_0895	115.622	1512	485	485	115.622	115.622
hypotheticalproteinFrancci3_0896[Frankiasp.CcI3]	Francci3_0896	147.705	798	327	327	147.705	147.705
radicalSAMfamilyprotein[Frankiasp.CcI3]	Francci3_0897	146.957	1143	466	466	146.957	146.957
hypotheticalproteinFrancci3_0898[Frankiasp.CcI3]	Francci3_0898	117.906	642	210	210	117.906	117.906
PfkB[Frankiasp.CcI3]	Francci3_0899	159.945	933	414	414	159.945	159.945
NUDIXhydrolase[Frankiasp.CcI3]	Francci3_0900	199.979	438	243	243	199.979	199.979
hypotheticalproteinFrancci3_0901[Frankiasp.CcI3]	Francci3_0901	119.255	2814	931	931	119.255	119.255
hypotheticalproteinFrancci3_0902[Frankiasp.CcI3]	Francci3_0902	198.189	291	160	160	198.189	198.189
hypotheticalproteinFrancci3_0903[Frankiasp.CcI3]	Francci3_0903	85.1709	237	56	56	85.1709	85.1709
hypotheticalproteinFrancci3_0904[Frankiasp.CcI3]	Francci3_0904	82.7019	231	53	53	82.7019	82.7019
SpdAprotein[Frankiasp.CcI3]	Francci3_0905	118.044	684	224	224	118.044	118.044
TypeIVsecretorypathwayVirD4components-like[Frankiasp.CcI3]	Francci3_0906	102.741	2298	655	655	102.741	102.741
hypotheticalproteinFrancci3_0907[Frankiasp.CcI3]	Francci3_0907	158.867	810	357	357	158.867	158.867
XREfamilytranscriptionalregulator[Frankiasp.CcI3]	Francci3_0908	482.577	366	490	490	482.577	482.577
hypotheticalproteinFrancci3_0909[Frankiasp.CcI3]	Francci3_0909	128.811	666	238	238	128.811	128.811
recombinase[Frankiasp.CcI3]	Francci3_0910	179.097	2232	1109	1109	179.097	179.097
hypotheticalproteinFrancci3_0911[Frankiasp.CcI3]	Francci3_0911	264.896	513	377	377	264.896	264.896
alkylhydroperoxidereductase/Thiolspecificantioxidant/Malallergen[Frankiasp.CcI3]	Francci3_0912	267.411	492	365	365	267.411	267.411
DSBAoxidoreductase[Frankiasp.CcI3]	Francci3_0913	135.226	813	305	305	135.226	135.226
DoxX[Frankiasp.CcI3]	Francci3_0914	120.152	567	189	189	120.152	120.152
electrontransportproteinSCO1/SenC[Frankiasp.CcI3]	Francci3_0915	149.138	771	319	319	149.138	149.138
hypotheticalproteinFrancci3_0916[Frankiasp.CcI3]	Francci3_0916	237.765	426	281	281	237.765	237.765
hypotheticalproteinFrancci3_0917[Frankiasp.CcI3]	Francci3_0917	148.849	1344	555	555	148.849	148.849
putativeserine/threoninekinaseanti-sigmafactor[Frankiasp.CcI3]	Francci3_0918	114.27	429	136	136	114.27	114.27
hypotheticalproteinFrancci3_0919[Frankiasp.CcI3]	Francci3_0919	172.096	1485	709	709	172.096	172.096
hypotheticalproteinFrancci3_0920[Frankiasp.CcI3]	Francci3_0920	166.697	666	308	308	166.697	166.697
chaperoninCpn10[Frankiasp.CcI3]	Francci3_0921	378.437	441	463	463	378.437	378.437
hypotheticalproteinFrancci3_0922[Frankiasp.CcI3]	Francci3_0922	205.46	300	171	171	205.46	205.46
ATP-dependenttranscriptionregulatorLuxR[Frankiasp.CcI3]	Francci3_0923	123.068	3708	1266	1266	123.068	123.068
hypotheticalproteinFrancci3_0924[Frankiasp.CcI3]	Francci3_0924	165.779	474	218	218	165.779	165.779
LuxRfamilytranscriptionalregulator[Frankiasp.CcI3]	Francci3_0925	74.1877	894	184	184	74.1877	74.1877
beta-ketoacylsynthase[Frankiasp.CcI3]	Francci3_0926	140.855	7887	3082	3082	140.855	140.855
beta-ketoacylsynthase[Frankiasp.CcI3]	Francci3_0927	119.669	5223	1734	1734	119.669	119.669
hypotheticalproteinFrancci3_0928[Frankiasp.CcI3]	Francci3_0928	212.867	381	225	225	212.867	212.867
alpha/betahydrolasefold[Frankiasp.CcI3]	Francci3_0929	139.044	954	368	368	139.044	139.044
glycosyltransferasefamilyprotein[Frankiasp.CcI3]	Francci3_0930	107.138	1191	354	354	107.138	107.138
hypotheticalproteinFrancci3_0931[Frankiasp.CcI3]	Francci3_0931	70.8141	1863	366	366	70.8141	70.8141
hypotheticalproteinFrancci3_0932[Frankiasp.CcI3]	Francci3_0932	116.777	1068	346	346	116.777	116.777
hypotheticalproteinFrancci3_0933[Frankiasp.CcI3]	Francci3_0933	152.12	2334	985	985	152.12	152.12
ATPase-like[Frankiasp.CcI3]	Francci3_0934	120.042	3294	1097	1097	120.042	120.042
hypotheticalproteinFrancci3_0935[Frankiasp.CcI3]	Francci3_0935	188.625	837	438	438	188.625	188.625
6-phosphogluconatedehydrogenase-likeprotein[Frankiasp.CcI3]	Francci3_0936	202.954	1023	576	576	202.954	202.954
pyridinenucleotide-disulphideoxidoreductasedimerisationregion[Frankiasp.CcI3]	Francci3_0937	124.773	1482	513	513	124.773	124.773
FADdependentoxidoreductase[Frankiasp.CcI3]	Francci3_0938	144.344	1788	716	716	144.344	144.344
acyl-CoAdehydrogenase-like[Frankiasp.CcI3]	Francci3_0939	167.234	1179	547	547	167.234	167.234
acyl-CoAdehydrogenase-like[Frankiasp.CcI3]	Francci3_0940	108.786	1110	335	335	108.786	108.786
FADdependentoxidoreductase[Frankiasp.CcI3]	Francci3_0941	120.584	1668	558	558	120.584	120.584
TetRfamilytranscriptionalregulator[Frankiasp.CcI3]	Francci3_0942	117.852	627	205	205	117.852	117.852
FADlinkedoxidase-like[Frankiasp.CcI3]	Francci3_0943	150.3	1638	683	683	150.3	150.3
short-chaindehydrogenase/reductaseSDR[Frankiasp.CcI3]	Francci3_0944	58.066	807	130	130	58.066	58.066
hypotheticalproteinFrancci3_0945[Frankiasp.CcI3]	Francci3_0945	210.112	1170	682	682	210.112	210.112
hypotheticalproteinFrancci3_0946[Frankiasp.CcI3]	Francci3_0946	56.7384	324	51	51	56.7384	56.7384
FHAdomain-containingprotein[Frankiasp.CcI3]	Francci3_0947	302.354	2556	2144	2144	302.354	302.354
serine/threonineproteinkinase[Frankiasp.CcI3]	Francci3_0948	187.175	2205	1145	1145	187.175	187.175
hypotheticalproteinFrancci3_0949[Frankiasp.CcI3]	Francci3_0949	1436.63	1041	4149	4149	1436.63	1436.63
hypotheticalproteinFrancci3_0950[Frankiasp.CcI3]	Francci3_0950	352.263	660	645	645	352.263	352.263
peptidaseC56,PfpI[Frankiasp.CcI3]	Francci3_0951	220.7	570	349	349	220.7	220.7
putativehelicase[Frankiasp.CcI3]	Francci3_0952	163.001	2490	1126	1126	163.001	163.001
ISRSO5-transposaseprotein[Frankiasp.CcI3]	Francci3_0953	58.833	435	71	71	58.833	58.833
signaltransductionhistidinekinaseregulatingcitrate/malatemetabolism[Frankiasp.CcI3]	Francci3_0954	154.664	1128	484	484	154.664	154.664
hypotheticalproteinFrancci3_0955[Frankiasp.CcI3]	Francci3_0955	249.315	720	498	498	249.315	249.315
hypotheticalproteinFrancci3_0956[Frankiasp.CcI3]	Francci3_0956	164.017	378	172	172	164.017	164.017
groupIIintron-encodingmaturase,putative[Frankiasp.CcI3]	Francci3_0957	190.13	273	144	144	190.13	190.13
hypotheticalproteinFrancci3_0958[Frankiasp.CcI3]	Francci3_0958	180.228	456	228	228	180.228	180.228
hypotheticalproteinFrancci3_0959[Frankiasp.CcI3]	Francci3_0959	82.3513	534	114	122	82.3513	82.3513
hypotheticalproteinFrancci3_0960[Frankiasp.CcI3]	Francci3_0960	139.257	849	316	328	139.257	139.257
transposase,IS4[Frankiasp.CcI3]	Francci3_0961	270.101	750	559	562	270.101	270.101
D-lactatedehydrogenase(cytochrome)[Frankiasp.CcI3]	Francci3_0962	112.158	3021	940	940	112.158	112.158
hypotheticalproteinFrancci3_0963[Frankiasp.CcI3]	Francci3_0963	151.496	690	290	290	151.496	151.496
glycosyltransferasefamilyprotein[Frankiasp.CcI3]	Francci3_0964	98.7751	1467	402	402	98.7751	98.7751
cellwallbiosynthesisglycosyltransferase-likeprotein[Frankiasp.CcI3]	Francci3_0965	123.505	1935	663	663	123.505	123.505
hypotheticalproteinFrancci3_0966[Frankiasp.CcI3]	Francci3_0966	131.289	1683	613	613	131.289	131.289
hypotheticalproteinFrancci3_0967[Frankiasp.CcI3]	Francci3_0967	70.0015	345	67	67	70.0015	70.0015
aminopeptidaseN[Frankiasp.CcI3]	Francci3_0968	121.519	2637	889	889	121.519	121.519
hypotheticalproteinFrancci3_0969[Frankiasp.CcI3]	Francci3_0969	361.085	573	574	574	361.085	361.085
twin-argininetranslocationpathwaysignal[Frankiasp.CcI3]	Francci3_0970	294.036	483	394	394	294.036	294.036
FHAdomain-containingprotein[Frankiasp.CcI3]	Francci3_0971	127.335	552	195	195	127.335	127.335
hypotheticalproteinFrancci3_0972[Frankiasp.CcI3]	Francci3_0972	150.19	384	160	160	150.19	150.19
methyltransferasetype11[Frankiasp.CcI3]	Francci3_0973	124.202	801	276	276	124.202	124.202
hypotheticalproteinFrancci3_0974[Frankiasp.CcI3]	Francci3_0974	195.16	519	281	281	195.16	195.16
NADHdehydrogenase[Frankiasp.CcI3]	Francci3_0975	251.096	1503	1047	1047	251.096	251.096
NAD-dependentepimerase/dehydratase[Frankiasp.CcI3]	Francci3_0976	114.628	1044	332	332	114.628	114.628
periplasmicsensorsignaltransductionhistidinekinase[Frankiasp.CcI3]	Francci3_0977	193.824	1140	613	613	193.824	193.824
twocomponenttranscriptionalregulator[Frankiasp.CcI3]	Francci3_0978	102.241	966	274	274	102.241	102.241
glycosyltransferasefamilyprotein[Frankiasp.CcI3]	Francci3_0979	67.2215	681	127	127	67.2215	67.2215
hypotheticalproteinFrancci3_0980[Frankiasp.CcI3]	Francci3_0980	55.8382	723	112	112	55.8382	55.8382
hypotheticalproteinFrancci3_0981[Frankiasp.CcI3]	Francci3_0981	82.4182	726	166	166	82.4182	82.4182
hypotheticalproteinFrancci3_0982[Frankiasp.CcI3]	Francci3_0982	141.355	510	200	200	141.355	141.355
oxidoreductase,molybdopterinbinding[Frankiasp.CcI3]	Francci3_0983	112.391	1254	391	391	112.391	112.391
hypotheticalproteinFrancci3_0984[Frankiasp.CcI3]	Francci3_0984	102.569	1476	420	420	102.569	102.569
ArsRfamilytranscriptionalregulator[Frankiasp.CcI3]	Francci3_0985	156.018	804	348	348	156.018	156.018
ArsRfamilytranscriptionalregulator[Frankiasp.CcI3]	Francci3_0987	114.391	438	139	139	114.391	114.391
carboxyltransferase[Frankiasp.CcI3]	Francci3_0988	248.574	2310	1593	1593	248.574	248.574
carbamoyl-phosphatesynthaseLchain,ATP-binding[Frankiasp.CcI3]	Francci3_0989	200.973	3171	1768	1768	200.973	200.973
3-oxoacyl-[acyl-carrier-protein]synthaseIII[Frankiasp.CcI3]	Francci3_0990	439.905	921	1124	1124	439.905	439.905
acyltransferaseregion[Frankiasp.CcI3]	Francci3_0991	1014.76	3231	9096	9096	1014.76	1014.76
LuxRfamilytranscriptionalregulator[Frankiasp.CcI3]	Francci3_0992	184.577	2445	1252	1252	184.577	184.577
FADdependentoxidoreductase[Frankiasp.CcI3]	Francci3_0993	146.871	2091	852	852	146.871	146.871
hypotheticalproteinFrancci3_0994[Frankiasp.CcI3]	Francci3_0994	169.691	975	459	459	169.691	169.691
sodium/hydrogenexchanger[Frankiasp.CcI3]	Francci3_0995	244.017	1359	920	920	244.017	244.017
hypotheticalproteinFrancci3_0996[Frankiasp.CcI3]	Francci3_0996	209.11	312	181	181	209.11	209.11
alpha/betahydrolasefold[Frankiasp.CcI3]	Francci3_0997	415.868	657	758	758	415.868	415.868
hypotheticalproteinFrancci3_0998[Frankiasp.CcI3]	Francci3_0998	315.845	606	531	531	315.845	315.845
crotonyl-CoAreductase[Frankiasp.CcI3]	Francci3_0999	426.458	1338	1583	1583	426.458	426.458
3-hydroxyacyl-CoAdehydrogenase[Frankiasp.CcI3]	Francci3_1000	988.973	1779	4881	4881	988.973	988.973
reversetranscriptase[Frankiasp.CcI3]	Francci3_1001	134.456	756	61	282	134.456	134.456
hypotheticalproteinFrancci3_1002[Frankiasp.CcI3]	Francci3_1002	494.896	555	762	762	494.896	494.896
hypotheticalproteinFrancci3_1003[Frankiasp.CcI3]	Francci3_1003	200.544	825	459	459	200.544	200.544
diguanylatecyclase/phosphodiesterasewithPAS/PACsensor(s)[Frankiasp.CcI3]	Francci3_1004	160.202	2178	968	968	160.202	160.202
hypotheticalproteinFrancci3_1005[Frankiasp.CcI3]	Francci3_1005	79.9602	852	189	189	79.9602	79.9602
gasvesiclesynthesis-likeprotein[Frankiasp.CcI3]	Francci3_1006	77.5981	432	93	93	77.5981	77.5981
gasvesiclesynthesisGvpLGvpF[Frankiasp.CcI3]	Francci3_1007	140.837	819	320	320	140.837	140.837
MOSC[Frankiasp.CcI3]	Francci3_1008	294.438	546	446	446	294.438	294.438
proteintyrosinephosphatase[Frankiasp.CcI3]	Francci3_1009	185.377	525	270	270	185.377	185.377
Acyl-CoAdehydrogenase[Frankiasp.CcI3]	Francci3_1010	139.388	1218	471	471	139.388	139.388
alkalinephosphatase[Frankiasp.CcI3]	Francci3_1011	96.0718	1452	387	387	96.0718	96.0718
hypotheticalproteinFrancci3_1012[Frankiasp.CcI3]	Francci3_1012	133.891	1443	536	536	133.891	133.891
hypotheticalproteinFrancci3_1013[Frankiasp.CcI3]	Francci3_1013	150.52	273	114	114	150.52	150.52
hypotheticalproteinFrancci3_1014[Frankiasp.CcI3]	Francci3_1014	200.756	1194	665	665	200.756	200.756
putativeDNA-bindingprotein[Frankiasp.CcI3]	Francci3_1015	159.406	1056	467	467	159.406	159.406
transposaseIS116/IS110/IS902[Frankiasp.CcI3]	Francci3_1016	114.557	1224	0	389	114.557	114.557
hypotheticalproteinFrancci3_1017[Frankiasp.CcI3]	Francci3_1017	170.787	420	199	199	170.787	170.787
ISRSO5-transposaseprotein[Frankiasp.CcI3]	Francci3_1018	216.769	1164	0	700	216.769	216.769
hypotheticalproteinFrancci3_1019[Frankiasp.CcI3]	Francci3_1019	234.142	351	0	228	234.142	234.142
phosphoribosylglycinamideformyltransferase[Frankiasp.CcI3]	Francci3_1020	174.766	594	288	288	174.766	174.766
hypotheticalproteinFrancci3_1021[Frankiasp.CcI3]	Francci3_1021	226.954	675	425	425	226.954	226.954
XREfamilytranscriptionalregulator[Frankiasp.CcI3]	Francci3_1022	201.975	1326	743	743	201.975	201.975
hypotheticalproteinFrancci3_1023[Frankiasp.CcI3]	Francci3_1023	161.347	315	141	141	161.347	161.347
hypotheticalproteinFrancci3_1024[Frankiasp.CcI3]	Francci3_1024	104.44	390	113	113	104.44	104.44
XREfamilytranscriptionalregulator[Frankiasp.CcI3]	Francci3_1025	140.966	381	149	149	140.966	140.966
hypotheticalproteinFrancci3_1026[Frankiasp.CcI3]	Francci3_1026	139.732	405	157	157	139.732	139.732
hypotheticalproteinFrancci3_1027[Frankiasp.CcI3]	Francci3_1027	199.002	288	159	159	199.002	199.002
celldivisionFtsK/SpoIIIE[Frankiasp.CcI3]	Francci3_1028	140.947	1560	610	610	140.947	140.947
hypotheticalproteinFrancci3_1029[Frankiasp.CcI3]	Francci3_1029	259.528	225	162	162	259.528	259.528
hypotheticalproteinFrancci3_1030[Frankiasp.CcI3]	Francci3_1030	120.991	1719	577	577	120.991	120.991
excisionase/Xis,DNA-binding[Frankiasp.CcI3]	Francci3_1031	57.3032	195	31	31	57.3032	57.3032
hypotheticalproteinFrancci3_1032[Frankiasp.CcI3]	Francci3_1032	142.981	300	119	119	142.981	142.981
ABCtransporterrelated[Frankiasp.CcI3]	Francci3_1034	152.235	3966	1675	1675	152.235	152.235
hypotheticalproteinFrancci3_1035[Frankiasp.CcI3]	Francci3_1035	574.44	315	502	502	574.44	574.44
hypotheticalproteinFrancci3_1036[Frankiasp.CcI3]	Francci3_1036	276.447	738	566	566	276.447	276.447
polysaccharidedeacetylase[Frankiasp.CcI3]	Francci3_1037	80.5462	810	181	181	80.5462	80.5462
aldehydedehydrogenase[Frankiasp.CcI3]	Francci3_1038	123.546	1593	546	546	123.546	123.546
twocomponentLuxRfamilytranscriptionalregulator[Frankiasp.CcI3]	Francci3_1039	179.976	717	358	358	179.976	179.976
oligoribonuclease[Frankiasp.CcI3]	Francci3_1040	242.218	753	506	506	242.218	242.218
hypotheticalproteinFrancci3_1041[Frankiasp.CcI3]	Francci3_1041	257.78	495	354	354	257.78	257.78
endopeptidaseLa[Frankiasp.CcI3]	Francci3_1042	117.452	801	261	261	117.452	117.452
hypotheticalproteinFrancci3_1043[Frankiasp.CcI3]	Francci3_1043	186.903	297	0	154	186.903	186.903
hypotheticalproteinFrancci3_1044[Frankiasp.CcI3]	Francci3_1044	191.982	552	294	294	191.982	191.982
hypotheticalproteinFrancci3_1045[Frankiasp.CcI3]	Francci3_1045	238.802	480	318	318	238.802	238.802
putativeDNA-bindingprotein[Frankiasp.CcI3]	Francci3_1046	172.036	264	126	126	172.036	172.036
endopeptidaseLa[Frankiasp.CcI3]	Francci3_1047	232.91	390	252	252	232.91	232.91
Pirin-like[Frankiasp.CcI3]	Francci3_1048	306.145	969	823	823	306.145	306.145
high-affinitynickel-transporter[Frankiasp.CcI3]	Francci3_1049	538.28	1125	1680	1680	538.28	538.28
hypotheticalproteinFrancci3_1050[Frankiasp.CcI3]	Francci3_1050	142.256	4827	1905	1905	142.256	142.256
glycosyltransferase,group1[Frankiasp.CcI3]	Francci3_1051	181.844	1338	675	675	181.844	181.844
hypotheticalproteinFrancci3_1052[Frankiasp.CcI3]	Francci3_1052	159.048	1353	597	597	159.048	159.048
GDP-mannose4,6-dehydratase[Frankiasp.CcI3]	Francci3_1053	639.611	1002	52	1778	639.611	639.611
acyltransferase3[Frankiasp.CcI3]	Francci3_1054	128.198	2016	717	717	128.198	128.198
glycosyltransferasefamilyprotein[Frankiasp.CcI3]	Francci3_1055	138.984	1359	524	524	138.984	138.984
acyltransferase3[Frankiasp.CcI3]	Francci3_1056	115.662	1686	541	541	115.662	115.662
30SribosomalproteinS1[Frankiasp.CcI3]	Francci3_1057	1255.62	1479	5152	5152	1255.62	1255.62
hypotheticalproteinFrancci3_1058[Frankiasp.CcI3]	Francci3_1058	181.213	183	92	92	181.213	181.213
glutathioneperoxidase[Frankiasp.CcI3]	Francci3_1059	503.43	537	750	750	503.43	503.43
hypotheticalproteinFrancci3_1060[Frankiasp.CcI3]	Francci3_1060	172.377	1056	505	505	172.377	172.377
hypotheticalproteinFrancci3_1061[Frankiasp.CcI3]	Francci3_1061	151.355	1005	422	422	151.355	151.355
membraneprotein[Frankiasp.CcI3]	Francci3_1062	147.654	1848	757	757	147.654	147.654
carnitineO-acetyltransferase[Frankiasp.CcI3]	Francci3_1063	161.484	1875	840	840	161.484	161.484
hypotheticalproteinFrancci3_1064[Frankiasp.CcI3]	Francci3_1064	238.079	972	642	642	238.079	238.079
hypotheticalproteinFrancci3_1065[Frankiasp.CcI3]	Francci3_1065	327.31	870	790	790	327.31	327.31
hemerythrinHHEcationbindingregion[Frankiasp.CcI3]	Francci3_1066	4392.13	465	5666	5666	4392.13	4392.13
hypotheticalproteinFrancci3_1067[Frankiasp.CcI3]	Francci3_1067	134.016	624	232	232	134.016	134.016
hypotheticalproteinFrancci3_1068[Frankiasp.CcI3]	Francci3_1068	147.245	612	250	250	147.245	147.245
hydrogenaseexpression/formationproteinHypE[Frankiasp.CcI3]	Francci3_1069	88.2471	1062	260	260	88.2471	88.2471
hydrogenaseexpression/formationproteinHypD[Frankiasp.CcI3]	Francci3_1070	94.4283	1107	290	290	94.4283	94.4283
hydrogenaseassemblychaperonehypC/hupF[Frankiasp.CcI3]	Francci3_1071	126.543	282	99	99	126.543	126.543
(NiFe)hydrogenasematurationproteinHypF[Frankiasp.CcI3]	Francci3_1072	100.056	2547	707	707	100.056	100.056
NHLrepeat-containingprotein[Frankiasp.CcI3]	Francci3_1073	108.567	1089	328	328	108.567	108.567
hypotheticalproteinFrancci3_1074[Frankiasp.CcI3]	Francci3_1074	72.3216	1251	251	251	72.3216	72.3216
peptidaseM52,hydrogenuptakeprotein[Frankiasp.CcI3]	Francci3_1075	87.7299	567	138	138	87.7299	87.7299
hydrogen:quinoneoxidoreductase[Frankiasp.CcI3]	Francci3_1076	105.581	1608	471	471	105.581	105.581
hydrogenase(NiFe)smallsubunit(hydA)[Frankiasp.CcI3]	Francci3_1077	122.748	972	331	331	122.748	122.748
putativehydrogenasenickelincorporationprotein[Frankiasp.CcI3]	Francci3_1078	128.535	516	184	184	128.535	128.535
hydrogenaseaccessoryproteinHypB[Frankiasp.CcI3]	Francci3_1079	187.082	894	464	464	187.082	187.082
hypotheticalproteinFrancci3_1080[Frankiasp.CcI3]	Francci3_1080	264.334	300	220	220	264.334	264.334
hypotheticalproteinFrancci3_1081[Frankiasp.CcI3]	Francci3_1081	83.9682	1305	304	304	83.9682	83.9682
hypotheticalproteinFrancci3_1082[Frankiasp.CcI3]	Francci3_1082	87.2016	4332	1048	1048	87.2016	87.2016
hypotheticalproteinFrancci3_1083[Frankiasp.CcI3]	Francci3_1083	134.638	1269	474	474	134.638	134.638
hypotheticalproteinFrancci3_1084[Frankiasp.CcI3]	Francci3_1084	131.774	2016	737	737	131.774	131.774
FADlinkedoxidase-like[Frankiasp.CcI3]	Francci3_1085	263.632	1437	1051	1051	263.632	263.632
helicase-like[Frankiasp.CcI3]	Francci3_1086	131.588	2490	909	909	131.588	131.588
hypotheticalproteinFrancci3_1087[Frankiasp.CcI3]	Francci3_1087	107.773	495	19	148	107.773	107.773
transposase,IS4[Frankiasp.CcI3]	Francci3_1089	70.3703	1173	112	229	70.3703	70.3703
hypotheticalproteinFrancci3_1090[Frankiasp.CcI3]	Francci3_1090	320.405	198	176	176	320.405	320.405
death-on-curingprotein[Frankiasp.CcI3]	Francci3_1091	105.961	381	112	112	105.961	105.961
hypotheticalproteinFrancci3_1092[Frankiasp.CcI3]	Francci3_1092	109.129	327	99	99	109.129	109.129
hypotheticalproteinFrancci3_1093[Frankiasp.CcI3]	Francci3_1093	103.887	687	198	198	103.887	103.887
hypotheticalproteinFrancci3_1094[Frankiasp.CcI3]	Francci3_1094	155.873	444	192	192	155.873	155.873
phageintegrase[Frankiasp.CcI3]	Francci3_1095	113.23	729	229	229	113.23	113.23
hypotheticalproteinFrancci3_1096[Frankiasp.CcI3]	Francci3_1096	230.58	519	42	332	230.58	230.58
hypotheticalproteinFrancci3_1097[Frankiasp.CcI3]	Francci3_1097	163.269	1998	905	905	163.269	163.269
purinephosphorylasesfamilyprotein1[Frankiasp.CcI3]	Francci3_1098	155.491	1173	506	506	155.491	155.491
NUDIXhydrolase[Frankiasp.CcI3]	Francci3_1099	125.439	750	261	261	125.439	125.439
hypotheticalproteinFrancci3_1101[Frankiasp.CcI3]	Francci3_1101	48.7835	399	54	54	48.7835	48.7835
putativeDNAmethyltransferase[Frankiasp.CcI3]	Francci3_1102	132.811	3303	1217	1217	132.811	132.811
hypotheticalproteinFrancci3_1103[Frankiasp.CcI3]	Francci3_1103	210.266	600	350	350	210.266	210.266
transposaseIS66[Frankiasp.CcI3]	Francci3_1104	198.28	1218	670	670	198.28	198.28
hypotheticalproteinFrancci3_1105[Frankiasp.CcI3]	Francci3_1105	260.83	1440	1042	1042	260.83	260.83
transposase,IS4[Frankiasp.CcI3]	Francci3_1106	184.233	540	276	276	184.233	184.233
transposase[Frankiasp.CcI3]	Francci3_1107	227.196	1650	1040	1040	227.196	227.196
transposase,IS4[Frankiasp.CcI3]	Francci3_1108	205	1215	691	691	205	205
transposase,IS4[Frankiasp.CcI3]	Francci3_1109	240.734	837	21	559	240.734	240.734
hypotheticalproteinFrancci3_1110[Frankiasp.CcI3]	Francci3_1110	85.2429	444	0	105	85.2429	85.2429
cytochromeP450[Frankiasp.CcI3]	Francci3_1111	141.682	1038	408	408	141.682	141.682
aspartate1-decarboxylase[Frankiasp.CcI3]	Francci3_1112	199.22	465	257	257	199.22	199.22
methyltransferasetype11[Frankiasp.CcI3]	Francci3_1113	117.148	960	312	312	117.148	117.148
polyketidesynthase-like[Frankiasp.CcI3]	Francci3_1114	163.063	672	304	304	163.063	163.063
acyltransferaseregion[Frankiasp.CcI3]	Francci3_1115	90.2345	747	187	187	90.2345	90.2345
TetRfamilytranscriptionalregulator[Frankiasp.CcI3]	Francci3_1116	125.301	630	219	219	125.301	125.301
hypotheticalproteinFrancci3_1117[Frankiasp.CcI3]	Francci3_1117	195.377	345	187	187	195.377	195.377
majorfacilitatortransporter[Frankiasp.CcI3]	Francci3_1118	165.718	1416	651	651	165.718	165.718
transposase,IS4[Frankiasp.CcI3]	Francci3_1119	121.074	1173	0	394	121.074	121.074
putativeactinorhodintransporter[Frankiasp.CcI3]	Francci3_1120	130.165	360	130	130	130.165	130.165
hypotheticalproteinFrancci3_1121[Frankiasp.CcI3]	Francci3_1121	72.4725	378	76	76	72.4725	72.4725
transposase[Frankiasp.CcI3]	Francci3_1122	158.618	834	0	367	158.618	158.618
hypotheticalproteinFrancci3_1123[Frankiasp.CcI3]	Francci3_1123	219.996	1278	780	780	219.996	219.996
hypotheticalproteinFrancci3_1124[Frankiasp.CcI3]	Francci3_1125	354.867	903	889	889	354.867	354.867
hypotheticalproteinFrancci3_1125[Frankiasp.CcI3]	Francci3_1125	203.6	1041	588	588	203.6	203.6
lanthioninesynthetaseC-like[Frankiasp.CcI3]	Francci3_1126	266.346	1218	900	900	266.346	266.346
lantibioticdehydratase-like[Frankiasp.CcI3]	Francci3_1127	241.004	3090	2066	2066	241.004	241.004
protein-L-isoaspartate(D-aspartate)O-methyltransferase[Frankiasp.CcI3]	Francci3_1128	157.834	1167	511	511	157.834	157.834
hypotheticalproteinFrancci3_1130[Frankiasp.CcI3]	Francci3_1130	187.534	1332	693	693	187.534	187.534
GCN5-relatedN-acetyltransferase[Frankiasp.CcI3]	Francci3_1131	68.5683	573	109	109	68.5683	68.5683
restrictionendonuclease[Frankiasp.CcI3]	Francci3_1132	373.395	1365	1414	1414	373.395	373.395
hypotheticalproteinFrancci3_1133[Frankiasp.CcI3]	Francci3_1133	233.438	315	204	204	233.438	233.438
metaldependentphosphohydrolase[Frankiasp.CcI3]	Francci3_1134	347.324	549	529	529	347.324	347.324
NUDIXhydrolase[Frankiasp.CcI3]	Francci3_1135	196.682	471	257	257	196.682	196.682
XREfamilytranscriptionalregulator[Frankiasp.CcI3]	Francci3_1136	281.062	849	662	662	281.062	281.062
hypotheticalproteinFrancci3_1137[Frankiasp.CcI3]	Francci3_1137	363.068	276	278	278	363.068	363.068
hypotheticalproteinFrancci3_1138[Frankiasp.CcI3]	Francci3_1138	136.076	498	188	188	136.076	136.076
XREfamilytranscriptionalregulator[Frankiasp.CcI3]	Francci3_1139	125.312	489	170	170	125.312	125.312
hypotheticalproteinFrancci3_1140[Frankiasp.CcI3]	Francci3_1140	71.2011	405	80	80	71.2011	71.2011
hypotheticalproteinFrancci3_1141[Frankiasp.CcI3]	Francci3_1141	84.8779	327	77	77	84.8779	84.8779
celldivisionFtsK/SpoIIIE[Frankiasp.CcI3]	Francci3_1142	218.032	1230	744	744	218.032	218.032
hypotheticalproteinFrancci3_1143[Frankiasp.CcI3]	Francci3_1143	81.7033	300	68	68	81.7033	81.7033
phageintegrase[Frankiasp.CcI3]	Francci3_1144	90.3269	1269	318	318	90.3269	90.3269
single-strandDNA-bindingprotein[Frankiasp.CcI3]	Francci3_1145	116.962	678	220	220	116.962	116.962
hypotheticalproteinFrancci3_1146[Frankiasp.CcI3]	Francci3_1146	158.416	2421	1064	1064	158.416	158.416
hypotheticalproteinFrancci3_1147[Frankiasp.CcI3]	Francci3_1147	157.449	1440	629	629	157.449	157.449
putativeABCtransporterATP-bindingprotein[Frankiasp.CcI3]	Francci3_1148	176.266	1683	823	823	176.266	176.266
globin[Frankiasp.CcI3]	Francci3_1149	109.074	423	128	128	109.074	109.074
alphaamylase,catalyticregion[Frankiasp.CcI3]	Francci3_1150	117.503	1905	621	621	117.503	117.503
serinephosphatase[Frankiasp.CcI3]	Francci3_1151	128.398	2142	763	763	128.398	128.398
NmrA-like[Frankiasp.CcI3]	Francci3_1152	223.609	1533	951	951	223.609	223.609
HNHendonuclease[Frankiasp.CcI3]	Francci3_1153	428.216	516	613	613	428.216	428.216
MscSmechanosensitiveionchannel[Frankiasp.CcI3]	Francci3_1154	179.007	1329	660	660	179.007	179.007
twocomponenttranscriptionalregulator[Frankiasp.CcI3]	Francci3_1155	240.304	708	472	472	240.304	240.304
periplasmicsensorsignaltransductionhistidinekinase[Frankiasp.CcI3]	Francci3_1156	100.545	1581	441	441	100.545	100.545
4-alpha-glucanotransferase[Frankiasp.CcI3]	Francci3_1157	108.422	2274	684	684	108.422	108.422
hypotheticalproteinFrancci3_1158[Frankiasp.CcI3]	Francci3_1158	169.586	525	247	247	169.586	169.586
hypotheticalproteinFrancci3_1159[Frankiasp.CcI3]	Francci3_1159	231.251	438	281	281	231.251	231.251
aminopeptidaseN[Frankiasp.CcI3]	Francci3_1160	380.783	2589	2735	2735	380.783	380.783
hypotheticalproteinFrancci3_1161[Frankiasp.CcI3]	Francci3_1161	207.955	1248	720	720	207.955	207.955
ribose-5-phosphateisomeraseB[Frankiasp.CcI3]	Francci3_1162	286.743	489	389	389	286.743	286.743
hypotheticalproteinFrancci3_1163[Frankiasp.CcI3]	Francci3_1163	125.096	729	253	253	125.096	125.096
glycosyltransferasefamilyprotein[Frankiasp.CcI3]	Francci3_1164	147.476	963	394	394	147.476	147.476
hypotheticalproteinFrancci3_1165[Frankiasp.CcI3]	Francci3_1165	96.4484	3969	1062	1062	96.4484	96.4484
hypotheticalproteinFrancci3_1166[Frankiasp.CcI3]	Francci3_1166	230.669	636	407	407	230.669	230.669
glycosyltransferase,group1[Frankiasp.CcI3]	Francci3_1167	89.4199	1818	451	451	89.4199	89.4199
hypotheticalproteinFrancci3_1168[Frankiasp.CcI3]	Francci3_1168	109.455	1449	440	440	109.455	109.455
hypotheticalproteinFrancci3_1169[Frankiasp.CcI3]	Francci3_1169	95.5323	1713	454	454	95.5323	95.5323
GCN5-relatedN-acetyltransferase[Frankiasp.CcI3]	Francci3_1170	146.527	492	200	200	146.527	146.527
CopG-likeDNA-binding[Frankiasp.CcI3]	Francci3_1171	202.837	279	157	157	202.837	202.837
2,5-didehydrogluconatereductase[Frankiasp.CcI3]	Francci3_1172	152.959	846	359	359	152.959	152.959
glucansbiosynthesisprotein[Frankiasp.CcI3]	Francci3_1173	272.192	1266	956	956	272.192	272.192
hypotheticalproteinFrancci3_1174[Frankiasp.CcI3]	Francci3_1174	139.871	786	305	305	139.871	139.871
ABCtransporterrelated[Frankiasp.CcI3]	Francci3_1175	129.086	1170	419	419	129.086	129.086
stageIIsporulationE[Frankiasp.CcI3]	Francci3_1176	191.533	1929	1025	1025	191.533	191.533
putativesecretedprotein[Frankiasp.CcI3]	Francci3_1177	546.465	717	1087	1087	546.465	546.465
AMP-dependentsynthetaseandligase[Frankiasp.CcI3]	Francci3_1178	137.84	2853	1091	1091	137.84	137.84
heatshockproteinHsp20[Frankiasp.CcI3]	Francci3_1179	10754.8	588	17544	17544	10754.8	10754.8
exodeoxyribonucleaseIII[Frankiasp.CcI3]	Francci3_1180	1753.82	915	4452	4452	1753.82	1753.82
bifunctionaldeaminase-reductase-like[Frankiasp.CcI3]	Francci3_1181	334.648	852	791	791	334.648	334.648
hypotheticalproteinFrancci3_1182[Frankiasp.CcI3]	Francci3_1182	95.1202	216	57	57	95.1202	95.1202
FHAdomain-containingprotein[Frankiasp.CcI3]	Francci3_1183	197.258	2688	1471	1471	197.258	197.258
glycosyltransferase,group1[Frankiasp.CcI3]	Francci3_1184	350.855	1239	1206	1206	350.855	350.855
dihydroorotateoxidaseB,catalyticsubunit[Frankiasp.CcI3]	Francci3_1185	174.871	942	457	457	174.871	174.871
hypotheticalproteinFrancci3_1186[Frankiasp.CcI3]	Francci3_1186	227.244	552	348	348	227.244	227.244
hypotheticalproteinFrancci3_1187[Frankiasp.CcI3]	Francci3_1187	196.037	456	248	248	196.037	196.037
methyltransferasetype12[Frankiasp.CcI3]	Francci3_1188	173.904	912	440	440	173.904	173.904
transposase,IS4[Frankiasp.CcI3]	Francci3_1189	37.9281	1302	0	137	37.9281	37.9281
hypotheticalproteinFrancci3_1190[Frankiasp.CcI3]	Francci3_1190	125.96	993	347	347	125.96	125.96
hypotheticalproteinFrancci3_1191[Frankiasp.CcI3]	Francci3_1191	193.714	294	158	158	193.714	193.714
acyl-CoAdehydrogenase-like[Frankiasp.CcI3]	Francci3_1193	135.249	1146	430	430	135.249	135.249
hypotheticalproteinFrancci3_1194[Frankiasp.CcI3]	Francci3_1194	138.069	342	131	131	138.069	138.069
putativetranscriptionalregulator[Frankiasp.CcI3]	Francci3_1195	172.345	1326	634	634	172.345	172.345
hypotheticalproteinFrancci3_1196[Frankiasp.CcI3]	Francci3_1196	253.714	672	473	473	253.714	253.714
hypotheticalproteinFrancci3_1197[Frankiasp.CcI3]	Francci3_1197	156.612	435	189	189	156.612	156.612
HNHendonuclease[Frankiasp.CcI3]	Francci3_1198	27.9965	309	24	24	27.9965	27.9965
putativeATP-bindingprotein[Frankiasp.CcI3]	Francci3_1199	147.879	1638	672	672	147.879	147.879
excisionase/Xis,DNA-binding[Frankiasp.CcI3]	Francci3_1200	225.74	297	186	186	225.74	225.74
hypotheticalproteinFrancci3_1201[Frankiasp.CcI3]	Francci3_1201	288.608	888	711	711	288.608	288.608
excisionase/Xis,DNA-binding[Frankiasp.CcI3]	Francci3_1202	120.152	327	109	109	120.152	120.152
phageintegrase[Frankiasp.CcI3]	Francci3_1203	158.175	1185	520	520	158.175	158.175
triggerfactor[Frankiasp.CcI3]	Francci3_1204	207.287	1452	835	835	207.287	207.287
ClpP1peptidase.Serinepeptidase.MEROPSfamilyS14[Frankiasp.CcI3]	Francci3_1205	608.058	642	1083	1083	608.058	608.058
ATP-dependentClpproteaseproteolyticsubunit[Frankiasp.CcI3]	Francci3_1206	509.719	681	485	963	509.719	509.719
ATP-dependentproteaseATP-bindingsubunit[Frankiasp.CcI3]	Francci3_1207	406.948	1287	1453	1453	406.948	406.948
FolCbifunctionalprotein[Frankiasp.CcI3]	Francci3_1208	136.585	1338	507	507	136.585	136.585
folylpolyglutamatesynthase-like[Frankiasp.CcI3]	Francci3_1209	164.988	1431	655	655	164.988	164.988
nucleosidediphosphatekinase[Frankiasp.CcI3]	Francci3_1210	509.339	414	585	585	509.339	509.339
rodshape-determiningproteinMreB[Frankiasp.CcI3]	Francci3_1211	160.319	1032	459	459	160.319	160.319
rodshape-determiningproteinMreC[Frankiasp.CcI3]	Francci3_1212	227.849	984	622	622	227.849	227.849
rodshape-determiningprotein[Frankiasp.CcI3]	Francci3_1213	288.763	543	435	435	288.763	288.763
peptidoglycanglycosyltransferase[Frankiasp.CcI3]	Francci3_1214	182.697	2190	1110	1110	182.697	182.697
cellcycleprotein[Frankiasp.CcI3]	Francci3_1215	188.977	1236	648	648	188.977	188.977
radicalSAMfamilyprotein[Frankiasp.CcI3]	Francci3_1216	189.593	2040	1073	1073	189.593	189.593
hypotheticalproteinFrancci3_1217[Frankiasp.CcI3]	Francci3_1217	236.459	750	492	492	236.459	236.459
ribonuclease[Frankiasp.CcI3]	Francci3_1218	151.723	3585	1509	1509	151.723	151.723
hypotheticalproteinFrancci3_1219[Frankiasp.CcI3]	Francci3_1219	382.251	645	684	684	382.251	382.251
50SribosomalproteinL21P[Frankiasp.CcI3]	Francci3_1220	433	318	382	382	433	433
50SribosomalproteinL27[Frankiasp.CcI3]	Francci3_1221	513.008	267	380	380	513.008	513.008
GTPaseObgE[Frankiasp.CcI3]	Francci3_1222	238.717	1590	1053	1053	238.717	238.717
gamma-glutamylkinase[Frankiasp.CcI3]	Francci3_1223	108.201	1116	335	335	108.201	108.201
hypotheticalproteinFrancci3_1224[Frankiasp.CcI3]	Francci3_1224	137.033	363	138	138	137.033	137.033
putativeexonuclease[Frankiasp.CcI3]	Francci3_1226	73.2938	3177	646	646	73.2938	73.2938
exodeoxyribonucleaseIsubunitD[Frankiasp.CcI3]	Francci3_1226	164.313	1257	573	573	164.313	164.313
gamma-glutamylphosphatereductase[Frankiasp.CcI3]	Francci3_1227	128.162	1260	448	448	128.162	128.162
malatesynthase[Frankiasp.CcI3]	Francci3_1228	156.508	1626	706	706	156.508	156.508
AAA_5ATPaseassociatedwithvariouscellularactivities[Frankiasp.CcI3]	Francci3_1229	289.09	894	717	717	289.09	289.09
VWAcontainingCoxE-like[Frankiasp.CcI3]	Francci3_1230	77.1161	1449	310	310	77.1161	77.1161
phosphoglucomutase[Frankiasp.CcI3]	Francci3_1231	138.164	1701	652	652	138.164	138.164
nicotinicacidmononucleotideadenylyltransferase[Frankiasp.CcI3]	Francci3_1232	135.477	588	221	221	135.477	135.477
Iojap-relatedprotein[Frankiasp.CcI3]	Francci3_1233	533.06	591	874	874	533.06	533.06
phosphoglyceratemutase[Frankiasp.CcI3]	Francci3_1234	168.109	699	326	326	168.109	168.109
transposase,IS4[Frankiasp.CcI3]	Francci3_1235	267.229	1245	923	923	267.229	267.229
hypotheticalproteinFrancci3_1236[Frankiasp.CcI3]	Francci3_1236	355.092	672	662	662	355.092	355.092
putativetransposase[Frankiasp.CcI3]	Francci3_1237	146.544	519	211	211	146.544	146.544
hypotheticalproteinFrancci3_1238[Frankiasp.CcI3]	Francci3_1238	313.44	345	300	300	313.44	313.44
short-chaindehydrogenase/reductaseSDR[Frankiasp.CcI3]	Francci3_1239	149.266	780	323	323	149.266	149.266
Poly(3-hydroxybutyrate)depolymerase-like[Frankiasp.CcI3]	Francci3_1240	143.146	1113	442	442	143.146	143.146
beta-lactamase-like[Frankiasp.CcI3]	Francci3_1241	329.66	714	653	653	329.66	329.66
Nitrilase/cyanidehydrataseandapolipoproteinN-acyltransferase[Frankiasp.CcI3]	Francci3_1242	141.216	1215	476	476	141.216	141.216
TetRfamilytranscriptionalregulator[Frankiasp.CcI3]	Francci3_1243	281.051	690	538	538	281.051	281.051
EmrB/QacAfamilydrugresistancetransporter[Frankiasp.CcI3]	Francci3_1244	164.994	1680	764	769	164.994	164.994
hypotheticalproteinFrancci3_1245[Frankiasp.CcI3]	Francci3_1245	427.669	606	716	719	427.669	427.669
hypotheticalproteinFrancci3_1246[Frankiasp.CcI3]	Francci3_1246	157.122	312	136	136	157.122	157.122
hypotheticalproteinFrancci3_1247[Frankiasp.CcI3]	Francci3_1247	654.501	939	1705	1705	654.501	654.501
hypotheticalproteinFrancci3_1248[Frankiasp.CcI3]	Francci3_1248	95.2477	825	218	218	95.2477	95.2477
auxineffluxcarrier[Frankiasp.CcI3]	Francci3_1249	264.254	903	662	662	264.254	264.254
hypotheticalproteinFrancci3_1250[Frankiasp.CcI3]	Francci3_1250	461.492	264	338	338	461.492	461.492
alkane1-monooxygenase[Frankiasp.CcI3]	Francci3_1251	216.859	1230	740	740	216.859	216.859
phospholipid/glycerolacyltransferase[Frankiasp.CcI3]	Francci3_1252	195.029	828	448	448	195.029	195.029
putativeintegralmembraneprotein[Frankiasp.CcI3]	Francci3_1253	92.0644	693	177	177	92.0644	92.0644
hypotheticalproteinFrancci3_1254[Frankiasp.CcI3]	Francci3_1254	205.215	1017	579	579	205.215	205.215
hypotheticalproteinFrancci3_1255[Frankiasp.CcI3]	Francci3_1255	625.684	564	979	979	625.684	625.684
hypotheticalproteinFrancci3_1256[Frankiasp.CcI3]	Francci3_1256	238.455	195	129	129	238.455	238.455
helix-hairpin-helixDNA-binding,class1[Frankiasp.CcI3]	Francci3_1257	93.1674	1269	328	328	93.1674	93.1674
ComEC/Rec2-relatedprotein[Frankiasp.CcI3]	Francci3_1258	108.866	2619	791	791	108.866	108.866
DNApolymeraseIII,deltasubunit[Frankiasp.CcI3]	Francci3_1259	115.489	1005	322	322	115.489	115.489
hypotheticalproteinFrancci3_1260[Frankiasp.CcI3]	Francci3_1260	125.966	372	130	130	125.966	125.966
SSUribosomalproteinS20P[Frankiasp.CcI3]	Francci3_1261	419.196	270	314	314	419.196	419.196
GTP-bindingproteinLepA[Frankiasp.CcI3]	Francci3_1262	232.739	2049	1323	1323	232.739	232.739
coproporphyrinogenIIIoxidase[Frankiasp.CcI3]	Francci3_1263	126.276	1236	433	433	126.276	126.276
heat-inducibletranscriptionrepressor[Frankiasp.CcI3]	Francci3_1264	582.383	1020	1648	1648	582.383	582.383
chaperoneDnaJ[Frankiasp.CcI3]	Francci3_1265	405.671	1140	1283	1283	405.671	405.671
hypotheticalproteinFrancci3_1266[Frankiasp.CcI3]	Francci3_1266	240.824	693	463	463	240.824	240.824
PhoH-likeprotein[Frankiasp.CcI3]	Francci3_1267	201.063	1038	579	579	201.063	201.063
putativemetalloprotease[Frankiasp.CcI3]	Francci3_1268	195.693	606	329	329	195.693	195.693
CBS[Frankiasp.CcI3]	Francci3_1269	213.897	1365	810	810	213.897	213.897
hypotheticalproteinFrancci3_1270[Frankiasp.CcI3]	Francci3_1270	49.9223	426	59	59	49.9223	49.9223
GTP-bindingproteinEra[Frankiasp.CcI3]	Francci3_1271	168.915	924	433	433	168.915	168.915
DNArepairproteinRecO[Frankiasp.CcI3]	#N/A	192.538	732	391	391	192.538	192.538
undecaprenylpyrophosphatesynthetase[Frankiasp.CcI3]	Francci3_1273	233.98	798	518	518	233.98	233.98
antibioticbiosynthesismonooxygenase[Frankiasp.CcI3]	Francci3_1274	71.7137	573	114	114	71.7137	71.7137
glycine--tRNAligase[Frankiasp.CcI3]	Francci3_1275	126.879	3054	1075	1075	126.879	126.879
pyruvatephosphatedikinase[Frankiasp.CcI3]	Francci3_1276	229.6	2694	1716	1716	229.6	229.6
hypotheticalproteinFrancci3_1277[Frankiasp.CcI3]	Francci3_1277	285.239	738	584	584	285.239	285.239
transketolase[Frankiasp.CcI3]	Francci3_1278	382.756	1875	1991	1991	382.756	382.756
hypotheticalproteinFrancci3_1279[Frankiasp.CcI3]	Francci3_1279	409.851	540	614	614	409.851	409.851
hypotheticalproteinFrancci3_1280[Frankiasp.CcI3]	Francci3_1280	385.872	156	167	167	385.872	385.872
deoxyguanosinetriphosphatetriphosphohydrolase-likeprotein[Frankiasp.CcI3]	Francci3_1281	73.6323	1263	258	258	73.6323	73.6323
DNAprimase[Frankiasp.CcI3]	Francci3_1282	310.488	1890	1628	1628	310.488	310.488
sigma38[Frankiasp.CcI3]	Francci3_1283	360.456	1230	1230	1230	360.456	360.456
glycosyltransferase,group1[Frankiasp.CcI3]	Francci3_1284	98.6855	1209	331	331	98.6855	98.6855
hypotheticalproteinFrancci3_1285[Frankiasp.CcI3]	Francci3_1285	183.111	750	381	381	183.111	183.111
glycosyltransferases-like[Frankiasp.CcI3]	Francci3_1286	66.8422	879	163	163	66.8422	66.8422
diguanylatecyclase/phosphodiesterase[Frankiasp.CcI3]	Francci3_1288	168.411	1815	848	848	168.411	168.411
oxidoreductase-like[Frankiasp.CcI3]	Francci3_1289	120.152	1623	541	541	120.152	120.152
proteintyrosinephosphatase[Frankiasp.CcI3]	Francci3_1290	134.716	792	296	296	134.716	134.716
macrocin-O-methyltransferase[Frankiasp.CcI3]	Francci3_1291	77.7695	876	189	189	77.7695	77.7695
hypotheticalproteinFrancci3_1292[Frankiasp.CcI3]	Francci3_1292	53.6121	948	130	141	53.6121	53.6121
glycosyltransferase,group1[Frankiasp.CcI3]	Francci3_1293	164.88	1233	542	564	164.88	164.88
NAD-dependentepimerase/dehydratase[Frankiasp.CcI3]	Francci3_1294	138.458	1083	416	416	138.458	138.458
methyltransferaseFkbM[Frankiasp.CcI3]	Francci3_1295	63.1101	891	156	156	63.1101	63.1101
hypotheticalproteinFrancci3_1296[Frankiasp.CcI3]	Francci3_1296	157.573	1599	699	699	157.573	157.573
methyltransferaseFkbM[Frankiasp.CcI3]	Francci3_1297	91.5199	705	179	179	91.5199	91.5199
glycosyltransferases-like[Frankiasp.CcI3]	Francci3_1298	114.772	1005	320	320	114.772	114.772
methyltransferaseFkbM[Frankiasp.CcI3]	Francci3_1299	140.737	858	335	335	140.737	140.737
heparinaseII/III-like[Frankiasp.CcI3]	Francci3_1300	126.856	2043	719	719	126.856	126.856
glycosyltransferasefamilyprotein[Frankiasp.CcI3]	Francci3_1301	80.4436	1053	235	235	80.4436	80.4436
hypotheticalproteinFrancci3_1302[Frankiasp.CcI3]	Francci3_1302	108.316	1005	302	302	108.316	108.316
methyltransferaseFkbM[Frankiasp.CcI3]	Francci3_1303	104.455	1860	539	539	104.455	104.455
glycosyltransferase,group1[Frankiasp.CcI3]	Francci3_1304	114.171	1326	420	420	114.171	114.171
glycosyltransferasefamilyprotein[Frankiasp.CcI3]	Francci3_1305	152.574	1323	560	560	152.574	152.574
oxidoreductase-like[Frankiasp.CcI3]	Francci3_1306	117.421	2244	731	731	117.421	117.421
GDP-mannose4,6-dehydratase[Frankiasp.CcI3]	Francci3_1307	371.679	1092	37	1126	371.679	371.679
UDP-N-acetylglucosamine2-epimerase[Frankiasp.CcI3]	Francci3_1308	168.698	1188	556	556	168.698	168.698
UDP-glucose/GDP-mannosedehydrogenase[Frankiasp.CcI3]	Francci3_1309	157.716	1353	592	592	157.716	157.716
glycosyltransferase,group1[Frankiasp.CcI3]	Francci3_1310	177.958	1191	588	588	177.958	177.958
glycosyltransferase,group1[Frankiasp.CcI3]	Francci3_1311	87.7931	1359	331	331	87.7931	87.7931
aconitase[Frankiasp.CcI3]	Francci3_1312	233.571	2784	1804	1804	233.571	233.571
inositol-1(or4)-monophosphatase[Frankiasp.CcI3]	Francci3_1313	73.6991	807	165	165	73.6991	73.6991
valyl-tRNAsynthetase[Frankiasp.CcI3]	Francci3_1314	164.677	2712	1239	1239	164.677	164.677
majorfacilitatortransporter[Frankiasp.CcI3]	Francci3_1315	188.177	1383	722	722	188.177	188.177
hypotheticalproteinFrancci3_1316[Frankiasp.CcI3]	Francci3_1316	203.236	564	318	318	203.236	203.236
hypotheticalproteinFrancci3_1317[Frankiasp.CcI3]	Francci3_1317	60.6271	327	55	55	60.6271	60.6271
deoxyuridine5'-triphosphatenucleotidohydrolase[Frankiasp.CcI3]	Francci3_1318	60.9908	591	100	100	60.9908	60.9908
hypotheticalproteinFrancci3_1319[Frankiasp.CcI3]	Francci3_1319	186.791	714	370	370	186.791	186.791
nucleicacidbinding,OB-fold,tRNA/helicase-type[Frankiasp.CcI3]	Francci3_1320	592.377	387	636	636	592.377	592.377
hypotheticalproteinFrancci3_1321[Frankiasp.CcI3]	Francci3_1321	355.893	711	702	702	355.893	355.893
TrkA-like[Frankiasp.CcI3]	Francci3_1322	453.159	696	875	875	453.159	453.159
TrkA-like[Frankiasp.CcI3]	Francci3_1323	178.187	795	393	393	178.187	178.187
hypotheticalproteinFrancci3_1324[Frankiasp.CcI3]	Francci3_1324	170.08	2007	947	947	170.08	170.08
deoxyribonuclease/RhorelatedTRAM[Frankiasp.CcI3]	Francci3_1325	69.0443	1467	281	281	69.0443	69.0443
1-deoxy-D-xylulose-5-phosphatesynthase[Frankiasp.CcI3]	Francci3_1326	187.737	1968	1025	1025	187.737	187.737
hypotheticalproteinFrancci3_1327[Frankiasp.CcI3]	Francci3_1327	171.803	984	469	469	171.803	171.803
hypotheticalproteinFrancci3_1328[Frankiasp.CcI3]	Francci3_1328	188.655	663	347	347	188.655	188.655
3-hydroxyacyl-CoAdehydrogenase[Frankiasp.CcI3]	Francci3_1329	150.19	2148	895	895	150.19	150.19
Acetyl-CoAC-acyltransferase[Frankiasp.CcI3]	Francci3_1330	269.82	1209	905	905	269.82	269.82
3'-5'exonuclease[Frankiasp.CcI3]	Francci3_1331	188.65	1284	672	672	188.65	188.65
hypotheticalproteinFrancci3_1332[Frankiasp.CcI3]	Francci3_1332	119.05	654	216	216	119.05	119.05
hypotheticalproteinFrancci3_1333[Frankiasp.CcI3]	Francci3_1333	184.437	471	241	241	184.437	184.437
uroporphyrinogendecarboxylase[Frankiasp.CcI3]	Francci3_1334	183.8	1110	566	566	183.8	183.8
protoporphyrinogenoxidase[Frankiasp.CcI3]	Francci3_1335	171.827	1416	675	675	171.827	171.827
chloritedismutase[Frankiasp.CcI3]	Francci3_1336	201.979	696	390	390	201.979	201.979
hypotheticalproteinFrancci3_1337[Frankiasp.CcI3]	Francci3_1337	74.9665	351	73	73	74.9665	74.9665
undecaprenyl-phosphategalactosephosphotransferase[Frankiasp.CcI3]	Francci3_1338	192.156	1662	663	886	192.156	192.156
adenylylsulfatekinase[Frankiasp.CcI3]	Francci3_1339	144.324	1521	609	609	144.324	144.324
inositolmonophosphatase[Frankiasp.CcI3]	Francci3_1340	139.66	813	315	315	139.66	139.66
sulfateadenylyltransferasesubunit2[Frankiasp.CcI3]	Francci3_1341	239.91	915	609	609	239.91	239.91
sulfateadenylyltransferasesubunit1[Frankiasp.CcI3]	Francci3_1342	323.107	1245	1116	1116	323.107	323.107
hypotheticalproteinFrancci3_1343[Frankiasp.CcI3]	Francci3_1343	117.075	2226	723	723	117.075	117.075
hypotheticalproteinFrancci3_1344[Frankiasp.CcI3]	Francci3_1344	97.1441	282	76	76	97.1441	97.1441
hypotheticalproteinFrancci3_1345[Frankiasp.CcI3]	Francci3_1345	88.1406	822	201	201	88.1406	88.1406
AFG1-likeATPase[Frankiasp.CcI3]	Francci3_1346	94.6465	1173	308	308	94.6465	94.6465
malto-oligosyltrehalosetrehalohydrolase[Frankiasp.CcI3]	Francci3_1347	166.473	1782	823	823	166.473	166.473
hypotheticalproteinFrancci3_1348[Frankiasp.CcI3]	Francci3_1348	89.2217	303	75	75	89.2217	89.2217
malto-oligosyltrehalosesynthase[Frankiasp.CcI3]	Francci3_1349	112.642	2496	780	780	112.642	112.642
glycogendebranchingproteinGlgX[Frankiasp.CcI3]	Francci3_1350	178.604	2331	1155	1155	178.604	178.604
hypotheticalproteinFrancci3_1351[Frankiasp.CcI3]	Francci3_1351	294.994	435	356	356	294.994	294.994
SPFHdomain-containingprotein/band7familyprotein[Frankiasp.CcI3]	Francci3_1352	171.264	945	449	449	171.264	171.264
hypotheticalproteinFrancci3_1353[Frankiasp.CcI3]	Francci3_1353	130.109	543	196	196	130.109	130.109
hypotheticalproteinFrancci3_1354[Frankiasp.CcI3]	Francci3_1354	441.374	294	360	360	441.374	441.374
isochorismatasehydrolase[Frankiasp.CcI3]	Francci3_1355	449.956	588	734	734	449.956	449.956
hypotheticalproteinFrancci3_1356[Frankiasp.CcI3]	Francci3_1356	112.142	810	252	252	112.142	112.142
cellwallhydrolase/autolysin[Frankiasp.CcI3]	Francci3_1357	73.2633	861	175	175	73.2633	73.2633
anthranilatesynthasecomponentI/chorismate-bindingprotein[Frankiasp.CcI3]	Francci3_1358	204.817	1290	733	733	204.817	204.817
sporulationandcelldivisionproteinSsgA[Frankiasp.CcI3]	Francci3_1359	717.574	432	860	860	717.574	717.574
histidinetriad(HIT)protein[Frankiasp.CcI3]	Francci3_1360	255.867	579	411	411	255.867	255.867
elongationfactorG[Frankiasp.CcI3]	Francci3_1361	127.298	2169	766	766	127.298	127.298
CDP-diacylglycerolinositol3-phosphatidyltransferase[Frankiasp.CcI3]	Francci3_1362	215.46	798	477	477	215.46	215.46
lipidAbiosynthesislauroylacyltransferase[Frankiasp.CcI3]	Francci3_1363	130.814	879	319	319	130.814	130.814
phosphatidylinositolalpha-mannosyltransferase[Frankiasp.CcI3]	Francci3_1364	88.6467	1167	287	287	88.6467	88.6467
hypotheticalproteinFrancci3_1365[Frankiasp.CcI3]	Francci3_1365	80.3225	543	121	121	80.3225	80.3225
pyridoxinebiosynthesisprotein[Frankiasp.CcI3]	Francci3_1366	250.735	933	649	649	250.735	250.735
glutamineamidotransferasesubunitPdxT[Frankiasp.CcI3]	Francci3_1367	252.319	600	420	420	252.319	252.319
hypotheticalproteinFrancci3_1368[Frankiasp.CcI3]	Francci3_1368	425.299	756	892	892	425.299	425.299
Hollidayjunctionresolvase[Frankiasp.CcI3]	Francci3_1369	181.964	519	262	262	181.964	181.964
HollidayjunctionDNAhelicasesubunitRuvA[Frankiasp.CcI3]	Francci3_1370	90.1139	744	186	186	90.1139	90.1139
HollidayjunctionDNAhelicaseB[Frankiasp.CcI3]	Francci3_1371	186.941	1047	543	543	186.941	186.941
proteintranslocasesubunityajC[Frankiasp.CcI3]	Francci3_1372	174.836	468	227	227	174.836	174.836
preproteintranslocasesubunitSecD[Frankiasp.CcI3]	Francci3_1373	206.906	1824	1047	1047	206.906	206.906
preproteintranslocasesubunitSecF[Frankiasp.CcI3]	Francci3_1374	298.121	1197	990	990	298.121	298.121
adeninephosphoribosyltransferase[Frankiasp.CcI3]	Francci3_1375	188.81	567	297	297	188.81	188.81
(p)ppGppsynthetaseI[Frankiasp.CcI3]	Francci3_1376	313.676	2589	2253	2253	313.676	313.676
(p)ppGppsynthetaseI[Frankiasp.CcI3]	Francci3_1377	235.324	2244	1465	1465	235.324	235.324
CutA1divalentiontoleranceprotein[Frankiasp.CcI3]	Francci3_1378	267.861	327	243	243	267.861	267.861
XREfamilytranscriptionalregulator[Frankiasp.CcI3]	Francci3_1379	185.431	1524	784	784	185.431	185.431
typeIIIrestrictionenzyme,ressubunit[Frankiasp.CcI3]	Francci3_1380	115.362	1806	578	578	115.362	115.362
peptidyl-prolylcis-transisomerase,cyclophilintype[Frankiasp.CcI3]	Francci3_1381	171.411	879	418	418	171.411	171.411
seryl-tRNAsynthetase[Frankiasp.CcI3]	Francci3_1382	167.242	1263	586	586	167.242	167.242
phytoenesynthase[Frankiasp.CcI3]	Francci3_1383	191.89	1020	543	543	191.89	191.89
vonWillebrandfactor,typeA[Frankiasp.CcI3]	Francci3_1384	108.512	960	289	289	108.512	108.512
hypotheticalproteinFrancci3_1385[Frankiasp.CcI3]	Francci3_1385	50.32	1053	147	147	50.32	50.32
AAA_3ATPaseassociatedwithvariouscellularactivities[Frankiasp.CcI3]	Francci3_1386	117.229	1110	361	361	117.229	117.229
amineoxidase[Frankiasp.CcI3]	Francci3_1387	164.017	1512	688	688	164.017	164.017
polyprenylsynthetase[Frankiasp.CcI3]	Francci3_1388	91.3911	1905	483	483	91.3911	91.3911
5,10-methylenetetrahydrofolatereductase[Frankiasp.CcI3]	Francci3_1389	254.77	897	634	634	254.77	254.77
hypotheticalproteinFrancci3_1390[Frankiasp.CcI3]	Francci3_1390	264.913	249	183	183	264.913	264.913
CDP-alcoholphosphatidyltransferase[Frankiasp.CcI3]	Francci3_1391	173.313	834	401	401	173.313	173.313
FADdependentoxidoreductase[Frankiasp.CcI3]	Francci3_1392	106.586	1488	440	440	106.586	106.586
glycosyltransferasefamilyprotein[Frankiasp.CcI3]	Francci3_1393	128.951	1188	425	425	128.951	128.951
hypotheticalproteinFrancci3_1394[Frankiasp.CcI3]	Francci3_1394	83.5839	828	192	192	83.5839	83.5839
GCN5-relatedN-acetyltransferase[Frankiasp.CcI3]	Francci3_1395	177.917	780	385	385	177.917	177.917
FADdependentoxidoreductase[Frankiasp.CcI3]	Francci3_1396	71.2856	2685	531	531	71.2856	71.2856
spheroidenemonooxygenase[Frankiasp.CcI3]	Francci3_1397	111.431	744	230	230	111.431	111.431
SARPfamilytranscriptionalregulator[Frankiasp.CcI3]	Francci3_1398	116.693	3960	1282	1282	116.693	116.693
hypotheticalproteinFrancci3_1399[Frankiasp.CcI3]	Francci3_1399	84.9855	738	174	174	84.9855	84.9855
hypotheticalproteinFrancci3_1400[Frankiasp.CcI3]	Francci3_1400	168.437	642	300	300	168.437	168.437
methyltransferasetype11[Frankiasp.CcI3]	Francci3_1401	148.084	813	334	334	148.084	148.084
hypotheticalproteinFrancci3_1402[Frankiasp.CcI3]	Francci3_1402	357.825	411	408	408	357.825	357.825
transglutaminase-like[Frankiasp.CcI3]	Francci3_1403	169.144	2553	1198	1198	169.144	169.144
hypotheticalproteinFrancci3_1404[Frankiasp.CcI3]	Francci3_1404	107.135	1440	428	428	107.135	107.135
AAA_3ATPaseassociatedwithvariouscellularactivities[Frankiasp.CcI3]	Francci3_1405	320.872	1029	916	916	320.872	320.872
celldivisionproteinMraZ[Frankiasp.CcI3]	Francci3_1406	1053.83	432	1263	1263	1053.83	1053.83
methyltransferase[Frankiasp.CcI3]	Francci3_1407	170.526	966	457	457	170.526	170.526
hypotheticalproteinFrancci3_1408[Frankiasp.CcI3]	Francci3_1408	77.9363	666	144	144	77.9363	77.9363
peptidoglycanglycosyltransferase[Frankiasp.CcI3]	Francci3_1409	152.025	2013	849	849	152.025	152.025
UDP-N-acetylmuramoylalanyl-D-glutamate--2,6-diaminopimelateligase[Frankiasp.CcI3]	Francci3_1410	109.349	1635	496	496	109.349	109.349
UDP-N-acetylmuramoyl-tripeptide--D-alanyl-D-alanineligase[Frankiasp.CcI3]	Francci3_1411	115.787	1404	451	451	115.787	115.787
phospho-N-acetylmuramoyl-pentapeptide-transferase[Frankiasp.CcI3]	Francci3_1412	131.965	1068	391	391	131.965	131.965
UDP-N-acetylmuramoylalanine--D-glutamateligase[Frankiasp.CcI3]	Francci3_1413	94.9505	1416	373	373	94.9505	94.9505
cellcycleprotein[Frankiasp.CcI3]	Francci3_1414	174.005	1593	769	769	174.005	174.005
UDP-N-acetylglucosamine--N-acetylmuramyl-(pentapeptide)pyrophosphoryl-undecaprenolN-acetylglucosaminetransferase[Frankiasp.CcI3]	Francci3_1415	172.101	1131	540	540	172.101	172.101
hypotheticalproteinFrancci3_1416[Frankiasp.CcI3]	Francci3_1416	150.59	450	188	188	150.59	150.59
UDP-N-acetylmuramate--L-alanineligase[Frankiasp.CcI3]	Francci3_1417	183.453	1509	768	768	183.453	183.453
celldivisionproteinFtsZ[Frankiasp.CcI3]	Francci3_1418	180.107	1491	745	745	180.107	180.107
hypotheticalproteinFrancci3_1419[Frankiasp.CcI3]	Francci3_1419	214.482	684	407	407	214.482	214.482
hypotheticalproteinFrancci3_1420[Frankiasp.CcI3]	Francci3_1420	131.578	1041	380	380	131.578	131.578
hypotheticalproteinFrancci3_1421[Frankiasp.CcI3]	Francci3_1421	290.154	564	454	454	290.154	290.154
hypotheticalproteinFrancci3_1422[Frankiasp.CcI3]	Francci3_1422	257.854	267	191	191	257.854	257.854
hypotheticalproteinFrancci3_1423[Frankiasp.CcI3]	Francci3_1423	166.014	951	438	438	166.014	166.014
isoleucyl-tRNAsynthetase[Frankiasp.CcI3]	Francci3_1424	108.698	3210	968	968	108.698	108.698
signalpeptidaseII[Frankiasp.CcI3]	Francci3_1425	225.433	606	379	379	225.433	225.433
ribosomallargesubunitpseudouridinesynthaseD[Frankiasp.CcI3]	Francci3_1426	122.065	942	319	319	122.065	122.065
hypotheticalproteinFrancci3_1427[Frankiasp.CcI3]	Francci3_1427	74.5541	1083	224	224	74.5541	74.5541
hypotheticalproteinFrancci3_1428[Frankiasp.CcI3]	Francci3_1428	275.701	723	553	553	275.701	275.701
ABCtransporterrelated[Frankiasp.CcI3]	Francci3_1429	170.309	963	455	455	170.309	170.309
hypotheticalproteinFrancci3_1430[Frankiasp.CcI3]	Francci3_1430	65.8483	843	154	154	65.8483	65.8483
hypotheticalproteinFrancci3_1431[Frankiasp.CcI3]	Francci3_1431	99.8036	744	206	206	99.8036	99.8036
peptidaseS16,lon-like[Frankiasp.CcI3]	Francci3_1432	205.593	675	385	385	205.593	205.593
hypotheticalproteinFrancci3_1433[Frankiasp.CcI3]	Francci3_1433	152.388	492	208	208	152.388	152.388
hypotheticalproteinFrancci3_1434[Frankiasp.CcI3]	Francci3_1434	135.229	2319	870	870	135.229	135.229
hypotheticalproteinFrancci3_1435[Frankiasp.CcI3]	Francci3_1435	337.485	204	191	191	337.485	337.485
hypotheticalproteinFrancci3_1436[Frankiasp.CcI3]	Francci3_1436	229.223	1041	662	662	229.223	229.223
hypotheticalproteinFrancci3_1437[Frankiasp.CcI3]	Francci3_1437	103.679	744	214	214	103.679	103.679
bifunctionalRNaseH/acidphosphatase[Frankiasp.CcI3]	Francci3_1438	127.76	1137	403	403	127.76	127.76
hypotheticalproteinFrancci3_1439[Frankiasp.CcI3]	Francci3_1439	263.589	387	283	283	263.589	263.589
hypotheticalproteinFrancci3_1440[Frankiasp.CcI3]	Francci3_1440	169.815	900	424	424	169.815	169.815
hypotheticalproteinFrancci3_1441[Frankiasp.CcI3]	Francci3_1441	83.0837	282	65	65	83.0837	83.0837
hypotheticalproteinFrancci3_1442[Frankiasp.CcI3]	Francci3_1442	170.215	180	85	85	170.215	170.215
prevent-host-deathprotein[Frankiasp.CcI3]	Francci3_1443	166.136	243	112	112	166.136	166.136
hypotheticalproteinFrancci3_1444[Frankiasp.CcI3]	Francci3_1444	104.48	552	160	160	104.48	104.48
thioesterasesuperfamilyprotein[Frankiasp.CcI3]	Francci3_1445	105.499	615	180	180	105.499	105.499
serine/threonineproteinkinase[Frankiasp.CcI3]	Francci3_1446	150.793	1941	812	812	150.793	150.793
putativetransglycosylaseassociatedprotein[Frankiasp.CcI3]	Francci3_1447	242.707	300	202	202	242.707	242.707
beta-lactamase-like[Frankiasp.CcI3]	Francci3_1448	285.707	651	516	516	285.707	285.707
zinc-bindingalcoholdehydrogenase[Frankiasp.CcI3]	Francci3_1449	197.274	1089	596	596	197.274	197.274
cobyrinicacida,c-diamidesynthase[Frankiasp.CcI3]	Francci3_1450	163.115	990	448	448	163.115	163.115
hypotheticalproteinFrancci3_1451[Frankiasp.CcI3]	Francci3_1451	133.734	690	256	256	133.734	133.734
condensinsubunitScpA[Frankiasp.CcI3]	Francci3_1452	113.667	945	298	298	113.667	113.667
condensinsubunitScpB[Frankiasp.CcI3]	Francci3_1453	115.771	576	185	185	115.771	115.771
ribosomallargesubunitpseudouridinesynthaseB[Frankiasp.CcI3]	Francci3_1454	169.542	759	357	357	169.542	169.542
prephenatedehydrogenase[Frankiasp.CcI3]	Francci3_1455	147.356	1113	455	455	147.356	147.356
cytidylatekinase[Frankiasp.CcI3]	Francci3_1456	291.67	807	653	653	291.67	291.67
phospholipid/glycerolacyltransferase[Frankiasp.CcI3]	Francci3_1457	153.237	828	352	352	153.237	153.237
smallGTP-bindingproteindomain-containingprotein[Frankiasp.CcI3]	Francci3_1458	78.5419	1464	319	319	78.5419	78.5419
hypotheticalproteinFrancci3_1459[Frankiasp.CcI3]	Francci3_1459	184.849	585	300	300	184.849	184.849
peptidaseC60,sortaseAandB[Frankiasp.CcI3]	Francci3_1460	117.051	930	302	302	117.051	117.051
NLP/P60[Frankiasp.CcI3]	Francci3_1461	210.184	1101	642	642	210.184	210.184
CDP-diacylglycerol-phosphatidylglycerolphosphatidyltransferase[Frankiasp.CcI3]	Francci3_1462	156.848	609	265	265	156.848	156.848
nucleotidyltransferase[Frankiasp.CcI3]	Francci3_1463	149.864	2487	1034	1034	149.864	149.864
hypotheticalproteinFrancci3_1464[Frankiasp.CcI3]	Francci3_1464	108.177	903	271	271	108.177	108.177
hypotheticalproteinFrancci3_1465[Frankiasp.CcI3]	Francci3_1465	69.2767	333	64	64	69.2767	69.2767
hypotheticalproteinFrancci3_1466[Frankiasp.CcI3]	Francci3_1466	141.998	891	351	351	141.998	141.998
glycinecleavagesystemproteinH[Frankiasp.CcI3]	Francci3_1467	209.083	381	221	221	209.083	209.083
FHAdomain-containingprotein[Frankiasp.CcI3]	Francci3_1468	334.049	546	506	506	334.049	334.049
MerRfamilytranscriptionalregulator[Frankiasp.CcI3]	Francci3_1469	187.418	777	404	404	187.418	187.418
hypotheticalproteinFrancci3_1470[Frankiasp.CcI3]	Francci3_1470	774.312	486	1044	1044	774.312	774.312
MerRfamilytranscriptionalregulator[Frankiasp.CcI3]	Francci3_1471	287.192	615	490	490	287.192	287.192
daunorubicinresistanceABCtransporterATP-bindingsubunit[Frankiasp.CcI3]	Francci3_1472	166.985	1116	517	517	166.985	166.985
hypotheticalproteinFrancci3_1473[Frankiasp.CcI3]	Francci3_1473	224.283	810	504	504	224.283	224.283
hypotheticalproteinFrancci3_1474[Frankiasp.CcI3]	Francci3_1474	65.7673	570	104	104	65.7673	65.7673
celldivisionFtsK/SpoIIIE[Frankiasp.CcI3]	Francci3_1475	97.2554	3306	892	892	97.2554	97.2554
hypotheticalproteinFrancci3_1476[Frankiasp.CcI3]	Francci3_1476	104.77	1242	361	361	104.77	104.77
hypotheticalproteinFrancci3_1477[Frankiasp.CcI3]	Francci3_1477	286.726	264	210	210	286.726	286.726
Alpha,alpha-trehalose-phosphatesynthase(UDP-forming)[Frankiasp.CcI3]	Francci3_1478	190.926	1533	812	812	190.926	190.926
putativephosphohistidinephosphatase,SixA[Frankiasp.CcI3]	Francci3_1480	186.688	558	289	289	186.688	186.688
hypotheticalproteinFrancci3_1481[Frankiasp.CcI3]	Francci3_1481	115.146	360	115	115	115.146	115.146
transcriptionfactorWhiB[Frankiasp.CcI3]	Francci3_1482	139.689	369	143	143	139.689	139.689
rhodanese-likeprotein[Frankiasp.CcI3]	Francci3_1483	186.619	423	219	219	186.619	186.619
cysteinedioxygenasetypeI[Frankiasp.CcI3]	Francci3_1484	85.5229	687	163	163	85.5229	85.5229
hypotheticalproteinFrancci3_1485[Frankiasp.CcI3]	Francci3_1485	212.746	327	193	193	212.746	212.746
putativesignaltransductionhistidinekinase[Frankiasp.CcI3]	Francci3_1486	107.722	1740	520	520	107.722	107.722
twocomponentLuxRfamilytranscriptionalregulator[Frankiasp.CcI3]	Francci3_1487	256.876	696	496	496	256.876	256.876
hypotheticalproteinFrancci3_1488[Frankiasp.CcI3]	Francci3_1488	120.555	894	299	299	120.555	120.555
rhomboid-likeprotein[Frankiasp.CcI3]	Francci3_1489	194.091	897	483	483	194.091	194.091
aminotransferase[Frankiasp.CcI3]	Francci3_1490	201.653	1287	720	720	201.653	201.653
diguanylatecyclase[Frankiasp.CcI3]	Francci3_1491	161.768	1689	758	758	161.768	161.768
methenyltetrahydrofolatecyclohydrolase[Frankiasp.CcI3]	Francci3_1492	177.408	831	409	409	177.408	177.408
hypotheticalproteinFrancci3_1493[Frankiasp.CcI3]	Francci3_1493	195.9	414	225	225	195.9	195.9
hypotheticalproteinFrancci3_1494[Frankiasp.CcI3]	Francci3_1494	200.471	552	307	307	200.471	200.471
TetRfamilytranscriptionalregulator[Frankiasp.CcI3]	Francci3_1495	258.237	603	432	432	258.237	258.237
pyridoxamine5'-phosphateoxidase-related,FMN-binding[Frankiasp.CcI3]	Francci3_1496	205.785	543	310	310	205.785	205.785
hypotheticalproteinFrancci3_1497[Frankiasp.CcI3]	Francci3_1497	315.331	663	580	580	315.331	315.331
biotincarboxylase-like[Frankiasp.CcI3]	Francci3_1498	97.4658	1287	348	348	97.4658	97.4658
hypotheticalproteinFrancci3_1499[Frankiasp.CcI3]	Francci3_1499	209.064	300	174	174	209.064	209.064
amidinotransferase[Frankiasp.CcI3]	Francci3_1500	64.7719	1113	200	200	64.7719	64.7719
hypotheticalproteinFrancci3_1501[Frankiasp.CcI3]	Francci3_1501	235.741	237	155	155	235.741	235.741
PilTprotein-like[Frankiasp.CcI3]	Francci3_1502	271.687	402	303	303	271.687	271.687
hypotheticalproteinFrancci3_1503[Frankiasp.CcI3]	Francci3_1503	129.861	297	107	107	129.861	129.861
4'-phosphopantetheinyltransferase[Frankiasp.CcI3]	Francci3_1504	165.866	891	410	410	165.866	165.866
metallophosphoesterase[Frankiasp.CcI3]	Francci3_1505	288.447	876	701	701	288.447	288.447
hypotheticalproteinFrancci3_1506[Frankiasp.CcI3]	Francci3_1506	494.064	375	514	514	494.064	494.064
hypotheticalproteinFrancci3_1507[Frankiasp.CcI3]	Francci3_1507	501.323	609	847	847	501.323	501.323
stressprotein[Frankiasp.CcI3]	Francci3_1508	273.222	657	498	498	273.222	273.222
hypotheticalproteinFrancci3_1509[Frankiasp.CcI3]	Francci3_1509	98.651	285	78	78	98.651	98.651
hypotheticalproteinFrancci3_1510[Frankiasp.CcI3]	Francci3_1510	144.182	1245	498	498	144.182	144.182
hypotheticalproteinFrancci3_1511[Frankiasp.CcI3]	Francci3_1511	204.107	1902	1077	1077	204.107	204.107
hypotheticalproteinFrancci3_1512[Frankiasp.CcI3]	Francci3_1512	151.036	852	357	357	151.036	151.036
tetratricopeptideTPR_4[Frankiasp.CcI3]	Francci3_1513	104.216	3981	1151	1151	104.216	104.216
hypotheticalproteinFrancci3_1514[Frankiasp.CcI3]	Francci3_1514	139.052	1068	412	412	139.052	139.052
hypotheticalproteinFrancci3_1515[Frankiasp.CcI3]	Francci3_1515	124.982	2388	828	828	124.982	124.982
MerRfamilytranscriptionalregulator[Frankiasp.CcI3]	Francci3_1516	160.599	606	270	270	160.599	160.599
aldo/ketoreductase[Frankiasp.CcI3]	Francci3_1517	131.209	978	356	356	131.209	131.209
cobaltochelatase[Frankiasp.CcI3]	Francci3_1518	126.754	4095	1440	1440	126.754	126.754
nitrite/sulfitereductase,hemoproteinbeta-component,ferrodoxin-like[Frankiasp.CcI3]	Francci3_1519	92.7313	1446	372	372	92.7313	92.7313
precorrin-8Xmethylmutase[Frankiasp.CcI3]	Francci3_1520	94.4831	660	173	173	94.4831	94.4831
precorrin-2C20-methyltransferase/cobalt-factorIIC20-methyltransferase/precorrin-3methyltransferase[Frankiasp.CcI3]	Francci3_1521	135.883	1581	596	596	135.883	135.883
cobalt-precorrin-6xreductase[Frankiasp.CcI3]	Francci3_1522	46.0061	807	103	103	46.0061	46.0061
precorrin-4C11-methyltransferase[Frankiasp.CcI3]	Francci3_1523	89.3656	843	209	209	89.3656	89.3656
hypotheticalproteinFrancci3_1524[Frankiasp.CcI3]	Francci3_1524	173.736	1527	736	736	173.736	173.736
hypotheticalproteinFrancci3_1525[Frankiasp.CcI3]	Francci3_1525	93.9215	852	222	222	93.9215	93.9215
ATPase[Frankiasp.CcI3]	Francci3_1526	232.88	1311	847	847	232.88	232.88
propionyl-CoAcarboxylase[Frankiasp.CcI3]	Francci3_1527	250.639	1674	1164	1164	250.639	250.639
carbamoyl-phosphatesynthaseLchain,ATP-binding[Frankiasp.CcI3]	Francci3_1528	140.913	2205	862	862	140.913	140.913
hypotheticalproteinFrancci3_1529[Frankiasp.CcI3]	Francci3_1529	236.519	762	499	500	236.519	236.519
hypotheticalproteinFrancci3_1530[Frankiasp.CcI3]	Francci3_1530	132.462	732	269	269	132.462	132.462
hypotheticalproteinFrancci3_1531[Frankiasp.CcI3]	Francci3_1531	342.251	396	376	376	342.251	342.251
periplasmicbindingprotein/LacItranscriptionalregulator[Frankiasp.CcI3]	Francci3_1532	767.007	954	977	2030	767.007	767.007
phosphoenolpyruvatephosphomutase[Frankiasp.CcI3]	Francci3_1533	1741.92	639	3088	3088	1741.92	1741.92
hypotheticalproteinFrancci3_1534[Frankiasp.CcI3]	Francci3_1534	1106.16	378	1160	1160	1106.16	1106.16
ATPase[Frankiasp.CcI3]	Francci3_1535	110.21	3843	1175	1175	110.21	110.21
LuxRfamilytranscriptionalregulator[Frankiasp.CcI3]	Francci3_1536	158.413	1074	472	472	158.413	158.413
MMPL[Frankiasp.CcI3]	Francci3_1537	96.8367	2520	677	677	96.8367	96.8367
hypotheticalproteinFrancci3_1538[Frankiasp.CcI3]	Francci3_1538	312.083	462	400	400	312.083	312.083
twin-argininetranslocationpathwaysignal[Frankiasp.CcI3]	Francci3_1539	135.448	1461	549	549	135.448	135.448
methyltransferasetype12[Frankiasp.CcI3]	Francci3_1540	128.51	690	246	246	128.51	128.51
GntRfamilytranscriptionalregulator[Frankiasp.CcI3]	Francci3_1541	167.701	705	328	328	167.701	167.701
hypotheticalproteinFrancci3_1542[Frankiasp.CcI3]	Francci3_1542	137.735	246	94	94	137.735	137.735
LuxRfamilytranscriptionalregulator[Frankiasp.CcI3]	Francci3_1543	494.383	471	646	646	494.383	494.383
alcoholdehydrogenaseGroES-likeprotein[Frankiasp.CcI3]	Francci3_1544	1205.85	333	1114	1114	1205.85	1205.85
hypotheticalproteinFrancci3_1545[Frankiasp.CcI3]	Francci3_1545	4224.67	540	6329	6329	4224.67	4224.67
GCN5-relatedN-acetyltransferase[Frankiasp.CcI3]	Francci3_1546	211.503	801	470	470	211.503	211.503
zinc-bindingalcoholdehydrogenase[Frankiasp.CcI3]	Francci3_1547	374.238	1020	1059	1059	374.238	374.238
hypotheticalproteinFrancci3_1548[Frankiasp.CcI3]	Francci3_1548	168.437	321	150	150	168.437	168.437
butyryl-CoAdehydrogenase[Frankiasp.CcI3]	Francci3_1549	167.531	1164	541	541	167.531	167.531
3-hydroxybutyryl-CoAdehydrogenase[Frankiasp.CcI3]	Francci3_1550	121.844	852	288	288	121.844	121.844
TetRfamilytranscriptionalregulator[Frankiasp.CcI3]	Francci3_1551	109.612	684	208	208	109.612	109.612
helicaseRecD/TraA[Frankiasp.CcI3]	Francci3_1552	154.574	2220	952	952	154.574	154.574
hypotheticalproteinFrancci3_1553[Frankiasp.CcI3]	Francci3_1553	60.0759	228	38	38	60.0759	60.0759
majorfacilitatortransporter[Frankiasp.CcI3]	Francci3_1554	129.591	1833	659	659	129.591	129.591
MerRfamilytranscriptionalregulator[Frankiasp.CcI3]	Francci3_1555	92.9009	582	150	150	92.9009	92.9009
serinephosphatase[Frankiasp.CcI3]	Francci3_1556	196.402	1092	595	595	196.402	196.402
short-chaindehydrogenase/reductaseSDR[Frankiasp.CcI3]	Francci3_1557	183.539	762	388	388	183.539	183.539
cellenvelope-relatedtranscriptionalattenuator[Frankiasp.CcI3]	Francci3_1558	173.846	1638	790	790	173.846	173.846
hypotheticalproteinFrancci3_1559[Frankiasp.CcI3]	Francci3_1559	86.4013	267	64	64	86.4013	86.4013
putativesignaltransductionhistidinekinase[Frankiasp.CcI3]	Francci3_1560	148.507	1767	728	728	148.507	148.507
4-hydroxybutyratecoenzymeAtransferase[Frankiasp.CcI3]	Francci3_1561	180.767	1338	671	671	180.767	180.767
glycosyltransferase,group1[Frankiasp.CcI3]	Francci3_1562	98.6592	1392	381	381	98.6592	98.6592
nucleotidyltransferase[Frankiasp.CcI3]	Francci3_1563	173.242	774	372	372	173.242	173.242
NAD-dependentepimerase/dehydratase[Frankiasp.CcI3]	Francci3_1564	115.304	1041	333	333	115.304	115.304
methyltransferasetype12[Frankiasp.CcI3]	Francci3_1565	125.6	1191	415	415	125.6	125.6
putativesugarnucleotideprocessingenzyme[Frankiasp.CcI3]	Francci3_1566	208.456	1245	720	720	208.456	208.456
glycosyltransferasefamilyprotein[Frankiasp.CcI3]	Francci3_1567	139.627	1092	423	423	139.627	139.627
lipopolysaccharidebiosynthesis[Frankiasp.CcI3]	Francci3_1568	85.8898	768	183	183	85.8898	85.8898
O-antigenpolymerase[Frankiasp.CcI3]	Francci3_1569	108.137	1470	441	441	108.137	108.137
polysaccharidebiosynthesisprotein[Frankiasp.CcI3]	Francci3_1570	76.2409	1494	316	316	76.2409	76.2409
hypotheticalproteinFrancci3_1571[Frankiasp.CcI3]	Francci3_1571	97.7558	1191	323	323	97.7558	97.7558
parallelbeta-helixrepeat-containingprotein[Frankiasp.CcI3]	Francci3_1572	102.129	960	272	272	102.129	102.129
glycosyltransferasefamilyprotein[Frankiasp.CcI3]	Francci3_1573	87.518	972	236	236	87.518	87.518
glycosyltransferase,group1[Frankiasp.CcI3]	Francci3_1574	170.689	1077	510	510	170.689	170.689
hypotheticalproteinFrancci3_1575[Frankiasp.CcI3]	Francci3_1575	95.9152	699	186	186	95.9152	95.9152
glycosyltransferasefamilyprotein[Frankiasp.CcI3]	Francci3_1576	151.529	942	396	396	151.529	151.529
undecaprenyl-phosphategalactosephosphotransferase[Frankiasp.CcI3]	Francci3_1577	121.986	1572	532	532	121.986	121.986
hypotheticalproteinFrancci3_1578[Frankiasp.CcI3]	Francci3_1578	125.613	330	115	115	125.613	125.613
glycosyltransferasefamilyprotein[Frankiasp.CcI3]	Francci3_1579	110.556	864	265	265	110.556	110.556
glycosyltransferasefamilyprotein[Frankiasp.CcI3]	Francci3_1580	88.0579	1797	439	439	88.0579	88.0579
glycosyltransferasefamilyprotein[Frankiasp.CcI3]	Francci3_1581	135.589	1401	527	527	135.589	135.589
hypotheticalproteinFrancci3_1582[Frankiasp.CcI3]	Francci3_1582	86.879	390	94	94	86.879	86.879
hypotheticalproteinFrancci3_1583[Frankiasp.CcI3]	Francci3_1583	129.453	1899	682	682	129.453	129.453
hypotheticalproteinFrancci3_1584[Frankiasp.CcI3]	Francci3_1584	116.156	1263	407	407	116.156	116.156
methyltransferasetype11[Frankiasp.CcI3]	Francci3_1585	164.098	771	351	351	164.098	164.098
glycosyltransferasefamilyprotein[Frankiasp.CcI3]	Francci3_1586	140.672	1335	521	521	140.672	140.672
polysaccharidedeacetylase[Frankiasp.CcI3]	Francci3_1587	127.051	1881	663	663	127.051	127.051
hypotheticalproteinFrancci3_1588[Frankiasp.CcI3]	Francci3_1588	80.5897	246	55	55	80.5897	80.5897
RNA-bindingS4[Frankiasp.CcI3]	Francci3_1589	31.5728	411	36	36	31.5728	31.5728
ABCtransporterrelated[Frankiasp.CcI3]	Francci3_1590	96.4336	1155	309	309	96.4336	96.4336
binding-protein-dependenttransportsystemsinnermembranecomponent[Frankiasp.CcI3]	Francci3_1591	124.782	1557	539	539	124.782	124.782
extracellularsolute-bindingprotein[Frankiasp.CcI3]	Francci3_1592	257.227	1065	760	760	257.227	257.227
AMP-dependentsynthetaseandligase[Frankiasp.CcI3]	Francci3_1593	151.607	2670	1123	1123	151.607	151.607
hypotheticalproteinFrancci3_1594[Frankiasp.CcI3]	Francci3_1594	311.799	726	628	628	311.799	311.799
ABCtransporterrelated[Frankiasp.CcI3]	Francci3_1595	107.08	2013	598	598	107.08	107.08
hypotheticalproteinFrancci3_1596[Frankiasp.CcI3]	Francci3_1596	91.1996	1494	378	378	91.1996	91.1996
hypotheticalproteinFrancci3_1597[Frankiasp.CcI3]	Francci3_1597	178.156	261	129	129	178.156	178.156
hypotheticalproteinFrancci3_1598[Frankiasp.CcI3]	Francci3_1598	118.704	249	82	82	118.704	118.704
cytochromeP450[Frankiasp.CcI3]	Francci3_1599	160.703	1200	535	535	160.703	160.703
putativeferredoxin[Frankiasp.CcI3]	Francci3_1600	104.132	225	65	65	104.132	104.132
fibronectin,typeIII[Frankiasp.CcI3]	Francci3_1601	128.031	1647	585	585	128.031	128.031
AMP-dependentsynthetaseandligase[Frankiasp.CcI3]	Francci3_1602	156.675	1737	755	755	156.675	156.675
thioesterase[Frankiasp.CcI3]	Francci3_1603	172.353	801	383	383	172.353	172.353
cytochromeP450[Frankiasp.CcI3]	Francci3_1604	88.8079	1311	323	323	88.8079	88.8079
cyclopropane-fatty-acyl-phospholipidsynthase[Frankiasp.CcI3]	Francci3_1605	127.337	903	319	319	127.337	127.337
phosphopantetheine-binding[Frankiasp.CcI3]	Francci3_1606	208.17	258	149	149	208.17	208.17
Delta-9acyl-phospholipiddesaturase[Frankiasp.CcI3]	Francci3_1607	150.987	1017	426	426	150.987	150.987
cytochromeP450[Frankiasp.CcI3]	Francci3_1608	167.406	1251	581	581	167.406	167.406
chromatetransporter[Frankiasp.CcI3]	Francci3_1609	128.584	1197	427	427	128.584	128.584
hypotheticalproteinFrancci3_1610[Frankiasp.CcI3]	Francci3_1610	226.104	660	414	414	226.104	226.104
hypotheticalproteinFrancci3_1611[Frankiasp.CcI3]	Francci3_1611	287.069	501	399	399	287.069	287.069
NLP/P60[Frankiasp.CcI3]	Francci3_1612	337.143	603	564	564	337.143	337.143
diguanylatecyclase[Frankiasp.CcI3]	Francci3_1613	239.08	1767	1172	1172	239.08	239.08
hypotheticalproteinFrancci3_1614[Frankiasp.CcI3]	Francci3_1614	367.725	843	860	860	367.725	367.725
hypotheticalproteinFrancci3_1615[Frankiasp.CcI3]	Francci3_1615	1633.54	549	2488	2488	1633.54	1633.54
hypotheticalproteinFrancci3_1616[Frankiasp.CcI3]	Francci3_1616	106.288	546	161	161	106.288	106.288
proteinofunknownfunctionDUF899,thioredoxin-like[Frankiasp.CcI3]	Francci3_1617	83.3237	783	181	181	83.3237	83.3237
responseregulatorreceiver/ANTARdomain-containingprotein[Frankiasp.CcI3]	Francci3_1618	200.654	600	334	334	200.654	200.654
extracellularligand-bindingreceptor[Frankiasp.CcI3]	Francci3_1619	189.185	1650	866	866	189.185	189.185
extracellularligand-bindingreceptor[Frankiasp.CcI3]	Francci3_1620	213.703	1206	715	715	213.703	213.703
DNApolymeraseI[Frankiasp.CcI3]	Francci3_1621	148.983	2838	1173	1173	148.983	148.983
diguanylatecyclase/phosphodiesterase[Frankiasp.CcI3]	Francci3_1622	147.893	2079	853	853	147.893	147.893
peptidaseM4,thermolysin[Frankiasp.CcI3]	Francci3_1623	114.08	1128	357	357	114.08	114.08
hypotheticalproteinFrancci3_1624[Frankiasp.CcI3]	Francci3_1624	112.642	672	210	210	112.642	112.642
dephospho-CoAkinase[Frankiasp.CcI3]	Francci3_1625	176.049	690	337	337	176.049	176.049
excinucleaseABCsubunitB[Frankiasp.CcI3]	Francci3_1626	160.483	2145	955	955	160.483	160.483
putativetransmembranealanineandleucinerichprotein[Frankiasp.CcI3]	Francci3_1627	732.354	1323	2688	2688	732.354	732.354
integralmembraneproteinTerC[Frankiasp.CcI3]	Francci3_1628	197.982	1005	552	552	197.982	197.982
glycosyltransferasefamilyprotein[Frankiasp.CcI3]	Francci3_1629	194.415	1029	555	555	194.415	194.415
beta-lactamase-like[Frankiasp.CcI3]	Francci3_1630	195.44	699	379	379	195.44	195.44
excinucleaseABCsubunitA[Frankiasp.CcI3]	Francci3_1631	165.163	2931	1343	1343	165.163	165.163
hypotheticalproteinFrancci3_1632[Frankiasp.CcI3]	Francci3_1632	161.073	414	185	185	161.073	161.073
excinucleaseABCsubunitC[Frankiasp.CcI3]	Francci3_1633	107.898	2118	634	634	107.898	107.898
hypotheticalproteinFrancci3_1634[Frankiasp.CcI3]	Francci3_1634	103.579	870	250	250	103.579	103.579
hypotheticalproteinFrancci3_1635[Frankiasp.CcI3]	Francci3_1635	87.8673	1083	264	264	87.8673	87.8673
hypotheticalproteinFrancci3_1636[Frankiasp.CcI3]	Francci3_1636	79.9795	987	219	219	79.9795	79.9795
glyceraldehyde-3-phosphatedehydrogenase[Frankiasp.CcI3]	Francci3_1637	523.876	1008	1465	1465	523.876	523.876
phosphoglyceratekinase[Frankiasp.CcI3]	Francci3_1638	223.824	1203	747	747	223.824	223.824
triosephosphateisomerase[Frankiasp.CcI3]	Francci3_1639	213.085	927	548	548	213.085	213.085
preproteintranslocasesubunitSecG[Frankiasp.CcI3]	Francci3_1640	513.376	231	329	329	513.376	513.376
extracellularsolute-bindingprotein[Frankiasp.CcI3]	Francci3_1641	198.893	1767	975	975	198.893	198.893
hypotheticalproteinFrancci3_1642[Frankiasp.CcI3]	Francci3_1642	304.671	336	284	284	304.671	304.671
serine/threonineproteinkinase[Frankiasp.CcI3]	Francci3_1643	159.678	1605	711	711	159.678	159.678
putativeintegralmembraneprotein[Frankiasp.CcI3]	Francci3_1644	214.425	390	232	232	214.425	214.425
6-phosphogluconolactonase[Frankiasp.CcI3]	Francci3_1645	135.51	798	300	300	135.51	135.51
glucose-6-Pdehydrogenasesubunit-like[Frankiasp.CcI3]	Francci3_1646	78.374	1113	242	242	78.374	78.374
glucose-6-phosphate1-dehydrogenase[Frankiasp.CcI3]	Francci3_1647	189.045	1533	804	804	189.045	189.045
transaldolase[Frankiasp.CcI3]	Francci3_1648	447.017	1116	1384	1384	447.017	447.017
protohemeIXfarnesyltransferase[Frankiasp.CcI3]	Francci3_1649	381.586	870	921	921	381.586	381.586
hypotheticalproteinFrancci3_1650[Frankiasp.CcI3]	Francci3_1650	482.728	510	683	683	482.728	482.728
putativetransporter[Frankiasp.CcI3]	Francci3_1651	148.351	294	121	121	148.351	148.351
NADPH-dependentFMNreductase[Frankiasp.CcI3]	Francci3_1652	183.215	543	276	276	183.215	183.215
cytochromeoxidaseassembly[Frankiasp.CcI3]	Francci3_1653	173.397	1029	495	495	173.397	173.397
hypotheticalproteinFrancci3_1654[Frankiasp.CcI3]	Francci3_1654	89.426	786	195	195	89.426	89.426
ABCtransporterrelated[Frankiasp.CcI3]	Francci3_1655	90.995	1125	284	284	90.995	90.995
XREfamilytranscriptionalregulator[Frankiasp.CcI3]	Francci3_1656	57.492	558	89	89	57.492	57.492
glycerolkinase[Frankiasp.CcI3]	Francci3_1657	85.8228	1533	365	365	85.8228	85.8228
hypotheticalproteinFrancci3_1658[Frankiasp.CcI3]	Francci3_1658	212.183	705	415	415	212.183	212.183
putativetranscriptionalregulator[Frankiasp.CcI3]	Francci3_1659	584.817	927	1504	1504	584.817	584.817
FeSassemblyproteinSufB[Frankiasp.CcI3]	Francci3_1660	513.77	1413	2014	2014	513.77	513.77
FeSassemblyproteinSufD[Frankiasp.CcI3]	Francci3_1661	272.058	1260	951	951	272.058	272.058
Rieske(2Fe-2S)protein[Frankiasp.CcI3]	Francci3_1662	389.063	378	408	408	389.063	389.063
FeSassemblyATPaseSufC[Frankiasp.CcI3]	Francci3_1663	347.76	795	767	767	347.76	347.76
SufSsubfamilycysteinedesulfurase[Frankiasp.CcI3]	Francci3_1664	136.154	1329	502	502	136.154	136.154
SUFsystemFeSassemblyprotein[Frankiasp.CcI3]	Francci3_1665	471.579	519	679	679	471.579	471.579
hypotheticalproteinFrancci3_1666[Frankiasp.CcI3]	Francci3_1666	290.767	450	363	363	290.767	290.767
glucose-1-phosphateadenylyltransferase[Frankiasp.CcI3]	Francci3_1667	211.502	1239	727	727	211.502	211.502
glycogensynthase[Frankiasp.CcI3]	Francci3_1668	113.444	1236	389	389	113.444	113.444
dTDP-glucose4,6-dehydratase[Frankiasp.CcI3]	Francci3_1669	198.687	1074	592	592	198.687	198.687
ABCtransporterrelated[Frankiasp.CcI3]	Francci3_1670	122.162	1614	547	547	122.162	122.162
cationdiffusionfacilitatorfamilytransporter[Frankiasp.CcI3]	Francci3_1671	154.581	1026	438	440	154.581	154.581
putativeintegralmembraneprotein[Frankiasp.CcI3]	Francci3_1672	126.334	1341	463	470	126.334	126.334
hypotheticalproteinFrancci3_1673[Frankiasp.CcI3]	Francci3_1673	486.196	258	348	348	486.196	486.196
transcriptionalregulator[Frankiasp.CcI3]	Francci3_1674	1217.98	219	740	740	1217.98	1217.98
enoyl-CoAhydratase[Frankiasp.CcI3]	Francci3_1675	177.597	822	405	405	177.597	177.597
ABCtransporterrelated[Frankiasp.CcI3]	Francci3_1676	268.938	1926	1437	1437	268.938	268.938
hypotheticalproteinFrancci3_1677[Frankiasp.CcI3]	Francci3_1677	254.216	285	201	201	254.216	254.216
pyruvatekinase[Frankiasp.CcI3]	Francci3_1678	148.662	1416	584	584	148.662	148.662
hypotheticalproteinFrancci3_1679[Frankiasp.CcI3]	Francci3_1679	119.669	2241	744	744	119.669	119.669
twocomponentLuxRfamilytranscriptionalregulator[Frankiasp.CcI3]	Francci3_1680	110.749	690	212	212	110.749	110.749
PilTprotein-like[Frankiasp.CcI3]	Francci3_1681	204.346	411	233	233	204.346	204.346
SpoVT/AbrB-like[Frankiasp.CcI3]	Francci3_1682	225.828	249	156	156	225.828	225.828
hypotheticalproteinFrancci3_1683[Frankiasp.CcI3]	Francci3_1683	125.988	1050	367	367	125.988	125.988
resolvase-likeprotein[Frankiasp.CcI3]	Francci3_1684	359.012	1998	1990	1990	359.012	359.012
hypotheticalproteinFrancci3_1685[Frankiasp.CcI3]	Francci3_1685	202.014	273	153	153	202.014	202.014
recombinase[Frankiasp.CcI3]	Francci3_1686	102.543	696	198	198	102.543	102.543
hypotheticalproteinFrancci3_1687[Frankiasp.CcI3]	Francci3_1687	84.8131	816	192	192	84.8131	84.8131
hypotheticalproteinFrancci3_1688[Frankiasp.CcI3]	Francci3_1688	94.696	708	186	186	94.696	94.696
hypotheticalproteinFrancci3_1689[Frankiasp.CcI3]	Francci3_1689	101.947	891	252	252	101.947	101.947
hypotheticalproteinFrancci3_1690[Frankiasp.CcI3]	Francci3_1690	69.3184	390	75	75	69.3184	69.3184
hypotheticalproteinFrancci3_1691[Frankiasp.CcI3]	Francci3_1691	93.4514	2160	560	560	93.4514	93.4514
hypotheticalproteinFrancci3_1692[Frankiasp.CcI3]	Francci3_1692	131.7	1311	479	479	131.7	131.7
TypeIVsecretorypathwayVirB4components-like[Frankiasp.CcI3]	Francci3_1693	136.935	1890	718	718	136.935	136.935
TypeIVsecretorypathwayVirD4components-like[Frankiasp.CcI3]	Francci3_1694	156.789	2499	1087	1087	156.789	156.789
hypotheticalproteinFrancci3_1695[Frankiasp.CcI3]	Francci3_1695	179.517	1014	505	505	179.517	179.517
NLP/P60[Frankiasp.CcI3]	Francci3_1696	198.667	909	501	501	198.667	198.667
XREfamilytranscriptionalregulator[Frankiasp.CcI3]	Francci3_1697	111.071	516	159	159	111.071	111.071
hypotheticalproteinFrancci3_1698[Frankiasp.CcI3]	Francci3_1698	161.845	951	427	427	161.845	161.845
hypotheticalproteinFrancci3_1699[Frankiasp.CcI3]	Francci3_1699	155.227	483	208	208	155.227	155.227
hypotheticalproteinFrancci3_1700[Frankiasp.CcI3]	Francci3_1700	68.2681	396	75	75	68.2681	68.2681
hypotheticalproteinFrancci3_1701[Frankiasp.CcI3]	Francci3_1701	132.905	537	198	198	132.905	132.905
hypotheticalproteinFrancci3_1702[Frankiasp.CcI3]	Francci3_1702	241.781	732	491	491	241.781	241.781
hypotheticalproteinFrancci3_1703[Frankiasp.CcI3]	Francci3_1703	77.5364	609	131	131	77.5364	77.5364
hypotheticalproteinFrancci3_1704[Frankiasp.CcI3]	Francci3_1704	139.605	630	244	244	139.605	139.605
hypotheticalproteinFrancci3_1705[Frankiasp.CcI3]	Francci3_1705	162.829	549	248	248	162.829	162.829
hypotheticalproteinFrancci3_1706[Frankiasp.CcI3]	Francci3_1706	77.0204	351	75	75	77.0204	77.0204
hypotheticalproteinFrancci3_1707[Frankiasp.CcI3]	Francci3_1707	124.795	621	215	215	124.795	124.795
hypotheticalproteinFrancci3_1708[Frankiasp.CcI3]	Francci3_1708	113.91	231	73	73	113.91	113.91
hypotheticalproteinFrancci3_1709[Frankiasp.CcI3]	Francci3_1709	240.304	309	206	206	240.304	240.304
DNApolymeraseIIIbetasubunitfamilyprotein[Frankiasp.CcI3]	Francci3_1710	120.739	1227	411	411	120.739	120.739
hypotheticalproteinFrancci3_1711[Frankiasp.CcI3]	Francci3_1711	115.635	399	128	128	115.635	115.635
hypotheticalproteinFrancci3_1712[Frankiasp.CcI3]	Francci3_1712	103.464	540	155	155	103.464	103.464
hypotheticalproteinFrancci3_1713[Frankiasp.CcI3]	Francci3_1713	51.6932	258	37	37	51.6932	51.6932
hypotheticalproteinFrancci3_1714[Frankiasp.CcI3]	Francci3_1714	71.6928	543	108	108	71.6928	71.6928
hypotheticalproteinFrancci3_1715[Frankiasp.CcI3]	Francci3_1715	88.4839	387	95	95	88.4839	88.4839
hypotheticalproteinFrancci3_1716[Frankiasp.CcI3]	Francci3_1716	110.977	825	254	254	110.977	110.977
hypotheticalproteinFrancci3_1717[Frankiasp.CcI3]	Francci3_1717	135.329	285	107	107	135.329	135.329
hypotheticalproteinFrancci3_1718[Frankiasp.CcI3]	Francci3_1718	72.5445	318	64	64	72.5445	72.5445
hypotheticalproteinFrancci3_1719[Frankiasp.CcI3]	Francci3_1719	238.301	360	238	238	238.301	238.301
hypotheticalproteinFrancci3_1720[Frankiasp.CcI3]	Francci3_1720	186.271	507	262	262	186.271	186.271
hypotheticalproteinFrancci3_1721[Frankiasp.CcI3]	Francci3_1721	158.057	1008	442	442	158.057	158.057
hypotheticalproteinFrancci3_1722[Frankiasp.CcI3]	Francci3_1722	152.067	384	162	162	152.067	152.067
hypotheticalproteinFrancci3_1723[Frankiasp.CcI3]	Francci3_1723	72.2789	384	77	77	72.2789	72.2789
hypotheticalproteinFrancci3_1724[Frankiasp.CcI3]	Francci3_1724	214.438	432	257	257	214.438	214.438
hypotheticalproteinFrancci3_1725[Frankiasp.CcI3]	Francci3_1725	143.913	804	321	321	143.913	143.913
transposaseIS3/IS911[Frankiasp.CcI3]	Francci3_1726	30.967	291	25	25	30.967	30.967
integrase[Frankiasp.CcI3]	Francci3_1727	107.37	846	252	252	107.37	107.37
putativetransposase[Frankiasp.CcI3]	Francci3_1728	241.969	1299	50	872	241.969	241.969
putativetranscriptionalregulator[Frankiasp.CcI3]	Francci3_1729	127.361	450	159	159	127.361	127.361
responseregulatorreceiver/SARPdomain-containingprotein[Frankiasp.CcI3]	Francci3_1730	120.516	2967	992	992	120.516	120.516
hypotheticalproteinFrancci3_1731[Frankiasp.CcI3]	Francci3_1731	174.387	432	209	209	174.387	174.387
TadE-like[Frankiasp.CcI3]	Francci3_1732	112.088	447	139	139	112.088	112.088
hypotheticalproteinFrancci3_1733[Frankiasp.CcI3]	Francci3_1733	85.6735	345	82	82	85.6735	85.6735
typeIIsecretionsystemprotein[Frankiasp.CcI3]	Francci3_1734	118.958	906	299	299	118.958	118.958
putativeintegralmembraneprotein[Frankiasp.CcI3]	Francci3_1735	109.445	909	276	276	109.445	109.445
typeIIsecretionsystemproteinE[Frankiasp.CcI3]	Francci3_1736	146.077	1446	586	586	146.077	146.077
hypotheticalproteinFrancci3_1737[Frankiasp.CcI3]	Francci3_1737	115.767	822	264	264	115.767	115.767
hypotheticalproteinFrancci3_1738[Frankiasp.CcI3]	Francci3_1738	126.394	693	243	243	126.394	126.394
putativeATP/GTP-bindingprotein[Frankiasp.CcI3]	Francci3_1739	217.468	1026	619	619	217.468	217.468
hypotheticalproteinFrancci3_1740[Frankiasp.CcI3]	Francci3_1740	346.658	627	603	603	346.658	346.658
hypotheticalproteinFrancci3_1741[Frankiasp.CcI3]	Francci3_1741	90.3102	459	115	115	90.3102	90.3102
hypotheticalproteinFrancci3_1742[Frankiasp.CcI3]	Francci3_1742	163.34	651	295	295	163.34	163.34
hypotheticalproteinFrancci3_1743[Frankiasp.CcI3]	Francci3_1743	75.3191	603	126	126	75.3191	75.3191
hypotheticalproteinFrancci3_1744[Frankiasp.CcI3]	Francci3_1744	225.531	732	458	458	225.531	225.531
hypotheticalproteinFrancci3_1745[Frankiasp.CcI3]	Francci3_1745	230.428	657	420	420	230.428	230.428
hypotheticalproteinFrancci3_1746[Frankiasp.CcI3]	Francci3_1746	344.108	441	421	421	344.108	344.108
HADfamilyhydrolase[Frankiasp.CcI3]	Francci3_1747	243.258	732	494	494	243.258	243.258
GTPcyclohydrolase[Frankiasp.CcI3]	Francci3_1748	308.161	579	495	495	308.161	308.161
NUDIXhydrolase[Frankiasp.CcI3]	Francci3_1749	211.195	582	341	341	211.195	211.195
3-polyprenyl-4-hydroxybenzoatedecarboxylaseandrelateddecarboxylases-like[Frankiasp.CcI3]	Francci3_1750	266.56	1263	934	934	266.56	266.56
phosphoribosyltransferase[Frankiasp.CcI3]	Francci3_1751	131.563	537	196	196	131.563	131.563
GMPreductase[Frankiasp.CcI3]	Francci3_1752	165.909	1158	533	533	165.909	165.909
radicalSAMfamilyprotein[Frankiasp.CcI3]	Francci3_1753	263.19	756	552	552	263.19	263.19
PfkB[Frankiasp.CcI3]	Francci3_1754	99.2394	948	261	261	99.2394	99.2394
putative6-pyruvoyltetrahydropterinsynthase[Frankiasp.CcI3]	Francci3_1755	298.308	435	360	360	298.308	298.308
sulfatase[Frankiasp.CcI3]	Francci3_1756	179.848	1425	711	711	179.848	179.848
hypotheticalproteinFrancci3_1757[Frankiasp.CcI3]	Francci3_1757	182.99	522	265	265	182.99	182.99
hypotheticalproteinFrancci3_1758[Frankiasp.CcI3]	Francci3_1758	114.74	333	106	106	114.74	114.74
amidinotransferase[Frankiasp.CcI3]	Francci3_1759	266.131	963	711	711	266.131	266.131
hypotheticalproteinFrancci3_1760[Frankiasp.CcI3]	Francci3_1760	210.945	1326	776	776	210.945	210.945
DNAtopoisomeraseII[Frankiasp.CcI3]	Francci3_1761	277.316	1977	1521	1521	277.316	277.316
rubrerythrin[Frankiasp.CcI3]	Francci3_1762	174.144	474	229	229	174.144	174.144
putativetransposase[Frankiasp.CcI3]	Francci3_1763	281.089	1308	59	1020	281.089	281.089
transposase,IS4[Frankiasp.CcI3]	Francci3_1764	162.395	1425	0	642	162.395	162.395
sulfatase[Frankiasp.CcI3]	Francci3_1765	665.993	1188	2195	2195	665.993	665.993
hypotheticalproteinFrancci3_1766[Frankiasp.CcI3]	Francci3_1766	271.648	414	312	312	271.648	271.648
LacIfamilytranscriptionregulator[Frankiasp.CcI3]	Francci3_1767	224.435	1113	693	693	224.435	224.435
majorfacilitatortransporter[Frankiasp.CcI3]	Francci3_1768	284.743	1314	1038	1038	284.743	284.743
cytochromeP450[Frankiasp.CcI3]	Francci3_1769	209.962	1188	692	692	209.962	209.962
adenosinedeaminase[Frankiasp.CcI3]	Francci3_1770	178.243	999	494	494	178.243	178.243
hypotheticalproteinFrancci3_1771[Frankiasp.CcI3]	Francci3_1771	249.074	822	568	568	249.074	249.074
majorfacilitatortransporter[Frankiasp.CcI3]	Francci3_1772	156.099	1464	634	634	156.099	156.099
UbiE/COQ5methyltransferase[Frankiasp.CcI3]	Francci3_1773	213.653	798	473	473	213.653	213.653
sulfotransferasedomain-containingprotein[Frankiasp.CcI3]	Francci3_1774	199.137	1077	595	595	199.137	199.137
radicalSAMfamilyprotein[Frankiasp.CcI3]	Francci3_1775	132.687	1179	434	434	132.687	132.687
transposase,IS4[Frankiasp.CcI3]	Francci3_1776	0	1302	0	0	0	0
cobalaminB12-binding[Frankiasp.CcI3]	Francci3_1777	440.557	549	671	671	440.557	440.557
transposase[Frankiasp.CcI3]	Francci3_1778	95.2598	753	189	199	95.2598	95.2598
putativesignaltransductionhistidinekinase[Frankiasp.CcI3]	Francci3_1779	102.828	645	175	184	102.828	102.828
XREfamilytranscriptionalregulator[Frankiasp.CcI3]	Francci3_1780	148.857	879	363	363	148.857	148.857
hypotheticalproteinFrancci3_1781[Frankiasp.CcI3]	Francci3_1781	94.405	210	55	55	94.405	94.405
hypotheticalproteinFrancci3_1782[Frankiasp.CcI3]	Francci3_1782	295.619	795	652	652	295.619	295.619
responseregulatorreceiverprotein[Frankiasp.CcI3]	Francci3_1783	173.242	774	0	372	173.242	173.242
hypotheticalproteinFrancci3_1784[Frankiasp.CcI3]	Francci3_1784	236.919	1065	700	700	236.919	236.919
hypotheticalproteinFrancci3_1785[Frankiasp.CcI3]	Francci3_1785	189.15	606	318	318	189.15	189.15
hypotheticalproteinFrancci3_1786[Frankiasp.CcI3]	Francci3_1786	193.185	918	492	492	193.185	193.185
hypotheticalproteinFrancci3_1787[Frankiasp.CcI3]	Francci3_1787	372.471	510	527	527	372.471	372.471
hypotheticalproteinFrancci3_1788[Frankiasp.CcI3]	Francci3_1788	193.151	1032	553	553	193.151	193.151
hypotheticalproteinFrancci3_1789[Frankiasp.CcI3]	Francci3_1789	102.63	288	82	82	102.63	102.63
hypotheticalproteinFrancci3_1790[Frankiasp.CcI3]	Francci3_1790	120.152	279	93	93	120.152	120.152
ROK[Frankiasp.CcI3]	Francci3_1791	123.531	960	329	329	123.531	123.531
hypotheticalproteinFrancci3_1792[Frankiasp.CcI3]	Francci3_1792	157.646	423	185	185	157.646	157.646
phosphoesterasePHP-like[Frankiasp.CcI3]	Francci3_1793	104.593	834	242	242	104.593	104.593
hypotheticalproteinFrancci3_1794[Frankiasp.CcI3]	Francci3_1794	205.975	693	396	396	205.975	205.975
hypotheticalproteinFrancci3_1795[Frankiasp.CcI3]	Francci3_1795	105.689	648	190	190	105.689	105.689
hypotheticalproteinFrancci3_1796[Frankiasp.CcI3]	Francci3_1796	131.243	195	71	71	131.243	131.243
ribulose-5-phosphate3-epimerase[Frankiasp.CcI3]	Francci3_1797	146.031	780	316	316	146.031	146.031
hypotheticalproteinFrancci3_1798[Frankiasp.CcI3]	Francci3_1798	133.786	423	157	157	133.786	133.786
hypotheticalproteinFrancci3_1799[Frankiasp.CcI3]	Francci3_1799	79.6187	249	55	55	79.6187	79.6187
endonuclease/exonuclease/phosphatase[Frankiasp.CcI3]	Francci3_1800	338.334	831	780	780	338.334	338.334
aldo/ketoreductase[Frankiasp.CcI3]	Francci3_1801	233.612	1185	768	768	233.612	233.612
hypotheticalproteinFrancci3_1802[Frankiasp.CcI3]	Francci3_1802	86.3367	501	120	120	86.3367	86.3367
radicalSAMfamilyprotein[Frankiasp.CcI3]	Francci3_1803	115.783	2145	689	689	115.783	115.783
ribonucleotidereductaselargesubunit[Frankiasp.CcI3]	Francci3_1804	295.953	570	468	468	295.953	295.953
hypotheticalproteinFrancci3_1805[Frankiasp.CcI3]	Francci3_1805	449.937	1140	1423	1423	449.937	449.937
AMP-dependentsynthetaseandligase[Frankiasp.CcI3]	Francci3_1806	274.275	1581	1203	1203	274.275	274.275
hypotheticalproteinFrancci3_1807[Frankiasp.CcI3]	Francci3_1807	318.017	654	577	577	318.017	318.017
Acyl-CoAsynthetases(AMP-forming)/AMP-acidligasesII-like[Frankiasp.CcI3]	Francci3_1808	102.819	1227	350	350	102.819	102.819
hypotheticalproteinFrancci3_1809[Frankiasp.CcI3]	Francci3_1809	153.161	1092	464	464	153.161	153.161
uncharacterizedFAD-dependentdehydrogenase[Frankiasp.CcI3]	Francci3_1810	148.345	1368	563	563	148.345	148.345
NUDIXhydrolase[Frankiasp.CcI3]	Francci3_1811	190.103	438	231	231	190.103	190.103
thymidylatekinase-like[Frankiasp.CcI3]	Francci3_1813	138.907	615	237	237	138.907	138.907
hypotheticalproteinFrancci3_1813[Frankiasp.CcI3]	Francci3_1813	136.938	816	310	310	136.938	136.938
radicalSAMfamilyprotein[Frankiasp.CcI3]	Francci3_1814	193.905	1041	560	560	193.905	193.905
pterin-4-alpha-carbinolaminedehydratase[Frankiasp.CcI3]	Francci3_1816	145.327	315	127	127	145.327	145.327
flavoprotein[Frankiasp.CcI3]	Francci3_1816	224.632	552	344	344	224.632	224.632
hypotheticalproteinFrancci3_1817[Frankiasp.CcI3]	Francci3_1817	121.062	1584	532	532	121.062	121.062
hypotheticalproteinFrancci3_1818[Frankiasp.CcI3]	Francci3_1818	159.605	804	356	356	159.605	159.605
protein-L-isoaspartate(D-aspartate)O-methyltransferase[Frankiasp.CcI3]	Francci3_1819	152.602	1233	522	522	152.602	152.602
hypotheticalproteinFrancci3_1820[Frankiasp.CcI3]	Francci3_1820	316.616	222	195	195	316.616	316.616
lantibioticdehydratase-like[Frankiasp.CcI3]	Francci3_1821	123.281	3225	1103	1103	123.281	123.281
hypotheticalproteinFrancci3_1822[Frankiasp.CcI3]	Francci3_1822	282.313	1227	961	961	282.313	282.313
putativeO-methyltransferase[Frankiasp.CcI3]	Francci3_1823	148.498	852	351	351	148.498	148.498
hypotheticalproteinFrancci3_1824[Frankiasp.CcI3]	Francci3_1824	242.847	1134	764	764	242.847	242.847
hypotheticalproteinFrancci3_1825[Frankiasp.CcI3]	Francci3_1825	131.956	855	313	313	131.956	131.956
pterin-4-alpha-carbinolaminedehydratase[Frankiasp.CcI3]	Francci3_1826	276.921	315	242	242	276.921	276.921
hypotheticalproteinFrancci3_1827[Frankiasp.CcI3]	Francci3_1827	130.309	1455	369	526	130.309	130.309
pterin-4-alpha-carbinolaminedehydratase[Frankiasp.CcI3]	Francci3_1828	209.064	300	174	174	209.064	209.064
hypotheticalproteinFrancci3_1829[Frankiasp.CcI3]	Francci3_1829	97.0457	1560	279	420	97.0457	97.0457
hypotheticalproteinFrancci3_1830[Frankiasp.CcI3]	Francci3_1830	176.762	312	153	153	176.762	176.762
hypotheticalproteinFrancci3_1831[Frankiasp.CcI3]	Francci3_1831	386.739	288	309	309	386.739	386.739
hypotheticalproteinFrancci3_1832[Frankiasp.CcI3]	Francci3_1832	357.617	381	378	378	357.617	357.617
putativeserine/threoninekinaseanti-sigmafactor[Frankiasp.CcI3]	Francci3_1833	178.95	705	350	350	178.95	178.95
hypotheticalproteinFrancci3_1834[Frankiasp.CcI3]	Francci3_1834	96.9901	249	67	67	96.9901	96.9901
hypotheticalproteinFrancci3_1835[Frankiasp.CcI3]	Francci3_1835	114.624	1239	394	394	114.624	114.624
hypotheticalproteinFrancci3_1836[Frankiasp.CcI3]	Francci3_1836	95.4938	804	213	213	95.4938	95.4938
hypotheticalproteinFrancci3_1837[Frankiasp.CcI3]	Francci3_1837	136.172	1530	578	578	136.172	136.172
5-formyltetrahydrofolatecyclo-ligase[Frankiasp.CcI3]	Francci3_1838	211.065	789	462	462	211.065	211.065
hypotheticalproteinFrancci3_1839[Frankiasp.CcI3]	Francci3_1839	125.468	678	236	236	125.468	125.468
hypotheticalproteinFrancci3_1840[Frankiasp.CcI3]	Francci3_1840	161.441	873	391	391	161.441	161.441
hypotheticalproteinFrancci3_1841[Frankiasp.CcI3]	Francci3_1841	150.384	930	388	388	150.384	150.384
hypotheticalproteinFrancci3_1842[Frankiasp.CcI3]	Francci3_1842	206.759	591	339	339	206.759	206.759
hypotheticalproteinFrancci3_1843[Frankiasp.CcI3]	Francci3_1843	105.952	330	97	97	105.952	105.952
putativeproteinYmh[Frankiasp.CcI3]	Francci3_1844	110.075	465	142	142	110.075	110.075
endonuclease/exonuclease/phosphatase[Frankiasp.CcI3]	Francci3_1845	78.6801	930	203	203	78.6801	78.6801
hypotheticalproteinFrancci3_1846[Frankiasp.CcI3]	Francci3_1846	181.742	357	180	180	181.742	181.742
hypotheticalproteinFrancci3_1847[Frankiasp.CcI3]	Francci3_1847	173.206	693	333	333	173.206	173.206
hypotheticalproteinFrancci3_1848[Frankiasp.CcI3]	Francci3_1848	166.12	1137	524	524	166.12	166.12
hypotheticalproteinFrancci3_1849[Frankiasp.CcI3]	Francci3_1849	200.77	465	259	259	200.77	200.77
hypotheticalproteinFrancci3_1850[Frankiasp.CcI3]	Francci3_1850	67.8408	441	83	83	67.8408	67.8408
hypotheticalproteinFrancci3_1851[Frankiasp.CcI3]	Francci3_1851	204.835	813	462	462	204.835	204.835
hypotheticalproteinFrancci3_1852[Frankiasp.CcI3]	Francci3_1852	216.826	261	157	157	216.826	216.826
putativeTmrB-likeprotein[Frankiasp.CcI3]	Francci3_1853	198.364	636	350	350	198.364	198.364
GCN5-relatedN-acetyltransferase[Frankiasp.CcI3]	Francci3_1854	219.861	864	527	527	219.861	219.861
hypotheticalproteinFrancci3_1855[Frankiasp.CcI3]	Francci3_1855	158.52	1071	471	471	158.52	158.52
excisionase/Xis,DNA-binding[Frankiasp.CcI3]	Francci3_1856	242.363	525	353	353	242.363	242.363
hypotheticalproteinFrancci3_1857[Frankiasp.CcI3]	Francci3_1857	363.756	546	551	551	363.756	363.756
hypotheticalproteinFrancci3_1858[Frankiasp.CcI3]	Francci3_1858	103.409	366	105	105	103.409	103.409
hypotheticalproteinFrancci3_1859[Frankiasp.CcI3]	Francci3_1859	130.702	615	223	223	130.702	130.702
cytochromeP450[Frankiasp.CcI3]	Francci3_1860	225.154	1380	862	862	225.154	225.154
2-dehydropantoate2-reductase[Frankiasp.CcI3]	Francci3_1861	85.3909	954	226	226	85.3909	85.3909
aminotransferase[Frankiasp.CcI3]	Francci3_1862	127.374	1098	388	388	127.374	127.374
radicalSAMfamilyprotein[Frankiasp.CcI3]	Francci3_1863	164.561	1461	667	667	164.561	164.561
transposaseIS66[Frankiasp.CcI3]	Francci3_1864	1625.45	1641	147	7400	1625.45	1625.45
hypotheticalproteinFrancci3_1865[Frankiasp.CcI3]	Francci3_1865	177.776	294	145	145	177.776	177.776
hypotheticalproteinFrancci3_1866[Frankiasp.CcI3]	Francci3_1866	165.209	744	341	341	165.209	165.209
tryptophanyl-tRNAsynthetase[Frankiasp.CcI3]	Francci3_1867	324.831	1113	1003	1003	324.831	324.831
IS630familytransposase[Frankiasp.CcI3]	Francci3_1868	117.482	540	176	176	117.482	117.482
hypotheticalproteinFrancci3_1869[Frankiasp.CcI3]	Francci3_1869	418.36	498	578	578	418.36	418.36
phageintegrase-likeSAM-like[Frankiasp.CcI3]	Francci3_1870	190.717	1512	800	800	190.717	190.717
hypotheticalproteinFrancci3_1871[Frankiasp.CcI3]	Francci3_1871	316.616	444	153	390	316.616	316.616
IS630familytransposase[Frankiasp.CcI3]	Francci3_1872	479.97	1131	71	1506	479.97	479.97
transposase,IS4[Frankiasp.CcI3]	Francci3_1873	491.275	642	875	875	491.275	491.275
hypotheticalproteinFrancci3_1874[Frankiasp.CcI3]	Francci3_1874	418.964	690	802	802	418.964	418.964
transposase[Frankiasp.CcI3]	Francci3_1875	155.765	1083	468	468	155.765	155.765
putativetransposase[Frankiasp.CcI3]	Francci3_1876	112.299	918	286	286	112.299	112.299
transposase,IS4[Frankiasp.CcI3]	Francci3_1877	150.75	483	117	202	150.75	150.75
hypotheticalproteinFrancci3_1878[Frankiasp.CcI3]	Francci3_1878	79.7269	321	71	71	79.7269	79.7269
GCN5-relatedN-acetyltransferase[Frankiasp.CcI3]	Francci3_1879	150.19	600	250	250	150.19	150.19
hypotheticalproteinFrancci3_1880[Frankiasp.CcI3]	Francci3_1880	179.486	243	121	121	179.486	179.486
CopG-likeDNA-binding[Frankiasp.CcI3]	Francci3_1881	109.816	279	85	85	109.816	109.816
transposase[Frankiasp.CcI3]	Francci3_1882	116.796	537	174	174	116.796	116.796
DNApolymerase,beta-likeregion[Frankiasp.CcI3]	Francci3_1883	264.555	327	240	240	264.555	264.555
hypotheticalproteinFrancci3_1884[Frankiasp.CcI3]	Francci3_1884	106.586	372	110	110	106.586	106.586
MerRfamilytranscriptionalregulator[Frankiasp.CcI3]	Francci3_1885	141.231	342	134	134	141.231	141.231
luciferase-like[Frankiasp.CcI3]	Francci3_1886	121.821	864	292	292	121.821	121.821
NADPH-dependentFMNreductase[Frankiasp.CcI3]	Francci3_1887	136.255	582	220	220	136.255	136.255
hypotheticalproteinFrancci3_1888[Frankiasp.CcI3]	Francci3_1888	209.424	1284	746	746	209.424	209.424
glycosidehydrolase15-related[Frankiasp.CcI3]	Francci3_1889	156.255	1887	818	818	156.255	156.255
hypotheticalproteinFrancci3_1890[Frankiasp.CcI3]	Francci3_1890	166.257	516	238	238	166.257	166.257
hypotheticalproteinFrancci3_1891[Frankiasp.CcI3]	Francci3_1891	115.531	468	150	150	115.531	115.531
TrkA-like[Frankiasp.CcI3]	Francci3_1892	270.155	483	362	362	270.155	270.155
sodium/hydrogenexchanger[Frankiasp.CcI3]	Francci3_1893	131.985	1188	435	435	131.985	131.985
enoyl-(acylcarrierprotein)reductase[Frankiasp.CcI3]	Francci3_1894	173.2	795	382	382	173.2	173.2
pyruvatedehydrogenasecomplexdehydrogenase(E1)component-like[Frankiasp.CcI3]	Francci3_1895	104.018	2748	793	793	104.018	104.018
hypotheticalproteinFrancci3_1896[Frankiasp.CcI3]	Francci3_1896	29.4249	294	24	24	29.4249	29.4249
3-oxoacyl-[acyl-carrier-protein]reductase[Frankiasp.CcI3]	Francci3_1897	190.973	738	391	391	190.973	190.973
cationdiffusionfacilitatorfamilytransporter[Frankiasp.CcI3]	Francci3_1898	233.521	1116	723	723	233.521	233.521
hypotheticalproteinFrancci3_1899[Frankiasp.CcI3]	Francci3_1899	33.5871	1041	14	97	33.5871	33.5871
CMP/dCMPdeaminase,zinc-binding[Frankiasp.CcI3]	Francci3_1900	124.926	453	157	157	124.926	124.926
hypotheticalproteinFrancci3_1901[Frankiasp.CcI3]	Francci3_1901	293.468	339	276	276	293.468	293.468
ferrochelatase[Frankiasp.CcI3]	Francci3_1902	137.364	1089	415	415	137.364	137.364
hypotheticalproteinFrancci3_1903[Frankiasp.CcI3]	Francci3_1903	220.046	516	315	315	220.046	220.046
hypotheticalproteinFrancci3_1904[Frankiasp.CcI3]	Francci3_1904	91.3331	813	206	206	91.3331	91.3331
lipolyticenzyme,G-D-S-L[Frankiasp.CcI3]	Francci3_1905	76.7021	813	173	173	76.7021	76.7021
glycosyltransferase,group1[Frankiasp.CcI3]	Francci3_1906	77.8706	1185	256	256	77.8706	77.8706
glycosyltransferase,group1[Frankiasp.CcI3]	Francci3_1907	119.589	1281	425	425	119.589	119.589
hypotheticalproteinFrancci3_1908[Frankiasp.CcI3]	Francci3_1908	224.113	423	263	263	224.113	224.113
hypotheticalproteinFrancci3_1909[Frankiasp.CcI3]	Francci3_1909	118.149	900	295	295	118.149	118.149
urateoxidase[Frankiasp.CcI3]	Francci3_1910	146.359	894	363	363	146.359	146.359
ErfK/YbiS/YcfS/YnhG[Frankiasp.CcI3]	Francci3_1911	211.106	1395	817	817	211.106	211.106
hypotheticalproteinFrancci3_1912[Frankiasp.CcI3]	Francci3_1912	264.334	1005	737	737	264.334	264.334
OmpA/MotB[Frankiasp.CcI3]	Francci3_1913	67.6679	1092	205	205	67.6679	67.6679
BFD-like(2Fe-2S)-bindingregion[Frankiasp.CcI3]	Francci3_1914	357.071	213	211	211	357.071	357.071
hypotheticalproteinFrancci3_1915[Frankiasp.CcI3]	Francci3_1915	179.602	576	287	287	179.602	179.602
hypotheticalproteinFrancci3_1916[Frankiasp.CcI3]	Francci3_1916	122.48	774	263	263	122.48	122.48
GntRfamilytranscriptionalregulator[Frankiasp.CcI3]	Francci3_1917	548.24	954	82	1451	548.24	548.24
catalase/peroxidaseHPI[Frankiasp.CcI3]	Francci3_1918	93.3798	2235	579	579	93.3798	93.3798
LysRfamilytranscriptionalregulator[Frankiasp.CcI3]	Francci3_1919	149.141	945	391	391	149.141	149.141
heatshockproteinHsp20[Frankiasp.CcI3]	Francci3_1920	552.109	489	749	749	552.109	552.109
transposaseIS66[Frankiasp.CcI3]	Francci3_1922	19.3297	1641	0	88	19.3297	19.3297
FADdependentoxidoreductase[Frankiasp.CcI3]	Francci3_1923	150.416	1596	666	666	150.416	150.416
hypotheticalproteinFrancci3_1924[Frankiasp.CcI3]	Francci3_1924	133.846	816	303	303	133.846	133.846
hypotheticalproteinFrancci3_1925[Frankiasp.CcI3]	Francci3_1925	116.652	927	300	300	116.652	116.652
cyclopropane-fatty-acyl-phospholipidsynthase[Frankiasp.CcI3]	Francci3_1926	107.237	921	274	274	107.237	107.237
phosphopantetheine-binding[Frankiasp.CcI3]	Francci3_1927	154.678	261	112	112	154.678	154.678
hypotheticalproteinFrancci3_1928[Frankiasp.CcI3]	Francci3_1928	196.901	681	372	372	196.901	196.901
AMP-dependentsynthetaseandligase[Frankiasp.CcI3]	Francci3_1929	134.777	1947	728	728	134.777	134.777
cytochromeP450[Frankiasp.CcI3]	Francci3_1930	130.77	1290	468	468	130.77	130.77
LysRfamilytranscriptionalregulator[Frankiasp.CcI3]	Francci3_1931	67.3265	1044	195	195	67.3265	67.3265
AMP-dependentsynthetaseandligase[Frankiasp.CcI3]	Francci3_1932	119.135	1773	586	586	119.135	119.135
hypotheticalproteinFrancci3_1933[Frankiasp.CcI3]	Francci3_1933	45.6273	237	30	30	45.6273	45.6273
3-oxoacyl-[acyl-carrier-protein]synthaseII[Frankiasp.CcI3]	Francci3_1934	274.314	1293	984	984	274.314	274.314
hypotheticalproteinFrancci3_1935[Frankiasp.CcI3]	Francci3_1935	1686.69	237	1109	1109	1686.69	1686.69
hypotheticalproteinFrancci3_1936[Frankiasp.CcI3]	Francci3_1936	2576.78	639	4568	4568	2576.78	2576.78
hydrogenaseexpression/synthesis,HypA[Frankiasp.CcI3]	Francci3_1937	399.044	411	455	455	399.044	399.044
hydrogenaseaccessoryproteinHypB[Frankiasp.CcI3]	Francci3_1938	269.072	852	636	636	269.072	269.072
hypotheticalproteinFrancci3_1939[Frankiasp.CcI3]	Francci3_1939	147.075	1620	661	661	147.075	147.075
peptidaseM52,hydrogenuptakeprotein[Frankiasp.CcI3]	Francci3_1940	174.28	606	293	293	174.28	174.28
NADHubiquinoneoxidoreductase,20kDasubunit[Frankiasp.CcI3]	Francci3_1941	169.228	1065	500	500	169.228	169.228
hydrogen:quinoneoxidoreductase[Frankiasp.CcI3]	Francci3_1942	171.99	1794	856	856	171.99	171.99
nitrogen-fixingNifU-like[Frankiasp.CcI3]	Francci3_1943	148.312	576	237	237	148.312	148.312
hypotheticalproteinFrancci3_1944[Frankiasp.CcI3]	Francci3_1944	65.3457	684	124	124	65.3457	65.3457
(NiFe)hydrogenasematurationproteinHypF[Frankiasp.CcI3]	Francci3_1945	143.094	2451	973	973	143.094	143.094
hydrogenaseassemblychaperonehypC/hupF[Frankiasp.CcI3]	Francci3_1946	503.21	303	423	423	503.21	503.21
hydrogenaseexpression/formationproteinHypD[Frankiasp.CcI3]	Francci3_1947	133.568	1209	448	448	133.568	133.568
hydrogenaseexpression/formationproteinHypE[Frankiasp.CcI3]	Francci3_1948	238.301	1080	714	714	238.301	238.301
cold-shockDNA-bindingproteinfamilyprotein[Frankiasp.CcI3]	Francci3_1949	1203.21	426	1422	1422	1203.21	1203.21
transposase,IS4[Frankiasp.CcI3]	Francci3_1950	212.209	1206	0	710	212.209	212.209
tetratricopeptideTPR_4[Frankiasp.CcI3]	Francci3_1951	530.475	1077	1585	1585	530.475	530.475
hypotheticalproteinFrancci3_1952[Frankiasp.CcI3]	Francci3_1952	124.561	327	113	113	124.561	124.561
hypotheticalproteinFrancci3_1953[Frankiasp.CcI3]	Francci3_1953	163.655	348	142	158	163.655	163.655
hypotheticalproteinFrancci3_1954[Frankiasp.CcI3]	Francci3_1954	421.679	1413	314	1653	421.679	421.679
hypotheticalproteinFrancci3_1955[Frankiasp.CcI3]	Francci3_1955	265.265	852	600	627	265.265	265.265
hypotheticalproteinFrancci3_1956[Frankiasp.CcI3]	Francci3_1956	395.22	591	211	648	395.22	395.22
hypotheticalproteinFrancci3_1957[Frankiasp.CcI3]	Francci3_1957	260.101	528	301	381	260.101	260.101
integrase[Frankiasp.CcI3]	Francci3_1958	133.502	1053	390	390	133.502	133.502
transposaseIS116/IS110/IS902[Frankiasp.CcI3]	Francci3_1959	190.359	1263	519	667	190.359	190.359
site-specificintegrase-resolvase-like[Frankiasp.CcI3]	Francci3_1960	76.3127	444	94	94	76.3127	76.3127
hypotheticalproteinFrancci3_1961[Frankiasp.CcI3]	Francci3_1961	97.6234	144	39	39	97.6234	97.6234
transposase,IS4[Frankiasp.CcI3]	Francci3_1962	84.4385	1302	0	305	84.4385	84.4385
phenazinebiosynthesisPhzC/PhzFprotein[Frankiasp.CcI3]	Francci3_1963	123.156	720	246	246	123.156	123.156
hypotheticalproteinFrancci3_1964[Frankiasp.CcI3]	Francci3_1964	93.3023	537	139	139	93.3023	93.3023
cytochromeP450[Frankiasp.CcI3]	Francci3_1965	212.438	1203	709	709	212.438	212.438
transposase,IS605OrfB[Frankiasp.CcI3]	Francci3_1966	122.393	804	273	273	122.393	122.393
ISRSO5-transposaseprotein[Frankiasp.CcI3]	Francci3_1967	223.891	1164	0	723	223.891	223.891
hypotheticalproteinFrancci3_1969[Frankiasp.CcI3]	Francci3_1969	186.235	240	124	124	186.235	186.235
RpiRfamilytranscriptionalregulator[Frankiasp.CcI3]	Francci3_1970	265.936	900	664	664	265.936	265.936
hypotheticalproteinFrancci3_1971[Frankiasp.CcI3]	Francci3_1971	101.947	198	56	56	101.947	101.947
hypotheticalproteinFrancci3_1972[Frankiasp.CcI3]	Francci3_1972	145.605	963	389	389	145.605	145.605
ErfK/YbiS/YcfS/YnhG[Frankiasp.CcI3]	Francci3_1973	117.126	834	271	271	117.126	117.126
hypotheticalproteinFrancci3_1974[Frankiasp.CcI3]	Francci3_1974	95.9704	477	127	127	95.9704	95.9704
tetracyclinrepressor-like[Frankiasp.CcI3]	Francci3_1975	78.3133	336	73	73	78.3133	78.3133
aminoacidadenylation[Frankiasp.CcI3]	Francci3_1976	142.626	4122	1631	1631	142.626	142.626
hypotheticalproteinFrancci3_1977[Frankiasp.CcI3]	Francci3_1977	162.428	1134	511	511	162.428	162.428
beta-ketoacylsynthase[Frankiasp.CcI3]	Francci3_1978	104.469	2781	806	806	104.469	104.469
responseregulatorreceiverprotein[Frankiasp.CcI3]	Francci3_1979	237.573	132	87	87	237.573	237.573
hypotheticalproteinFrancci3_1980[Frankiasp.CcI3]	Francci3_1980	123.907	1344	462	462	123.907	123.907
hypotheticalproteinFrancci3_1981[Frankiasp.CcI3]	Francci3_1981	118.124	711	233	233	118.124	118.124
diacylglycerolO-acyltransferase[Frankiasp.CcI3]	Francci3_1982	31.0282	546	47	47	31.0282	31.0282
D-lactatedehydrogenase(cytochrome)[Frankiasp.CcI3]	Francci3_1983	327.041	3096	2809	2809	327.041	327.041
shortchaindehydrogenase[Frankiasp.CcI3]	Francci3_1984	270.775	1041	782	782	270.775	270.775
hypotheticalproteinFrancci3_1985[Frankiasp.CcI3]	Francci3_1985	682.745	255	483	483	682.745	682.745
hypotheticalproteinFrancci3_1986[Frankiasp.CcI3]	Francci3_1986	103.103	444	127	127	103.103	103.103
mandelateracemase/muconatelactonizingenzyme[Frankiasp.CcI3]	Francci3_1987	279.254	1092	846	846	279.254	279.254
peptidaseS1andS6,chymotrypsin/Hap[Frankiasp.CcI3]	Francci3_1988	202.67	1044	587	587	202.67	202.67
putativePAS/PACsensorprotein[Frankiasp.CcI3]	Francci3_1989	235.817	2169	1419	1419	235.817	235.817
metallophosphoesterase[Frankiasp.CcI3]	Francci3_1990	302.147	2244	1881	1881	302.147	302.147
methioninesynthase,vitamin-B12independent[Frankiasp.CcI3]	Francci3_1991	217.257	1173	707	707	217.257	217.257
2OG-Fe(II)oxygenase[Frankiasp.CcI3]	Francci3_1992	234.765	846	551	551	234.765	234.765
hypotheticalproteinFrancci3_1993[Frankiasp.CcI3]	Francci3_1993	181.851	666	336	336	181.851	181.851
phytanoyl-CoAdioxygenase[Frankiasp.CcI3]	Francci3_1994	280.046	780	606	606	280.046	280.046
hypotheticalproteinFrancci3_1995[Frankiasp.CcI3]	Francci3_1995	222.371	603	372	372	222.371	222.371
transcriptionalregulator[Frankiasp.CcI3]	Francci3_1996	129.501	1041	374	374	129.501	129.501
majorfacilitatortransporter[Frankiasp.CcI3]	Francci3_1997	97.7272	1302	353	353	97.7272	97.7272
O-succinylhomoserinesulfhydrylase[Frankiasp.CcI3]	Francci3_1998	224.772	1230	767	767	224.772	224.772
hypotheticalproteinFrancci3_1999[Frankiasp.CcI3]	Francci3_1999	361.453	723	725	725	361.453	361.453
hypotheticalproteinFrancci3_2000[Frankiasp.CcI3]	Francci3_2000	223.054	606	374	375	223.054	223.054
homoserineO-succinyltransferase[Frankiasp.CcI3]	Francci3_2001	334.832	1041	964	967	334.832	334.832
hypotheticalproteinFrancci3_2002[Frankiasp.CcI3]	Francci3_2002	709.044	243	478	478	709.044	709.044
hypotheticalproteinFrancci3_2003[Frankiasp.CcI3]	Francci3_2003	81.6249	552	125	125	81.6249	81.6249
EmrB/QacAfamilydrugresistancetransporter[Frankiasp.CcI3]	Francci3_2004	105.222	1521	444	444	105.222	105.222
putativetranscriptionalregulator[Frankiasp.CcI3]	Francci3_2005	127.272	405	143	143	127.272	127.272
antibioticbiosynthesismonooxygenase[Frankiasp.CcI3]	Francci3_2006	167.551	327	152	152	167.551	167.551
FADlinkedoxidase-like[Frankiasp.CcI3]	Francci3_2007	165.272	2868	1315	1315	165.272	165.272
GntRfamilytranscriptionalregulator[Frankiasp.CcI3]	Francci3_2008	138.2	699	268	268	138.2	138.2
cytochrome-coxidase[Frankiasp.CcI3]	Francci3_2009	855.347	1716	4072	4072	855.347	855.347
hypotheticalproteinFrancci3_2010[Frankiasp.CcI3]	Francci3_2010	45.6051	411	52	52	45.6051	45.6051
hypotheticalproteinFrancci3_2011[Frankiasp.CcI3]	Francci3_2011	133.002	561	207	207	133.002	133.002
IclRfamilytranscriptionalregulator[Frankiasp.CcI3]	Francci3_2012	134.716	990	370	370	134.716	134.716
phosphoenolpyruvatesynthase/pyruvatephosphatedikinase-like[Frankiasp.CcI3]	Francci3_2013	100.127	504	140	140	100.127	100.127
EmrB/QacAfamilydrugresistancetransporter[Frankiasp.CcI3]	Francci3_2014	136.432	1572	595	595	136.432	136.432
MarRfamilytranscriptionalregulator[Frankiasp.CcI3]	Francci3_2015	88.6557	618	152	152	88.6557	88.6557
aminotransferase,classIandII[Frankiasp.CcI3]	Francci3_2016	96.4723	1233	330	330	96.4723	96.4723
hypotheticalproteinFrancci3_2017[Frankiasp.CcI3]	Francci3_2017	200.04	1128	626	626	200.04	200.04
NAD-bindingprotein,putative[Frankiasp.CcI3]	Francci3_2018	103.899	621	179	179	103.899	103.899
putativetranscriptionalregulator[Frankiasp.CcI3]	Francci3_2019	97.0457	390	105	105	97.0457	97.0457
daunorubicinresistanceABCtransporterATP-bindingsubunit[Frankiasp.CcI3]	Francci3_2020	66.0835	1080	198	198	66.0835	66.0835
[truncated: 2,500 more rows]
