# Supplementary material for: Transcriptomes of Frankia sp. strain CcI3 in growth transitions
Source: BMC Microbiol. 2011 Aug 25;11:192. doi: 10.1186/1471-2180-11-192 (PMC3188489; doi:10.1186/1471-2180-11-192)
Supplement: Additional file 4 — 5dNH4 sample dataset statistics. Tabular output of CLC Genome Workbench software for the 5dNH4 sample. [file 1471-2180-11-192-S4.XLS]

## Sheet: 5dNH4
Feature ID	locus tag	Expression values	Gene length	Unique gene reads	Total gene reads	RPKM	Means
chromosomal replication initiator protein DnaA [Frankia sp. CcI3]	Francci3_0001	232.195	1689	516	516	232.195	232.195
DNApolymeraseIII,betasubunit[Frankiasp.CcI3]	Francci3_0003	154.018	1209	245	245	154.018	154.018
recombinationproteinF[Frankiasp.CcI3]	Francci3_0004	162.14	1200	256	256	162.14	162.14
hypotheticalproteinFrancci3_0005[Frankiasp.CcI3]	Francci3_0005	107.255	822	116	116	107.255	107.255
DNAgyrasesubunitB[Frankiasp.CcI3]	Francci3_0006	201.558	2040	541	541	201.558	201.558
DNAgyrasesubunitA[Frankiasp.CcI3]	Francci3_0007	135.016	2505	445	445	135.016	135.016
hypotheticalproteinFrancci3_0008[Frankiasp.CcI3]	Francci3_0008	124.139	900	147	147	124.139	124.139
hypotheticalproteinFrancci3_0009[Frankiasp.CcI3]	Francci3_0009	442.523	687	400	400	442.523	442.523
glycosyltransferase,group1[Frankiasp.CcI3]	Francci3_0010	110.432	1404	204	204	110.432	110.432
methyltransferasetype11[Frankiasp.CcI3]	Francci3_0011	194.161	732	187	187	194.161	194.161
hypotheticalproteinFrancci3_0012[Frankiasp.CcI3]	Francci3_0012	147.891	1182	230	230	147.891	147.891
hypotheticalproteinFrancci3_0013[Frankiasp.CcI3]	Francci3_0013	185.697	573	140	140	185.697	185.697
peptidedeformylase[Frankiasp.CcI3]	Francci3_0014	190.831	693	174	174	190.831	190.831
glycosyltransferasefamilyprotein[Frankiasp.CcI3]	Francci3_0015	274.795	2055	743	743	274.795	274.795
acyltransferase3[Frankiasp.CcI3]	Francci3_0016	210.629	1548	429	429	210.629	210.629
CRISPR-associatedhelicaseCas3familyproteinprotein[Frankiasp.CcI3]	Francci3_0017	240.98	2889	916	916	240.98	240.98
hypotheticalproteinFrancci3_0018[Frankiasp.CcI3]	Francci3_0018	602.325	1653	1310	1310	602.325	602.325
hypotheticalproteinFrancci3_0019[Frankiasp.CcI3]	Francci3_0019	594.809	621	486	486	594.809	594.809
CRISPR-associatedCse4familyprotein[Frankiasp.CcI3]	Francci3_0020	868.609	1155	1320	1320	868.609	868.609
CRISPR-associatedCas5efamilyprotein[Frankiasp.CcI3]	Francci3_0021	899.053	831	983	983	899.053	899.053
hypotheticalproteinFrancci3_0022[Frankiasp.CcI3]	Francci3_0022	474.562	828	517	517	474.562	474.562
CRISPR-associatedCas1familyprotein[Frankiasp.CcI3]	Francci3_0023	499.8	993	653	653	499.8	499.8
CRISPR-associatedCas2familyprotein[Frankiasp.CcI3]	Francci3_0024	185.241	279	68	68	185.241	185.241
hypotheticalproteinFrancci3_0025[Frankiasp.CcI3]	Francci3_0025	537.711	294	206	208	537.711	537.711
hypotheticalproteinFrancci3_0026[Frankiasp.CcI3]	Francci3_0026	524.572	255	174	176	524.572	524.572
hypotheticalproteinFrancci3_0027[Frankiasp.CcI3]	Francci3_0027	250.861	1530	504	505	250.861	250.861
OsmC-likeprotein[Frankiasp.CcI3]	Francci3_0028	116.928	429	66	66	116.928	116.928
hypotheticalproteinFrancci3_0029[Frankiasp.CcI3]	Francci3_0029	195.516	276	71	71	195.516	195.516
secretorylipase[Frankiasp.CcI3]	Francci3_0030	316.823	1329	554	554	316.823	316.823
hypotheticalproteinFrancci3_0031[Frankiasp.CcI3]	Francci3_0031	261.821	807	278	278	261.821	261.821
nitrogenregulatoryproteinP-II[Frankiasp.CcI3]	Francci3_0032	147.971	339	66	66	147.971	147.971
PBPfamilyphospholipid-bindingprotein[Frankiasp.CcI3]	Francci3_0033	277.139	543	198	198	277.139	277.139
TypeIVsecretorypathwayVirB4components-like[Frankiasp.CcI3]	Francci3_0034	207.799	2136	584	584	207.799	207.799
putativeintegralmembraneprotein[Frankiasp.CcI3]	Francci3_0035	226.543	1503	448	448	226.543	226.543
hypotheticalproteinFrancci3_0036[Frankiasp.CcI3]	Francci3_0036	152.776	1383	278	278	152.776	152.776
hypotheticalproteinFrancci3_0037[Frankiasp.CcI3]	Francci3_0037	693.313	786	717	717	693.313	693.313
hypotheticalproteinFrancci3_0038[Frankiasp.CcI3]	Francci3_0038	898.552	417	493	493	898.552	898.552
hypotheticalproteinFrancci3_0039[Frankiasp.CcI3]	Francci3_0039	189.23	2442	608	608	189.23	189.23
hypotheticalproteinFrancci3_0040[Frankiasp.CcI3]	Francci3_0040	118.864	876	137	137	118.864	118.864
NLP/P60[Frankiasp.CcI3]	Francci3_0041	180.851	996	237	237	180.851	180.851
hypotheticalproteinFrancci3_0042[Frankiasp.CcI3]	Francci3_0042	136.635	267	48	48	136.635	136.635
twin-argininetranslocationpathwaysignal[Frankiasp.CcI3]	Francci3_0043	131.663	1599	277	277	131.663	131.663
serine/threonineproteinkinase[Frankiasp.CcI3]	Francci3_0044	127.259	2592	434	434	127.259	127.259
glucose-6-phosphateisomerase[Frankiasp.CcI3]	Francci3_0045	295.644	1671	650	650	295.644	295.644
anti-sigma-factorantagonistdomain-containingprotein[Frankiasp.CcI3]	Francci3_0046	426.685	342	192	192	426.685	426.685
hypotheticalproteinFrancci3_0047[Frankiasp.CcI3]	Francci3_0047	199.391	324	85	85	199.391	199.391
adenylate/guanylatecyclase[Frankiasp.CcI3]	Francci3_0048	164.907	3429	744	744	164.907	164.907
ABC-typemultidrugtransportsystemATPasecomponent-like[Frankiasp.CcI3]	Francci3_0049	278.226	336	123	123	278.226	278.226
nitroreductase[Frankiasp.CcI3]	Francci3_0050	284.861	627	235	235	284.861	284.861
hypotheticalproteinFrancci3_0051[Frankiasp.CcI3]	Francci3_0051	150.224	597	118	118	150.224	150.224
hypotheticalproteinFrancci3_0052[Frankiasp.CcI3]	Francci3_0052	260.437	3429	1175	1175	260.437	260.437
acyl-CoAdehydrogenase-like[Frankiasp.CcI3]	Francci3_0053	422.653	1845	1026	1026	422.653	422.653
hypotheticalproteinFrancci3_0054[Frankiasp.CcI3]	Francci3_0054	348.587	399	183	183	348.587	348.587
hypotheticalproteinFrancci3_0055[Frankiasp.CcI3]	Francci3_0055	279	237	87	87	279	279
dehydrogenasesubunit[Frankiasp.CcI3]	Francci3_0056	183.373	1575	380	380	183.373	183.373
transketolase[Frankiasp.CcI3]	Francci3_0057	319.185	1062	446	446	319.185	319.185
pyruvatedehydrogenase[Frankiasp.CcI3]	Francci3_0058	298.946	1200	472	472	298.946	298.946
hypotheticalproteinFrancci3_0059[Frankiasp.CcI3]	Francci3_0059	169.174	912	203	203	169.174	169.174
poly-gamma-glutamatebiosynthesisprotein[Frankiasp.CcI3]	Francci3_0060	115.44	1218	185	185	115.44	115.44
zincuptakeregulator[Frankiasp.CcI3]	Francci3_0061	139.959	429	79	79	139.959	139.959
hypotheticalproteinFrancci3_0062[Frankiasp.CcI3]	Francci3_0062	91.7914	621	72	75	91.7914	91.7914
hypotheticalproteinFrancci3_0063[Frankiasp.CcI3]	Francci3_0063	151.546	1650	326	329	151.546	151.546
aminotransferaseAlaT[Frankiasp.CcI3]	Francci3_0064	161.994	1248	266	266	161.994	161.994
hypotheticalproteinFrancci3_0065[Frankiasp.CcI3]	Francci3_0065	196.595	375	97	97	196.595	196.595
hypotheticalproteinFrancci3_0066[Frankiasp.CcI3]	Francci3_0066	438.563	357	206	206	438.563	438.563
HNHendonuclease[Frankiasp.CcI3]	Francci3_0067	397.955	1377	721	721	397.955	397.955
sigma-24[Frankiasp.CcI3]	Francci3_0068	454.748	1434	858	858	454.748	454.748
peptidaseS1andS6,chymotrypsin/Hap[Frankiasp.CcI3]	Francci3_0069	159.432	1740	365	365	159.432	159.432
largeconductancemechanosensitivechannelprotein[Frankiasp.CcI3]	Francci3_0070	330.115	396	172	172	330.115	330.115
hypotheticalproteinFrancci3_0071[Frankiasp.CcI3]	Francci3_0071	150.298	1512	298	299	150.298	150.298
Poly(3-hydroxybutyrate)depolymerase-like[Frankiasp.CcI3]	Francci3_0072	339.082	1179	526	526	339.082	339.082
hypotheticalproteinFrancci3_0073[Frankiasp.CcI3]	Francci3_0073	95.9638	594	75	75	95.9638	95.9638
hypotheticalproteinFrancci3_0074[Frankiasp.CcI3]	Francci3_0074	260.401	1077	369	369	260.401	260.401
phageSPO1DNApolymerase-relatedprotein[Frankiasp.CcI3]	Francci3_0075	109.744	651	94	94	109.744	109.744
ErfK/YbiS/YcfS/YnhG[Frankiasp.CcI3]	Francci3_0076	202.02	696	185	185	202.02	202.02
hypotheticalproteinFrancci3_0077[Frankiasp.CcI3]	Francci3_0077	453.553	801	478	478	453.553	453.553
hypotheticalproteinFrancci3_0078[Frankiasp.CcI3]	Francci3_0078	295.379	669	260	260	295.379	295.379
pyridoxamine5'-phosphateoxidase[Frankiasp.CcI3]	Francci3_0079	96.2527	837	106	106	96.2527	96.2527
putativeATP/GTPbindingprotein[Frankiasp.CcI3]	Francci3_0080	145.865	396	76	76	145.865	145.865
citratesynthase2[Frankiasp.CcI3]	Francci3_0081	188.981	1110	276	276	188.981	188.981
phosphoserineaminotransferase[Frankiasp.CcI3]	Francci3_0082	182.408	1125	270	270	182.408	182.408
citratesynthase[Frankiasp.CcI3]	Francci3_0083	312.236	1368	562	562	312.236	312.236
twocomponentLuxRfamilytranscriptionalregulator[Frankiasp.CcI3]	Francci3_0084	127.728	720	121	121	127.728	127.728
putativesignaltransductionhistidinekinase[Frankiasp.CcI3]	Francci3_0085	937.547	1764	2176	2176	937.547	937.547
MarRfamilytranscriptionalregulator[Frankiasp.CcI3]	Francci3_0086	147.784	432	84	84	147.784	147.784
dehydrogenasesandrelatedproteins-like[Frankiasp.CcI3]	Francci3_0087	108.864	1131	162	162	108.864	108.864
2',5'RNAligase[Frankiasp.CcI3]	Francci3_0088	67.7807	684	61	61	67.7807	67.7807
responseregulatorreceiverprotein[Frankiasp.CcI3]	Francci3_0089	154.658	516	105	105	154.658	154.658
hypotheticalproteinFrancci3_0090[Frankiasp.CcI3]	Francci3_0090	132.071	915	159	159	132.071	132.071
hypotheticalproteinFrancci3_0091[Frankiasp.CcI3]	Francci3_0091	85.1955	339	38	38	85.1955	85.1955
hypotheticalproteinFrancci3_0092[Frankiasp.CcI3]	Francci3_0092	133.938	3609	636	636	133.938	133.938
hypotheticalproteinFrancci3_0093[Frankiasp.CcI3]	Francci3_0093	125.27	813	134	134	125.27	125.27
amidophosphoribosyltransferase[Frankiasp.CcI3]	Francci3_0094	335.623	1635	722	722	335.623	335.623
phosphoribosylaminoimidazolesynthetase[Frankiasp.CcI3]	Francci3_0095	211.577	1110	309	309	211.577	211.577
hypotheticalproteinFrancci3_0096[Frankiasp.CcI3]	Francci3_0096	275.374	207	75	75	275.374	275.374
valinedehydrogenase(NAD)[Frankiasp.CcI3]	Francci3_0097	103.609	1071	146	146	103.609	103.609
hypotheticalproteinFrancci3_0098[Frankiasp.CcI3]	Francci3_0098	100.606	831	110	110	100.606	100.606
excisionase/Xis,DNA-binding[Frankiasp.CcI3]	Francci3_0099	242.329	207	66	66	242.329	242.329
hypotheticalproteinFrancci3_0100[Frankiasp.CcI3]	Francci3_0100	279.587	753	277	277	279.587	279.587
hypotheticalproteinFrancci3_0101[Frankiasp.CcI3]	Francci3_0101	306.24	1365	546	550	306.24	306.24
hypotheticalproteinFrancci3_0102[Frankiasp.CcI3]	Francci3_0102	104.527	429	59	59	104.527	104.527
putativeisomerase[Frankiasp.CcI3]	Francci3_0103	92.687	369	45	45	92.687	92.687
XREfamilytranscriptionalregulator[Frankiasp.CcI3]	Francci3_0104	107.828	726	103	103	107.828	107.828
hypotheticalproteinFrancci3_0105[Frankiasp.CcI3]	Francci3_0105	375.963	750	371	371	375.963	375.963
glycosyltransferasefamilyprotein[Frankiasp.CcI3]	Francci3_0106	112.708	762	113	113	112.708	112.708
hypotheticalproteinFrancci3_0107[Frankiasp.CcI3]	Francci3_0107	370.387	1539	750	750	370.387	370.387
twin-argininetranslocationpathwaysignal[Frankiasp.CcI3]	Francci3_0108	281.15	984	364	364	281.15	281.15
hypotheticalproteinFrancci3_0109[Frankiasp.CcI3]	Francci3_0109	146.866	414	80	80	146.866	146.866
putativeDNAhelicase[Frankiasp.CcI3]	Francci3_0110	141.643	1980	369	369	141.643	141.643
putativetransposase,IS891/IS1136/IS1341[Frankiasp.CcI3]	Francci3_0111	137.474	774	140	140	137.474	137.474
B12-dependentmethioninesynthase[Frankiasp.CcI3]	Francci3_0112	209.311	3780	1041	1041	209.311	209.311
enoyl-CoAhydratase[Frankiasp.CcI3]	Francci3_0113	141.873	225	42	42	141.873	141.873
phageintegrase[Frankiasp.CcI3]	Francci3_0114	160.686	1296	274	274	160.686	160.686
transposase,IS4[Frankiasp.CcI3]	Francci3_0115	500.584	996	656	656	500.584	500.584
site-specificrecombinaseXerD-like[Frankiasp.CcI3]	Francci3_0116	239.49	384	121	121	239.49	239.49
IS630familytransposase[Frankiasp.CcI3]	Francci3_0117	551.755	624	0	453	551.755	551.755
IS630familytransposase[Frankiasp.CcI3]	Francci3_0118	378.561	522	0	260	378.561	378.561
signaltransductionprotein[Frankiasp.CcI3]	Francci3_0119	284.659	3228	1209	1209	284.659	284.659
responseregulatorreceiverprotein[Frankiasp.CcI3]	Francci3_0120	714.535	735	5	691	714.535	714.535
transposase,IS4[Frankiasp.CcI3]	Francci3_0121	313.08	1425	0	587	313.08	313.08
transposase,IS4[Frankiasp.CcI3]	Francci3_0122	126.353	1191	0	198	126.353	126.353
hypotheticalproteinFrancci3_0123[Frankiasp.CcI3]	Francci3_0123	364.733	1467	704	704	364.733	364.733
AAAATPase[Frankiasp.CcI3]	Francci3_0124	285.846	912	343	343	285.846	285.846
hypotheticalproteinFrancci3_0125[Frankiasp.CcI3]	Francci3_0125	272.718	510	183	183	272.718	272.718
hypotheticalproteinFrancci3_0126[Frankiasp.CcI3]	Francci3_0126	183.321	966	233	233	183.321	183.321
XREfamilytranscriptionalregulator[Frankiasp.CcI3]	Francci3_0127	278.226	336	123	123	278.226	278.226
hypotheticalproteinFrancci3_0128[Frankiasp.CcI3]	Francci3_0128	305.165	528	212	212	305.165	305.165
hypotheticalproteinFrancci3_0129[Frankiasp.CcI3]	Francci3_0129	184.923	822	200	200	184.923	184.923
transposaseIS116/IS110/IS902[Frankiasp.CcI3]	Francci3_0130	265.037	1365	457	476	265.037	265.037
NUDIXhydrolase[Frankiasp.CcI3]	Francci3_0131	271.095	471	168	168	271.095	271.095
hypotheticalproteinFrancci3_0132[Frankiasp.CcI3]	Francci3_0132	589.271	543	421	421	589.271	589.271
hypotheticalproteinFrancci3_0133[Frankiasp.CcI3]	Francci3_0133	169.809	555	123	124	169.809	169.809
hypotheticalproteinFrancci3_0134[Frankiasp.CcI3]	Francci3_0134	419.757	306	166	169	419.757	419.757
hypotheticalproteinFrancci3_0135[Frankiasp.CcI3]	Francci3_0135	135.976	531	95	95	135.976	135.976
hypotheticalproteinFrancci3_0136[Frankiasp.CcI3]	Francci3_0136	166.257	288	63	63	166.257	166.257
hypotheticalproteinFrancci3_0137[Frankiasp.CcI3]	Francci3_0137	296.888	192	75	75	296.888	296.888
celldivisionFtsK/SpoIIIE[Frankiasp.CcI3]	Francci3_0138	319.513	1677	705	705	319.513	319.513
hypotheticalproteinFrancci3_0139[Frankiasp.CcI3]	Francci3_0139	330.614	600	261	261	330.614	330.614
hypotheticalproteinFrancci3_0140[Frankiasp.CcI3]	Francci3_0140	308.985	642	261	261	308.985	308.985
PilTprotein-like[Frankiasp.CcI3]	Francci3_0141	211.655	474	132	132	211.655	211.655
prevent-host-deathprotein[Frankiasp.CcI3]	Francci3_0142	146.377	270	52	52	146.377	146.377
responseregulatorreceiverprotein[Frankiasp.CcI3]	Francci3_0143	135.51	774	0	138	135.51	135.51
transposaseIS66[Frankiasp.CcI3]	Francci3_0144	465.87	1713	850	1050	465.87	465.87
SARPfamilytranscriptionalregulator[Frankiasp.CcI3]	Francci3_0145	171.759	708	160	160	171.759	171.759
short-chaindehydrogenase/reductaseSDR[Frankiasp.CcI3]	Francci3_0146	602.856	735	583	583	602.856	602.856
methylated-DNA--protein-cysteinemethyltransferase[Frankiasp.CcI3]	Francci3_0147	140.884	615	114	114	140.884	140.884
sigma-24[Frankiasp.CcI3]	Francci3_0148	154.822	486	99	99	154.822	154.822
methylated-DNA--protein-cysteinemethyltransferase[Frankiasp.CcI3]	Francci3_0149	100.762	528	70	70	100.762	100.762
putative3-carboxy-cis,cis-muconatecycloisomerase[Frankiasp.CcI3]	Francci3_0150	126.672	1230	205	205	126.672	126.672
transposase,IS4[Frankiasp.CcI3]	Francci3_0151	874.089	753	234	866	874.089	874.089
DNApolymerase[Frankiasp.CcI3]	Francci3_0152	376.254	303	150	150	376.254	376.254
hypotheticalproteinFrancci3_0153[Frankiasp.CcI3]	Francci3_0153	187.824	348	86	86	187.824	187.824
hypotheticalproteinFrancci3_0155[Frankiasp.CcI3]	Francci3_0155	274.588	966	346	349	274.588	274.588
hypotheticalproteinFrancci3_0156[Frankiasp.CcI3]	Francci3_0156	221.328	1092	318	318	221.328	221.328
hypotheticalproteinFrancci3_0158[Frankiasp.CcI3]	Francci3_0158	228.52	3429	1031	1031	228.52	228.52
hypotheticalproteinFrancci3_0159[Frankiasp.CcI3]	Francci3_0159	1184.43	942	1468	1468	1184.43	1184.43
hypotheticalproteinFrancci3_0160[Frankiasp.CcI3]	Francci3_0160	659.789	417	362	362	659.789	659.789
luciferase-like[Frankiasp.CcI3]	Francci3_0161	337.21	870	386	386	337.21	337.21
MerRfamilytranscriptionalregulator[Frankiasp.CcI3]	Francci3_0162	190.008	360	90	90	190.008	190.008
hypotheticalproteinFrancci3_0163[Frankiasp.CcI3]	Francci3_0163	552.147	1371	996	996	552.147	552.147
twin-argininetranslocationpathwaysignal[Frankiasp.CcI3]	Francci3_0164	377.94	915	455	455	377.94	377.94
polysaccharidedeacetylase[Frankiasp.CcI3]	Francci3_0165	1615.63	684	1454	1454	1615.63	1615.63
hypotheticalproteinFrancci3_0166[Frankiasp.CcI3]	Francci3_0166	353.168	1104	513	513	353.168	353.168
sigma-24[Frankiasp.CcI3]	Francci3_0167	203.194	879	235	235	203.194	203.194
NAD-dependentepimerase/dehydratase[Frankiasp.CcI3]	Francci3_0168	171.444	696	157	157	171.444	171.444
kelchrepeat-containingprotein[Frankiasp.CcI3]	Francci3_0169	120.391	1452	230	230	120.391	120.391
hypotheticalproteinFrancci3_0170[Frankiasp.CcI3]	Francci3_0170	106.421	957	134	134	106.421	106.421
glycosyltransferase,group1[Frankiasp.CcI3]	Francci3_0171	129.367	1269	216	216	129.367	129.367
hypotheticalproteinFrancci3_0172[Frankiasp.CcI3]	Francci3_0172	99.8023	396	52	52	99.8023	99.8023
hypotheticalproteinFrancci3_0173[Frankiasp.CcI3]	Francci3_0173	73.9577	483	47	47	73.9577	73.9577
serinephosphatase[Frankiasp.CcI3]	Francci3_0174	242.329	1173	374	374	242.329	242.329
amidase[Frankiasp.CcI3]	Francci3_0175	233.077	1500	460	460	233.077	233.077
hypotheticalproteinFrancci3_0176[Frankiasp.CcI3]	Francci3_0176	272.635	591	212	212	272.635	272.635
hypotheticalproteinFrancci3_0177[Frankiasp.CcI3]	Francci3_0177	108.225	309	44	44	108.225	108.225
MscSmechanosensitiveionchannel[Frankiasp.CcI3]	Francci3_0178	300.208	1638	647	647	300.208	300.208
putativeacetyltransferase[Frankiasp.CcI3]	Francci3_0179	409.822	612	330	330	409.822	409.822
hypotheticalproteinFrancci3_0180[Frankiasp.CcI3]	Francci3_0180	128.563	201	34	34	128.563	128.563
glutamatedecarboxylase[Frankiasp.CcI3]	Francci3_0181	258.769	1401	477	477	258.769	258.769
glyoxalase/bleomycinresistanceprotein/dioxygenase[Frankiasp.CcI3]	Francci3_0182	166.509	849	179	186	166.509	166.509
L-threoninealdolase[Frankiasp.CcI3]	Francci3_0183	84.0841	696	76	77	84.0841	84.0841
hypotheticalproteinFrancci3_0184[Frankiasp.CcI3]	Francci3_0184	193.09	555	141	141	193.09	193.09
binding-protein-dependenttransportsystemsinnermembranecomponent[Frankiasp.CcI3]	Francci3_0186	154.85	1497	305	305	154.85	154.85
ABCtransporterrelated[Frankiasp.CcI3]	Francci3_0187	245.302	945	305	305	245.302	245.302
2OG-Fe(II)oxygenase[Frankiasp.CcI3]	Francci3_0188	108.997	1032	148	148	108.997	108.997
hypotheticalproteinFrancci3_0189[Frankiasp.CcI3]	Francci3_0189	354.356	933	435	435	354.356	354.356
Rieske(2Fe-2S)protein[Frankiasp.CcI3]	Francci3_0190	130.825	1098	189	189	130.825	130.825
IS630familytransposase[Frankiasp.CcI3]	Francci3_0191	120.339	240	38	38	120.339	120.339
N-6DNAmethylase[Frankiasp.CcI3]	Francci3_0192	294.99	1752	680	680	294.99	294.99
typeIrestriction-modificationsystemspecificitydeterminant[Frankiasp.CcI3]	Francci3_0193	278.254	1251	458	458	278.254	278.254
hypotheticalproteinFrancci3_0194[Frankiasp.CcI3]	Francci3_0194	363.484	3126	1495	1495	363.484	363.484
secretionproteinHlyD[Frankiasp.CcI3]	Francci3_0196	149.046	2259	443	443	149.046	149.046
hypotheticalproteinFrancci3_0197[Frankiasp.CcI3]	Francci3_0197	70.3336	1059	98	98	70.3336	70.3336
hypotheticalproteinFrancci3_0198[Frankiasp.CcI3]	Francci3_0199	170.331	1236	277	277	170.331	170.331
ABCtransporterrelated[Frankiasp.CcI3]	Francci3_0199	403.442	876	465	465	403.442	403.442
secretionproteinHlyD[Frankiasp.CcI3]	Francci3_0200	150.456	1470	291	291	150.456	150.456
tetracyclinrepressor-like[Frankiasp.CcI3]	Francci3_0201	217.454	720	206	206	217.454	217.454
hypotheticalproteinFrancci3_0202[Frankiasp.CcI3]	Francci3_0202	61.2481	273	22	22	61.2481	61.2481
NAD-dependentepimerase/dehydratase[Frankiasp.CcI3]	Francci3_0203	133.059	714	125	125	133.059	133.059
putativeO-methyltransferase[Frankiasp.CcI3]	Francci3_0204	669.801	438	386	386	669.801	669.801
hypotheticalproteinFrancci3_0205[Frankiasp.CcI3]	Francci3_0205	360.08	1239	587	587	360.08	360.08
hypotheticalproteinFrancci3_0207[Frankiasp.CcI3]	Francci3_0207	222.432	1131	331	331	222.432	222.432
XREfamilytranscriptionalregulator[Frankiasp.CcI3]	Francci3_0208	244.231	834	268	268	244.231	244.231
NADPH-dependentFMNreductase[Frankiasp.CcI3]	Francci3_0209	291.73	594	228	228	291.73	291.73
MarRfamilytranscriptionalregulator[Frankiasp.CcI3]	Francci3_0210	764.537	675	679	679	764.537	764.537
methane/phenol/toluenehydroxylase[Frankiasp.CcI3]	Francci3_0211	260.964	1596	548	548	260.964	260.964
toluene-4-monooxygenasesystemB[Frankiasp.CcI3]	Francci3_0212	33.5758	249	11	11	33.5758	33.5758
Rieske(2Fe-2S)protein[Frankiasp.CcI3]	Francci3_0213	117.695	381	59	59	117.695	117.695
monooxygenasecomponentMmoB/DmpM[Frankiasp.CcI3]	Francci3_0214	181.315	306	73	73	181.315	181.315
methane/phenol/toluenehydroxylase[Frankiasp.CcI3]	Francci3_0215	145.192	1026	196	196	145.192	145.192
carbonicanhydrase[Frankiasp.CcI3]	Francci3_0216	390.119	489	251	251	390.119	390.119
RNAbindingS1[Frankiasp.CcI3]	Francci3_0217	189.789	2595	648	648	189.789	189.789
putativeserine/threoninekinaseanti-sigmafactor[Frankiasp.CcI3]	Francci3_0218	78.5978	996	103	103	78.5978	78.5978
hypotheticalproteinFrancci3_0219[Frankiasp.CcI3]	Francci3_0219	129.223	447	76	76	129.223	129.223
hypotheticalproteinFrancci3_0220[Frankiasp.CcI3]	Francci3_0220	168.896	693	154	154	168.896	168.896
hypotheticalproteinFrancci3_0221[Frankiasp.CcI3]	Francci3_0221	210.912	609	169	169	210.912	210.912
alpha/betahydrolasefold[Frankiasp.CcI3]	Francci3_0222	196.772	927	240	240	196.772	196.772
DegT/DnrJ/EryC1/StrSaminotransferase[Frankiasp.CcI3]	Francci3_0223	232.512	1131	346	346	232.512	232.512
NAD-dependentepimerase/dehydratase[Frankiasp.CcI3]	Francci3_0224	211.635	984	274	274	211.635	211.635
UDP-N-acetylglucosamine:LPSN-acetylglucosaminetransferase-like[Frankiasp.CcI3]	Francci3_0225	237.075	1308	408	408	237.075	237.075
hypotheticalproteinFrancci3_0226[Frankiasp.CcI3]	Francci3_0226	130.49	1095	188	188	130.49	130.49
hypotheticalproteinFrancci3_0227[Frankiasp.CcI3]	Francci3_0227	969.791	279	356	356	969.791	969.791
hypotheticalproteinFrancci3_0228[Frankiasp.CcI3]	Francci3_0228	256.472	243	82	82	256.472	256.472
XREfamilytranscriptionalregulator[Frankiasp.CcI3]	Francci3_0229	218.95	906	261	261	218.95	218.95
hypotheticalproteinFrancci3_0230[Frankiasp.CcI3]	Francci3_0230	103.517	279	38	38	103.517	103.517
oxidoreductaseFAD/NAD(P)-binding[Frankiasp.CcI3]	Francci3_0231	222.875	1347	395	395	222.875	222.875
FMN-binding[Frankiasp.CcI3]	Francci3_0232	278.24	519	190	190	278.24	278.24
ApbE-likelipoprotein[Frankiasp.CcI3]	Francci3_0233	180.099	882	209	209	180.099	180.099
twocomponenttranscriptionalregulator[Frankiasp.CcI3]	Francci3_0234	226.238	729	217	217	226.238	226.238
periplasmicsensorsignaltransductionhistidinekinase[Frankiasp.CcI3]	Francci3_0235	115.8	1503	229	229	115.8	115.8
HemKfamilymodificationmethylase[Frankiasp.CcI3]	Francci3_0236	248.834	1011	331	331	248.834	248.834
tyrosinase[Frankiasp.CcI3]	Francci3_0237	516.999	1032	702	702	516.999	516.999
hypotheticalproteinFrancci3_0238[Frankiasp.CcI3]	Francci3_0238	957.079	405	510	510	957.079	957.079
hypotheticalproteinFrancci3_0239[Frankiasp.CcI3]	Francci3_0239	175.038	165	38	38	175.038	175.038
TetRfamilytranscriptionalregulator[Frankiasp.CcI3]	Francci3_0240	149.132	846	166	166	149.132	149.132
ABCtransporterrelated[Frankiasp.CcI3]	Francci3_0241	157.102	537	111	111	157.102	157.102
heatshockprotein90[Frankiasp.CcI3]	Francci3_0243	208.202	1953	535	535	208.202	208.202
putativesigmafactor[Frankiasp.CcI3]	Francci3_0244	178.349	1206	280	283	178.349	178.349
hypotheticalproteinFrancci3_0245[Frankiasp.CcI3]	Francci3_0245	210.499	408	109	113	210.499	210.499
Rv0623-liketranscriptionfactor[Frankiasp.CcI3]	Francci3_0246	73.1884	270	26	26	73.1884	73.1884
hypotheticalproteinFrancci3_0247[Frankiasp.CcI3]	Francci3_0247	195.766	726	187	187	195.766	195.766
transposase[Frankiasp.CcI3]	Francci3_0248	149.378	636	120	125	149.378	149.378
ABCtransporterrelated[Frankiasp.CcI3]	Francci3_0249	103.679	909	124	124	103.679	103.679
binding-protein-dependenttransportsystemsinnermembranecomponent[Frankiasp.CcI3]	Francci3_0250	153.269	843	170	170	153.269	153.269
putativesulfonatebindingproteinprecursor[Frankiasp.CcI3]	Francci3_0251	205.158	1041	281	281	205.158	205.158
taurinedioxygenase[Frankiasp.CcI3]	Francci3_0252	200.052	927	244	244	200.052	200.052
ROK[Frankiasp.CcI3]	Francci3_0253	166.545	1401	307	307	166.545	166.545
peptidaseM48,Ste24p[Frankiasp.CcI3]	Francci3_0254	107.423	1224	173	173	107.423	107.423
CopYfamilytranscriptionalregulator[Frankiasp.CcI3]	Francci3_0255	148.465	558	109	109	148.465	148.465
cytochromebdubiquinoloxidase,subunitI[Frankiasp.CcI3]	Francci3_0256	141.709	1668	311	311	141.709	141.709
cytochromebdubiquinoloxidase,subunitII[Frankiasp.CcI3]	Francci3_0257	129.351	993	169	169	129.351	129.351
abortiveinfectionprotein[Frankiasp.CcI3]	Francci3_0258	123.424	819	133	133	123.424	123.424
CHAD[Frankiasp.CcI3]	Francci3_0259	194.731	1569	402	402	194.731	194.731
cold-shockDNA-bindingproteinfamilyprotein[Frankiasp.CcI3]	Francci3_0260	558.848	204	150	150	558.848	558.848
aspartatesemialdehydedehydrogenase[Frankiasp.CcI3]	Francci3_0261	182.267	1080	259	259	182.267	182.267
aspartatekinase[Frankiasp.CcI3]	Francci3_0262	183.869	1269	307	307	183.869	183.869
stressprotein[Frankiasp.CcI3]	Francci3_0263	190.983	585	147	147	190.983	190.983
alcoholdehydrogenaseGroES-likeprotein[Frankiasp.CcI3]	Francci3_0264	161.288	999	212	212	161.288	161.288
hypotheticalproteinFrancci3_0265[Frankiasp.CcI3]	Francci3_0265	187.911	453	112	112	187.911	187.911
hypotheticalproteinFrancci3_0266[Frankiasp.CcI3]	Francci3_0266	169.824	273	61	61	169.824	169.824
hypotheticalproteinFrancci3_0267[Frankiasp.CcI3]	Francci3_0267	467.142	615	378	378	467.142	467.142
recombinationproteinRecR[Frankiasp.CcI3]	Francci3_0268	192.542	600	152	152	192.542	192.542
hypotheticalproteinFrancci3_0269[Frankiasp.CcI3]	Francci3_0269	197.577	477	124	124	197.577	197.577
DNApolymeraseIIIsubunitsgammaandtau[Frankiasp.CcI3]	Francci3_0270	131.191	2439	421	421	131.191	131.191
hypotheticalproteinFrancci3_0272[Frankiasp.CcI3]	Francci3_0272	75.1935	657	65	65	75.1935	75.1935
hypotheticalproteinFrancci3_0273[Frankiasp.CcI3]	Francci3_0273	269.379	474	168	168	269.379	269.379
hypotheticalproteinFrancci3_0274[Frankiasp.CcI3]	Francci3_0274	97.4402	585	75	75	97.4402	97.4402
hypotheticalproteinFrancci3_0275[Frankiasp.CcI3]	Francci3_0275	145.909	1047	201	201	145.909	145.909
WD-40repeat-containingprotein[Frankiasp.CcI3]	Francci3_0276	212.351	2985	834	834	212.351	212.351
transposaseIS66[Frankiasp.CcI3]	Francci3_0277	88.4621	1641	0	191	88.4621	88.4621
hypotheticalproteinFrancci3_0278[Frankiasp.CcI3]	Francci3_0278	142.403	459	86	86	142.403	142.403
pyridoxal-dependentdecarboxylase[Frankiasp.CcI3]	Francci3_0279	137.639	1386	251	251	137.639	137.639
tRNA-adenosinedeaminase[Frankiasp.CcI3]	Francci3_0280	108.781	531	76	76	108.781	108.781
hypotheticalproteinFrancci3_0281[Frankiasp.CcI3]	Francci3_0281	151.389	492	98	98	151.389	151.389
Murligase[Frankiasp.CcI3]	Francci3_0282	294.05	1251	484	484	294.05	294.05
CobB/CobQ-likeglutamineamidotransferase[Frankiasp.CcI3]	Francci3_0283	197.159	744	193	193	197.159	197.159
Poly(3-hydroxybutyrate)depolymerase-like[Frankiasp.CcI3]	Francci3_0284	92.6584	648	79	79	92.6584	92.6584
NLP/P60[Frankiasp.CcI3]	Francci3_0285	204.598	1107	298	298	204.598	204.598
hypotheticalproteinFrancci3_0286[Frankiasp.CcI3]	Francci3_0286	157.113	387	80	80	157.113	157.113
magnesiumandcobalttransportproteinCorA[Frankiasp.CcI3]	Francci3_0287	191.313	1311	330	330	191.313	191.313
phenazinebiosynthesisPhzC/PhzFprotein[Frankiasp.CcI3]	Francci3_0288	185.218	714	174	174	185.218	185.218
hypotheticalproteinFrancci3_0289[Frankiasp.CcI3]	Francci3_0289	308.885	780	317	317	308.885	308.885
responseregulatorreceivermodulatedserinephosphatase[Frankiasp.CcI3]	Francci3_0290	134.124	1173	207	207	134.124	134.124
multi-sensorsignaltransductionhistidinekinase[Frankiasp.CcI3]	Francci3_0291	203.048	1632	436	436	203.048	203.048
hypotheticalproteinFrancci3_0292[Frankiasp.CcI3]	Francci3_0292	239.588	663	209	209	239.588	239.588
hypotheticalproteinFrancci3_0293[Frankiasp.CcI3]	Francci3_0293	145.502	1332	255	255	145.502	145.502
interferon-inducedtransmembraneprotein[Frankiasp.CcI3]	Francci3_0294	249.323	567	186	186	249.323	249.323
heatshockproteinDnaJ-like[Frankiasp.CcI3]	Francci3_0295	103.97	1155	158	158	103.97	103.97
insertionelementhypotheticalprotein[Frankiasp.CcI3]	Francci3_0296	232.029	1248	34	381	232.029	232.029
transposase,IS4[Frankiasp.CcI3]	Francci3_0297	317.881	1425	0	596	317.881	317.881
GCN5-relatedN-acetyltransferase[Frankiasp.CcI3]	Francci3_0298	183.237	477	115	115	183.237	183.237
hypotheticalproteinFrancci3_0299[Frankiasp.CcI3]	Francci3_0299	279.578	1014	373	373	279.578	279.578
transposase,IS4[Frankiasp.CcI3]	Francci3_0300	0	1230	0	0	0	0
XREfamilytranscriptionalregulator[Frankiasp.CcI3]	Francci3_0301	230.724	504	153	153	230.724	230.724
ABC-typemultidrugtransportsystemATPasecomponent[Frankiasp.CcI3]	Francci3_0302	67.9704	246	22	22	67.9704	67.9704
twocomponentLuxRfamilytranscriptionalregulator[Frankiasp.CcI3]	Francci3_0303	124.905	645	106	106	124.905	124.905
putativesignaltransductionhistidinekinase[Frankiasp.CcI3]	Francci3_0304	132.61	384	67	67	132.61	132.61
histidinekinase,dimerisationandphosphoacceptorregion[Frankiasp.CcI3]	Francci3_0305	252.53	933	310	310	252.53	252.53
thymidylatekinase[Frankiasp.CcI3]	Francci3_0306	155.813	639	131	131	155.813	155.813
fattyaciddesaturase,type2[Frankiasp.CcI3]	Francci3_0307	274.389	939	339	339	274.389	274.389
twocomponenttranscriptionalregulator[Frankiasp.CcI3]	Francci3_0308	205.842	720	195	195	205.842	205.842
periplasmicsensorsignaltransductionhistidinekinase[Frankiasp.CcI3]	Francci3_0309	220.81	1425	414	414	220.81	220.81
hypotheticalproteinFrancci3_0310[Frankiasp.CcI3]	Francci3_0310	471.962	963	598	598	471.962	471.962
hypotheticalproteinFrancci3_0311[Frankiasp.CcI3]	Francci3_0311	220.595	1230	357	357	220.595	220.595
putativetranscriptionalregulator[Frankiasp.CcI3]	Francci3_0312	128.3	1167	197	197	128.3	128.3
hypotheticalproteinFrancci3_0313[Frankiasp.CcI3]	Francci3_0313	261.164	486	167	167	261.164	261.164
amidohydrolase2[Frankiasp.CcI3]	Francci3_0314	238.21	1155	362	362	238.21	238.21
L-glutaminesynthetase[Frankiasp.CcI3]	Francci3_0315	122.819	1578	255	255	122.819	122.819
saccharopinedehydrogenase[Frankiasp.CcI3]	Francci3_0316	81.8891	1188	128	128	81.8891	81.8891
pyruvatecarboxylase[Frankiasp.CcI3]	Francci3_0317	149.957	3411	673	673	149.957	149.957
glycosyltransferasefamilyprotein[Frankiasp.CcI3]	Francci3_0318	184.101	1383	335	335	184.101	184.101
glycosyltransferasefamilyprotein[Frankiasp.CcI3]	Francci3_0319	139.403	2388	438	438	139.403	139.403
periplasmicsensorsignaltransductionhistidinekinase[Frankiasp.CcI3]	Francci3_0320	287.246	1659	627	627	287.246	287.246
twocomponenttranscriptionalregulator[Frankiasp.CcI3]	Francci3_0321	168.066	1221	270	270	168.066	168.066
WD-40repeat-containingprotein[Frankiasp.CcI3]	Francci3_0322	226.066	2619	779	779	226.066	226.066
hypotheticalproteinFrancci3_0323[Frankiasp.CcI3]	Francci3_0323	206.94	606	165	165	206.94	206.94
responseregulatorreceiverprotein[Frankiasp.CcI3]	Francci3_0324	129.969	807	138	138	129.969	129.969
putativesignaltransductionhistidinekinase[Frankiasp.CcI3]	Francci3_0325	116.619	1323	203	203	116.619	116.619
hypotheticalproteinFrancci3_0326[Frankiasp.CcI3]	Francci3_0326	299.13	249	98	98	299.13	299.13
vonWillebrandfactor,typeA[Frankiasp.CcI3]	Francci3_0327	214.339	1968	555	555	214.339	214.339
hypotheticalproteinFrancci3_0328[Frankiasp.CcI3]	Francci3_0328	230.01	684	207	207	230.01	230.01
hypotheticalproteinFrancci3_0329[Frankiasp.CcI3]	Francci3_0329	236.022	351	109	109	236.022	236.022
MarRfamilytranscriptionalregulator[Frankiasp.CcI3]	Francci3_0330	230.151	426	129	129	230.151	230.151
hypotheticalproteinFrancci3_0331[Frankiasp.CcI3]	Francci3_0331	344.466	1101	499	499	344.466	344.466
metallophosphoesterase[Frankiasp.CcI3]	Francci3_0332	148.363	876	171	171	148.363	148.363
Rieske(2Fe-2S)protein[Frankiasp.CcI3]	Francci3_0333	127.943	897	151	151	127.943	127.943
hypotheticalproteinFrancci3_0334[Frankiasp.CcI3]	Francci3_0334	214.368	429	121	121	214.368	214.368
hypotheticalproteinFrancci3_0335[Frankiasp.CcI3]	Francci3_0335	167.947	267	59	59	167.947	167.947
hypotheticalproteinFrancci3_0336[Frankiasp.CcI3]	Francci3_0336	150.8	252	50	50	150.8	150.8
hypotheticalproteinFrancci3_0337[Frankiasp.CcI3]	Francci3_0337	138.188	231	42	42	138.188	138.188
L-asparaginaseII[Frankiasp.CcI3]	Francci3_0338	186.238	1008	247	247	186.238	186.238
heatshockproteinDnaJ-like[Frankiasp.CcI3]	Francci3_0339	383.232	591	298	298	383.232	383.232
L-carnitinedehydratase/bileacid-inducibleproteinF[Frankiasp.CcI3]	Francci3_0340	98.2802	1392	180	180	98.2802	98.2802
extracellularligand-bindingreceptor[Frankiasp.CcI3]	Francci3_0341	161.751	1170	249	249	161.751	161.751
inner-membranetranslocator[Frankiasp.CcI3]	Francci3_0342	162.108	933	199	199	162.108	162.108
inner-membranetranslocator[Frankiasp.CcI3]	Francci3_0343	183.957	1413	342	342	183.957	183.957
ABCtransporterrelated[Frankiasp.CcI3]	Francci3_0344	226.281	1011	301	301	226.281	226.281
ABCtransporterrelated[Frankiasp.CcI3]	Francci3_0345	144.917	729	139	139	144.917	144.917
FAD-linkedoxidoreductase[Frankiasp.CcI3]	Francci3_0346	144.31	1422	270	270	144.31	144.31
acyltransferase3[Frankiasp.CcI3]	Francci3_0347	601.326	1293	1023	1023	601.326	601.326
short-chaindehydrogenase/reductaseSDR[Frankiasp.CcI3]	Francci3_0348	151.466	843	168	168	151.466	151.466
ATPase,E1-E2type[Frankiasp.CcI3]	Francci3_0349	117.684	4566	707	707	117.684	117.684
hypotheticalproteinFrancci3_0350[Frankiasp.CcI3]	Francci3_0350	360.651	1197	568	568	360.651	360.651
short-chaindehydrogenase/reductaseSDR[Frankiasp.CcI3]	Francci3_0351	91.0999	876	105	105	91.0999	91.0999
luciferase-like[Frankiasp.CcI3]	Francci3_0352	208.511	1068	289	293	208.511	208.511
hypotheticalproteinFrancci3_0353[Frankiasp.CcI3]	Francci3_0353	234.967	579	179	179	234.967	234.967
hypotheticalproteinFrancci3_0354[Frankiasp.CcI3]	Francci3_0354	217.354	1077	308	308	217.354	217.354
hypotheticalproteinFrancci3_0355[Frankiasp.CcI3]	Francci3_0355	190.79	486	122	122	190.79	190.79
hypotheticalproteinFrancci3_0356[Frankiasp.CcI3]	Francci3_0356	180.719	900	214	214	180.719	180.719
OmpA/MotB[Frankiasp.CcI3]	Francci3_0357	203.484	564	151	151	203.484	203.484
methyltransferasetype11[Frankiasp.CcI3]	Francci3_0358	113.761	1089	163	163	113.761	113.761
serine/threonineproteinkinase[Frankiasp.CcI3]	Francci3_0359	122.664	1896	306	306	122.664	122.664
serine/threonineproteinkinase[Frankiasp.CcI3]	Francci3_0360	168.73	1527	339	339	168.73	168.73
TRAP-typeuncharacterizedtransportsystemperiplasmiccomponent-like[Frankiasp.CcI3]	Francci3_0361	132.549	1164	203	203	132.549	132.549
hypotheticalproteinFrancci3_0362[Frankiasp.CcI3]	Francci3_0362	272.345	2040	731	731	272.345	272.345
hypotheticalproteinFrancci3_0363[Frankiasp.CcI3]	Francci3_0363	81.9197	501	54	54	81.9197	81.9197
hypotheticalproteinFrancci3_0364[Frankiasp.CcI3]	Francci3_0364	90.301	303	36	36	90.301	90.301
thioesterase[Frankiasp.CcI3]	Francci3_0365	93.0796	1086	133	133	93.0796	93.0796
hypotheticalproteinFrancci3_0366[Frankiasp.CcI3]	Francci3_0366	98.9627	192	25	25	98.9627	98.9627
short-chaindehydrogenase/reductaseSDR[Frankiasp.CcI3]	Francci3_0367	148.615	762	149	149	148.615	148.615
diguanylatecyclase[Frankiasp.CcI3]	Francci3_0368	260.523	4023	1379	1379	260.523	260.523
acyl-CoAdehydrogenase-like[Frankiasp.CcI3]	Francci3_0369	210.97	1686	468	468	210.97	210.97
hypotheticalproteinFrancci3_0370[Frankiasp.CcI3]	Francci3_0370	109.76	1101	159	159	109.76	109.76
hypotheticalproteinFrancci3_0371[Frankiasp.CcI3]	Francci3_0371	148.233	846	165	165	148.233	148.233
hypotheticalproteinFrancci3_0372[Frankiasp.CcI3]	Francci3_0372	70.7538	333	31	31	70.7538	70.7538
hypotheticalproteinFrancci3_0373[Frankiasp.CcI3]	Francci3_0373	158.148	990	206	206	158.148	158.148
cystathioninegamma-lyase[Frankiasp.CcI3]	Francci3_0374	213.377	1179	331	331	213.377	213.377
cystathioninebeta-synthase[Frankiasp.CcI3]	Francci3_0375	190.419	1389	348	348	190.419	190.419
hypotheticalproteinFrancci3_0376[Frankiasp.CcI3]	Francci3_0376	238.331	405	127	127	238.331	238.331
diguanylatecyclase/phosphodiesterase[Frankiasp.CcI3]	Francci3_0377	407.037	3066	1642	1642	407.037	407.037
ABCtransporterrelated[Frankiasp.CcI3]	Francci3_0378	262.987	1734	600	600	262.987	262.987
ABCtransporterrelated[Frankiasp.CcI3]	Francci3_0379	174.32	1962	450	450	174.32	174.32
ABC-typebranched-chainaminoacidtransportsystemsperiplasmiccomponent-like[Frankiasp.CcI3]	Francci3_0380	264.21	1329	462	462	264.21	264.21
inner-membranetranslocator[Frankiasp.CcI3]	Francci3_0381	159.026	2079	435	435	159.026	159.026
ABCtransporterrelated[Frankiasp.CcI3]	Francci3_0382	141.478	1617	301	301	141.478	141.478
thiaminebiosynthesisproteinThiC[Frankiasp.CcI3]	Francci3_0383	300.289	1959	774	774	300.289	300.289
hypotheticalproteinFrancci3_0384[Frankiasp.CcI3]	Francci3_0384	108.247	330	47	47	108.247	108.247
hypotheticalproteinFrancci3_0385[Frankiasp.CcI3]	Francci3_0385	169.926	246	55	55	169.926	169.926
hypotheticalproteinFrancci3_0386[Frankiasp.CcI3]	Francci3_0386	107.671	240	34	34	107.671	107.671
hypotheticalproteinFrancci3_0387[Frankiasp.CcI3]	Francci3_0387	183.074	411	99	99	183.074	183.074
hypotheticalproteinFrancci3_0388[Frankiasp.CcI3]	Francci3_0388	333.101	486	213	213	333.101	333.101
hypotheticalproteinFrancci3_0389[Frankiasp.CcI3]	Francci3_0389	121.837	393	63	63	121.837	121.837
XREfamilytranscriptionalregulator[Frankiasp.CcI3]	Francci3_0390	224.391	315	93	93	224.391	224.391
transposase,IS4[Frankiasp.CcI3]	Francci3_0391	540.35	1287	1	915	540.35	540.35
transposase,IS4[Frankiasp.CcI3]	Francci3_0392	193.086	1173	0	298	193.086	193.086
recombinase[Frankiasp.CcI3]	Francci3_0393	196.669	1569	405	406	196.669	196.669
cupin4[Frankiasp.CcI3]	Francci3_0394	250.232	1221	402	402	250.232	250.232
hypotheticalproteinFrancci3_0395[Frankiasp.CcI3]	Francci3_0395	265.356	696	243	243	265.356	265.356
hypotheticalproteinFrancci3_0396[Frankiasp.CcI3]	Francci3_0396	914.428	891	1072	1072	914.428	914.428
hypotheticalproteinFrancci3_0397[Frankiasp.CcI3]	Francci3_0397	228.01	210	63	63	228.01	228.01
putativeDNA-bindingprotein[Frankiasp.CcI3]	Francci3_0398	586.019	891	687	687	586.019	586.019
hypotheticalproteinFrancci3_0399[Frankiasp.CcI3]	Francci3_0399	99.3507	306	40	40	99.3507	99.3507
putativesignaltransductionhistidinekinase[Frankiasp.CcI3]	Francci3_0400	172.622	612	139	139	172.622	172.622
hypotheticalproteinFrancci3_0401[Frankiasp.CcI3]	Francci3_0401	341.041	546	245	245	341.041	341.041
transposase,IS4[Frankiasp.CcI3]	Francci3_0402	88.7289	651	24	76	88.7289	88.7289
hypotheticalproteinFrancci3_0403[Frankiasp.CcI3]	Francci3_0403	79.914	447	47	47	79.914	79.914
hypotheticalproteinFrancci3_0404[Frankiasp.CcI3]	Francci3_0404	227.851	1431	429	429	227.851	227.851
excisionase/Xis,DNA-binding[Frankiasp.CcI3]	Francci3_0405	874.83	192	221	221	874.83	874.83
hypotheticalproteinFrancci3_0406[Frankiasp.CcI3]	Francci3_0406	134.273	300	53	53	134.273	134.273
phageintegrase[Frankiasp.CcI3]	Francci3_0407	245.804	1512	489	489	245.804	245.804
majorfacilitatortransporter[Frankiasp.CcI3]	Francci3_0408	179.167	1332	314	314	179.167	179.167
peptidoglycan-bindingLysM[Frankiasp.CcI3]	Francci3_0409	260.29	4158	1424	1424	260.29	260.29
hypotheticalproteinFrancci3_0410[Frankiasp.CcI3]	Francci3_0410	166.257	288	63	63	166.257	166.257
hypotheticalproteinFrancci3_0411[Frankiasp.CcI3]	Francci3_0411	101.338	270	36	36	101.338	101.338
celldivisionFtsK/SpoIIIE[Frankiasp.CcI3]	Francci3_0412	330.847	4815	2096	2096	330.847	330.847
hypotheticalproteinFrancci3_0413[Frankiasp.CcI3]	Francci3_0413	398.645	408	214	214	398.645	398.645
putativeryanodinereceptor[Frankiasp.CcI3]	Francci3_0414	280.666	306	113	113	280.666	280.666
TrkA-like[Frankiasp.CcI3]	Francci3_0415	230.543	1500	455	455	230.543	230.543
hypotheticalproteinFrancci3_0416[Frankiasp.CcI3]	Francci3_0416	95.9265	309	39	39	95.9265	95.9265
hypotheticalproteinFrancci3_0417[Frankiasp.CcI3]	Francci3_0417	120.104	405	64	64	120.104	120.104
lysyl-tRNAsynthetase[Frankiasp.CcI3]	Francci3_0418	526.056	1452	1005	1005	526.056	526.056
integrase[Frankiasp.CcI3]	Francci3_0419	374.568	558	273	275	374.568	374.568
PIIuridylyl-transferase[Frankiasp.CcI3]	Francci3_0420	162.128	2358	503	503	162.128	162.128
nitrogenregulatoryproteinP-II[Frankiasp.CcI3]	Francci3_0421	142.228	342	64	64	142.228	142.228
ammoniumtransporter[Frankiasp.CcI3]	Francci3_0422	183.822	1290	312	312	183.822	183.822
NLP/P60[Frankiasp.CcI3]	Francci3_0423	167.978	1380	305	305	167.978	167.978
irondependentrepressor[Frankiasp.CcI3]	Francci3_0424	218.572	765	220	220	218.572	218.572
sulphatetransporter[Frankiasp.CcI3]	Francci3_0425	408.914	1749	941	941	408.914	408.914
ArsRfamilytranscriptionalregulator[Frankiasp.CcI3]	Francci3_0426	240.24	348	110	110	240.24	240.24
malicenzyme-like[Frankiasp.CcI3]	Francci3_0427	377.88	1245	619	619	377.88	377.88
3-dehydroquinatedehydratase[Frankiasp.CcI3]	Francci3_0428	391.219	441	227	227	391.219	391.219
DegT/DnrJ/EryC1/StrSaminotransferase[Frankiasp.CcI3]	Francci3_0429	109.414	1167	168	168	109.414	109.414
oxidoreductase-like[Frankiasp.CcI3]	Francci3_0430	103.488	1131	154	154	103.488	103.488
3-amino-5-hydroxybenoicacidsynthesisrelated[Frankiasp.CcI3]	Francci3_0431	95.0041	792	99	99	95.0041	95.0041
ROK[Frankiasp.CcI3]	Francci3_0432	140.584	1038	192	192	140.584	140.584
shikimatedehydrogenase[Frankiasp.CcI3]	Francci3_0433	127.597	822	138	138	127.597	127.597
3-dehydroquinatesynthase[Frankiasp.CcI3]	Francci3_0434	167.477	1071	236	236	167.477	167.477
MarRfamilytranscriptionalregulator[Frankiasp.CcI3]	Francci3_0435	218.111	453	130	130	218.111	218.111
glyoxalase/bleomycinresistanceprotein/dioxygenase[Frankiasp.CcI3]	Francci3_0436	110.519	447	65	65	110.519	110.519
FADdependentoxidoreductase[Frankiasp.CcI3]	Francci3_0437	281.903	1650	612	612	281.903	281.903
selenocysteinesynthase[Frankiasp.CcI3]	Francci3_0439	226.403	1608	479	479	226.403	226.403
hypotheticalproteinFrancci3_0440[Frankiasp.CcI3]	Francci3_0440	179.01	501	118	118	179.01	179.01
anti-sigma-factorantagonistdomain-containingprotein[Frankiasp.CcI3]	Francci3_0441	273	348	125	125	273	273
GCN5-relatedN-acetyltransferase[Frankiasp.CcI3]	Francci3_0442	85.9168	1035	117	117	85.9168	85.9168
responseregulatorreceiverprotein[Frankiasp.CcI3]	Francci3_0443	124.149	753	123	123	124.149	124.149
hypotheticalproteinFrancci3_0444[Frankiasp.CcI3]	Francci3_0444	271.817	864	309	309	271.817	271.817
thiamineS[Frankiasp.CcI3]	Francci3_0445	152.524	294	59	59	152.524	152.524
putativeintegralmembraneprotein[Frankiasp.CcI3]	Francci3_0446	133.859	846	149	149	133.859	133.859
thioredoxin-related[Frankiasp.CcI3]	Francci3_0447	467.05	441	271	271	467.05	467.05
hypotheticalproteinFrancci3_0448[Frankiasp.CcI3]	Francci3_0448	416.209	420	230	230	416.209	416.209
rhodanese-likeprotein[Frankiasp.CcI3]	Francci3_0449	195.932	834	215	215	195.932	195.932
hypotheticalproteinFrancci3_0450[Frankiasp.CcI3]	Francci3_0450	354.682	300	140	140	354.682	354.682
hypotheticalproteinFrancci3_0451[Frankiasp.CcI3]	Francci3_0451	217.152	294	84	84	217.152	217.152
hypotheticalproteinFrancci3_0452[Frankiasp.CcI3]	Francci3_0452	276.132	567	206	206	276.132	276.132
hypotheticalproteinFrancci3_0453[Frankiasp.CcI3]	Francci3_0453	581.202	102	78	78	581.202	581.202
hypotheticalproteinFrancci3_0454[Frankiasp.CcI3]	Francci3_0454	107.184	390	55	55	107.184	107.184
hypotheticalproteinFrancci3_0455[Frankiasp.CcI3]	Francci3_0455	152.007	495	99	99	152.007	152.007
glycosyltransferase,group1[Frankiasp.CcI3]	Francci3_0456	147.009	1308	253	253	147.009	147.009
hypotheticalproteinFrancci3_0457[Frankiasp.CcI3]	Francci3_0457	57.272	1128	83	85	57.272	57.272
aldo/ketoreductase[Frankiasp.CcI3]	Francci3_0458	182.44	954	221	229	182.44	182.44
hypotheticalproteinFrancci3_0459[Frankiasp.CcI3]	Francci3_0459	67.6545	528	47	47	67.6545	67.6545
XREfamilytranscriptionalregulator[Frankiasp.CcI3]	Francci3_0460	133.666	978	172	172	133.666	133.666
hypotheticalproteinFrancci3_0461[Frankiasp.CcI3]	Francci3_0461	121.922	1440	231	231	121.922	121.922
binding-protein-dependenttransportsystemsinnermembranecomponent[Frankiasp.CcI3]	Francci3_0462	157.711	906	188	188	157.711	157.711
binding-protein-dependenttransportsystemsinnermembranecomponent[Frankiasp.CcI3]	Francci3_0463	260.425	966	331	331	260.425	260.425
extracellularsolute-bindingprotein[Frankiasp.CcI3]	Francci3_0464	173.37	1359	310	310	173.37	173.37
ABCtransporterrelated[Frankiasp.CcI3]	Francci3_0465	131.267	1158	200	200	131.267	131.267
tetratricopeptideTPR_2[Frankiasp.CcI3]	Francci3_0466	130.613	1350	232	232	130.613	130.613
glycinecleavageTprotein(aminomethyltransferase)[Frankiasp.CcI3]	Francci3_0467	247.437	1158	377	377	247.437	247.437
phosphoglyceratemutase[Frankiasp.CcI3]	Francci3_0468	215.419	1002	284	284	215.419	215.419
phosphateuptakeregulator,PhoU[Frankiasp.CcI3]	Francci3_0469	181.798	648	155	155	181.798	181.798
histidinekinase[Frankiasp.CcI3]	Francci3_0470	180.196	1278	303	303	180.196	180.196
twocomponenttranscriptionalregulator[Frankiasp.CcI3]	Francci3_0471	148.435	681	133	133	148.435	148.435
Ppx/GppAphosphatase[Frankiasp.CcI3]	Francci3_0472	185.136	936	228	228	185.136	185.136
xyloseisomerase-like[Frankiasp.CcI3]	Francci3_0473	158.238	927	193	193	158.238	158.238
UbiE/COQ5methyltransferase[Frankiasp.CcI3]	Francci3_0474	137.149	798	144	144	137.149	137.149
acyltransferase3[Frankiasp.CcI3]	Francci3_0475	196.573	2142	554	554	196.573	196.573
pyrroline-5-carboxylatereductase[Frankiasp.CcI3]	Francci3_0476	358.274	804	379	379	358.274	358.274
hypotheticalproteinFrancci3_0477[Frankiasp.CcI3]	Francci3_0477	92.1252	99	12	12	92.1252	92.1252
hypotheticalproteinFrancci3_0478[Frankiasp.CcI3]	Francci3_0478	131.04	870	150	150	131.04	131.04
NAD-dependentepimerase/dehydratase[Frankiasp.CcI3]	Francci3_0479	209.098	1065	293	293	209.098	209.098
phospholipid/glycerolacyltransferase[Frankiasp.CcI3]	Francci3_0480	253.344	1110	370	370	253.344	253.344
HADfamilyhydrolase[Frankiasp.CcI3]	Francci3_0481	102.707	888	120	120	102.707	102.707
sigma-24[Frankiasp.CcI3]	Francci3_0482	66.7812	717	63	63	66.7812	66.7812
glutaredoxin2[Frankiasp.CcI3]	Francci3_0483	272.832	312	112	112	272.832	272.832
redox-sensingtranscriptionalrepressorRex[Frankiasp.CcI3]	Francci3_0484	295.901	1143	445	445	295.901	295.901
glutamyl-tRNAreductase[Frankiasp.CcI3]	Francci3_0485	142.707	1422	267	267	142.707	142.707
porphobilinogendeaminase[Frankiasp.CcI3]	Francci3_0486	93.4048	1188	146	146	93.4048	93.4048
uroporphyrinogen-IIIsynthase/uroporphyrinogen-IIIC-methyltransferase[Frankiasp.CcI3]	Francci3_0487	196.259	1824	471	471	196.259	196.259
delta-aminolevulinicaciddehydratase[Frankiasp.CcI3]	Francci3_0488	102.526	1023	138	138	102.526	102.526
heavymetaltransport/detoxificationprotein[Frankiasp.CcI3]	Francci3_0489	108.094	225	32	32	108.094	108.094
heavymetaltranslocatingP-typeATPase[Frankiasp.CcI3]	Francci3_0490	155.996	2553	524	524	155.996	155.996
methionyl-tRNAsynthetase[Frankiasp.CcI3]	Francci3_0491	180.544	1566	372	372	180.544	180.544
hypotheticalproteinFrancci3_0492[Frankiasp.CcI3]	Francci3_0492	271.228	255	91	91	271.228	271.228
hypotheticalproteinFrancci3_0494[Frankiasp.CcI3]	Francci3_0494	654.627	822	708	708	654.627	654.627
hypotheticalproteinFrancci3_0495[Frankiasp.CcI3]	Francci3_0495	408.041	339	182	182	408.041	408.041
integrase[Frankiasp.CcI3]	Francci3_0496	164.384	1572	339	340	164.384	164.384
hypotheticalproteinFrancci3_0497[Frankiasp.CcI3]	Francci3_0497	164.205	1134	245	245	164.205	164.205
hypotheticalproteinFrancci3_0498[Frankiasp.CcI3]	Francci3_0498	704.673	810	751	751	704.673	704.673
hypotheticalproteinFrancci3_0499[Frankiasp.CcI3]	Francci3_0499	619.286	405	330	330	619.286	619.286
hypotheticalproteinFrancci3_0500[Frankiasp.CcI3]	Francci3_0500	81.0702	525	56	56	81.0702	81.0702
hypotheticalproteinFrancci3_0501[Frankiasp.CcI3]	Francci3_0501	315.607	354	147	147	315.607	315.607
putativemethyltransferase[Frankiasp.CcI3]	Francci3_0502	254.507	654	219	219	254.507	254.507
MerRfamilytranscriptionalregulator[Frankiasp.CcI3]	Francci3_0503	58.1446	183	14	14	58.1446	58.1446
transposaseIS66[Frankiasp.CcI3]	Francci3_0505	199.432	1734	0	455	199.432	199.432
hypotheticalproteinFrancci3_0506[Frankiasp.CcI3]	Francci3_0506	278.128	276	101	101	278.128	278.128
glutamate-1-semialdehydeaminotransferase[Frankiasp.CcI3]	Francci3_0507	190.707	1359	341	341	190.707	190.707
phosphoglyceratemutase[Frankiasp.CcI3]	Francci3_0508	86.7939	648	74	74	86.7939	86.7939
methyltransferasetype12[Frankiasp.CcI3]	Francci3_0509	282.785	981	365	365	282.785	282.785
putativesecretedprotein[Frankiasp.CcI3]	Francci3_0510	185.786	630	154	154	185.786	185.786
cytochromecbiogenesisprotein,transmembraneregion[Frankiasp.CcI3]	Francci3_0511	374.333	936	461	461	374.333	374.333
ResB-like[Frankiasp.CcI3]	Francci3_0512	235.377	2115	655	655	235.377	235.377
cytochromecassemblyprotein[Frankiasp.CcI3]	Francci3_0513	115.214	1194	181	181	115.214	115.214
hypotheticalproteinFrancci3_0514[Frankiasp.CcI3]	Francci3_0514	178.412	426	100	100	178.412	178.412
3-octaprenyl-4hydroxybenzoatedecarboxylase[Frankiasp.CcI3]	Francci3_0515	196.99	1524	395	395	196.99	196.99
prenyltransferase[Frankiasp.CcI3]	Francci3_0516	135.381	960	171	171	135.381	135.381
3-octaprenyl-4-hydroxybenzoatecarboxy-lyase[Frankiasp.CcI3]	Francci3_0517	184.427	783	190	190	184.427	184.427
hypotheticalproteinFrancci3_0518[Frankiasp.CcI3]	Francci3_0518	328.768	393	170	170	328.768	328.768
hypotheticalproteinFrancci3_0519[Frankiasp.CcI3]	Francci3_0519	187.859	1149	284	284	187.859	187.859
hypotheticalproteinFrancci3_0520[Frankiasp.CcI3]	Francci3_0520	211.982	294	82	82	211.982	211.982
hypotheticalproteinFrancci3_0521[Frankiasp.CcI3]	Francci3_0521	180.96	315	75	75	180.96	180.96
hypotheticalproteinFrancci3_0522[Frankiasp.CcI3]	Francci3_0522	172.931	879	200	200	172.931	172.931
XREfamilytranscriptionalregulator[Frankiasp.CcI3]	Francci3_0523	157.959	996	207	207	157.959	157.959
responseregulatorreceiverprotein[Frankiasp.CcI3]	Francci3_0524	100.224	546	72	72	100.224	100.224
ferredoxin--nitritereductase[Frankiasp.CcI3]	Francci3_0525	163.118	1710	367	367	163.118	163.118
hypotheticalproteinFrancci3_0526[Frankiasp.CcI3]	Francci3_0526	269.379	237	84	84	269.379	269.379
phosphoadenosinephosphosulfatereductase[Frankiasp.CcI3]	Francci3_0527	253.344	672	224	224	253.344	253.344
uroporphyrinogen-IIIC-methyltransferase[Frankiasp.CcI3]	Francci3_0528	93.5732	1527	188	188	93.5732	93.5732
cobalamin(vitaminB12)biosynthesisCbiXprotein[Frankiasp.CcI3]	Francci3_0529	112.241	474	70	70	112.241	112.241
FAD-dependentpyridinenucleotide-disulphideoxidoreductase[Frankiasp.CcI3]	Francci3_0530	159.717	966	203	203	159.717	159.717
serine/threonineproteinkinase[Frankiasp.CcI3]	Francci3_0531	147.13	1839	356	356	147.13	147.13
hypotheticalproteinFrancci3_0532[Frankiasp.CcI3]	Francci3_0532	215.488	261	74	74	215.488	215.488
hypotheticalproteinFrancci3_0533[Frankiasp.CcI3]	Francci3_0533	269.338	1188	421	421	269.338	269.338
adenosinedeaminase[Frankiasp.CcI3]	Francci3_0534	113.689	1083	162	162	113.689	113.689
ubiquinone/menaquinonebiosynthesismethyltransferase[Frankiasp.CcI3]	Francci3_0535	151.797	726	145	145	151.797	151.797
carboxymethylenebutenolidase[Frankiasp.CcI3]	Francci3_0536	142.506	720	135	135	142.506	142.506
geranylgeranylreductase[Frankiasp.CcI3]	Francci3_0537	234.708	1305	403	403	234.708	234.708
NADHdehydrogenasesubunitA[Frankiasp.CcI3]	Francci3_0538	318.251	363	152	152	318.251	318.251
NADHdehydrogenasesubunitB[Frankiasp.CcI3]	Francci3_0539	233.785	816	251	251	233.785	233.785
NADHdehydrogenasesubunitC[Frankiasp.CcI3]	Francci3_0540	344.206	711	322	322	344.206	344.206
NADHdehydrogenasesubunitD[Frankiasp.CcI3]	Francci3_0541	235.511	1449	449	449	235.511	235.511
NADHdehydrogenasesubunitE[Frankiasp.CcI3]	Francci3_0542	122.337	789	127	127	122.337	122.337
NADH-quinoneoxidoreductase,Fsubunit[Frankiasp.CcI3]	Francci3_0543	118.684	1332	208	208	118.684	118.684
NADHdehydrogenasesubunitG[Frankiasp.CcI3]	Francci3_0544	128.49	2508	424	424	128.49	128.49
NADHdehydrogenasesubunitH[Frankiasp.CcI3]	Francci3_0545	270.797	1350	481	481	270.797	270.797
NADHdehydrogenasesubunitI[Frankiasp.CcI3]	Francci3_0546	212.67	654	183	183	212.67	212.67
NADHdehydrogenasesubunitJ[Frankiasp.CcI3]	Francci3_0547	146.524	804	155	155	146.524	146.524
NADHdehydrogenasesubunitK[Frankiasp.CcI3]	Francci3_0548	336.948	300	133	133	336.948	336.948
NADHdehydrogenasesubunitL[Frankiasp.CcI3]	Francci3_0549	270.948	1986	708	708	270.948	270.948
NADHdehydrogenasesubunitM[Frankiasp.CcI3]	Francci3_0550	246.145	1689	547	547	246.145	246.145
NADHdehydrogenasesubunitN[Frankiasp.CcI3]	Francci3_0551	179.122	1536	362	362	179.122	179.122
polyprenylsynthetase[Frankiasp.CcI3]	Francci3_0552	189.074	1017	253	253	189.074	189.074
CG32656geneproductfromtranscriptCG32656-RA[Frankiasp.CcI3]	Francci3_0553	340.967	1197	537	537	340.967	340.967
2-oxoglutarateferredoxinoxidoreductasesubunitbeta[Frankiasp.CcI3]	Francci3_0554	236.884	1062	331	331	236.884	236.884
pyruvateflavodoxin/ferredoxinoxidoreductase-like[Frankiasp.CcI3]	Francci3_0555	239.65	1887	595	595	239.65	239.65
hypotheticalproteinFrancci3_0556[Frankiasp.CcI3]	Francci3_0556	110.794	1077	157	157	110.794	110.794
heatshockproteinHtpX[Frankiasp.CcI3]	Francci3_0557	328.216	873	377	377	328.216	328.216
nucleotide-bindingprotein[Frankiasp.CcI3]	Francci3_0558	220.705	489	142	142	220.705	220.705
orotatephosphoribosyltransferase[Frankiasp.CcI3]	Francci3_0559	176.916	537	125	125	176.916	176.916
AIG2-like[Frankiasp.CcI3]	Francci3_0560	154.356	453	92	92	154.356	154.356
hypotheticalproteinFrancci3_0561[Frankiasp.CcI3]	Francci3_0561	484.896	558	356	356	484.896	484.896
glycosidehydrolasefamilyprotein[Frankiasp.CcI3]	Francci3_0562	142.729	1491	280	280	142.729	142.729
50SribosomalproteinL33[Frankiasp.CcI3]	Francci3_0563	110.55	165	24	24	110.55	110.55
hypotheticalproteinFrancci3_0564[Frankiasp.CcI3]	Francci3_0564	259.925	462	158	158	259.925	259.925
MaoC-likedehydratase[Frankiasp.CcI3]	Francci3_0565	99.2118	429	56	56	99.2118	99.2118
aspartateaminotransferase[Frankiasp.CcI3]	Francci3_0566	152.132	1209	242	242	152.132	152.132
SecEsubunitofproteintranslocationcomplex[Frankiasp.CcI3]	Francci3_0567	289.973	249	95	95	289.973	289.973
transcriptionantiterminationproteinnusG[Frankiasp.CcI3]	Francci3_0568	183.173	834	201	201	183.173	183.173
50SribosomalproteinL11P[Frankiasp.CcI3]	Francci3_0569	190.445	435	109	109	190.445	190.445
50SribosomalproteinL1P[Frankiasp.CcI3]	Francci3_0570	114.979	780	118	118	114.979	114.979
50SribosomalproteinL10[Frankiasp.CcI3]	Francci3_0571	114.544	564	85	85	114.544	114.544
50SribosomalproteinL7/L12[Frankiasp.CcI3]	Francci3_0572	102.498	393	53	53	102.498	102.498
DNA-directedRNApolymerasesubunitbeta[Frankiasp.CcI3]	Francci3_0573	270.648	3426	1220	1220	270.648	270.648
DNA-directedRNApolymerasesubunitbeta'[Frankiasp.CcI3]	Francci3_0574	237.901	3888	1217	1217	237.901	237.901
pseudouridinesynthase[Frankiasp.CcI3]	Francci3_0575	159.482	915	192	192	159.482	159.482
G/Umismatch-specificuracil-DNAglycosylase[Frankiasp.CcI3]	Francci3_0576	157.694	588	122	122	157.694	157.694
30SribosomalproteinS12[Frankiasp.CcI3]	Francci3_0577	255.371	375	126	126	255.371	255.371
30SribosomalproteinS7[Frankiasp.CcI3]	Francci3_0578	246.89	471	153	153	246.89	246.89
elongationfactorG[Frankiasp.CcI3]	Francci3_0579	242.471	2097	669	669	242.471	242.471
elongationfactorTu[Frankiasp.CcI3]	Francci3_0580	306.814	1194	482	482	306.814	306.814
30SribosomalproteinS10[Frankiasp.CcI3]	Francci3_0581	356.65	309	145	145	356.65	356.65
50SribosomalproteinL3P[Frankiasp.CcI3]	Francci3_0582	172.832	708	161	161	172.832	172.832
50SribosomalproteinL4[Frankiasp.CcI3]	Francci3_0583	123.583	738	120	120	123.583	123.583
50SribosomalproteinL23[Frankiasp.CcI3]	Francci3_0584	120.275	297	47	47	120.275	120.275
50SribosomalproteinL2[Frankiasp.CcI3]	Francci3_0585	205.045	834	225	225	205.045	205.045
SSUribosomalproteinS19P[Frankiasp.CcI3]	Francci3_0586	107.806	282	40	40	107.806	107.806
50SribosomalproteinL22[Frankiasp.CcI3]	Francci3_0587	114.183	426	64	64	114.183	114.183
30SribosomalproteinS3[Frankiasp.CcI3]	Francci3_0588	149.12	948	186	186	149.12	149.12
50SribosomalproteinL16[Frankiasp.CcI3]	Francci3_0589	277.038	417	152	152	277.038	277.038
50SribosomalproteinL29P[Frankiasp.CcI3]	Francci3_0590	142.328	267	50	50	142.328	142.328
SSUribosomalproteinS17P[Frankiasp.CcI3]	Francci3_0591	250.885	309	102	102	250.885	250.885
50SribosomalproteinL14[Frankiasp.CcI3]	Francci3_0592	212.15	369	103	103	212.15	212.15
50SribosomalproteinL24[Frankiasp.CcI3]	Francci3_0593	183.617	327	79	79	183.617	183.617
50SribosomalproteinL5[Frankiasp.CcI3]	Francci3_0594	134.273	600	106	106	134.273	134.273
SSUribosomalproteinS14P[Frankiasp.CcI3]	Francci3_0595	93.9826	186	23	23	93.9826	93.9826
30SribosomalproteinS8[Frankiasp.CcI3]	Francci3_0596	196.018	411	106	106	196.018	196.018
50SribosomalproteinL6P[Frankiasp.CcI3]	Francci3_0597	130.211	537	92	92	130.211	130.211
50SribosomalproteinL18[Frankiasp.CcI3]	Francci3_0598	101.338	375	50	50	101.338	101.338
30SribosomalproteinS5[Frankiasp.CcI3]	Francci3_0599	274.56	609	220	220	274.56	274.56
50SribosomalproteinL30P[Frankiasp.CcI3]	Francci3_0600	114.414	186	28	28	114.414	114.414
50SribosomalproteinL15[Frankiasp.CcI3]	Francci3_0601	181.778	531	127	127	181.778	181.778
preproteintranslocasesubunitSecY[Frankiasp.CcI3]	Francci3_0602	351.508	1293	598	598	351.508	351.508
adenylatekinase[Frankiasp.CcI3]	Francci3_0603	220.805	654	190	190	220.805	220.805
methionineaminopeptidase,typeI[Frankiasp.CcI3]	Francci3_0604	187.057	837	206	206	187.057	187.057
translationinitiationfactorIF-1[Frankiasp.CcI3]	Francci3_0605	280.733	222	82	82	280.733	280.733
50SribosomalproteinL36[Frankiasp.CcI3]	Francci3_0606	66.6696	114	10	10	66.6696	66.6696
30SribosomalproteinS13[Frankiasp.CcI3]	Francci3_0607	203.473	381	102	102	203.473	203.473
30SribosomalproteinS11[Frankiasp.CcI3]	Francci3_0608	228.948	405	122	122	228.948	228.948
SSUribosomalproteinS4P[Frankiasp.CcI3]	Francci3_0609	313.664	630	260	260	313.664	313.664
DNA-directedRNApolymerasesubunitalpha[Frankiasp.CcI3]	Francci3_0610	294.603	1050	407	407	294.603	294.603
50SribosomalproteinL17[Frankiasp.CcI3]	Francci3_0611	146.866	621	120	120	146.866	146.866
tRNApseudouridinesynthaseA[Frankiasp.CcI3]	Francci3_0612	179.644	825	195	195	179.644	179.644
hypotheticalproteinFrancci3_0613[Frankiasp.CcI3]	Francci3_0613	360.824	1683	799	799	360.824	360.824
50SribosomalproteinL13[Frankiasp.CcI3]	Francci3_0614	190.008	444	111	111	190.008	190.008
SSUribosomalproteinS9P[Frankiasp.CcI3]	Francci3_0615	106.181	408	57	57	106.181	106.181
phosphoglucosaminemutase[Frankiasp.CcI3]	Francci3_0616	158.34	1368	285	285	158.34	158.34
D-fructose-6-phosphateamidotransferase[Frankiasp.CcI3]	Francci3_0617	182.598	1923	462	462	182.598	182.598
zincfinger,SWIM-type[Frankiasp.CcI3]	Francci3_0618	139.543	561	103	103	139.543	139.543
PadRfamilytranscriptionalregulator[Frankiasp.CcI3]	Francci3_0619	250.861	918	303	303	250.861	250.861
4'-phosphopantetheinyltransferase[Frankiasp.CcI3]	Francci3_0620	110.705	357	52	52	110.705	110.705
hypotheticalproteinFrancci3_0621[Frankiasp.CcI3]	Francci3_0621	95.1817	1605	201	201	95.1817	95.1817
alanineracemase[Frankiasp.CcI3]	Francci3_0622	105.944	1155	161	161	105.944	105.944
hypotheticalproteinFrancci3_0623[Frankiasp.CcI3]	Francci3_0623	100.869	324	43	43	100.869	100.869
serinehydroxymethyltransferase[Frankiasp.CcI3]	Francci3_0624	98.0882	1263	163	163	98.0882	98.0882
alpha/betahydrolasefold[Frankiasp.CcI3]	Francci3_0625	165.51	1272	277	277	165.51	165.51
hypotheticalproteinFrancci3_0626[Frankiasp.CcI3]	Francci3_0626	238.913	474	149	149	238.913	238.913
peptidaseM22,glycoprotease[Frankiasp.CcI3]	Francci3_0627	159.955	765	161	161	159.955	159.955
ribosomal-protein-alanineacetyltransferase[Frankiasp.CcI3]	Francci3_0628	235.248	588	182	182	235.248	235.248
phosphodiesterase[Frankiasp.CcI3]	Francci3_0629	380.017	636	318	318	380.017	380.017
MarRfamilytranscriptionalregulator[Frankiasp.CcI3]	Francci3_0630	209.172	585	161	161	209.172	209.172
hypotheticalproteinFrancci3_0631[Frankiasp.CcI3]	Francci3_0631	366.248	276	133	133	366.248	366.248
co-chaperoninGroES[Frankiasp.CcI3]	Francci3_0632	208.637	306	84	84	208.637	208.637
chaperoninGroEL[Frankiasp.CcI3]	Francci3_0633	238.06	1641	514	514	238.06	238.06
transcriptionfactorWhiB[Frankiasp.CcI3]	Francci3_0634	118.684	333	52	52	118.684	118.684
hypotheticalproteinFrancci3_0635[Frankiasp.CcI3]	Francci3_0635	143.826	576	109	109	143.826	143.826
inosine-5'-monophosphatedehydrogenase[Frankiasp.CcI3]	Francci3_0636	172.82	1614	367	367	172.82	172.82
inositol-5-monophosphatedehydrogenase[Frankiasp.CcI3]	Francci3_0637	145.152	1131	216	216	145.152	145.152
hypotheticalproteinFrancci3_0638[Frankiasp.CcI3]	Francci3_0638	97.9682	1218	157	157	97.9682	97.9682
hypotheticalproteinFrancci3_0639[Frankiasp.CcI3]	Francci3_0639	174.614	2703	621	621	174.614	174.614
twin-argininetranslocationpathwaysignal[Frankiasp.CcI3]	Francci3_0640	266.172	1422	498	498	266.172	266.172
proteinofunknownfunction,ATPbinding[Frankiasp.CcI3]	Francci3_0641	166.774	597	131	131	166.774	166.774
hypotheticalproteinFrancci3_0642[Frankiasp.CcI3]	Francci3_0642	84.4481	360	40	40	84.4481	84.4481
hypotheticalproteinFrancci3_0643[Frankiasp.CcI3]	Francci3_0643	150.929	423	84	84	150.929	150.929
periplasmicsensorsignaltransductionhistidinekinase[Frankiasp.CcI3]	Francci3_0644	200.819	3849	1017	1017	200.819	200.819
bifunctionalGMPsynthase/glutamineamidotransferaseprotein[Frankiasp.CcI3]	Francci3_0645	278.815	1671	613	613	278.815	278.815
L-threonineammonia-lyase[Frankiasp.CcI3]	Francci3_0646	149.374	1155	227	227	149.374	149.374
ATP-dependentDNAhelicasePcrA[Frankiasp.CcI3]	Francci3_0647	188.121	2517	610	623	188.121	188.121
PGAP1-like[Frankiasp.CcI3]	Francci3_0648	142.639	1071	193	201	142.639	142.639
Acetyl-CoAcarboxylasebetasubunit-like[Frankiasp.CcI3]	Francci3_0649	143.528	1488	281	281	143.528	143.528
serine/threonineproteinkinase[Frankiasp.CcI3]	Francci3_0650	122.75	1647	266	266	122.75	122.75
succinyl-CoAsynthetasesubunitbeta[Frankiasp.CcI3]	Francci3_0651	191.474	1167	294	294	191.474	191.474
succinyl-CoAsynthetasesubunitalpha[Frankiasp.CcI3]	Francci3_0652	174.99	873	201	201	174.99	174.99
antigen34kDafamilyprotein[Frankiasp.CcI3]	Francci3_0653	155.276	930	190	190	155.276	155.276
hypotheticalproteinFrancci3_0654[Frankiasp.CcI3]	Francci3_0654	98.0688	1488	192	192	98.0688	98.0688
hypotheticalproteinFrancci3_0655[Frankiasp.CcI3]	Francci3_0655	121.104	546	87	87	121.104	121.104
phosphoribosylglycinamideformyltransferase[Frankiasp.CcI3]	Francci3_0656	102.739	651	88	88	102.739	102.739
bifunctionalphosphoribosylaminoimidazolecarboxamideformyltransferase/IMPcyclohydrolase[Frankiasp.CcI3]	Francci3_0657	178.126	1647	386	386	178.126	178.126
hypotheticalproteinFrancci3_0658[Frankiasp.CcI3]	Francci3_0658	225.195	324	96	96	225.195	225.195
hypotheticalproteinFrancci3_0659[Frankiasp.CcI3]	Francci3_0659	153.994	918	186	186	153.994	153.994
geranylgeranylreductase[Frankiasp.CcI3]	Francci3_0660	165.576	1221	266	266	165.576	165.576
beta-lactamase[Frankiasp.CcI3]	Francci3_0661	247.921	981	320	320	247.921	247.921
2',5'RNAligase[Frankiasp.CcI3]	Francci3_0662	207.49	663	181	181	207.49	207.49
ribonucleaseBN[Frankiasp.CcI3]	Francci3_0663	235.512	1236	367	383	235.512	235.512
Serine-typeD-Ala-D-Alacarboxypeptidase[Frankiasp.CcI3]	Francci3_0664	170.273	1656	359	371	170.273	170.273
hypotheticalproteinFrancci3_0665[Frankiasp.CcI3]	Francci3_0665	272.218	1047	375	375	272.218	272.218
GCN5-relatedN-acetyltransferase[Frankiasp.CcI3]	Francci3_0666	163.929	561	121	121	163.929	163.929
hypotheticalproteinFrancci3_0667[Frankiasp.CcI3]	Francci3_0667	136.207	558	100	100	136.207	136.207
hypotheticalproteinFrancci3_0668[Frankiasp.CcI3]	Francci3_0668	256.223	264	89	89	256.223	256.223
YcfA-like[Frankiasp.CcI3]	Francci3_0669	160.007	228	48	48	160.007	160.007
hypotheticalproteinFrancci3_0670[Frankiasp.CcI3]	Francci3_0670	432.678	267	152	152	432.678	432.678
hypotheticalproteinFrancci3_0671[Frankiasp.CcI3]	Francci3_0671	203.276	759	192	203	203.276	203.276
transposase,IS4[Frankiasp.CcI3]	Francci3_0672	0	1302	0	0	0	0
filamentationinducedbycAMPproteinFic[Frankiasp.CcI3]	Francci3_0673	300.331	1197	473	473	300.331	300.331
hypotheticalproteinFrancci3_0674[Frankiasp.CcI3]	Francci3_0674	106.671	285	40	40	106.671	106.671
hypotheticalproteinFrancci3_0675[Frankiasp.CcI3]	Francci3_0675	258.852	276	94	94	258.852	258.852
short-chaindehydrogenase/reductaseSDR[Frankiasp.CcI3]	Francci3_0676	133.13	765	134	134	133.13	133.13
ATP-dependentDNAhelicaseRecQ[Frankiasp.CcI3]	Francci3_0677	129.189	2265	385	385	129.189	129.189
succinatedehydrogenaseiron-sulfursubunit[Frankiasp.CcI3]	Francci3_0679	182.669	699	168	168	182.669	182.669
succinatedehydrogenaseflavoproteinsubunit[Frankiasp.CcI3]	Francci3_0679	203.109	1755	469	469	203.109	203.109
succinatedehydrogenasesubunitD[Frankiasp.CcI3]	Francci3_0681	312.568	462	190	190	312.568	312.568
succinatedehydrogenase,cytochromebsubunit[Frankiasp.CcI3]	Francci3_0681	500.931	396	261	261	500.931	500.931
serine/threonineproteinkinase[Frankiasp.CcI3]	Francci3_0682	230.074	2025	613	613	230.074	230.074
serine/threonineproteinkinase[Frankiasp.CcI3]	Francci3_0683	509.601	2088	1400	1400	509.601	509.601
cytidinedeaminase[Frankiasp.CcI3]	Francci3_0684	240.677	480	152	152	240.677	240.677
thymidinephosphorylase[Frankiasp.CcI3]	Francci3_0685	199.181	1305	342	342	199.181	199.181
adenosinedeaminase[Frankiasp.CcI3]	Francci3_0686	231.254	1101	335	335	231.254	231.254
DNA-3-methyladenineglycosylaseI[Frankiasp.CcI3]	Francci3_0687	120.914	792	126	126	120.914	120.914
deoxyribose-phosphatealdolase[Frankiasp.CcI3]	Francci3_0688	155.307	783	160	160	155.307	155.307
uracilphosphoribosyltransferase[Frankiasp.CcI3]	Francci3_0689	122.509	639	102	103	122.509	122.509
phosphoglucomutase/phosphomannomutasealpha/beta/subunit[Frankiasp.CcI3]	Francci3_0690	236.604	2043	636	636	236.604	236.604
purinenucleosidephosphorylase[Frankiasp.CcI3]	Francci3_0691	232.45	873	267	267	232.45	232.45
aspartyl-tRNAsynthetase[Frankiasp.CcI3]	Francci3_0692	154.21	1863	378	378	154.21	154.21
carboxylate-amineligase[Frankiasp.CcI3]	Francci3_0693	354.55	1149	536	536	354.55	354.55
peptidaseM20D,amidohydrolase[Frankiasp.CcI3]	Francci3_0694	197.792	1245	324	324	197.792	197.792
hypotheticalproteinFrancci3_0695[Frankiasp.CcI3]	Francci3_0695	117.193	441	68	68	117.193	117.193
flavoproteindisulfidereductase[Frankiasp.CcI3]	Francci3_0696	527.203	1482	1028	1028	527.203	527.203
hypotheticalproteinFrancci3_0697[Frankiasp.CcI3]	Francci3_0697	207.114	411	112	112	207.114	207.114
carbamoyl-phosphatesynthaseLchain,ATP-binding[Frankiasp.CcI3]	Francci3_0698	305.656	1758	707	707	305.656	305.656
hypotheticalproteinFrancci3_0699[Frankiasp.CcI3]	Francci3_0699	99.5282	252	33	33	99.5282	99.5282
carboxyltransferase[Frankiasp.CcI3]	Francci3_0700	558.596	1596	1173	1173	558.596	558.596
biotin--acetyl-CoA-carboxylaseligase[Frankiasp.CcI3]	Francci3_0701	145.001	933	178	178	145.001	145.001
membrane-flankeddomain-containingprotein[Frankiasp.CcI3]	Francci3_0702	168.4	510	113	113	168.4	168.4
hypotheticalproteinFrancci3_0703[Frankiasp.CcI3]	Francci3_0703	174.573	714	164	164	174.573	174.573
hypotheticalproteinFrancci3_0704[Frankiasp.CcI3]	Francci3_0704	313.739	1938	800	800	313.739	313.739
hypotheticalproteinFrancci3_0705[Frankiasp.CcI3]	Francci3_0705	239.783	1233	389	389	239.783	239.783
TetRfamilytranscriptionalregulator[Frankiasp.CcI3]	Francci3_0706	135.249	1152	188	205	135.249	135.249
GtrA-likeprotein[Frankiasp.CcI3]	Francci3_0707	303.748	573	182	229	303.748	303.748
carbonicanhydrase[Frankiasp.CcI3]	Francci3_0708	318.525	618	259	259	318.525	318.525
UDP-glucose6-dehydrogenase[Frankiasp.CcI3]	Francci3_0709	153.145	1335	269	269	153.145	153.145
hypotheticalproteinFrancci3_0710[Frankiasp.CcI3]	Francci3_0710	138.417	906	165	165	138.417	138.417
cellenvelope-relatedtranscriptionalattenuator[Frankiasp.CcI3]	Francci3_0711	216.809	1581	451	451	216.809	216.809
cellenvelope-relatedtranscriptionalattenuator[Frankiasp.CcI3]	Francci3_0712	187.581	1722	425	425	187.581	187.581
glucose-1-phosphatethymidyltransferase[Frankiasp.CcI3]	Francci3_0713	462.936	1077	656	656	462.936	462.936
hypotheticalproteinFrancci3_0714[Frankiasp.CcI3]	Francci3_0714	158.34	1824	380	380	158.34	158.34
dTDP-4-dehydrorhamnosereductase[Frankiasp.CcI3]	Francci3_0715	160.988	897	190	190	160.988	160.988
TetRfamilytranscriptionalregulator[Frankiasp.CcI3]	Francci3_0716	197.434	870	226	226	197.434	197.434
EmrB/QacAfamilydrugresistancetransporter[Frankiasp.CcI3]	Francci3_0717	247.906	1677	547	547	247.906	247.906
hypotheticalproteinFrancci3_0718[Frankiasp.CcI3]	Francci3_0718	137.161	1413	254	255	137.161	137.161
hypotheticalproteinFrancci3_0719[Frankiasp.CcI3]	Francci3_0719	188.038	675	167	167	188.038	188.038
glycosyltransferase,group1[Frankiasp.CcI3]	Francci3_0720	126.362	1227	204	204	126.362	126.362
glycosyltransferase,group1[Frankiasp.CcI3]	Francci3_0721	104.653	1605	221	221	104.653	104.653
glycosyltransferasefamilyprotein[Frankiasp.CcI3]	Francci3_0722	131.761	1419	246	246	131.761	131.761
ABCtransporterrelated[Frankiasp.CcI3]	Francci3_0723	169.699	1263	282	282	169.699	169.699
hypotheticalproteinFrancci3_0724[Frankiasp.CcI3]	Francci3_0724	470.951	957	593	593	470.951	470.951
HADsuperfamilyhydrolase-like[Frankiasp.CcI3]	Francci3_0725	143.846	2589	490	490	143.846	143.846
hypotheticalproteinFrancci3_0726[Frankiasp.CcI3]	Francci3_0726	307.519	1431	579	579	307.519	307.519
WD-40repeat-containingserine/threoninproteinkinase[Frankiasp.CcI3]	Francci3_0727	228.435	2502	752	752	228.435	228.435
hypotheticalproteinFrancci3_0728[Frankiasp.CcI3]	Francci3_0728	195.1	2127	546	546	195.1	195.1
isoleucinepatchsuperfamilyacetyltransferase[Frankiasp.CcI3]	Francci3_0729	239.833	675	213	213	239.833	239.833
glycosyltransferasefamilyprotein[Frankiasp.CcI3]	Francci3_0730	338.024	1095	487	487	338.024	338.024
glycosyltransferase,group1[Frankiasp.CcI3]	Francci3_0731	184.598	1194	290	290	184.598	184.598
methyltransferasetype11[Frankiasp.CcI3]	Francci3_0732	246.958	714	232	232	246.958	246.958
hypotheticalproteinFrancci3_0733[Frankiasp.CcI3]	Francci3_0733	137.687	276	50	50	137.687	137.687
glycosyltransferase,group1[Frankiasp.CcI3]	Francci3_0734	148.679	1416	277	277	148.679	148.679
glycosyltransferase,group1[Frankiasp.CcI3]	Francci3_0735	190.848	1131	284	284	190.848	190.848
glycosyltransferasefamilyprotein[Frankiasp.CcI3]	Francci3_0736	207.634	981	268	268	207.634	207.634
nucleotidyltransferase[Frankiasp.CcI3]	Francci3_0737	190.362	1074	269	269	190.362	190.362
DNApolymeraseIIIbetasubunitfamilyprotein[Frankiasp.CcI3]	Francci3_0738	164.615	1302	282	282	164.615	164.615
phosphatidylinositol-3-phosphatephosphatase[Frankiasp.CcI3]	Francci3_0739	577.499	966	734	734	577.499	577.499
hypotheticalproteinFrancci3_0740[Frankiasp.CcI3]	Francci3_0740	209.964	876	242	242	209.964	209.964
F420-0--gamma-glutamylligase[Frankiasp.CcI3]	Francci3_0741	152.121	1329	266	266	152.121	152.121
LPPG:FO2-phospho-L-lactatetransferase[Frankiasp.CcI3]	Francci3_0742	224.788	1038	307	307	224.788	224.788
TetRfamilytranscriptionalregulator[Frankiasp.CcI3]	Francci3_0743	201.798	693	184	184	201.798	201.798
hypotheticalproteinFrancci3_0744[Frankiasp.CcI3]	Francci3_0744	99.8023	297	39	39	99.8023	99.8023
FOsynthase[Frankiasp.CcI3]	Francci3_0745	237.581	2700	844	844	237.581	237.581
transcriptionfactorWhiB[Frankiasp.CcI3]	Francci3_0746	350.6	633	292	292	350.6	350.6
glycosyltransferases-like[Frankiasp.CcI3]	Francci3_0747	165.25	5142	1118	1118	165.25	165.25
mannose-6-phosphateisomerase[Frankiasp.CcI3]	Francci3_0748	182.128	1302	312	312	182.128	182.128
hypotheticalproteinFrancci3_0749[Frankiasp.CcI3]	Francci3_0749	179.712	609	144	144	179.712	179.712
hypotheticalproteinFrancci3_0750[Frankiasp.CcI3]	Francci3_0750	181.449	444	106	106	181.449	181.449
phosphomannomutase/phosphoglucomutase[Frankiasp.CcI3]	Francci3_0751	151	1359	270	270	151	151
hypotheticalproteinFrancci3_0752[Frankiasp.CcI3]	Francci3_0752	122.834	198	32	32	122.834	122.834
hypotheticalproteinFrancci3_0753[Frankiasp.CcI3]	Francci3_0753	133.618	1149	202	202	133.618	133.618
twin-argininetranslocationpathwaysignal[Frankiasp.CcI3]	Francci3_0754	166.212	2643	578	578	166.212	166.212
RDD[Frankiasp.CcI3]	Francci3_0755	238.485	1023	321	321	238.485	238.485
hypotheticalproteinFrancci3_0756[Frankiasp.CcI3]	Francci3_0756	160.877	1011	214	214	160.877	160.877
extracellularsolute-bindingprotein[Frankiasp.CcI3]	Francci3_0757	117.128	876	135	135	117.128	117.128
hypotheticalproteinFrancci3_0758[Frankiasp.CcI3]	Francci3_0758	106.733	1296	182	182	106.733	106.733
AAA_3ATPaseassociatedwithvariouscellularactivities[Frankiasp.CcI3]	Francci3_0759	210.161	1056	292	292	210.161	210.161
hypotheticalproteinFrancci3_0760[Frankiasp.CcI3]	Francci3_0760	129.257	1470	250	250	129.257	129.257
putativeintegralmembraneprotein[Frankiasp.CcI3]	Francci3_0761	144.226	801	152	152	144.226	144.226
putativeintegralmembraneprotein[Frankiasp.CcI3]	Francci3_0762	139.49	1008	185	185	139.49	139.49
amidophosphoribosyltransferases-like[Frankiasp.CcI3]	Francci3_0763	93.5286	837	103	103	93.5286	93.5286
SSUribosomalproteinS30P/sigma54modulationprotein[Frankiasp.CcI3]	Francci3_0764	229.712	804	243	243	229.712	229.712
twocomponentLuxRfamilytranscriptionalregulator[Frankiasp.CcI3]	Francci3_0765	423.66	714	398	398	423.66	423.66
GCN5-relatedN-acetyltransferase[Frankiasp.CcI3]	Francci3_0766	123.552	609	99	99	123.552	123.552
preproteintranslocasesubunitSecA[Frankiasp.CcI3]	Francci3_0767	256.909	2985	1009	1009	256.909	256.909
hypotheticalproteinFrancci3_0768[Frankiasp.CcI3]	Francci3_0768	146.465	768	148	148	146.465	146.465
hypotheticalproteinFrancci3_0769[Frankiasp.CcI3]	Francci3_0769	272.921	1320	474	474	272.921	272.921
hypotheticalproteinFrancci3_0770[Frankiasp.CcI3]	Francci3_0770	176.008	570	132	132	176.008	176.008
putativetranscriptionalregulator[Frankiasp.CcI3]	Francci3_0771	186	237	58	58	186	186
hypotheticalproteinFrancci3_0772[Frankiasp.CcI3]	Francci3_0772	202.283	774	206	206	202.283	202.283
ATPasesinvolvedinchromosomepartitioning-like[Frankiasp.CcI3]	Francci3_0773	97.7023	1338	172	172	97.7023	97.7023
XREfamilytranscriptionalregulator[Frankiasp.CcI3]	Francci3_0774	429.781	504	285	285	429.781	429.781
patatin[Frankiasp.CcI3]	Francci3_0775	173.455	1056	241	241	173.455	173.455
hypotheticalproteinFrancci3_0776[Frankiasp.CcI3]	Francci3_0776	491.786	510	330	330	491.786	491.786
hypotheticalproteinFrancci3_0777[Frankiasp.CcI3]	Francci3_0777	163.353	1554	334	334	163.353	163.353
putativePAS/PACsensorprotein[Frankiasp.CcI3]	Francci3_0778	134.558	1542	273	273	134.558	134.558
typeIIsecretionsystemproteinE[Frankiasp.CcI3]	Francci3_0779	198.143	1308	341	341	198.143	198.143
typeIIsecretionsystemprotein[Frankiasp.CcI3]	Francci3_0780	97.2433	891	114	114	97.2433	97.2433
typeIIsecretionsystemprotein[Frankiasp.CcI3]	Francci3_0781	415.581	951	520	520	415.581	415.581
hypotheticalproteinFrancci3_0782[Frankiasp.CcI3]	Francci3_0782	355.657	312	146	146	355.657	355.657
TadE-like[Frankiasp.CcI3]	Francci3_0783	179.698	516	122	122	179.698	179.698
hypotheticalproteinFrancci3_0784[Frankiasp.CcI3]	Francci3_0784	148.512	609	119	119	148.512	148.512
aminoglycosidephosphotransferase[Frankiasp.CcI3]	Francci3_0785	254.435	3483	1166	1166	254.435	254.435
peptidaseS15[Frankiasp.CcI3]	Francci3_0786	219.145	1689	487	487	219.145	219.145
hypotheticalproteinFrancci3_0787[Frankiasp.CcI3]	Francci3_0787	274.282	363	131	131	274.282	274.282
hypotheticalproteinFrancci3_0788[Frankiasp.CcI3]	Francci3_0788	146.897	714	137	138	146.897	146.897
hypotheticalproteinFrancci3_0789[Frankiasp.CcI3]	Francci3_0789	146.03	1119	214	215	146.03	146.03
hypotheticalproteinFrancci3_0790[Frankiasp.CcI3]	Francci3_0790	94.0445	396	49	49	94.0445	94.0445
peptidechainreleasefactor2[Frankiasp.CcI3]	Francci3_0791	175.339	1101	254	254	175.339	175.339
polysaccharidedeacetylase[Frankiasp.CcI3]	Francci3_0792	130.758	837	144	144	130.758	130.758
bifunctionaluroporphyrinogen-IIIsynthetase/responseregulatordomain-containingprotein[Frankiasp.CcI3]	Francci3_0793	108.859	1152	165	165	108.859	108.859
assimilatorynitritereductase(NAD(P)H)largesubunitprecursor[Frankiasp.CcI3]	Francci3_0794	165.836	2649	578	578	165.836	165.836
assimilatorynitritereductase(NAD(P)H)smallsubunit[Frankiasp.CcI3]	Francci3_0795	132.18	345	60	60	132.18	132.18
uroporphyrinogen-IIIC-methyltransferase[Frankiasp.CcI3]	Francci3_0796	269.807	831	295	295	269.807	269.807
hypotheticalproteinFrancci3_0797[Frankiasp.CcI3]	Francci3_0797	396.188	282	147	147	396.188	396.188
celldivisionATP-bindingproteinFtsE[Frankiasp.CcI3]	Francci3_0798	149.565	747	147	147	149.565	149.565
celldivisionproteinFtsX[Frankiasp.CcI3]	Francci3_0799	242.897	873	279	279	242.897	242.897
HNHnuclease[Frankiasp.CcI3]	Francci3_0800	182.448	1533	368	368	182.448	182.448
SsrA-bindingprotein[Frankiasp.CcI3]	Francci3_0801	163.09	480	103	103	163.09	163.09
hypotheticalproteinFrancci3_0802[Frankiasp.CcI3]	Francci3_0802	153.703	1434	290	290	153.703	153.703
6-phosphogluconatedehydrogenase,NAD-binding[Frankiasp.CcI3]	Francci3_0803	290.97	909	348	348	290.97	290.97
hypotheticalproteinFrancci3_0804[Frankiasp.CcI3]	Francci3_0804	115.061	720	109	109	115.061	115.061
glyoxalase/bleomycinresistanceprotein/dioxygenase[Frankiasp.CcI3]	Francci3_0805	255.669	654	220	220	255.669	255.669
hypotheticalproteinFrancci3_0806[Frankiasp.CcI3]	Francci3_0806	132.261	1224	213	213	132.261	132.261
XREfamilytranscriptionalregulator[Frankiasp.CcI3]	Francci3_0807	192.244	510	129	129	192.244	192.244
hypotheticalproteinFrancci3_0808[Frankiasp.CcI3]	Francci3_0808	193.024	630	160	160	193.024	193.024
hypotheticalproteinFrancci3_0809[Frankiasp.CcI3]	Francci3_0809	144.163	1434	269	272	144.163	144.163
resolvasehelix-turn-helixregion[Frankiasp.CcI3]	Francci3_0810	170.475	321	72	72	170.475	170.475
PadRfamilytranscriptionalregulator[Frankiasp.CcI3]	Francci3_0811	133.339	513	90	90	133.339	133.339
ABCtransporterrelated[Frankiasp.CcI3]	Francci3_0812	100.674	687	91	91	100.674	100.674
hypotheticalproteinFrancci3_0813[Frankiasp.CcI3]	Francci3_0813	289.488	2229	849	849	289.488	289.488
NAD-dependentepimerase/dehydratase[Frankiasp.CcI3]	Francci3_0814	224.272	1098	324	324	224.272	224.272
NUDIXhydrolase[Frankiasp.CcI3]	Francci3_0815	143.671	693	131	131	143.671	143.671
MMPL[Frankiasp.CcI3]	Francci3_0816	233.651	2277	700	700	233.651	233.651
TetRfamilytranscriptionalregulator[Frankiasp.CcI3]	Francci3_0817	251.062	999	330	330	251.062	251.062
short-chaindehydrogenase/reductaseSDR[Frankiasp.CcI3]	Francci3_0818	131.666	837	145	145	131.666	131.666
squalene/phytoenesynthase[Frankiasp.CcI3]	Francci3_0819	105.442	1074	149	149	105.442	105.442
squalene/phytoenesynthase[Frankiasp.CcI3]	Francci3_0820	127.918	915	154	154	127.918	127.918
amineoxidase[Frankiasp.CcI3]	Francci3_0821	100.004	1710	225	225	100.004	100.004
polyprenylsynthetase[Frankiasp.CcI3]	Francci3_0822	98.6474	1017	132	132	98.6474	98.6474
squalenecyclase[Frankiasp.CcI3]	Francci3_0823	157.06	2226	460	460	157.06	157.06
4-hydroxy-3-methylbut-2-enyldiphosphatereductase[Frankiasp.CcI3]	Francci3_0824	116.498	1494	229	229	116.498	116.498
putativetranscriptionalregulator[Frankiasp.CcI3]	Francci3_0825	213.889	366	103	103	213.889	213.889
phenylaceticaciddegradation-relatedprotein[Frankiasp.CcI3]	Francci3_0826	192.647	576	146	146	192.647	192.647
radicalSAMfamilyprotein[Frankiasp.CcI3]	Francci3_0827	277.544	1005	367	367	277.544	277.544
TetRfamilytranscriptionalregulator[Frankiasp.CcI3]	Francci3_0828	122.188	678	109	109	122.188	122.188
glycosyltransferasefamilyprotein[Frankiasp.CcI3]	Francci3_0829	268.942	1608	569	569	268.942	268.942
putativeureaseaccessoryprotein[Frankiasp.CcI3]	Francci3_0830	163.09	960	206	206	163.09	163.09
putativeureaseaccessoryprotein[Frankiasp.CcI3]	Francci3_0831	438.114	798	460	460	438.114	438.114
ureasesubunitalpha[Frankiasp.CcI3]	Francci3_0832	141.187	1728	321	321	141.187	141.187
ureasesubunitbeta[Frankiasp.CcI3]	Francci3_0833	59.8451	381	30	30	59.8451	59.8451
ureasesubunitgamma[Frankiasp.CcI3]	Francci3_0834	80.3287	369	39	39	80.3287	80.3287
amidohydrolase[Frankiasp.CcI3]	Francci3_0835	200.178	1887	497	497	200.178	200.178
molybdopterindehydrogenase,FAD-binding[Frankiasp.CcI3]	Francci3_0836	187.724	915	226	226	187.724	187.724
(2Fe-2S)-binding[Frankiasp.CcI3]	Francci3_0837	191.584	603	152	152	191.584	191.584
xanthinedehydrogenase,molybdenumbindingsubunitapoprotein[Frankiasp.CcI3]	Francci3_0838	201.509	2346	622	622	201.509	201.509
allantoinase[Frankiasp.CcI3]	Francci3_0839	190.845	1362	342	342	190.845	190.845
putativebifunctionalallantoicase/OHCUdecarboxylase[Frankiasp.CcI3]	Francci3_0840	140.148	1551	286	286	140.148	140.148
hypotheticalproteinFrancci3_0841[Frankiasp.CcI3]	Francci3_0841	196.218	306	79	79	196.218	196.218
transthyretin[Frankiasp.CcI3]	Francci3_0842	155.335	411	84	84	155.335	155.335
hypotheticalproteinFrancci3_0843[Frankiasp.CcI3]	Francci3_0843	97.0137	1371	175	175	97.0137	97.0137
hypotheticalproteinFrancci3_0844[Frankiasp.CcI3]	Francci3_0844	135.309	264	47	47	135.309	135.309
amidohydrolase[Frankiasp.CcI3]	Francci3_0845	218.66	1512	435	435	218.66	218.66
tRNA/rRNAmethyltransferase[Frankiasp.CcI3]	Francci3_0846	104.694	951	131	131	104.694	104.694
hypotheticalproteinFrancci3_0847[Frankiasp.CcI3]	Francci3_0847	177.786	513	120	120	177.786	177.786
agmatinase[Frankiasp.CcI3]	Francci3_0848	124.072	1023	167	167	124.072	124.072
hypotheticalproteinFrancci3_0849[Frankiasp.CcI3]	Francci3_0849	162.97	513	110	110	162.97	162.97
hypotheticalproteinFrancci3_0850[Frankiasp.CcI3]	Francci3_0850	110.55	165	24	24	110.55	110.55
hypotheticalproteinFrancci3_0851[Frankiasp.CcI3]	Francci3_0851	356.503	1002	470	470	356.503	356.503
hypotheticalproteinFrancci3_0852[Frankiasp.CcI3]	Francci3_0852	225.32	1356	402	402	225.32	225.32
ABCtransporterrelated[Frankiasp.CcI3]	Francci3_0853	87.8261	675	78	78	87.8261	87.8261
ABCtransporterrelated[Frankiasp.CcI3]	Francci3_0854	142.743	804	151	151	142.743	142.743
inner-membranetranslocator[Frankiasp.CcI3]	Francci3_0855	271.042	2319	827	827	271.042	271.042
hypotheticalproteinFrancci3_0856[Frankiasp.CcI3]	Francci3_0856	106.192	501	70	70	106.192	106.192
NAD-dependentepimerase/dehydratase[Frankiasp.CcI3]	Francci3_0857	89.2377	1005	118	118	89.2377	89.2377
XREfamilytranscriptionalregulator[Frankiasp.CcI3]	Francci3_0858	158.213	1494	311	311	158.213	158.213
hypotheticalproteinFrancci3_0859[Frankiasp.CcI3]	Francci3_0859	192.463	387	98	98	192.463	192.463
nicotinatephosphoribosyltransferase[Frankiasp.CcI3]	Francci3_0860	125.575	1386	229	229	125.575	125.575
NUDIXhydrolase[Frankiasp.CcI3]	Francci3_0861	102.648	696	71	94	102.648	102.648
assimilatorynitratereductase(NADH)betasubunit[Frankiasp.CcI3]	Francci3_0862	113.254	1671	235	249	113.254	113.254
assimilatorynitratereductase(NADH)alphasubunitapoprotein[Frankiasp.CcI3]	Francci3_0863	403.955	2286	1215	1215	403.955	403.955
ATP-dependentClpproteaseadaptorproteinClpS[Frankiasp.CcI3]	Francci3_0864	97.1154	360	46	46	97.1154	97.1154
hypotheticalproteinFrancci3_0865[Frankiasp.CcI3]	Francci3_0865	379.332	555	277	277	379.332	379.332
Mov34/MPN/PAD-1[Frankiasp.CcI3]	Francci3_0866	142.624	405	76	76	142.624	142.624
thiamineS[Frankiasp.CcI3]	Francci3_0867	95.2575	375	47	47	95.2575	95.2575
cysteinesynthase[Frankiasp.CcI3]	Francci3_0868	127.474	948	159	159	127.474	127.474
Ham1-likeprotein[Frankiasp.CcI3]	Francci3_0869	67.6349	663	59	59	67.6349	67.6349
ribonucleasePH[Frankiasp.CcI3]	Francci3_0870	245.172	744	240	240	245.172	245.172
beta-lactamase-like[Frankiasp.CcI3]	Francci3_0871	139.293	813	146	149	139.293	139.293
glutamateracemase[Frankiasp.CcI3]	Francci3_0872	510.897	903	597	607	510.897	510.897
hypotheticalproteinFrancci3_0873[Frankiasp.CcI3]	Francci3_0873	182.675	570	137	137	182.675	182.675
6-phosphogluconatedehydrogenase,NAD-binding[Frankiasp.CcI3]	Francci3_0874	141.037	873	162	162	141.037	141.037
antibioticbiosynthesismonooxygenase[Frankiasp.CcI3]	Francci3_0875	800.284	321	338	338	800.284	800.284
putativeATP/GTPbindingprotein[Frankiasp.CcI3]	Francci3_0876	295.614	2805	1091	1091	295.614	295.614
DNAintegration/recombination/invertionprotein[Frankiasp.CcI3]	Francci3_0877	324.532	363	155	155	324.532	324.532
phageintegrase[Frankiasp.CcI3]	Francci3_0878	132.564	1290	225	225	132.564	132.564
hypotheticalproteinFrancci3_0879[Frankiasp.CcI3]	Francci3_0879	223.129	981	285	288	223.129	223.129
antirestrictionprotein[Frankiasp.CcI3]	Francci3_0880	392.183	531	274	274	392.183	392.183
transposaseIS66[Frankiasp.CcI3]	Francci3_0881	226.607	1734	0	517	226.607	226.607
hypotheticalproteinFrancci3_0882[Frankiasp.CcI3]	Francci3_0882	318.411	549	230	230	318.411	318.411
XREfamilytranscriptionalregulator[Frankiasp.CcI3]	Francci3_0883	175.392	351	81	81	175.392	175.392
hypotheticalproteinFrancci3_0884[Frankiasp.CcI3]	Francci3_0884	272.621	276	99	99	272.621	272.621
hypotheticalproteinFrancci3_0885[Frankiasp.CcI3]	Francci3_0885	297.377	1191	466	466	297.377	297.377
hypotheticalproteinFrancci3_0886[Frankiasp.CcI3]	Francci3_0886	147.046	429	83	83	147.046	147.046
hypotheticalproteinFrancci3_0887[Frankiasp.CcI3]	Francci3_0887	369.54	798	388	388	369.54	369.54
hypotheticalproteinFrancci3_0888[Frankiasp.CcI3]	Francci3_0888	199.5	1101	289	289	199.5	199.5
XREfamilytranscriptionalregulator[Frankiasp.CcI3]	Francci3_0889	173.016	246	56	56	173.016	173.016
hypotheticalproteinFrancci3_0890[Frankiasp.CcI3]	Francci3_0890	208.561	594	163	163	208.561	208.561
alpha/betahydrolasefold[Frankiasp.CcI3]	Francci3_0891	225.707	825	245	245	225.707	225.707
hypotheticalproteinFrancci3_0892[Frankiasp.CcI3]	Francci3_0892	127.965	588	99	99	127.965	127.965
hypotheticalproteinFrancci3_0893[Frankiasp.CcI3]	Francci3_0893	107.016	348	49	49	107.016	107.016
hypotheticalproteinFrancci3_0894[Frankiasp.CcI3]	Francci3_0894	274.724	711	257	257	274.724	274.724
putativeDNA-bindingprotein[Frankiasp.CcI3]	Francci3_0895	165.88	1512	330	330	165.88	165.88
hypotheticalproteinFrancci3_0896[Frankiasp.CcI3]	Francci3_0896	180.96	798	190	190	180.96	180.96
radicalSAMfamilyprotein[Frankiasp.CcI3]	Francci3_0897	117.03	1143	175	176	117.03	117.03
hypotheticalproteinFrancci3_0898[Frankiasp.CcI3]	Francci3_0898	423.819	642	358	358	423.819	423.819
PfkB[Frankiasp.CcI3]	Francci3_0899	125.45	933	154	154	125.45	125.45
NUDIXhydrolase[Frankiasp.CcI3]	Francci3_0900	595.186	438	343	343	595.186	595.186
hypotheticalproteinFrancci3_0901[Frankiasp.CcI3]	Francci3_0901	250.373	2814	927	927	250.373	250.373
hypotheticalproteinFrancci3_0902[Frankiasp.CcI3]	Francci3_0902	198.497	291	76	76	198.497	198.497
hypotheticalproteinFrancci3_0903[Frankiasp.CcI3]	Francci3_0903	192.413	237	60	60	192.413	192.413
hypotheticalproteinFrancci3_0904[Frankiasp.CcI3]	Francci3_0904	108.576	231	33	33	108.576	108.576
SpdAprotein[Frankiasp.CcI3]	Francci3_0905	100.004	684	90	90	100.004	100.004
TypeIVsecretorypathwayVirD4components-like[Frankiasp.CcI3]	Francci3_0906	159.746	2298	483	483	159.746	159.746
hypotheticalproteinFrancci3_0907[Frankiasp.CcI3]	Francci3_0907	254.283	810	271	271	254.283	254.283
XREfamilytranscriptionalregulator[Frankiasp.CcI3]	Francci3_0908	816.101	366	393	393	816.101	816.101
hypotheticalproteinFrancci3_0909[Frankiasp.CcI3]	Francci3_0909	122.107	666	107	107	122.107	122.107
recombinase[Frankiasp.CcI3]	Francci3_0910	200.224	2232	588	588	200.224	200.224
hypotheticalproteinFrancci3_0911[Frankiasp.CcI3]	Francci3_0911	158.525	513	107	107	158.525	158.525
alkylhydroperoxidereductase/Thiolspecificantioxidant/Malallergen[Frankiasp.CcI3]	Francci3_0912	190.008	492	123	123	190.008	190.008
DSBAoxidoreductase[Frankiasp.CcI3]	Francci3_0913	142.097	813	152	152	142.097	142.097
DoxX[Frankiasp.CcI3]	Francci3_0914	115.278	567	86	86	115.278	115.278
electrontransportproteinSCO1/SenC[Frankiasp.CcI3]	Francci3_0915	327.278	771	332	332	327.278	327.278
hypotheticalproteinFrancci3_0916[Frankiasp.CcI3]	Francci3_0916	174.843	426	98	98	174.843	174.843
hypotheticalproteinFrancci3_0917[Frankiasp.CcI3]	Francci3_0917	216.021	1344	382	382	216.021	216.021
putativeserine/threoninekinaseanti-sigmafactor[Frankiasp.CcI3]	Francci3_0918	125.786	429	71	71	125.786	125.786
hypotheticalproteinFrancci3_0919[Frankiasp.CcI3]	Francci3_0919	261.533	1485	511	511	261.533	261.533
hypotheticalproteinFrancci3_0920[Frankiasp.CcI3]	Francci3_0920	155.202	666	136	136	155.202	155.202
chaperoninCpn10[Frankiasp.CcI3]	Francci3_0921	325.729	441	189	189	325.729	325.729
hypotheticalproteinFrancci3_0922[Frankiasp.CcI3]	Francci3_0922	131.739	300	52	52	131.739	131.739
ATP-dependenttranscriptionregulatorLuxR[Frankiasp.CcI3]	Francci3_0923	182.014	3708	888	888	182.014	182.014
hypotheticalproteinFrancci3_0924[Frankiasp.CcI3]	Francci3_0924	101.017	474	63	63	101.017	101.017
LuxRfamilytranscriptionalregulator[Frankiasp.CcI3]	Francci3_0925	92.6662	894	109	109	92.6662	92.6662
beta-ketoacylsynthase[Frankiasp.CcI3]	Francci3_0926	184.25	7887	1912	1912	184.25	184.25
beta-ketoacylsynthase[Frankiasp.CcI3]	Francci3_0927	152.792	5223	1050	1050	152.792	152.792
hypotheticalproteinFrancci3_0928[Frankiasp.CcI3]	Francci3_0928	259.329	381	130	130	259.329	259.329
alpha/betahydrolasefold[Frankiasp.CcI3]	Francci3_0929	141.012	954	177	177	141.012	141.012
glycosyltransferasefamilyprotein[Frankiasp.CcI3]	Francci3_0930	131.458	1191	206	206	131.458	131.458
hypotheticalproteinFrancci3_0931[Frankiasp.CcI3]	Francci3_0931	123.205	1863	302	302	123.205	123.205
hypotheticalproteinFrancci3_0932[Frankiasp.CcI3]	Francci3_0932	153.715	1068	215	216	153.715	153.715
hypotheticalproteinFrancci3_0933[Frankiasp.CcI3]	Francci3_0933	169.005	2334	518	519	169.005	169.005
ATPase-like[Frankiasp.CcI3]	Francci3_0934	184.817	3294	801	801	184.817	184.817
hypotheticalproteinFrancci3_0935[Frankiasp.CcI3]	Francci3_0935	119.862	837	132	132	119.862	119.862
6-phosphogluconatedehydrogenase-likeprotein[Frankiasp.CcI3]	Francci3_0936	166.42	1023	224	224	166.42	166.42
pyridinenucleotide-disulphideoxidoreductasedimerisationregion[Frankiasp.CcI3]	Francci3_0937	183.085	1482	357	357	183.085	183.085
FADdependentoxidoreductase[Frankiasp.CcI3]	Francci3_0938	152.602	1788	359	359	152.602	152.602
acyl-CoAdehydrogenase-like[Frankiasp.CcI3]	Francci3_0939	206.93	1179	321	321	206.93	206.93
acyl-CoAdehydrogenase-like[Frankiasp.CcI3]	Francci3_0940	134.889	1110	197	197	134.889	134.889
FADdependentoxidoreductase[Frankiasp.CcI3]	Francci3_0941	97.9659	1668	215	215	97.9659	97.9659
TetRfamilytranscriptionalregulator[Frankiasp.CcI3]	Francci3_0942	116.369	627	96	96	116.369	116.369
FADlinkedoxidase-like[Frankiasp.CcI3]	Francci3_0943	141.056	1638	304	304	141.056	141.056
short-chaindehydrogenase/reductaseSDR[Frankiasp.CcI3]	Francci3_0944	81.9367	807	87	87	81.9367	81.9367
hypotheticalproteinFrancci3_0945[Frankiasp.CcI3]	Francci3_0945	541.767	1170	834	834	541.767	541.767
hypotheticalproteinFrancci3_0946[Frankiasp.CcI3]	Francci3_0946	152.476	324	65	65	152.476	152.476
FHAdomain-containingprotein[Frankiasp.CcI3]	Francci3_0947	430.567	2556	1448	1448	430.567	430.567
serine/threonineproteinkinase[Frankiasp.CcI3]	Francci3_0948	162.692	2205	472	472	162.692	162.692
hypotheticalproteinFrancci3_0949[Frankiasp.CcI3]	Francci3_0949	284.739	1041	390	390	284.739	284.739
hypotheticalproteinFrancci3_0950[Frankiasp.CcI3]	Francci3_0950	102.489	660	89	89	102.489	102.489
peptidaseC56,PfpI[Frankiasp.CcI3]	Francci3_0951	325.348	570	244	244	325.348	325.348
putativehelicase[Frankiasp.CcI3]	Francci3_0952	139.797	2490	458	458	139.797	139.797
ISRSO5-transposaseprotein[Frankiasp.CcI3]	Francci3_0953	539.886	435	309	309	539.886	539.886
signaltransductionhistidinekinaseregulatingcitrate/malatemetabolism[Frankiasp.CcI3]	Francci3_0954	231.109	1128	343	343	231.109	231.109
hypotheticalproteinFrancci3_0955[Frankiasp.CcI3]	Francci3_0955	256.511	720	243	243	256.511	256.511
hypotheticalproteinFrancci3_0956[Frankiasp.CcI3]	Francci3_0956	329.75	378	164	164	329.75	329.75
groupIIintron-encodingmaturase,putative[Frankiasp.CcI3]	Francci3_0957	103.008	273	37	37	103.008	103.008
hypotheticalproteinFrancci3_0958[Frankiasp.CcI3]	Francci3_0958	196.675	456	118	118	196.675	196.675
hypotheticalproteinFrancci3_0959[Frankiasp.CcI3]	Francci3_0959	267.577	534	171	188	267.577	267.577
hypotheticalproteinFrancci3_0960[Frankiasp.CcI3]	Francci3_0960	157.557	849	167	176	157.557	157.557
transposase,IS4[Frankiasp.CcI3]	Francci3_0961	590.799	750	503	583	590.799	590.799
D-lactatedehydrogenase(cytochrome)[Frankiasp.CcI3]	Francci3_0962	129.314	3021	514	514	129.314	129.314
hypotheticalproteinFrancci3_0963[Frankiasp.CcI3]	Francci3_0963	93.6273	690	85	85	93.6273	93.6273
glycosyltransferasefamilyprotein[Frankiasp.CcI3]	Francci3_0964	158.016	1467	305	305	158.016	158.016
cellwallbiosynthesisglycosyltransferase-likeprotein[Frankiasp.CcI3]	Francci3_0965	149.65	1935	381	381	149.65	149.65
hypotheticalproteinFrancci3_0966[Frankiasp.CcI3]	Francci3_0966	188.315	1683	417	417	188.315	188.315
hypotheticalproteinFrancci3_0967[Frankiasp.CcI3]	Francci3_0967	167.428	345	76	76	167.428	167.428
aminopeptidaseN[Frankiasp.CcI3]	Francci3_0968	146.415	2637	508	508	146.415	146.415
hypotheticalproteinFrancci3_0969[Frankiasp.CcI3]	Francci3_0969	98.1544	573	74	74	98.1544	98.1544
twin-argininetranslocationpathwaysignal[Frankiasp.CcI3]	Francci3_0970	127.459	483	81	81	127.459	127.459
FHAdomain-containingprotein[Frankiasp.CcI3]	Francci3_0971	99.1348	552	72	72	99.1348	99.1348
hypotheticalproteinFrancci3_0972[Frankiasp.CcI3]	Francci3_0972	209.801	384	106	106	209.801	209.801
methyltransferasetype11[Frankiasp.CcI3]	Francci3_0973	212.544	801	224	224	212.544	212.544
hypotheticalproteinFrancci3_0974[Frankiasp.CcI3]	Francci3_0974	156.693	519	107	107	156.693	156.693
NADHdehydrogenase[Frankiasp.CcI3]	Francci3_0975	139.061	1503	275	275	139.061	139.061
NAD-dependentepimerase/dehydratase[Frankiasp.CcI3]	Francci3_0976	229.32	1044	315	315	229.32	229.32
periplasmicsensorsignaltransductionhistidinekinase[Frankiasp.CcI3]	Francci3_0977	228.677	1140	343	343	228.677	228.677
twocomponenttranscriptionalregulator[Frankiasp.CcI3]	Francci3_0978	207.711	966	264	264	207.711	207.711
glycosyltransferasefamilyprotein[Frankiasp.CcI3]	Francci3_0979	93.7486	681	84	84	93.7486	93.7486
hypotheticalproteinFrancci3_0980[Frankiasp.CcI3]	Francci3_0980	128.249	723	122	122	128.249	128.249
hypotheticalproteinFrancci3_0981[Frankiasp.CcI3]	Francci3_0981	149.704	726	135	143	149.704	149.704
hypotheticalproteinFrancci3_0982[Frankiasp.CcI3]	Francci3_0982	122.201	510	79	82	122.201	122.201
oxidoreductase,molybdopterinbinding[Frankiasp.CcI3]	Francci3_0983	213.949	1254	353	353	213.949	213.949
hypotheticalproteinFrancci3_0984[Frankiasp.CcI3]	Francci3_0984	127.702	1476	248	248	127.702	127.702
ArsRfamilytranscriptionalregulator[Frankiasp.CcI3]	Francci3_0985	654.158	804	685	692	654.158	654.158
ArsRfamilytranscriptionalregulator[Frankiasp.CcI3]	Francci3_0987	173.524	438	99	100	173.524	173.524
carboxyltransferase[Frankiasp.CcI3]	Francci3_0988	140.491	2310	427	427	140.491	140.491
carbamoyl-phosphatesynthaseLchain,ATP-binding[Frankiasp.CcI3]	Francci3_0989	237.046	3171	989	989	237.046	237.046
3-oxoacyl-[acyl-carrier-protein]synthaseIII[Frankiasp.CcI3]	Francci3_0990	606.541	921	735	735	606.541	606.541
acyltransferaseregion[Frankiasp.CcI3]	Francci3_0991	538.445	3231	2289	2289	538.445	538.445
LuxRfamilytranscriptionalregulator[Frankiasp.CcI3]	Francci3_0992	194.904	2445	627	627	194.904	194.904
FADdependentoxidoreductase[Frankiasp.CcI3]	Francci3_0993	178.104	2091	490	490	178.104	178.104
hypotheticalproteinFrancci3_0994[Frankiasp.CcI3]	Francci3_0994	291.541	975	374	374	291.541	291.541
sodium/hydrogenexchanger[Frankiasp.CcI3]	Francci3_0995	225.381	1359	403	403	225.381	225.381
hypotheticalproteinFrancci3_0996[Frankiasp.CcI3]	Francci3_0996	92.5681	312	38	38	92.5681	92.5681
alpha/betahydrolasefold[Frankiasp.CcI3]	Francci3_0997	290.363	657	251	251	290.363	290.363
hypotheticalproteinFrancci3_0998[Frankiasp.CcI3]	Francci3_0998	472.826	606	377	377	472.826	472.826
crotonyl-CoAreductase[Frankiasp.CcI3]	Francci3_0999	287.995	1338	507	507	287.995	287.995
3-hydroxyacyl-CoAdehydrogenase[Frankiasp.CcI3]	Francci3_1000	397.746	1779	931	931	397.746	397.746
reversetranscriptase[Frankiasp.CcI3]	Francci3_1001	212.126	756	51	211	212.126	212.126
hypotheticalproteinFrancci3_1002[Frankiasp.CcI3]	Francci3_1002	127.357	555	93	93	127.357	127.357
hypotheticalproteinFrancci3_1003[Frankiasp.CcI3]	Francci3_1003	180.565	825	196	196	180.565	180.565
diguanylatecyclase/phosphodiesterasewithPAS/PACsensor(s)[Frankiasp.CcI3]	Francci3_1004	234.152	2178	671	671	234.152	234.152
hypotheticalproteinFrancci3_1005[Frankiasp.CcI3]	Francci3_1005	158.786	852	178	178	158.786	158.786
gasvesiclesynthesis-likeprotein[Frankiasp.CcI3]	Francci3_1006	170.656	432	97	97	170.656	170.656
gasvesiclesynthesisGvpLGvpF[Frankiasp.CcI3]	Francci3_1007	296.96	819	320	320	296.96	296.96
MOSC[Frankiasp.CcI3]	Francci3_1008	186.528	546	134	134	186.528	186.528
proteintyrosinephosphatase[Frankiasp.CcI3]	Francci3_1009	195.437	525	135	135	195.437	195.437
Acyl-CoAdehydrogenase[Frankiasp.CcI3]	Francci3_1010	117.936	1218	189	189	117.936	117.936
alkalinephosphatase[Frankiasp.CcI3]	Francci3_1011	175.875	1452	336	336	175.875	175.875
hypotheticalproteinFrancci3_1012[Frankiasp.CcI3]	Francci3_1012	119.562	1443	227	227	119.562	119.562
hypotheticalproteinFrancci3_1013[Frankiasp.CcI3]	Francci3_1013	108.576	273	39	39	108.576	108.576
hypotheticalproteinFrancci3_1014[Frankiasp.CcI3]	Francci3_1014	630.815	1194	991	991	630.815	630.815
putativeDNA-bindingprotein[Frankiasp.CcI3]	Francci3_1015	211.6	1056	294	294	211.6	211.6
transposaseIS116/IS110/IS902[Frankiasp.CcI3]	Francci3_1016	158.961	1224	0	256	158.961	158.961
hypotheticalproteinFrancci3_1017[Frankiasp.CcI3]	Francci3_1017	4967.36	420	2743	2745	4967.36	4967.36
ISRSO5-transposaseprotein[Frankiasp.CcI3]	Francci3_1018	195.232	1164	0	299	195.232	195.232
hypotheticalproteinFrancci3_1019[Frankiasp.CcI3]	Francci3_1019	199.211	351	0	92	199.211	199.211
phosphoribosylglycinamideformyltransferase[Frankiasp.CcI3]	Francci3_1020	351.867	594	275	275	351.867	351.867
hypotheticalproteinFrancci3_1021[Frankiasp.CcI3]	Francci3_1021	417.737	675	371	371	417.737	417.737
XREfamilytranscriptionalregulator[Frankiasp.CcI3]	Francci3_1022	247.613	1326	432	432	247.613	247.613
hypotheticalproteinFrancci3_1023[Frankiasp.CcI3]	Francci3_1023	202.676	315	84	84	202.676	202.676
hypotheticalproteinFrancci3_1024[Frankiasp.CcI3]	Francci3_1024	91.5937	390	47	47	91.5937	91.5937
XREfamilytranscriptionalregulator[Frankiasp.CcI3]	Francci3_1025	119.69	381	60	60	119.69	119.69
hypotheticalproteinFrancci3_1026[Frankiasp.CcI3]	Francci3_1026	228.948	405	119	122	228.948	228.948
hypotheticalproteinFrancci3_1027[Frankiasp.CcI3]	Francci3_1027	306.124	288	116	116	306.124	306.124
celldivisionFtsK/SpoIIIE[Frankiasp.CcI3]	Francci3_1028	266.499	1560	547	547	266.499	266.499
hypotheticalproteinFrancci3_1029[Frankiasp.CcI3]	Francci3_1029	304.013	225	90	90	304.013	304.013
hypotheticalproteinFrancci3_1030[Frankiasp.CcI3]	Francci3_1030	145.905	1719	330	330	145.905	145.905
excisionase/Xis,DNA-binding[Frankiasp.CcI3]	Francci3_1031	132.519	195	34	34	132.519	132.519
hypotheticalproteinFrancci3_1032[Frankiasp.CcI3]	Francci3_1032	635.894	300	233	251	635.894	635.894
ABCtransporterrelated[Frankiasp.CcI3]	Francci3_1034	235.522	3966	1229	1229	235.522	235.522
hypotheticalproteinFrancci3_1035[Frankiasp.CcI3]	Francci3_1035	463.258	315	192	192	463.258	463.258
hypotheticalproteinFrancci3_1036[Frankiasp.CcI3]	Francci3_1036	211.12	738	205	205	211.12	211.12
polysaccharidedeacetylase[Frankiasp.CcI3]	Francci3_1037	122.919	810	131	131	122.919	122.919
aldehydedehydrogenase[Frankiasp.CcI3]	Francci3_1038	144.564	1593	303	303	144.564	144.564
twocomponentLuxRfamilytranscriptionalregulator[Frankiasp.CcI3]	Francci3_1039	127.202	717	120	120	127.202	127.202
oligoribonuclease[Frankiasp.CcI3]	Francci3_1040	151.401	753	150	150	151.401	151.401
hypotheticalproteinFrancci3_1041[Frankiasp.CcI3]	Francci3_1041	503.618	495	328	328	503.618	503.618
endopeptidaseLa[Frankiasp.CcI3]	Francci3_1042	138.533	801	146	146	138.533	138.533
hypotheticalproteinFrancci3_1043[Frankiasp.CcI3]	Francci3_1043	266.14	297	0	104	266.14	266.14
hypotheticalproteinFrancci3_1044[Frankiasp.CcI3]	Francci3_1044	139.064	552	101	101	139.064	139.064
hypotheticalproteinFrancci3_1045[Frankiasp.CcI3]	Francci3_1045	153.59	480	97	97	153.59	153.59
putativeDNA-bindingprotein[Frankiasp.CcI3]	Francci3_1046	97.8831	264	34	34	97.8831	97.8831
endopeptidaseLa[Frankiasp.CcI3]	Francci3_1047	185.136	390	95	95	185.136	185.136
Pirin-like[Frankiasp.CcI3]	Francci3_1048	210.205	969	268	268	210.205	210.205
high-affinitynickel-transporter[Frankiasp.CcI3]	Francci3_1049	427.645	1125	633	633	427.645	427.645
hypotheticalproteinFrancci3_1050[Frankiasp.CcI3]	Francci3_1050	255.076	4827	1620	1620	255.076	255.076
glycosyltransferase,group1[Frankiasp.CcI3]	Francci3_1051	222.102	1338	391	391	222.102	222.102
hypotheticalproteinFrancci3_1052[Frankiasp.CcI3]	Francci3_1052	248.289	1353	442	442	248.289	248.289
GDP-mannose4,6-dehydratase[Frankiasp.CcI3]	Francci3_1053	530.203	1002	4	699	530.203	530.203
acyltransferase3[Frankiasp.CcI3]	Francci3_1054	242.411	2016	643	643	242.411	242.411
glycosyltransferasefamilyprotein[Frankiasp.CcI3]	Francci3_1055	244.956	1359	438	438	244.956	244.956
acyltransferase3[Frankiasp.CcI3]	Francci3_1056	193.389	1686	429	429	193.389	193.389
30SribosomalproteinS1[Frankiasp.CcI3]	Francci3_1057	223.025	1479	434	434	223.025	223.025
hypotheticalproteinFrancci3_1058[Frankiasp.CcI3]	Francci3_1058	215.966	183	52	52	215.966	215.966
glutathioneperoxidase[Frankiasp.CcI3]	Francci3_1059	287.312	537	203	203	287.312	287.312
hypotheticalproteinFrancci3_1060[Frankiasp.CcI3]	Francci3_1060	212.32	1056	295	295	212.32	212.32
hypotheticalproteinFrancci3_1061[Frankiasp.CcI3]	Francci3_1061	284.351	1005	376	376	284.351	284.351
membraneprotein[Frankiasp.CcI3]	Francci3_1062	122.148	1848	297	297	122.148	122.148
carnitineO-acetyltransferase[Frankiasp.CcI3]	Francci3_1063	138.225	1875	341	341	138.225	138.225
hypotheticalproteinFrancci3_1064[Frankiasp.CcI3]	Francci3_1064	169.678	972	217	217	169.678	169.678
hypotheticalproteinFrancci3_1065[Frankiasp.CcI3]	Francci3_1065	219.274	870	251	251	219.274	219.274
hemerythrinHHEcationbindingregion[Frankiasp.CcI3]	Francci3_1066	415.158	465	254	254	415.158	415.158
hypotheticalproteinFrancci3_1067[Frankiasp.CcI3]	Francci3_1067	237.51	624	195	195	237.51	237.51
hypotheticalproteinFrancci3_1068[Frankiasp.CcI3]	Francci3_1068	172.622	612	139	139	172.622	172.622
hydrogenaseexpression/formationproteinHypE[Frankiasp.CcI3]	Francci3_1069	86.5951	1062	121	121	86.5951	86.5951
hydrogenaseexpression/formationproteinHypD[Frankiasp.CcI3]	Francci3_1070	127.015	1107	185	185	127.015	127.015
hydrogenaseassemblychaperonehypC/hupF[Frankiasp.CcI3]	Francci3_1071	304.552	282	113	113	304.552	304.552
(NiFe)hydrogenasematurationproteinHypF[Frankiasp.CcI3]	Francci3_1072	136.072	2547	456	456	136.072	136.072
NHLrepeat-containingprotein[Frankiasp.CcI3]	Francci3_1073	183.553	1089	263	263	183.553	183.553
hypotheticalproteinFrancci3_1074[Frankiasp.CcI3]	Francci3_1074	104.497	1251	172	172	104.497	104.497
peptidaseM52,hydrogenuptakeprotein[Frankiasp.CcI3]	Francci3_1075	134.045	567	100	100	134.045	134.045
hydrogen:quinoneoxidoreductase[Frankiasp.CcI3]	Francci3_1076	143.215	1608	303	303	143.215	143.215
hydrogenase(NiFe)smallsubunit(hydA)[Frankiasp.CcI3]	Francci3_1077	196.264	972	251	251	196.264	196.264
putativehydrogenasenickelincorporationprotein[Frankiasp.CcI3]	Francci3_1078	206.211	516	140	140	206.211	206.211
hydrogenaseaccessoryproteinHypB[Frankiasp.CcI3]	Francci3_1079	175.131	894	206	206	175.131	175.131
hypotheticalproteinFrancci3_1080[Frankiasp.CcI3]	Francci3_1080	162.14	300	64	64	162.14	162.14
hypotheticalproteinFrancci3_1081[Frankiasp.CcI3]	Francci3_1081	100.173	1305	172	172	100.173	100.173
hypotheticalproteinFrancci3_1082[Frankiasp.CcI3]	Francci3_1082	105.619	4332	602	602	105.619	105.619
hypotheticalproteinFrancci3_1083[Frankiasp.CcI3]	Francci3_1083	97.0255	1269	162	162	97.0255	97.0255
hypotheticalproteinFrancci3_1084[Frankiasp.CcI3]	Francci3_1084	101.413	2016	269	269	101.413	101.413
FADlinkedoxidase-like[Frankiasp.CcI3]	Francci3_1085	306.235	1437	579	579	306.235	306.235
helicase-like[Frankiasp.CcI3]	Francci3_1086	218.548	2490	716	716	218.548	218.548
hypotheticalproteinFrancci3_1087[Frankiasp.CcI3]	Francci3_1087	96.7315	495	4	63	96.7315	96.7315
transposase,IS4[Frankiasp.CcI3]	Francci3_1089	233.906	1173	43	361	233.906	233.906
hypotheticalproteinFrancci3_1090[Frankiasp.CcI3]	Francci3_1090	763.872	198	199	199	763.872	763.872
death-on-curingprotein[Frankiasp.CcI3]	Francci3_1091	121.685	381	61	61	121.685	121.685
hypotheticalproteinFrancci3_1092[Frankiasp.CcI3]	Francci3_1092	220.805	327	95	95	220.805	220.805
hypotheticalproteinFrancci3_1093[Frankiasp.CcI3]	Francci3_1093	209.092	687	189	189	209.092	209.092
hypotheticalproteinFrancci3_1094[Frankiasp.CcI3]	Francci3_1094	207.126	444	121	121	207.126	207.126
phageintegrase[Frankiasp.CcI3]	Francci3_1095	156.385	729	150	150	156.385	156.385
hypotheticalproteinFrancci3_1096[Frankiasp.CcI3]	Francci3_1096	320.708	519	18	219	320.708	320.708
hypotheticalproteinFrancci3_1097[Frankiasp.CcI3]	Francci3_1097	281.874	1998	741	741	281.874	281.874
purinephosphorylasesfamilyprotein1[Frankiasp.CcI3]	Francci3_1098	137.363	1173	212	212	137.363	137.363
NUDIXhydrolase[Frankiasp.CcI3]	Francci3_1099	292.866	750	289	289	292.866	292.866
hypotheticalproteinFrancci3_1101[Frankiasp.CcI3]	Francci3_1101	70.4793	399	37	37	70.4793	70.4793
putativeDNAmethyltransferase[Frankiasp.CcI3]	Francci3_1102	305.118	3303	1326	1326	305.118	305.118
hypotheticalproteinFrancci3_1103[Frankiasp.CcI3]	Francci3_1103	219.143	600	173	173	219.143	219.143
transposaseIS66[Frankiasp.CcI3]	Francci3_1104	247.104	1218	396	396	247.104	247.104
hypotheticalproteinFrancci3_1105[Frankiasp.CcI3]	Francci3_1105	266.539	1440	505	505	266.539	266.539
transposase,IS4[Frankiasp.CcI3]	Francci3_1106	154.822	540	110	110	154.822	154.822
transposase[Frankiasp.CcI3]	Francci3_1107	426.54	1650	926	926	426.54	426.54
transposase,IS4[Frankiasp.CcI3]	Francci3_1108	175.777	1215	281	281	175.777	175.777
transposase,IS4[Frankiasp.CcI3]	Francci3_1109	67.1953	837	2	74	67.1953	67.1953
hypotheticalproteinFrancci3_1110[Frankiasp.CcI3]	Francci3_1110	229.379	444	0	134	229.379	229.379
cytochromeP450[Frankiasp.CcI3]	Francci3_1111	169.873	1038	232	232	169.873	169.873
aspartate1-decarboxylase[Frankiasp.CcI3]	Francci3_1112	256.613	465	157	157	256.613	256.613
methyltransferasetype11[Frankiasp.CcI3]	Francci3_1113	182.883	960	231	231	182.883	182.883
polyketidesynthase-like[Frankiasp.CcI3]	Francci3_1114	157.209	672	139	139	157.209	157.209
acyltransferaseregion[Frankiasp.CcI3]	Francci3_1115	141.425	747	139	139	141.425	141.425
TetRfamilytranscriptionalregulator[Frankiasp.CcI3]	Francci3_1116	218.359	630	181	181	218.359	218.359
hypotheticalproteinFrancci3_1117[Frankiasp.CcI3]	Francci3_1117	198.27	345	90	90	198.27	198.27
majorfacilitatortransporter[Frankiasp.CcI3]	Francci3_1118	303.799	1416	566	566	303.799	303.799
transposase,IS4[Frankiasp.CcI3]	Francci3_1119	172.352	1173	0	266	172.352	172.352
putativeactinorhodintransporter[Frankiasp.CcI3]	Francci3_1120	145.673	360	69	69	145.673	145.673
hypotheticalproteinFrancci3_1121[Frankiasp.CcI3]	Francci3_1121	118.63	378	59	59	118.63	118.63
transposase[Frankiasp.CcI3]	Francci3_1122	453.833	834	0	498	453.833	453.833
hypotheticalproteinFrancci3_1123[Frankiasp.CcI3]	Francci3_1123	251.56	1278	423	423	251.56	251.56
hypotheticalproteinFrancci3_1124[Frankiasp.CcI3]	Francci3_1125	350.137	903	416	416	350.137	350.137
hypotheticalproteinFrancci3_1125[Frankiasp.CcI3]	Francci3_1125	409.586	1041	561	561	409.586	409.586
lanthioninesynthetaseC-like[Frankiasp.CcI3]	Francci3_1126	517.297	1218	829	829	517.297	517.297
lantibioticdehydratase-like[Frankiasp.CcI3]	Francci3_1127	614.422	3090	2498	2498	614.422	614.422
protein-L-isoaspartate(D-aspartate)O-methyltransferase[Frankiasp.CcI3]	Francci3_1128	352.989	1167	542	542	352.989	352.989
hypotheticalproteinFrancci3_1130[Frankiasp.CcI3]	Francci3_1130	135.231	1332	237	237	135.231	135.231
GCN5-relatedN-acetyltransferase[Frankiasp.CcI3]	Francci3_1131	99.4808	573	75	75	99.4808	99.4808
restrictionendonuclease[Frankiasp.CcI3]	Francci3_1132	540.654	1365	971	971	540.654	540.654
hypotheticalproteinFrancci3_1133[Frankiasp.CcI3]	Francci3_1133	277.472	315	115	115	277.472	277.472
metaldependentphosphohydrolase[Frankiasp.CcI3]	Francci3_1134	647.897	549	468	468	647.897	647.897
NUDIXhydrolase[Frankiasp.CcI3]	Francci3_1135	148.457	471	92	92	148.457	148.457
XREfamilytranscriptionalregulator[Frankiasp.CcI3]	Francci3_1136	504.003	849	563	563	504.003	504.003
hypotheticalproteinFrancci3_1137[Frankiasp.CcI3]	Francci3_1137	272.621	276	99	99	272.621	272.621
hypotheticalproteinFrancci3_1138[Frankiasp.CcI3]	Francci3_1138	282.342	498	185	185	282.342	282.342
XREfamilytranscriptionalregulator[Frankiasp.CcI3]	Francci3_1139	110.352	489	71	71	110.352	110.352
hypotheticalproteinFrancci3_1140[Frankiasp.CcI3]	Francci3_1140	108.844	405	57	58	108.844	108.844
hypotheticalproteinFrancci3_1141[Frankiasp.CcI3]	Francci3_1141	125.51	327	54	54	125.51	125.51
celldivisionFtsK/SpoIIIE[Frankiasp.CcI3]	Francci3_1142	279.297	1230	452	452	279.297	279.297
hypotheticalproteinFrancci3_1143[Frankiasp.CcI3]	Francci3_1143	139.339	300	51	55	139.339	139.339
phageintegrase[Frankiasp.CcI3]	Francci3_1144	232.382	1269	388	388	232.382	232.382
single-strandDNA-bindingprotein[Frankiasp.CcI3]	Francci3_1145	121.067	678	108	108	121.067	121.067
hypotheticalproteinFrancci3_1146[Frankiasp.CcI3]	Francci3_1146	316.445	2421	1008	1008	316.445	316.445
hypotheticalproteinFrancci3_1147[Frankiasp.CcI3]	Francci3_1147	127.728	1440	242	242	127.728	127.728
putativeABCtransporterATP-bindingprotein[Frankiasp.CcI3]	Francci3_1148	141.349	1683	313	313	141.349	141.349
globin[Frankiasp.CcI3]	Francci3_1149	156.319	423	87	87	156.319	156.319
alphaamylase,catalyticregion[Frankiasp.CcI3]	Francci3_1150	204.67	1905	513	513	204.67	204.67
serinephosphatase[Frankiasp.CcI3]	Francci3_1151	193.379	2142	545	545	193.379	193.379
NmrA-like[Frankiasp.CcI3]	Francci3_1152	159.642	1533	322	322	159.642	159.642
HNHendonuclease[Frankiasp.CcI3]	Francci3_1153	293.114	516	199	199	293.114	293.114
MscSmechanosensitiveionchannel[Frankiasp.CcI3]	Francci3_1154	328.261	1329	574	574	328.261	328.261
twocomponenttranscriptionalregulator[Frankiasp.CcI3]	Francci3_1155	252.271	708	235	235	252.271	252.271
periplasmicsensorsignaltransductionhistidinekinase[Frankiasp.CcI3]	Francci3_1156	69.7058	1581	145	145	69.7058	69.7058
4-alpha-glucanotransferase[Frankiasp.CcI3]	Francci3_1157	155.416	2274	438	465	155.416	155.416
hypotheticalproteinFrancci3_1158[Frankiasp.CcI3]	Francci3_1158	146.216	525	83	101	146.216	146.216
hypotheticalproteinFrancci3_1159[Frankiasp.CcI3]	Francci3_1159	140.554	438	81	81	140.554	140.554
aminopeptidaseN[Frankiasp.CcI3]	Francci3_1160	241.308	2589	816	822	241.308	241.308
hypotheticalproteinFrancci3_1161[Frankiasp.CcI3]	Francci3_1161	135.198	1248	222	222	135.198	135.198
ribose-5-phosphateisomeraseB[Frankiasp.CcI3]	Francci3_1162	189.62	489	122	122	189.62	189.62
hypotheticalproteinFrancci3_1163[Frankiasp.CcI3]	Francci3_1163	145.96	729	140	140	145.96	145.96
glycosyltransferasefamilyprotein[Frankiasp.CcI3]	Francci3_1164	232.035	963	294	294	232.035	232.035
hypotheticalproteinFrancci3_1165[Frankiasp.CcI3]	Francci3_1165	130.598	3969	682	682	130.598	130.598
hypotheticalproteinFrancci3_1166[Frankiasp.CcI3]	Francci3_1166	430.207	636	360	360	430.207	430.207
glycosyltransferase,group1[Frankiasp.CcI3]	Francci3_1167	116.221	1818	278	278	116.221	116.221
hypotheticalproteinFrancci3_1168[Frankiasp.CcI3]	Francci3_1168	144.768	1449	276	276	144.768	144.768
hypotheticalproteinFrancci3_1169[Frankiasp.CcI3]	Francci3_1169	94.505	1713	213	213	94.505	94.505
GCN5-relatedN-acetyltransferase[Frankiasp.CcI3]	Francci3_1170	152.934	492	99	99	152.934	152.934
CopG-likeDNA-binding[Frankiasp.CcI3]	Francci3_1171	217.931	279	80	80	217.931	217.931
2,5-didehydrogluconatereductase[Frankiasp.CcI3]	Francci3_1172	242.564	846	270	270	242.564	242.564
glucansbiosynthesisprotein[Frankiasp.CcI3]	Francci3_1173	363.807	1266	606	606	363.807	363.807
hypotheticalproteinFrancci3_1174[Frankiasp.CcI3]	Francci3_1174	95.7294	786	99	99	95.7294	95.7294
ABCtransporterrelated[Frankiasp.CcI3]	Francci3_1175	131.219	1170	202	202	131.219	131.219
stageIIsporulationE[Frankiasp.CcI3]	Francci3_1176	222.218	1929	564	564	222.218	222.218
putativesecretedprotein[Frankiasp.CcI3]	Francci3_1177	482.308	717	455	455	482.308	482.308
AMP-dependentsynthetaseandligase[Frankiasp.CcI3]	Francci3_1178	144.654	2853	543	543	144.654	144.654
heatshockproteinHsp20[Frankiasp.CcI3]	Francci3_1179	2077.17	588	1607	1607	2077.17	2077.17
exodeoxyribonucleaseIII[Frankiasp.CcI3]	Francci3_1180	180.248	915	217	217	180.248	180.248
bifunctionaldeaminase-reductase-like[Frankiasp.CcI3]	Francci3_1181	181.98	852	204	204	181.98	181.98
hypotheticalproteinFrancci3_1182[Frankiasp.CcI3]	Francci3_1182	63.3361	216	18	18	63.3361	63.3361
FHAdomain-containingprotein[Frankiasp.CcI3]	Francci3_1183	213.194	2688	754	754	213.194	213.194
glycosyltransferase,group1[Frankiasp.CcI3]	Francci3_1184	318.981	1239	520	520	318.981	318.981
dihydroorotateoxidaseB,catalyticsubunit[Frankiasp.CcI3]	Francci3_1185	133.934	942	166	166	133.934	133.934
hypotheticalproteinFrancci3_1186[Frankiasp.CcI3]	Francci3_1186	176.24	552	128	128	176.24	176.24
hypotheticalproteinFrancci3_1187[Frankiasp.CcI3]	Francci3_1187	258.345	456	155	155	258.345	258.345
methyltransferasetype12[Frankiasp.CcI3]	Francci3_1188	310.847	912	373	373	310.847	310.847
transposase,IS4[Frankiasp.CcI3]	Francci3_1189	6.42117	1302	0	11	6.42117	6.42117
hypotheticalproteinFrancci3_1190[Frankiasp.CcI3]	Francci3_1190	145.424	993	189	190	145.424	145.424
hypotheticalproteinFrancci3_1191[Frankiasp.CcI3]	Francci3_1191	385.187	294	149	149	385.187	385.187
acyl-CoAdehydrogenase-like[Frankiasp.CcI3]	Francci3_1193	140.6	1146	212	212	140.6	140.6
hypotheticalproteinFrancci3_1194[Frankiasp.CcI3]	Francci3_1194	171.119	342	77	77	171.119	171.119
putativetranscriptionalregulator[Frankiasp.CcI3]	Francci3_1195	177.685	1326	310	310	177.685	177.685
hypotheticalproteinFrancci3_1196[Frankiasp.CcI3]	Francci3_1196	274.833	672	243	243	274.833	274.833
hypotheticalproteinFrancci3_1197[Frankiasp.CcI3]	Francci3_1197	221.895	435	127	127	221.895	221.895
HNHendonuclease[Frankiasp.CcI3]	Francci3_1198	34.4352	309	14	14	34.4352	34.4352
putativeATP-bindingprotein[Frankiasp.CcI3]	Francci3_1199	233.392	1638	503	503	233.392	233.392
excisionase/Xis,DNA-binding[Frankiasp.CcI3]	Francci3_1200	570.665	297	223	223	570.665	570.665
hypotheticalproteinFrancci3_1201[Frankiasp.CcI3]	Francci3_1201	470.741	888	550	550	470.741	470.741
excisionase/Xis,DNA-binding[Frankiasp.CcI3]	Francci3_1202	92.9704	327	40	40	92.9704	92.9704
phageintegrase[Frankiasp.CcI3]	Francci3_1203	207.165	1185	323	323	207.165	207.165
triggerfactor[Frankiasp.CcI3]	Francci3_1204	133.477	1452	255	255	133.477	133.477
ClpP1peptidase.Serinepeptidase.MEROPSfamilyS14[Frankiasp.CcI3]	Francci3_1205	247.425	642	209	209	247.425	247.425
ATP-dependentClpproteaseproteolyticsubunit[Frankiasp.CcI3]	Francci3_1206	624.991	681	241	560	624.991	624.991
ATP-dependentproteaseATP-bindingsubunit[Frankiasp.CcI3]	Francci3_1207	330.706	1287	560	560	330.706	330.706
FolCbifunctionalprotein[Frankiasp.CcI3]	Francci3_1208	136.897	1338	241	241	136.897	136.897
folylpolyglutamatesynthase-like[Frankiasp.CcI3]	Francci3_1209	199.17	1431	375	375	199.17	199.17
nucleosidediphosphatekinase[Frankiasp.CcI3]	Francci3_1210	157.881	414	86	86	157.881	157.881
rodshape-determiningproteinMreB[Frankiasp.CcI3]	Francci3_1211	162.759	1032	221	221	162.759	162.759
rodshape-determiningproteinMreC[Frankiasp.CcI3]	Francci3_1212	230.173	984	298	298	230.173	230.173
rodshape-determiningprotein[Frankiasp.CcI3]	Francci3_1213	204.355	543	146	146	204.355	204.355
peptidoglycanglycosyltransferase[Frankiasp.CcI3]	Francci3_1214	146.801	2190	423	423	146.801	146.801
cellcycleprotein[Frankiasp.CcI3]	Francci3_1215	134.666	1236	219	219	134.666	134.666
radicalSAMfamilyprotein[Frankiasp.CcI3]	Francci3_1216	163.556	2040	439	439	163.556	163.556
hypotheticalproteinFrancci3_1217[Frankiasp.CcI3]	Francci3_1217	250.304	750	247	247	250.304	250.304
ribonuclease[Frankiasp.CcI3]	Francci3_1218	144.375	3585	681	681	144.375	144.375
hypotheticalproteinFrancci3_1219[Frankiasp.CcI3]	Francci3_1219	180.287	645	153	153	180.287	180.287
50SribosomalproteinL21P[Frankiasp.CcI3]	Francci3_1220	33.4606	318	14	14	33.4606	33.4606
50SribosomalproteinL27[Frankiasp.CcI3]	Francci3_1221	156.561	267	55	55	156.561	156.561
GTPaseObgE[Frankiasp.CcI3]	Francci3_1222	131.452	1590	275	275	131.452	131.452
gamma-glutamylkinase[Frankiasp.CcI3]	Francci3_1223	102.836	1116	151	151	102.836	102.836
hypotheticalproteinFrancci3_1224[Frankiasp.CcI3]	Francci3_1224	150.75	363	72	72	150.75	150.75
putativeexonuclease[Frankiasp.CcI3]	Francci3_1226	107.414	3177	449	449	107.414	107.414
exodeoxyribonucleaseIsubunitD[Frankiasp.CcI3]	Francci3_1226	247.298	1257	409	409	247.298	247.298
gamma-glutamylphosphatereductase[Frankiasp.CcI3]	Francci3_1227	92.8929	1260	154	154	92.8929	92.8929
malatesynthase[Frankiasp.CcI3]	Francci3_1228	161.729	1626	346	346	161.729	161.729
AAA_5ATPaseassociatedwithvariouscellularactivities[Frankiasp.CcI3]	Francci3_1229	280.549	894	330	330	280.549	280.549
VWAcontainingCoxE-like[Frankiasp.CcI3]	Francci3_1230	113.297	1449	216	216	113.297	113.297
phosphoglucomutase[Frankiasp.CcI3]	Francci3_1231	119.747	1701	268	268	119.747	119.747
nicotinicacidmononucleotideadenylyltransferase[Frankiasp.CcI3]	Francci3_1232	166.742	588	129	129	166.742	166.742
Iojap-relatedprotein[Frankiasp.CcI3]	Francci3_1233	330.505	591	257	257	330.505	330.505
phosphoglyceratemutase[Frankiasp.CcI3]	Francci3_1234	164.185	699	151	151	164.185	164.185
transposase,IS4[Frankiasp.CcI3]	Francci3_1235	190.466	1245	312	312	190.466	190.466
hypotheticalproteinFrancci3_1236[Frankiasp.CcI3]	Francci3_1236	560.977	672	494	496	560.977	560.977
putativetransposase[Frankiasp.CcI3]	Francci3_1237	159.622	519	109	109	159.622	159.622
hypotheticalproteinFrancci3_1238[Frankiasp.CcI3]	Francci3_1238	585.997	345	266	266	585.997	585.997
short-chaindehydrogenase/reductaseSDR[Frankiasp.CcI3]	Francci3_1239	268.935	780	276	276	268.935	268.935
Poly(3-hydroxybutyrate)depolymerase-like[Frankiasp.CcI3]	Francci3_1240	182.326	1113	267	267	182.326	182.326
beta-lactamase-like[Frankiasp.CcI3]	Francci3_1241	258.667	714	243	243	258.667	258.667
Nitrilase/cyanidehydrataseandapolipoproteinN-acyltransferase[Frankiasp.CcI3]	Francci3_1242	220.816	1215	353	353	220.816	220.816
TetRfamilytranscriptionalregulator[Frankiasp.CcI3]	Francci3_1243	497.877	690	452	452	497.877	497.877
EmrB/QacAfamilydrugresistancetransporter[Frankiasp.CcI3]	Francci3_1244	148.84	1680	324	329	148.84	148.84
hypotheticalproteinFrancci3_1245[Frankiasp.CcI3]	Francci3_1245	211.956	606	164	169	211.956	211.956
hypotheticalproteinFrancci3_1246[Frankiasp.CcI3]	Francci3_1246	95.0041	312	39	39	95.0041	95.0041
hypotheticalproteinFrancci3_1247[Frankiasp.CcI3]	Francci3_1247	210.446	939	260	260	210.446	210.446
hypotheticalproteinFrancci3_1248[Frankiasp.CcI3]	Francci3_1248	114.235	825	124	124	114.235	114.235
auxineffluxcarrier[Frankiasp.CcI3]	Francci3_1249	304.687	903	362	362	304.687	304.687
hypotheticalproteinFrancci3_1250[Frankiasp.CcI3]	Francci3_1250	377.138	264	131	131	377.138	377.138
alkane1-monooxygenase[Frankiasp.CcI3]	Francci3_1251	225.538	1230	365	365	225.538	225.538
phospholipid/glycerolacyltransferase[Frankiasp.CcI3]	Francci3_1252	104.642	828	114	114	104.642	104.642
putativeintegralmembraneprotein[Frankiasp.CcI3]	Francci3_1253	76.771	693	70	70	76.771	76.771
hypotheticalproteinFrancci3_1254[Frankiasp.CcI3]	Francci3_1254	413.273	1017	553	553	413.273	413.273
hypotheticalproteinFrancci3_1255[Frankiasp.CcI3]	Francci3_1255	161.709	564	120	120	161.709	161.709
hypotheticalproteinFrancci3_1256[Frankiasp.CcI3]	Francci3_1256	272.832	195	70	70	272.832	272.832
helix-hairpin-helixDNA-binding,class1[Frankiasp.CcI3]	Francci3_1257	140.148	1269	234	234	140.148	140.148
ComEC/Rec2-relatedprotein[Frankiasp.CcI3]	Francci3_1258	132.041	2619	455	455	132.041	132.041
DNApolymeraseIII,deltasubunit[Frankiasp.CcI3]	Francci3_1259	135.369	1005	179	179	135.369	135.369
hypotheticalproteinFrancci3_1260[Frankiasp.CcI3]	Francci3_1260	140.974	372	69	69	140.974	140.974
SSUribosomalproteinS20P[Frankiasp.CcI3]	Francci3_1261	177.341	270	63	63	177.341	177.341
GTP-bindingproteinLepA[Frankiasp.CcI3]	Francci3_1262	283.39	2049	764	764	283.39	283.39
coproporphyrinogenIIIoxidase[Frankiasp.CcI3]	Francci3_1263	121.753	1236	198	198	121.753	121.753
heat-inducibletranscriptionrepressor[Frankiasp.CcI3]	Francci3_1264	359.153	1020	482	482	359.153	359.153
chaperoneDnaJ[Frankiasp.CcI3]	Francci3_1265	94.6708	1140	142	142	94.6708	94.6708
hypotheticalproteinFrancci3_1266[Frankiasp.CcI3]	Francci3_1266	312.568	693	285	285	312.568	312.568
PhoH-likeprotein[Frankiasp.CcI3]	Francci3_1267	406.376	1038	555	555	406.376	406.376
putativemetalloprotease[Frankiasp.CcI3]	Francci3_1268	163.043	606	130	130	163.043	163.043
CBS[Frankiasp.CcI3]	Francci3_1269	204.903	1365	368	368	204.903	204.903
hypotheticalproteinFrancci3_1270[Frankiasp.CcI3]	Francci3_1270	37.4664	426	21	21	37.4664	37.4664
GTP-bindingproteinEra[Frankiasp.CcI3]	Francci3_1271	255.812	924	311	311	255.812	255.812
DNArepairproteinRecO[Frankiasp.CcI3]	#N/A	174.434	732	168	168	174.434	174.434
undecaprenylpyrophosphatesynthetase[Frankiasp.CcI3]	Francci3_1273	385.731	798	405	405	385.731	385.731
antibioticbiosynthesismonooxygenase[Frankiasp.CcI3]	Francci3_1274	127.335	573	96	96	127.335	127.335
glycine--tRNAligase[Frankiasp.CcI3]	Francci3_1275	123.686	3054	497	497	123.686	123.686
pyruvatephosphatedikinase[Frankiasp.CcI3]	Francci3_1276	191.56	2694	679	679	191.56	191.56
hypotheticalproteinFrancci3_1277[Frankiasp.CcI3]	Francci3_1277	255.404	738	248	248	255.404	255.404
transketolase[Frankiasp.CcI3]	Francci3_1278	234.698	1875	579	579	234.698	234.698
hypotheticalproteinFrancci3_1279[Frankiasp.CcI3]	Francci3_1279	250.529	540	178	178	250.529	250.529
hypotheticalproteinFrancci3_1280[Frankiasp.CcI3]	Francci3_1280	97.4402	156	20	20	97.4402	97.4402
deoxyguanosinetriphosphatetriphosphohydrolase-likeprotein[Frankiasp.CcI3]	Francci3_1281	182.336	1263	303	303	182.336	182.336
DNAprimase[Frankiasp.CcI3]	Francci3_1282	231.629	1890	576	576	231.629	231.629
sigma38[Frankiasp.CcI3]	Francci3_1283	296.598	1230	480	480	296.598	296.598
glycosyltransferase,group1[Frankiasp.CcI3]	Francci3_1284	141.445	1209	225	225	141.445	141.445
hypotheticalproteinFrancci3_1285[Frankiasp.CcI3]	Francci3_1285	84.1103	750	83	83	84.1103	84.1103
glycosyltransferases-like[Frankiasp.CcI3]	Francci3_1286	279.284	879	323	323	279.284	279.284
diguanylatecyclase/phosphodiesterase[Frankiasp.CcI3]	Francci3_1288	245.807	1815	587	587	245.807	245.807
oxidoreductase-like[Frankiasp.CcI3]	Francci3_1289	220.564	1623	471	471	220.564	220.564
proteintyrosinephosphatase[Frankiasp.CcI3]	Francci3_1290	130.511	792	136	136	130.511	130.511
macrocin-O-methyltransferase[Frankiasp.CcI3]	Francci3_1291	77.218	876	89	89	77.218	77.218
hypotheticalproteinFrancci3_1292[Frankiasp.CcI3]	Francci3_1292	92.9998	948	115	116	92.9998	92.9998
glycosyltransferase,group1[Frankiasp.CcI3]	Francci3_1293	243.482	1233	387	395	243.482	243.482
NAD-dependentepimerase/dehydratase[Frankiasp.CcI3]	Francci3_1294	138.252	1083	197	197	138.252	138.252
methyltransferaseFkbM[Frankiasp.CcI3]	Francci3_1295	123.687	891	145	145	123.687	123.687
hypotheticalproteinFrancci3_1296[Frankiasp.CcI3]	Francci3_1296	163.034	1599	343	343	163.034	163.034
methyltransferaseFkbM[Frankiasp.CcI3]	Francci3_1297	75.4643	705	70	70	75.4643	75.4643
glycosyltransferases-like[Frankiasp.CcI3]	Francci3_1298	158.057	1005	209	209	158.057	158.057
methyltransferaseFkbM[Frankiasp.CcI3]	Francci3_1299	206.396	858	233	233	206.396	206.396
heparinaseII/III-like[Frankiasp.CcI3]	Francci3_1300	171.872	2043	462	462	171.872	171.872
glycosyltransferasefamilyprotein[Frankiasp.CcI3]	Francci3_1301	100.327	1053	139	139	100.327	100.327
hypotheticalproteinFrancci3_1302[Frankiasp.CcI3]	Francci3_1302	196.626	1005	260	260	196.626	196.626
methyltransferaseFkbM[Frankiasp.CcI3]	Francci3_1303	193.686	1860	474	474	193.686	193.686
glycosyltransferase,group1[Frankiasp.CcI3]	Francci3_1304	224.112	1326	391	391	224.112	224.112
glycosyltransferasefamilyprotein[Frankiasp.CcI3]	Francci3_1305	170.62	1323	297	297	170.62	170.62
oxidoreductase-like[Frankiasp.CcI3]	Francci3_1306	115.834	2244	342	342	115.834	115.834
GDP-mannose4,6-dehydratase[Frankiasp.CcI3]	Francci3_1307	1134.48	1092	12	1630	1134.48	1134.48
UDP-N-acetylglucosamine2-epimerase[Frankiasp.CcI3]	Francci3_1308	137.548	1188	215	215	137.548	137.548
UDP-glucose/GDP-mannosedehydrogenase[Frankiasp.CcI3]	Francci3_1309	123.583	1353	220	220	123.583	123.583
glycosyltransferase,group1[Frankiasp.CcI3]	Francci3_1310	149.326	1191	234	234	149.326	149.326
glycosyltransferase,group1[Frankiasp.CcI3]	Francci3_1311	160.507	1359	287	287	160.507	160.507
aconitase[Frankiasp.CcI3]	Francci3_1312	155.337	2784	569	569	155.337	155.337
inositol-1(or4)-monophosphatase[Frankiasp.CcI3]	Francci3_1313	72.5187	807	77	77	72.5187	72.5187
valyl-tRNAsynthetase[Frankiasp.CcI3]	Francci3_1314	124.15	2712	443	443	124.15	124.15
majorfacilitatortransporter[Frankiasp.CcI3]	Francci3_1315	307.201	1383	559	559	307.201	307.201
hypotheticalproteinFrancci3_1316[Frankiasp.CcI3]	Francci3_1316	123.977	564	92	92	123.977	123.977
hypotheticalproteinFrancci3_1317[Frankiasp.CcI3]	Francci3_1317	60.4308	327	26	26	60.4308	60.4308
deoxyuridine5'-triphosphatenucleotidohydrolase[Frankiasp.CcI3]	Francci3_1318	201.904	591	157	157	201.904	201.904
hypotheticalproteinFrancci3_1319[Frankiasp.CcI3]	Francci3_1319	367.243	714	345	345	367.243	367.243
nucleicacidbinding,OB-fold,tRNA/helicase-type[Frankiasp.CcI3]	Francci3_1320	316.19	387	161	161	316.19	316.19
hypotheticalproteinFrancci3_1321[Frankiasp.CcI3]	Francci3_1321	162.482	711	152	152	162.482	162.482
TrkA-like[Frankiasp.CcI3]	Francci3_1322	235.872	696	216	216	235.872	235.872
TrkA-like[Frankiasp.CcI3]	Francci3_1323	155.831	795	163	163	155.831	155.831
hypotheticalproteinFrancci3_1324[Frankiasp.CcI3]	Francci3_1324	212.446	2007	561	561	212.446	212.446
deoxyribonuclease/RhorelatedTRAM[Frankiasp.CcI3]	Francci3_1325	70.9779	1467	137	137	70.9779	70.9779
1-deoxy-D-xylulose-5-phosphatesynthase[Frankiasp.CcI3]	Francci3_1326	123.583	1968	320	320	123.583	123.583
hypotheticalproteinFrancci3_1327[Frankiasp.CcI3]	Francci3_1327	145.21	984	188	188	145.21	145.21
hypotheticalproteinFrancci3_1328[Frankiasp.CcI3]	Francci3_1328	228.125	663	199	199	228.125	228.125
3-hydroxyacyl-CoAdehydrogenase[Frankiasp.CcI3]	Francci3_1329	173.378	2148	490	490	173.378	173.378
Acetyl-CoAC-acyltransferase[Frankiasp.CcI3]	Francci3_1330	170.363	1209	271	271	170.363	170.363
3'-5'exonuclease[Frankiasp.CcI3]	Francci3_1331	513.2	1284	867	867	513.2	513.2
hypotheticalproteinFrancci3_1332[Frankiasp.CcI3]	Francci3_1332	113.889	654	98	98	113.889	113.889
hypotheticalproteinFrancci3_1333[Frankiasp.CcI3]	Francci3_1333	335.641	471	208	208	335.641	335.641
uroporphyrinogendecarboxylase[Frankiasp.CcI3]	Francci3_1334	106.131	1110	155	155	106.131	106.131
protoporphyrinogenoxidase[Frankiasp.CcI3]	Francci3_1335	174.443	1416	325	325	174.443	174.443
chloritedismutase[Frankiasp.CcI3]	Francci3_1336	241.332	696	221	221	241.332	241.332
hypotheticalproteinFrancci3_1337[Frankiasp.CcI3]	Francci3_1337	132.086	351	61	61	132.086	132.086
undecaprenyl-phosphategalactosephosphotransferase[Frankiasp.CcI3]	Francci3_1338	173.774	1662	197	380	173.774	173.774
adenylylsulfatekinase[Frankiasp.CcI3]	Francci3_1339	148.409	1521	297	297	148.409	148.409
inositolmonophosphatase[Frankiasp.CcI3]	Francci3_1340	94.4199	813	101	101	94.4199	94.4199
sulfateadenylyltransferasesubunit2[Frankiasp.CcI3]	Francci3_1341	129.579	915	156	156	129.579	129.579
sulfateadenylyltransferasesubunit1[Frankiasp.CcI3]	Francci3_1342	203.286	1245	333	333	203.286	203.286
hypotheticalproteinFrancci3_1343[Frankiasp.CcI3]	Francci3_1343	159.108	2226	466	466	159.108	159.108
hypotheticalproteinFrancci3_1344[Frankiasp.CcI3]	Francci3_1344	56.5982	282	21	21	56.5982	56.5982
hypotheticalproteinFrancci3_1345[Frankiasp.CcI3]	Francci3_1345	65.6476	822	71	71	65.6476	65.6476
AFG1-likeATPase[Frankiasp.CcI3]	Francci3_1346	69.3295	1173	107	107	69.3295	69.3295
malto-oligosyltrehalosetrehalohydrolase[Frankiasp.CcI3]	Francci3_1347	144.159	1782	338	338	144.159	144.159
hypotheticalproteinFrancci3_1348[Frankiasp.CcI3]	Francci3_1348	208.194	303	83	83	208.194	208.194
malto-oligosyltrehalosesynthase[Frankiasp.CcI3]	Francci3_1349	159.558	2496	524	524	159.558	159.558
glycogendebranchingproteinGlgX[Frankiasp.CcI3]	Francci3_1350	155.854	2331	478	478	155.854	155.854
hypotheticalproteinFrancci3_1351[Frankiasp.CcI3]	Francci3_1351	300.519	435	172	172	300.519	300.519
SPFHdomain-containingprotein/band7familyprotein[Frankiasp.CcI3]	Francci3_1352	143.964	945	179	179	143.964	143.964
hypotheticalproteinFrancci3_1353[Frankiasp.CcI3]	Francci3_1353	190.358	543	136	136	190.358	190.358
hypotheticalproteinFrancci3_1354[Frankiasp.CcI3]	Francci3_1354	121.502	294	47	47	121.502	121.502
isochorismatasehydrolase[Frankiasp.CcI3]	Francci3_1355	127.965	588	99	99	127.965	127.965
hypotheticalproteinFrancci3_1356[Frankiasp.CcI3]	Francci3_1356	204.552	810	218	218	204.552	204.552
cellwallhydrolase/autolysin[Frankiasp.CcI3]	Francci3_1357	64.4395	861	73	73	64.4395	64.4395
anthranilatesynthasecomponentI/chorismate-bindingprotein[Frankiasp.CcI3]	Francci3_1358	258.647	1290	439	439	258.647	258.647
sporulationandcelldivisionproteinSsgA[Frankiasp.CcI3]	Francci3_1359	168.896	432	96	96	168.896	168.896
histidinetriad(HIT)protein[Frankiasp.CcI3]	Francci3_1360	307.164	579	234	234	307.164	307.164
elongationfactorG[Frankiasp.CcI3]	Francci3_1361	164.341	2169	469	469	164.341	164.341
CDP-diacylglycerolinositol3-phosphatidyltransferase[Frankiasp.CcI3]	Francci3_1362	170.484	798	179	179	170.484	170.484
lipidAbiosynthesislauroylacyltransferase[Frankiasp.CcI3]	Francci3_1363	155.638	879	180	180	155.638	155.638
phosphatidylinositolalpha-mannosyltransferase[Frankiasp.CcI3]	Francci3_1364	141.977	1167	218	218	141.977	141.977
hypotheticalproteinFrancci3_1365[Frankiasp.CcI3]	Francci3_1365	85.3813	543	61	61	85.3813	85.3813
pyridoxinebiosynthesisprotein[Frankiasp.CcI3]	Francci3_1366	95.3096	933	117	117	95.3096	95.3096
glutamineamidotransferasesubunitPdxT[Frankiasp.CcI3]	Francci3_1367	115.272	600	91	91	115.272	115.272
hypotheticalproteinFrancci3_1368[Frankiasp.CcI3]	Francci3_1368	268.424	756	267	267	268.424	268.424
Hollidayjunctionresolvase[Frankiasp.CcI3]	Francci3_1369	295.813	519	202	202	295.813	295.813
HollidayjunctionDNAhelicasesubunitRuvA[Frankiasp.CcI3]	Francci3_1370	86.8317	744	85	85	86.8317	86.8317
HollidayjunctionDNAhelicaseB[Frankiasp.CcI3]	Francci3_1371	198.175	1047	273	273	198.175	198.175
proteintranslocasesubunityajC[Frankiasp.CcI3]	Francci3_1372	142.912	468	88	88	142.912	142.912
preproteintranslocasesubunitSecD[Frankiasp.CcI3]	Francci3_1373	192.925	1824	463	463	192.925	192.925
preproteintranslocasesubunitSecF[Frankiasp.CcI3]	Francci3_1374	220.327	1197	347	347	220.327	220.327
adeninephosphoribosyltransferase[Frankiasp.CcI3]	Francci3_1375	84.4481	567	63	63	84.4481	84.4481
(p)ppGppsynthetaseI[Frankiasp.CcI3]	Francci3_1376	203.145	2589	692	692	203.145	203.145
(p)ppGppsynthetaseI[Frankiasp.CcI3]	Francci3_1377	173.412	2244	512	512	173.412	173.412
CutA1divalentiontoleranceprotein[Frankiasp.CcI3]	Francci3_1378	253.344	327	109	109	253.344	253.344
XREfamilytranscriptionalregulator[Frankiasp.CcI3]	Francci3_1379	198.486	1524	398	398	198.486	198.486
typeIIIrestrictionenzyme,ressubunit[Frankiasp.CcI3]	Francci3_1380	213.786	1806	508	508	213.786	213.786
peptidyl-prolylcis-transisomerase,cyclophilintype[Frankiasp.CcI3]	Francci3_1381	130.563	879	151	151	130.563	130.563
seryl-tRNAsynthetase[Frankiasp.CcI3]	Francci3_1382	141.416	1263	235	235	141.416	141.416
phytoenesynthase[Frankiasp.CcI3]	Francci3_1383	146.791	1020	197	197	146.791	146.791
vonWillebrandfactor,typeA[Frankiasp.CcI3]	Francci3_1384	104.505	960	132	132	104.505	104.505
hypotheticalproteinFrancci3_1385[Frankiasp.CcI3]	Francci3_1385	64.9601	1053	90	90	64.9601	64.9601
AAA_3ATPaseassociatedwithvariouscellularactivities[Frankiasp.CcI3]	Francci3_1386	216.37	1110	316	316	216.37	216.37
amineoxidase[Frankiasp.CcI3]	Francci3_1387	195.538	1512	389	389	195.538	195.538
polyprenylsynthetase[Frankiasp.CcI3]	Francci3_1388	92.5605	1905	232	232	92.5605	92.5605
5,10-methylenetetrahydrofolatereductase[Frankiasp.CcI3]	Francci3_1389	160.988	897	190	190	160.988	160.988
hypotheticalproteinFrancci3_1390[Frankiasp.CcI3]	Francci3_1390	106.832	249	35	35	106.832	106.832
CDP-alcoholphosphatidyltransferase[Frankiasp.CcI3]	Francci3_1391	279.772	834	299	307	279.772	279.772
FADdependentoxidoreductase[Frankiasp.CcI3]	Francci3_1392	129.226	1488	249	253	129.226	129.226
glycosyltransferasefamilyprotein[Frankiasp.CcI3]	Francci3_1393	157.381	1188	246	246	157.381	157.381
hypotheticalproteinFrancci3_1394[Frankiasp.CcI3]	Francci3_1394	120.247	828	131	131	120.247	120.247
GCN5-relatedN-acetyltransferase[Frankiasp.CcI3]	Francci3_1395	129.595	780	133	133	129.595	129.595
FADdependentoxidoreductase[Frankiasp.CcI3]	Francci3_1396	103.319	2685	365	365	103.319	103.319
spheroidenemonooxygenase[Frankiasp.CcI3]	Francci3_1397	121.564	744	119	119	121.564	121.564
SARPfamilytranscriptionalregulator[Frankiasp.CcI3]	Francci3_1398	166.593	3960	868	868	166.593	166.593
hypotheticalproteinFrancci3_1399[Frankiasp.CcI3]	Francci3_1399	227.598	738	221	221	227.598	227.598
hypotheticalproteinFrancci3_1400[Frankiasp.CcI3]	Francci3_1400	164.555	642	139	139	164.555	164.555
methyltransferasetype11[Frankiasp.CcI3]	Francci3_1401	74.788	813	80	80	74.788	74.788
hypotheticalproteinFrancci3_1402[Frankiasp.CcI3]	Francci3_1402	264.44	411	140	143	264.44	264.44
transglutaminase-like[Frankiasp.CcI3]	Francci3_1403	123.249	2553	412	414	123.249	123.249
hypotheticalproteinFrancci3_1404[Frankiasp.CcI3]	Francci3_1404	120.339	1440	228	228	120.339	120.339
AAA_3ATPaseassociatedwithvariouscellularactivities[Frankiasp.CcI3]	Francci3_1405	410.669	1029	556	556	410.669	410.669
celldivisionproteinMraZ[Frankiasp.CcI3]	Francci3_1406	153.062	432	87	87	153.062	153.062
methyltransferase[Frankiasp.CcI3]	Francci3_1407	87.333	966	111	111	87.333	87.333
hypotheticalproteinFrancci3_1408[Frankiasp.CcI3]	Francci3_1408	83.3069	666	73	73	83.3069	83.3069
peptidoglycanglycosyltransferase[Frankiasp.CcI3]	Francci3_1409	121.575	2013	322	322	121.575	121.575
UDP-N-acetylmuramoylalanyl-D-glutamate--2,6-diaminopimelateligase[Frankiasp.CcI3]	Francci3_1410	75.306	1635	162	162	75.306	75.306
UDP-N-acetylmuramoyl-tripeptide--D-alanyl-D-alanineligase[Frankiasp.CcI3]	Francci3_1411	109.891	1404	203	203	109.891	109.891
phospho-N-acetylmuramoyl-pentapeptide-transferase[Frankiasp.CcI3]	Francci3_1412	110.304	1068	155	155	110.304	110.304
UDP-N-acetylmuramoylalanine--D-glutamateligase[Frankiasp.CcI3]	Francci3_1413	106.276	1416	198	198	106.276	106.276
cellcycleprotein[Frankiasp.CcI3]	Francci3_1414	154.583	1593	324	324	154.583	154.583
UDP-N-acetylglucosamine--N-acetylmuramyl-(pentapeptide)pyrophosphoryl-undecaprenolN-acetylglucosaminetransferase[Frankiasp.CcI3]	Francci3_1415	195.552	1131	291	291	195.552	195.552
hypotheticalproteinFrancci3_1416[Frankiasp.CcI3]	Francci3_1416	216.187	450	128	128	216.187	216.187
UDP-N-acetylmuramate--L-alanineligase[Frankiasp.CcI3]	Francci3_1417	254.855	1509	506	506	254.855	254.855
celldivisionproteinFtsZ[Frankiasp.CcI3]	Francci3_1418	181.47	1491	356	356	181.47	181.47
hypotheticalproteinFrancci3_1419[Frankiasp.CcI3]	Francci3_1419	267.789	684	241	241	267.789	267.789
hypotheticalproteinFrancci3_1420[Frankiasp.CcI3]	Francci3_1420	222.68	1041	305	305	222.68	222.68
hypotheticalproteinFrancci3_1421[Frankiasp.CcI3]	Francci3_1421	196.746	564	146	146	196.746	196.746
hypotheticalproteinFrancci3_1422[Frankiasp.CcI3]	Francci3_1422	239.112	267	84	84	239.112	239.112
hypotheticalproteinFrancci3_1423[Frankiasp.CcI3]	Francci3_1423	65.5339	951	82	82	65.5339	65.5339
isoleucyl-tRNAsynthetase[Frankiasp.CcI3]	Francci3_1424	136.143	3210	575	575	136.143	136.143
signalpeptidaseII[Frankiasp.CcI3]	Francci3_1425	122.91	606	98	98	122.91	122.91
ribosomallargesubunitpseudouridinesynthaseD[Frankiasp.CcI3]	Francci3_1426	129.9	942	161	161	129.9	129.9
hypotheticalproteinFrancci3_1427[Frankiasp.CcI3]	Francci3_1427	115.795	1083	165	165	115.795	115.795
hypotheticalproteinFrancci3_1428[Frankiasp.CcI3]	Francci3_1428	260.703	723	248	248	260.703	260.703
ABCtransporterrelated[Frankiasp.CcI3]	Francci3_1429	201.255	963	255	255	201.255	201.255
hypotheticalproteinFrancci3_1430[Frankiasp.CcI3]	Francci3_1430	76.6344	843	85	85	76.6344	76.6344
hypotheticalproteinFrancci3_1431[Frankiasp.CcI3]	Francci3_1431	123.608	744	121	121	123.608	123.608
peptidaseS16,lon-like[Frankiasp.CcI3]	Francci3_1432	293.88	675	261	261	293.88	293.88
hypotheticalproteinFrancci3_1433[Frankiasp.CcI3]	Francci3_1433	196.187	492	127	127	196.187	196.187
hypotheticalproteinFrancci3_1434[Frankiasp.CcI3]	Francci3_1434	138.635	2319	423	423	138.635	138.635
hypotheticalproteinFrancci3_1435[Frankiasp.CcI3]	Francci3_1435	141.575	204	38	38	141.575	141.575
hypotheticalproteinFrancci3_1436[Frankiasp.CcI3]	Francci3_1436	153.321	1041	210	210	153.321	153.321
hypotheticalproteinFrancci3_1437[Frankiasp.CcI3]	Francci3_1437	120.543	744	118	118	120.543	120.543
bifunctionalRNaseH/acidphosphatase[Frankiasp.CcI3]	Francci3_1438	144.386	1137	216	216	144.386	144.386
hypotheticalproteinFrancci3_1439[Frankiasp.CcI3]	Francci3_1439	159.077	387	81	81	159.077	159.077
hypotheticalproteinFrancci3_1440[Frankiasp.CcI3]	Francci3_1440	162.14	900	192	192	162.14	162.14
hypotheticalproteinFrancci3_1441[Frankiasp.CcI3]	Francci3_1441	61.9885	282	23	23	61.9885	61.9885
hypotheticalproteinFrancci3_1442[Frankiasp.CcI3]	Francci3_1442	88.6705	180	21	21	88.6705	88.6705
prevent-host-deathprotein[Frankiasp.CcI3]	Francci3_1443	275.238	243	88	88	275.238	275.238
hypotheticalproteinFrancci3_1444[Frankiasp.CcI3]	Francci3_1444	70.2205	552	51	51	70.2205	70.2205
thioesterasesuperfamilyprotein[Frankiasp.CcI3]	Francci3_1445	100.102	615	81	81	100.102	100.102
serine/threonineproteinkinase[Frankiasp.CcI3]	Francci3_1446	115.121	1941	294	294	115.121	115.121
putativetransglycosylaseassociatedprotein[Frankiasp.CcI3]	Francci3_1447	273.612	300	108	108	273.612	273.612
beta-lactamase-like[Frankiasp.CcI3]	Francci3_1448	249.842	651	214	214	249.842	249.842
zinc-bindingalcoholdehydrogenase[Frankiasp.CcI3]	Francci3_1449	152.146	1089	218	218	152.146	152.146
cobyrinicacida,c-diamidesynthase[Frankiasp.CcI3]	Francci3_1450	169.664	990	221	221	169.664	169.664
hypotheticalproteinFrancci3_1451[Frankiasp.CcI3]	Francci3_1451	180.646	690	164	164	180.646	180.646
condensinsubunitScpA[Frankiasp.CcI3]	Francci3_1452	116.619	945	145	145	116.619	116.619
condensinsubunitScpB[Frankiasp.CcI3]	Francci3_1453	122.714	576	93	93	122.714	122.714
ribosomallargesubunitpseudouridinesynthaseB[Frankiasp.CcI3]	Francci3_1454	165.225	759	165	165	165.225	165.225
prephenatedehydrogenase[Frankiasp.CcI3]	Francci3_1455	108.576	1113	159	159	108.576	108.576
cytidylatekinase[Frankiasp.CcI3]	Francci3_1456	138.445	807	147	147	138.445	138.445
phospholipid/glycerolacyltransferase[Frankiasp.CcI3]	Francci3_1457	145.948	828	159	159	145.948	145.948
smallGTP-bindingproteindomain-containingprotein[Frankiasp.CcI3]	Francci3_1458	72.1616	1464	139	139	72.1616	72.1616
hypotheticalproteinFrancci3_1459[Frankiasp.CcI3]	Francci3_1459	663.892	585	511	511	663.892	663.892
peptidaseC60,sortaseAandB[Frankiasp.CcI3]	Francci3_1460	140.565	930	172	172	140.565	140.565
NLP/P60[Frankiasp.CcI3]	Francci3_1461	220.9	1101	320	320	220.9	220.9
CDP-diacylglycerol-phosphatidylglycerolphosphatidyltransferase[Frankiasp.CcI3]	Francci3_1462	370.657	609	297	297	370.657	370.657
nucleotidyltransferase[Frankiasp.CcI3]	Francci3_1463	187.334	2487	613	613	187.334	187.334
hypotheticalproteinFrancci3_1464[Frankiasp.CcI3]	Francci3_1464	174.227	903	207	207	174.227	174.227
hypotheticalproteinFrancci3_1465[Frankiasp.CcI3]	Francci3_1465	54.7772	333	24	24	54.7772	54.7772
hypotheticalproteinFrancci3_1466[Frankiasp.CcI3]	Francci3_1466	116.863	891	137	137	116.863	116.863
glycinecleavagesystemproteinH[Frankiasp.CcI3]	Francci3_1467	175.546	381	88	88	175.546	175.546
FHAdomain-containingprotein[Frankiasp.CcI3]	Francci3_1468	151.728	546	109	109	151.728	151.728
MerRfamilytranscriptionalregulator[Frankiasp.CcI3]	Francci3_1469	156.506	777	160	160	156.506	156.506
hypotheticalproteinFrancci3_1470[Frankiasp.CcI3]	Francci3_1470	211.12	486	135	135	211.12	211.12
MerRfamilytranscriptionalregulator[Frankiasp.CcI3]	Francci3_1471	494.331	615	400	400	494.331	494.331
daunorubicinresistanceABCtransporterATP-bindingsubunit[Frankiasp.CcI3]	Francci3_1472	93.3016	1116	137	137	93.3016	93.3016
hypotheticalproteinFrancci3_1473[Frankiasp.CcI3]	Francci3_1473	222.38	810	237	237	222.38	222.38
hypotheticalproteinFrancci3_1474[Frankiasp.CcI3]	Francci3_1474	249.344	570	187	187	249.344	249.344
celldivisionFtsK/SpoIIIE[Frankiasp.CcI3]	Francci3_1475	111.729	3306	486	486	111.729	111.729
hypotheticalproteinFrancci3_1476[Frankiasp.CcI3]	Francci3_1476	182.971	1242	299	299	182.971	182.971
hypotheticalproteinFrancci3_1477[Frankiasp.CcI3]	Francci3_1477	178.493	264	62	62	178.493	178.493
Alpha,alpha-trehalose-phosphatesynthase(UDP-forming)[Frankiasp.CcI3]	Francci3_1478	160.633	1533	324	324	160.633	160.633
putativephosphohistidinephosphatase,SixA[Frankiasp.CcI3]	Francci3_1480	137.569	558	101	101	137.569	137.569
hypotheticalproteinFrancci3_1481[Frankiasp.CcI3]	Francci3_1481	217.454	360	103	103	217.454	217.454
transcriptionfactorWhiB[Frankiasp.CcI3]	Francci3_1482	84.4481	369	41	41	84.4481	84.4481
rhodanese-likeprotein[Frankiasp.CcI3]	Francci3_1483	165.303	423	92	92	165.303	165.303
cysteinedioxygenasetypeI[Frankiasp.CcI3]	Francci3_1484	153.777	687	139	139	153.777	153.777
hypotheticalproteinFrancci3_1485[Frankiasp.CcI3]	Francci3_1485	374.206	327	161	161	374.206	374.206
putativesignaltransductionhistidinekinase[Frankiasp.CcI3]	Francci3_1486	100.464	1740	230	230	100.464	100.464
twocomponentLuxRfamilytranscriptionalregulator[Frankiasp.CcI3]	Francci3_1487	200.928	696	184	184	200.928	200.928
hypotheticalproteinFrancci3_1488[Frankiasp.CcI3]	Francci3_1488	180.232	894	212	212	180.232	180.232
rhomboid-likeprotein[Frankiasp.CcI3]	Francci3_1489	243.177	897	287	287	243.177	243.177
aminotransferase[Frankiasp.CcI3]	Francci3_1490	221.455	1287	375	375	221.455	221.455
diguanylatecyclase[Frankiasp.CcI3]	Francci3_1491	217.345	1689	483	483	217.345	217.345
methenyltetrahydrofolatecyclohydrolase[Frankiasp.CcI3]	Francci3_1492	96.0331	831	105	105	96.0331	96.0331
hypotheticalproteinFrancci3_1493[Frankiasp.CcI3]	Francci3_1493	598.48	414	326	326	598.48	598.48
hypotheticalproteinFrancci3_1494[Frankiasp.CcI3]	Francci3_1494	151.456	552	110	110	151.456	151.456
TetRfamilytranscriptionalregulator[Frankiasp.CcI3]	Francci3_1495	129.823	603	103	103	129.823	129.823
pyridoxamine5'-phosphateoxidase-related,FMN-binding[Frankiasp.CcI3]	Francci3_1496	191.758	543	137	137	191.758	191.758
hypotheticalproteinFrancci3_1497[Frankiasp.CcI3]	Francci3_1497	591.519	663	516	516	591.519	591.519
biotincarboxylase-like[Frankiasp.CcI3]	Francci3_1498	80.9049	1287	137	137	80.9049	80.9049
hypotheticalproteinFrancci3_1499[Frankiasp.CcI3]	Francci3_1499	154.54	300	61	61	154.54	154.54
amidinotransferase[Frankiasp.CcI3]	Francci3_1500	118.819	1113	174	174	118.819	118.819
hypotheticalproteinFrancci3_1501[Frankiasp.CcI3]	Francci3_1501	169.965	237	53	53	169.965	169.965
PilTprotein-like[Frankiasp.CcI3]	Francci3_1502	124.782	402	66	66	124.782	124.782
hypotheticalproteinFrancci3_1503[Frankiasp.CcI3]	Francci3_1503	133.07	297	52	52	133.07	133.07
4'-phosphopantetheinyltransferase[Frankiasp.CcI3]	Francci3_1504	257.609	891	302	302	257.609	257.609
metallophosphoesterase[Frankiasp.CcI3]	Francci3_1505	152.701	876	176	176	152.701	152.701
hypotheticalproteinFrancci3_1506[Frankiasp.CcI3]	Francci3_1506	115.525	375	57	57	115.525	115.525
hypotheticalproteinFrancci3_1507[Frankiasp.CcI3]	Francci3_1507	290.784	609	233	233	290.784	290.784
stressprotein[Frankiasp.CcI3]	Francci3_1508	151.544	657	131	131	151.544	151.544
hypotheticalproteinFrancci3_1509[Frankiasp.CcI3]	Francci3_1509	256.011	285	96	96	256.011	256.011
hypotheticalproteinFrancci3_1510[Frankiasp.CcI3]	Francci3_1510	198.402	1245	325	325	198.402	198.402
hypotheticalproteinFrancci3_1511[Frankiasp.CcI3]	Francci3_1511	392.005	1902	981	981	392.005	392.005
hypotheticalproteinFrancci3_1512[Frankiasp.CcI3]	Francci3_1512	196.253	852	220	220	196.253	196.253
tetratricopeptideTPR_4[Frankiasp.CcI3]	Francci3_1513	114.931	3981	602	602	114.931	114.931
hypotheticalproteinFrancci3_1514[Frankiasp.CcI3]	Francci3_1514	164.389	1068	231	231	164.389	164.389
hypotheticalproteinFrancci3_1515[Frankiasp.CcI3]	Francci3_1515	124.126	2388	390	390	124.126	124.126
MerRfamilytranscriptionalregulator[Frankiasp.CcI3]	Francci3_1516	137.96	606	110	110	137.96	137.96
aldo/ketoreductase[Frankiasp.CcI3]	Francci3_1517	109.575	978	141	141	109.575	109.575
cobaltochelatase[Frankiasp.CcI3]	Francci3_1518	243.136	4095	1310	1310	243.136	243.136
nitrite/sulfitereductase,hemoproteinbeta-component,ferrodoxin-like[Frankiasp.CcI3]	Francci3_1519	116.16	1446	221	221	116.16	116.16
precorrin-8Xmethylmutase[Frankiasp.CcI3]	Francci3_1520	74.8518	660	65	65	74.8518	74.8518
precorrin-2C20-methyltransferase/cobalt-factorIIC20-methyltransferase/precorrin-3methyltransferase[Frankiasp.CcI3]	Francci3_1521	119.702	1581	249	249	119.702	119.702
cobalt-precorrin-6xreductase[Frankiasp.CcI3]	Francci3_1522	87.5875	807	93	93	87.5875	87.5875
precorrin-4C11-methyltransferase[Frankiasp.CcI3]	Francci3_1523	187.529	843	208	208	187.529	187.529
hypotheticalproteinFrancci3_1524[Frankiasp.CcI3]	Francci3_1524	264.294	1527	531	531	264.294	264.294
hypotheticalproteinFrancci3_1525[Frankiasp.CcI3]	Francci3_1525	164.139	852	184	184	164.139	164.139
ATPase[Frankiasp.CcI3]	Francci3_1526	385.524	1311	665	665	385.524	385.524
propionyl-CoAcarboxylase[Frankiasp.CcI3]	Francci3_1527	260.609	1674	574	574	260.609	260.609
carbamoyl-phosphatesynthaseLchain,ATP-binding[Frankiasp.CcI3]	Francci3_1528	215.429	2205	625	625	215.429	215.429
hypotheticalproteinFrancci3_1529[Frankiasp.CcI3]	Francci3_1529	211.453	762	173	212	211.453	211.453
hypotheticalproteinFrancci3_1530[Frankiasp.CcI3]	Francci3_1530	424.663	732	409	409	424.663	424.663
hypotheticalproteinFrancci3_1531[Frankiasp.CcI3]	Francci3_1531	111.318	396	58	58	111.318	111.318
periplasmicbindingprotein/LacItranscriptionalregulator[Frankiasp.CcI3]	Francci3_1532	344.963	954	206	433	344.963	344.963
phosphoenolpyruvatephosphomutase[Frankiasp.CcI3]	Francci3_1533	291.406	639	245	245	291.406	291.406
hypotheticalproteinFrancci3_1534[Frankiasp.CcI3]	Francci3_1534	494.625	378	246	246	494.625	494.625
ATPase[Frankiasp.CcI3]	Francci3_1535	127.364	3843	644	644	127.364	127.364
LuxRfamilytranscriptionalregulator[Frankiasp.CcI3]	Francci3_1536	176.916	1074	250	250	176.916	176.916
MMPL[Frankiasp.CcI3]	Francci3_1537	187.294	2520	621	621	187.294	187.294
hypotheticalproteinFrancci3_1538[Frankiasp.CcI3]	Francci3_1538	161.219	462	98	98	161.219	161.219
twin-argininetranslocationpathwaysignal[Frankiasp.CcI3]	Francci3_1539	135.776	1461	261	261	135.776	135.776
methyltransferasetype12[Frankiasp.CcI3]	Francci3_1540	196.067	690	178	178	196.067	196.067
GntRfamilytranscriptionalregulator[Frankiasp.CcI3]	Francci3_1541	164.943	705	153	153	164.943	164.943
hypotheticalproteinFrancci3_1542[Frankiasp.CcI3]	Francci3_1542	67.9704	246	22	22	67.9704	67.9704
LuxRfamilytranscriptionalregulator[Frankiasp.CcI3]	Francci3_1543	153.298	471	95	95	153.298	153.298
alcoholdehydrogenaseGroES-likeprotein[Frankiasp.CcI3]	Francci3_1544	214.544	333	94	94	214.544	214.544
hypotheticalproteinFrancci3_1545[Frankiasp.CcI3]	Francci3_1545	745.959	540	530	530	745.959	745.959
GCN5-relatedN-acetyltransferase[Frankiasp.CcI3]	Francci3_1546	204.004	801	215	215	204.004	204.004
zinc-bindingalcoholdehydrogenase[Frankiasp.CcI3]	Francci3_1547	119.221	1020	160	160	119.221	119.221
hypotheticalproteinFrancci3_1548[Frankiasp.CcI3]	Francci3_1548	565.881	321	239	239	565.881	565.881
butyryl-CoAdehydrogenase[Frankiasp.CcI3]	Francci3_1549	302.316	1164	463	463	302.316	302.316
3-hydroxybutyryl-CoAdehydrogenase[Frankiasp.CcI3]	Francci3_1550	90.9899	852	102	102	90.9899	90.9899
TetRfamilytranscriptionalregulator[Frankiasp.CcI3]	Francci3_1551	97.782	684	88	88	97.782	97.782
helicaseRecD/TraA[Frankiasp.CcI3]	Francci3_1552	248.551	2220	726	726	248.551	248.551
hypotheticalproteinFrancci3_1553[Frankiasp.CcI3]	Francci3_1553	160.007	228	48	48	160.007	160.007
majorfacilitatortransporter[Frankiasp.CcI3]	Francci3_1554	228.051	1833	550	550	228.051	228.051
MerRfamilytranscriptionalregulator[Frankiasp.CcI3]	Francci3_1555	190.661	582	146	146	190.661	190.661
serinephosphatase[Frankiasp.CcI3]	Francci3_1556	292.32	1092	420	420	292.32	292.32
short-chaindehydrogenase/reductaseSDR[Frankiasp.CcI3]	Francci3_1557	317.179	762	318	318	317.179	317.179
cellenvelope-relatedtranscriptionalattenuator[Frankiasp.CcI3]	Francci3_1558	90.4801	1638	195	195	90.4801	90.4801
hypotheticalproteinFrancci3_1559[Frankiasp.CcI3]	Francci3_1559	59.7779	267	21	21	59.7779	59.7779
putativesignaltransductionhistidinekinase[Frankiasp.CcI3]	Francci3_1560	105.381	1767	245	245	105.381	105.381
4-hydroxybutyratecoenzymeAtransferase[Frankiasp.CcI3]	Francci3_1561	151.666	1338	267	267	151.666	151.666
glycosyltransferase,group1[Frankiasp.CcI3]	Francci3_1562	133.77	1392	245	245	133.77	133.77
nucleotidyltransferase[Frankiasp.CcI3]	Francci3_1563	242.543	774	247	247	242.543	242.543
NAD-dependentepimerase/dehydratase[Frankiasp.CcI3]	Francci3_1564	185.445	1041	254	254	185.445	185.445
methyltransferasetype12[Frankiasp.CcI3]	Francci3_1565	216.97	1191	340	340	216.97	216.97
putativesugarnucleotideprocessingenzyme[Frankiasp.CcI3]	Francci3_1566	299.13	1245	490	490	299.13	299.13
glycosyltransferasefamilyprotein[Frankiasp.CcI3]	Francci3_1567	138.504	1092	199	199	138.504	138.504
lipopolysaccharidebiosynthesis[Frankiasp.CcI3]	Francci3_1568	113.807	768	115	115	113.807	113.807
O-antigenpolymerase[Frankiasp.CcI3]	Francci3_1569	126.155	1470	244	244	126.155	126.155
polysaccharidebiosynthesisprotein[Frankiasp.CcI3]	Francci3_1570	109.376	1494	215	215	109.376	109.376
hypotheticalproteinFrancci3_1571[Frankiasp.CcI3]	Francci3_1571	171.023	1191	268	268	171.023	171.023
parallelbeta-helixrepeat-containingprotein[Frankiasp.CcI3]	Francci3_1572	164.674	960	208	208	164.674	164.674
glycosyltransferasefamilyprotein[Frankiasp.CcI3]	Francci3_1573	127.454	972	163	163	127.454	127.454
glycosyltransferase,group1[Frankiasp.CcI3]	Francci3_1574	202.534	1077	287	287	202.534	202.534
hypotheticalproteinFrancci3_1575[Frankiasp.CcI3]	Francci3_1575	106.557	699	98	98	106.557	106.557
glycosyltransferasefamilyprotein[Frankiasp.CcI3]	Francci3_1576	181.537	942	225	225	181.537	181.537
undecaprenyl-phosphategalactosephosphotransferase[Frankiasp.CcI3]	Francci3_1577	280.903	1572	581	581	280.903	280.903
hypotheticalproteinFrancci3_1578[Frankiasp.CcI3]	Francci3_1578	230.313	330	100	100	230.313	230.313
glycosyltransferasefamilyprotein[Frankiasp.CcI3]	Francci3_1579	132.83	864	151	151	132.83	132.83
glycosyltransferasefamilyprotein[Frankiasp.CcI3]	Francci3_1580	161.565	1797	382	382	161.565	161.565
glycosyltransferasefamilyprotein[Frankiasp.CcI3]	Francci3_1581	337.431	1401	622	622	337.431	337.431
hypotheticalproteinFrancci3_1582[Frankiasp.CcI3]	Francci3_1582	150.058	390	77	77	150.058	150.058
hypotheticalproteinFrancci3_1583[Frankiasp.CcI3]	Francci3_1583	187.707	1899	469	469	187.707	187.707
hypotheticalproteinFrancci3_1584[Frankiasp.CcI3]	Francci3_1584	280.424	1263	466	466	280.424	280.424
methyltransferasetype11[Frankiasp.CcI3]	Francci3_1585	316.434	771	321	321	316.434	316.434
glycosyltransferasefamilyprotein[Frankiasp.CcI3]	Francci3_1586	215.2	1335	378	378	215.2	215.2
polysaccharidedeacetylase[Frankiasp.CcI3]	Francci3_1587	147.481	1881	365	365	147.481	147.481
hypotheticalproteinFrancci3_1588[Frankiasp.CcI3]	Francci3_1588	207.001	246	67	67	207.001	207.001
RNA-bindingS4[Frankiasp.CcI3]	Francci3_1589	46.2307	411	25	25	46.2307	46.2307
ABCtransporterrelated[Frankiasp.CcI3]	Francci3_1590	184.25	1155	280	280	184.25	184.25
binding-protein-dependenttransportsystemsinnermembranecomponent[Frankiasp.CcI3]	Francci3_1591	300.206	1557	615	615	300.206	300.206
extracellularsolute-bindingprotein[Frankiasp.CcI3]	Francci3_1592	132.025	1065	185	185	132.025	132.025
AMP-dependentsynthetaseandligase[Frankiasp.CcI3]	Francci3_1593	199.26	2670	700	700	199.26	199.26
hypotheticalproteinFrancci3_1594[Frankiasp.CcI3]	Francci3_1594	256.485	726	245	245	256.485	256.485
ABCtransporterrelated[Frankiasp.CcI3]	Francci3_1595	126.483	2013	335	335	126.483	126.483
hypotheticalproteinFrancci3_1596[Frankiasp.CcI3]	Francci3_1596	103.78	1494	204	204	103.78	103.78
hypotheticalproteinFrancci3_1597[Frankiasp.CcI3]	Francci3_1597	232.96	261	80	80	232.96	232.96
hypotheticalproteinFrancci3_1598[Frankiasp.CcI3]	Francci3_1598	207.559	249	68	68	207.559	207.559
cytochromeP450[Frankiasp.CcI3]	Francci3_1599	148.84	1200	235	235	148.84	148.84
putativeferredoxin[Frankiasp.CcI3]	Francci3_1600	87.8261	225	26	26	87.8261	87.8261
fibronectin,typeIII[Frankiasp.CcI3]	Francci3_1601	156.437	1647	339	339	156.437	156.437
AMP-dependentsynthetaseandligase[Frankiasp.CcI3]	Francci3_1602	301.038	1737	688	688	301.038	301.038
thioesterase[Frankiasp.CcI3]	Francci3_1603	195.464	801	206	206	195.464	195.464
cytochromeP450[Frankiasp.CcI3]	Francci3_1604	142.615	1311	246	246	142.615	142.615
cyclopropane-fatty-acyl-phospholipidsynthase[Frankiasp.CcI3]	Francci3_1605	184.327	903	219	219	184.327	184.327
phosphopantetheine-binding[Frankiasp.CcI3]	Francci3_1606	179.698	258	61	61	179.698	179.698
Delta-9acyl-phospholipiddesaturase[Frankiasp.CcI3]	Francci3_1607	346.76	1017	464	464	346.76	346.76
cytochromeP450[Frankiasp.CcI3]	Francci3_1608	363.309	1251	598	598	363.309	363.309
chromatetransporter[Frankiasp.CcI3]	Francci3_1609	193.659	1197	305	305	193.659	193.659
hypotheticalproteinFrancci3_1610[Frankiasp.CcI3]	Francci3_1610	148.552	660	129	129	148.552	148.552
hypotheticalproteinFrancci3_1611[Frankiasp.CcI3]	Francci3_1611	593.16	501	391	391	593.16	593.16
NLP/P60[Frankiasp.CcI3]	Francci3_1612	279.813	603	222	222	279.813	279.813
diguanylatecyclase[Frankiasp.CcI3]	Francci3_1613	310.121	1767	721	721	310.121	310.121
hypotheticalproteinFrancci3_1614[Frankiasp.CcI3]	Francci3_1614	262.36	843	291	291	262.36	262.36
hypotheticalproteinFrancci3_1615[Frankiasp.CcI3]	Francci3_1615	307.336	549	222	222	307.336	307.336
hypotheticalproteinFrancci3_1616[Frankiasp.CcI3]	Francci3_1616	136.416	546	98	98	136.416	136.416
proteinofunknownfunctionDUF899,thioredoxin-like[Frankiasp.CcI3]	Francci3_1617	154.336	783	159	159	154.336	154.336
responseregulatorreceiver/ANTARdomain-containingprotein[Frankiasp.CcI3]	Francci3_1618	268.545	600	212	212	268.545	268.545
extracellularligand-bindingreceptor[Frankiasp.CcI3]	Francci3_1619	186.093	1650	404	404	186.093	186.093
extracellularligand-bindingreceptor[Frankiasp.CcI3]	Francci3_1620	157.552	1206	250	250	157.552	157.552
DNApolymeraseI[Frankiasp.CcI3]	Francci3_1621	166.307	2838	621	621	166.307	166.307
diguanylatecyclase/phosphodiesterase[Frankiasp.CcI3]	Francci3_1622	202.529	2079	554	554	202.529	202.529
peptidaseM4,thermolysin[Frankiasp.CcI3]	Francci3_1623	146.886	1128	218	218	146.886	146.886
hypotheticalproteinFrancci3_1624[Frankiasp.CcI3]	Francci3_1624	236.379	672	209	209	236.379	236.379
dephospho-CoAkinase[Frankiasp.CcI3]	Francci3_1625	96.9318	690	88	88	96.9318	96.9318
excinucleaseABCsubunitB[Frankiasp.CcI3]	Francci3_1626	183.896	2145	519	519	183.896	183.896
putativetransmembranealanineandleucinerichprotein[Frankiasp.CcI3]	Francci3_1627	575.052	1323	1001	1001	575.052	575.052
integralmembraneproteinTerC[Frankiasp.CcI3]	Francci3_1628	193.6	1005	256	256	193.6	193.6
glycosyltransferasefamilyprotein[Frankiasp.CcI3]	Francci3_1629	135.905	1029	184	184	135.905	135.905
beta-lactamase-like[Frankiasp.CcI3]	Francci3_1630	242.471	699	223	223	242.471	242.471
excinucleaseABCsubunitA[Frankiasp.CcI3]	Francci3_1631	149.88	2931	574	578	149.88	149.88
hypotheticalproteinFrancci3_1632[Frankiasp.CcI3]	Francci3_1632	84.4481	414	44	46	84.4481	84.4481
excinucleaseABCsubunitC[Frankiasp.CcI3]	Francci3_1633	97.6058	2118	272	272	97.6058	97.6058
hypotheticalproteinFrancci3_1634[Frankiasp.CcI3]	Francci3_1634	127.546	870	146	146	127.546	127.546
hypotheticalproteinFrancci3_1635[Frankiasp.CcI3]	Francci3_1635	79.3017	1083	113	113	79.3017	79.3017
hypotheticalproteinFrancci3_1636[Frankiasp.CcI3]	Francci3_1636	70.074	987	91	91	70.074	70.074
glyceraldehyde-3-phosphatedehydrogenase[Frankiasp.CcI3]	Francci3_1637	194.532	1008	258	258	194.532	194.532
phosphoglyceratekinase[Frankiasp.CcI3]	Francci3_1638	121.302	1203	192	192	121.302	121.302
triosephosphateisomerase[Frankiasp.CcI3]	Francci3_1639	255.804	927	312	312	255.804	255.804
preproteintranslocasesubunitSecG[Frankiasp.CcI3]	Francci3_1640	217.152	231	66	66	217.152	217.152
extracellularsolute-bindingprotein[Frankiasp.CcI3]	Francci3_1641	115.704	1767	269	269	115.704	115.704
hypotheticalproteinFrancci3_1642[Frankiasp.CcI3]	Francci3_1642	237.51	336	105	105	237.51	237.51
serine/threonineproteinkinase[Frankiasp.CcI3]	Francci3_1643	272.286	1605	575	575	272.286	272.286
putativeintegralmembraneprotein[Frankiasp.CcI3]	Francci3_1644	130.57	390	67	67	130.57	130.57
6-phosphogluconolactonase[Frankiasp.CcI3]	Francci3_1645	116.196	798	122	122	116.196	116.196
glucose-6-Pdehydrogenasesubunit-like[Frankiasp.CcI3]	Francci3_1646	90.8216	1113	133	133	90.8216	90.8216
glucose-6-phosphate1-dehydrogenase[Frankiasp.CcI3]	Francci3_1647	153.692	1533	310	310	153.692	153.692
transaldolase[Frankiasp.CcI3]	Francci3_1648	112.37	1116	165	165	112.37	112.37
protohemeIXfarnesyltransferase[Frankiasp.CcI3]	Francci3_1649	232.378	870	266	266	232.378	232.378
hypotheticalproteinFrancci3_1650[Frankiasp.CcI3]	Francci3_1650	488.806	510	328	328	488.806	488.806
putativetransporter[Frankiasp.CcI3]	Francci3_1651	124.087	294	48	48	124.087	124.087
NADPH-dependentFMNreductase[Frankiasp.CcI3]	Francci3_1652	100.778	543	72	72	100.778	100.778
cytochromeoxidaseassembly[Frankiasp.CcI3]	Francci3_1653	163.234	1029	221	221	163.234	163.234
hypotheticalproteinFrancci3_1654[Frankiasp.CcI3]	Francci3_1654	196.294	786	203	203	196.294	196.294
ABCtransporterrelated[Frankiasp.CcI3]	Francci3_1655	152.007	1125	225	225	152.007	152.007
XREfamilytranscriptionalregulator[Frankiasp.CcI3]	Francci3_1656	69.4654	558	51	51	69.4654	69.4654
glycerolkinase[Frankiasp.CcI3]	Francci3_1657	119.483	1533	241	241	119.483	119.483
hypotheticalproteinFrancci3_1658[Frankiasp.CcI3]	Francci3_1658	272.75	705	253	253	272.75	272.75
putativetranscriptionalregulator[Frankiasp.CcI3]	Francci3_1659	118.063	927	144	144	118.063	118.063
FeSassemblyproteinSufB[Frankiasp.CcI3]	Francci3_1660	186.647	1413	347	347	186.647	186.647
FeSassemblyproteinSufD[Frankiasp.CcI3]	Francci3_1661	132.704	1260	220	220	132.704	132.704
Rieske(2Fe-2S)protein[Frankiasp.CcI3]	Francci3_1662	225.195	378	112	112	225.195	225.195
FeSassemblyATPaseSufC[Frankiasp.CcI3]	Francci3_1663	223.708	795	234	234	223.708	223.708
SufSsubfamilycysteinedesulfurase[Frankiasp.CcI3]	Francci3_1664	126.958	1329	222	222	126.958	126.958
SUFsystemFeSassemblyprotein[Frankiasp.CcI3]	Francci3_1665	414.43	519	283	283	414.43	414.43
hypotheticalproteinFrancci3_1666[Frankiasp.CcI3]	Francci3_1666	258.411	450	153	153	258.411	258.411
glucose-1-phosphateadenylyltransferase[Frankiasp.CcI3]	Francci3_1667	150.902	1239	246	246	150.902	150.902
glycogensynthase[Frankiasp.CcI3]	Francci3_1668	119.293	1236	194	194	119.293	119.293
dTDP-glucose4,6-dehydratase[Frankiasp.CcI3]	Francci3_1669	188.239	1074	266	266	188.239	188.239
ABCtransporterrelated[Frankiasp.CcI3]	Francci3_1670	158.693	1614	337	337	158.693	158.693
cationdiffusionfacilitatorfamilytransporter[Frankiasp.CcI3]	Francci3_1671	192.601	1026	260	260	192.601	192.601
putativeintegralmembraneprotein[Frankiasp.CcI3]	Francci3_1672	257.312	1341	454	454	257.312	257.312
hypotheticalproteinFrancci3_1673[Frankiasp.CcI3]	Francci3_1673	332.883	258	113	113	332.883	332.883
transcriptionalregulator[Frankiasp.CcI3]	Francci3_1674	83.2913	219	24	24	83.2913	83.2913
enoyl-CoAhydratase[Frankiasp.CcI3]	Francci3_1675	89.6876	822	97	97	89.6876	89.6876
ABCtransporterrelated[Frankiasp.CcI3]	Francci3_1676	242.69	1926	615	615	242.69	242.69
hypotheticalproteinFrancci3_1677[Frankiasp.CcI3]	Francci3_1677	50.6689	285	19	19	50.6689	50.6689
pyruvatekinase[Frankiasp.CcI3]	Francci3_1678	144.922	1416	270	270	144.922	144.922
hypotheticalproteinFrancci3_1679[Frankiasp.CcI3]	Francci3_1679	159.739	2241	471	471	159.739	159.739
twocomponentLuxRfamilytranscriptionalregulator[Frankiasp.CcI3]	Francci3_1680	193.864	690	176	176	193.864	193.864
PilTprotein-like[Frankiasp.CcI3]	Francci3_1681	260.741	411	141	141	260.741	260.741
SpoVT/AbrB-like[Frankiasp.CcI3]	Francci3_1682	122.094	249	40	40	122.094	122.094
hypotheticalproteinFrancci3_1683[Frankiasp.CcI3]	Francci3_1683	134.634	1050	186	186	134.634	134.634
resolvase-likeprotein[Frankiasp.CcI3]	Francci3_1684	216.446	1998	569	569	216.446	216.446
hypotheticalproteinFrancci3_1685[Frankiasp.CcI3]	Francci3_1685	275.616	273	99	99	275.616	275.616
recombinase[Frankiasp.CcI3]	Francci3_1686	256.62	696	235	235	256.62	256.62
hypotheticalproteinFrancci3_1687[Frankiasp.CcI3]	Francci3_1687	174.174	816	187	187	174.174	174.174
hypotheticalproteinFrancci3_1688[Frankiasp.CcI3]	Francci3_1688	274.814	708	256	256	274.814	274.814
hypotheticalproteinFrancci3_1689[Frankiasp.CcI3]	Francci3_1689	231.166	891	271	271	231.166	231.166
hypotheticalproteinFrancci3_1690[Frankiasp.CcI3]	Francci3_1690	91.5937	390	47	47	91.5937	91.5937
hypotheticalproteinFrancci3_1691[Frankiasp.CcI3]	Francci3_1691	153.766	2160	437	437	153.766	153.766
hypotheticalproteinFrancci3_1692[Frankiasp.CcI3]	Francci3_1692	332.768	1311	574	574	332.768	332.768
TypeIVsecretorypathwayVirB4components-like[Frankiasp.CcI3]	Francci3_1693	204.284	1890	508	508	204.284	204.284
TypeIVsecretorypathwayVirD4components-like[Frankiasp.CcI3]	Francci3_1694	347.018	2499	1141	1141	347.018	347.018
hypotheticalproteinFrancci3_1695[Frankiasp.CcI3]	Francci3_1695	486.451	1014	649	649	486.451	486.451
NLP/P60[Frankiasp.CcI3]	Francci3_1696	300.167	909	359	359	300.167	300.167
XREfamilytranscriptionalregulator[Frankiasp.CcI3]	Francci3_1697	234.196	516	159	159	234.196	234.196
hypotheticalproteinFrancci3_1698[Frankiasp.CcI3]	Francci3_1698	228.569	951	286	286	228.569	228.569
hypotheticalproteinFrancci3_1699[Frankiasp.CcI3]	Francci3_1699	264.359	483	168	168	264.359	264.359
hypotheticalproteinFrancci3_1700[Frankiasp.CcI3]	Francci3_1700	115.157	396	60	60	115.157	115.157
hypotheticalproteinFrancci3_1701[Frankiasp.CcI3]	Francci3_1701	111.811	537	79	79	111.811	111.811
hypotheticalproteinFrancci3_1702[Frankiasp.CcI3]	Francci3_1702	425.702	732	410	410	425.702	425.702
hypotheticalproteinFrancci3_1703[Frankiasp.CcI3]	Francci3_1703	116.064	609	93	93	116.064	116.064
hypotheticalproteinFrancci3_1704[Frankiasp.CcI3]	Francci3_1704	164.071	630	136	136	164.071	164.071
hypotheticalproteinFrancci3_1705[Frankiasp.CcI3]	Francci3_1705	369.634	549	267	267	369.634	369.634
hypotheticalproteinFrancci3_1706[Frankiasp.CcI3]	Francci3_1706	147.243	351	68	68	147.243	147.243
hypotheticalproteinFrancci3_1707[Frankiasp.CcI3]	Francci3_1707	254.568	621	208	208	254.568	254.568
hypotheticalproteinFrancci3_1708[Frankiasp.CcI3]	Francci3_1708	121.737	231	37	37	121.737	121.737
hypotheticalproteinFrancci3_1709[Frankiasp.CcI3]	Francci3_1709	509.148	309	207	207	509.148	509.148
DNApolymeraseIIIbetasubunitfamilyprotein[Frankiasp.CcI3]	Francci3_1710	169.722	1227	274	274	169.722	169.722
hypotheticalproteinFrancci3_1711[Frankiasp.CcI3]	Francci3_1711	127.625	399	67	67	127.625	127.625
hypotheticalproteinFrancci3_1712[Frankiasp.CcI3]	Francci3_1712	211.12	540	150	150	211.12	211.12
hypotheticalproteinFrancci3_1713[Frankiasp.CcI3]	Francci3_1713	58.9173	258	20	20	58.9173	58.9173
hypotheticalproteinFrancci3_1714[Frankiasp.CcI3]	Francci3_1714	107.776	543	77	77	107.776	107.776
hypotheticalproteinFrancci3_1715[Frankiasp.CcI3]	Francci3_1715	96.2316	387	49	49	96.2316	96.2316
hypotheticalproteinFrancci3_1716[Frankiasp.CcI3]	Francci3_1716	157.534	825	171	171	157.534	157.534
hypotheticalproteinFrancci3_1717[Frankiasp.CcI3]	Francci3_1717	106.671	285	40	40	106.671	106.671
hypotheticalproteinFrancci3_1718[Frankiasp.CcI3]	Francci3_1718	172.083	318	72	72	172.083	172.083
hypotheticalproteinFrancci3_1719[Frankiasp.CcI3]	Francci3_1719	964.82	360	457	457	964.82	964.82
hypotheticalproteinFrancci3_1720[Frankiasp.CcI3]	Francci3_1720	407.75	507	272	272	407.75	407.75
hypotheticalproteinFrancci3_1721[Frankiasp.CcI3]	Francci3_1721	196.04	1008	260	260	196.04	196.04
hypotheticalproteinFrancci3_1722[Frankiasp.CcI3]	Francci3_1722	120.734	384	61	61	120.734	120.734
hypotheticalproteinFrancci3_1723[Frankiasp.CcI3]	Francci3_1723	211.78	384	107	107	211.78	211.78
hypotheticalproteinFrancci3_1724[Frankiasp.CcI3]	Francci3_1724	357.145	432	203	203	357.145	357.145
hypotheticalproteinFrancci3_1725[Frankiasp.CcI3]	Francci3_1725	129.508	804	137	137	129.508	129.508
transposaseIS3/IS911[Frankiasp.CcI3]	Francci3_1726	342.146	291	131	131	342.146	342.146
integrase[Frankiasp.CcI3]	Francci3_1727	150.03	846	167	167	150.03	150.03
putativetransposase[Frankiasp.CcI3]	Francci3_1728	536.528	1299	22	917	536.528	536.528
putativetranscriptionalregulator[Frankiasp.CcI3]	Francci3_1729	173.963	450	103	103	173.963	173.963
responseregulatorreceiver/SARPdomain-containingprotein[Frankiasp.CcI3]	Francci3_1730	206.467	2967	806	806	206.467	206.467
hypotheticalproteinFrancci3_1731[Frankiasp.CcI3]	Francci3_1731	123.154	432	70	70	123.154	123.154
TadE-like[Frankiasp.CcI3]	Francci3_1732	96.917	447	57	57	96.917	96.917
hypotheticalproteinFrancci3_1733[Frankiasp.CcI3]	Francci3_1733	165.225	345	75	75	165.225	165.225
typeIIsecretionsystemprotein[Frankiasp.CcI3]	Francci3_1734	162.744	906	194	194	162.744	162.744
putativeintegralmembraneprotein[Frankiasp.CcI3]	Francci3_1735	110.368	909	132	132	110.368	110.368
typeIIsecretionsystemproteinE[Frankiasp.CcI3]	Francci3_1736	117.211	1446	223	223	117.211	117.211
hypotheticalproteinFrancci3_1737[Frankiasp.CcI3]	Francci3_1737	54.5523	822	59	59	54.5523	54.5523
hypotheticalproteinFrancci3_1738[Frankiasp.CcI3]	Francci3_1738	74.5776	693	68	68	74.5776	74.5776
putativeATP/GTP-bindingprotein[Frankiasp.CcI3]	Francci3_1739	349.645	1026	472	472	349.645	349.645
hypotheticalproteinFrancci3_1740[Frankiasp.CcI3]	Francci3_1740	153.946	627	127	127	153.946	153.946
hypotheticalproteinFrancci3_1741[Frankiasp.CcI3]	Francci3_1741	216.916	459	131	131	216.916	216.916
hypotheticalproteinFrancci3_1742[Frankiasp.CcI3]	Francci3_1742	523.034	651	448	448	523.034	523.034
hypotheticalproteinFrancci3_1743[Frankiasp.CcI3]	Francci3_1743	74.3648	603	59	59	74.3648	74.3648
hypotheticalproteinFrancci3_1744[Frankiasp.CcI3]	Francci3_1744	469.31	732	452	452	469.31	469.31
hypotheticalproteinFrancci3_1745[Frankiasp.CcI3]	Francci3_1745	303.088	657	262	262	303.088	303.088
hypotheticalproteinFrancci3_1746[Frankiasp.CcI3]	Francci3_1746	208.535	441	121	121	208.535	208.535
HADfamilyhydrolase[Frankiasp.CcI3]	Francci3_1747	327.063	732	315	315	327.063	327.063
GTPcyclohydrolase[Frankiasp.CcI3]	Francci3_1748	224.466	579	171	171	224.466	224.466
NUDIXhydrolase[Frankiasp.CcI3]	Francci3_1749	389.158	582	298	298	389.158	389.158
3-polyprenyl-4-hydroxybenzoatedecarboxylaseandrelateddecarboxylases-like[Frankiasp.CcI3]	Francci3_1750	266.583	1263	443	443	266.583	266.583
phosphoribosyltransferase[Frankiasp.CcI3]	Francci3_1751	379.309	537	268	268	379.309	379.309
GMPreductase[Frankiasp.CcI3]	Francci3_1752	183.117	1158	279	279	183.117	183.117
radicalSAMfamilyprotein[Frankiasp.CcI3]	Francci3_1753	1392.39	756	1385	1385	1392.39	1392.39
PfkB[Frankiasp.CcI3]	Francci3_1754	99.4136	948	124	124	99.4136	99.4136
putative6-pyruvoyltetrahydropterinsynthase[Frankiasp.CcI3]	Francci3_1755	237.62	435	136	136	237.62	237.62
sulfatase[Frankiasp.CcI3]	Francci3_1756	201.075	1425	377	377	201.075	201.075
hypotheticalproteinFrancci3_1757[Frankiasp.CcI3]	Francci3_1757	224.224	522	154	154	224.224	224.224
hypotheticalproteinFrancci3_1758[Frankiasp.CcI3]	Francci3_1758	164.332	333	72	72	164.332	164.332
amidinotransferase[Frankiasp.CcI3]	Francci3_1759	231.246	963	293	293	231.246	231.246
hypotheticalproteinFrancci3_1760[Frankiasp.CcI3]	Francci3_1760	354.797	1326	619	619	354.797	354.797
DNAtopoisomeraseII[Frankiasp.CcI3]	Francci3_1761	158.388	1977	412	412	158.388	158.388
rubrerythrin[Frankiasp.CcI3]	Francci3_1762	234.103	474	146	146	234.103	234.103
putativetransposase[Frankiasp.CcI3]	Francci3_1763	141.78	1308	5	244	141.78	141.78
transposase,IS4[Frankiasp.CcI3]	Francci3_1764	243.744	1425	0	457	243.744	243.744
sulfatase[Frankiasp.CcI3]	Francci3_1765	209.201	1188	327	327	209.201	209.201
hypotheticalproteinFrancci3_1766[Frankiasp.CcI3]	Francci3_1766	231.314	414	126	126	231.314	231.314
LacIfamilytranscriptionregulator[Frankiasp.CcI3]	Francci3_1767	116.771	1113	171	171	116.771	116.771
majorfacilitatortransporter[Frankiasp.CcI3]	Francci3_1768	193.19	1314	334	334	193.19	193.19
cytochromeP450[Frankiasp.CcI3]	Francci3_1769	174.654	1188	273	273	174.654	174.654
adenosinedeaminase[Frankiasp.CcI3]	Francci3_1770	241.932	999	318	318	241.932	241.932
hypotheticalproteinFrancci3_1771[Frankiasp.CcI3]	Francci3_1771	173.828	822	188	188	173.828	173.828
majorfacilitatortransporter[Frankiasp.CcI3]	Francci3_1772	179.625	1464	346	346	179.625	179.625
UbiE/COQ5methyltransferase[Frankiasp.CcI3]	Francci3_1773	180.96	798	190	190	180.96	180.96
sulfotransferasedomain-containingprotein[Frankiasp.CcI3]	Francci3_1774	162.31	1077	230	230	162.31	162.31
radicalSAMfamilyprotein[Frankiasp.CcI3]	Francci3_1775	185.657	1179	288	288	185.657	185.657
transposase,IS4[Frankiasp.CcI3]	Francci3_1776	0	1302	0	0	0	0
cobalaminB12-binding[Frankiasp.CcI3]	Francci3_1777	516.38	549	373	373	516.38	516.38
transposase[Frankiasp.CcI3]	Francci3_1778	204.896	753	128	203	204.896	204.896
putativesignaltransductionhistidinekinase[Frankiasp.CcI3]	Francci3_1779	129.618	645	95	110	129.618	129.618
XREfamilytranscriptionalregulator[Frankiasp.CcI3]	Francci3_1780	162.555	879	188	188	162.555	162.555
hypotheticalproteinFrancci3_1781[Frankiasp.CcI3]	Francci3_1781	79.6225	210	22	22	79.6225	79.6225
hypotheticalproteinFrancci3_1782[Frankiasp.CcI3]	Francci3_1782	190.247	795	193	199	190.247	190.247
responseregulatorreceiverprotein[Frankiasp.CcI3]	Francci3_1783	116.853	774	0	119	116.853	116.853
hypotheticalproteinFrancci3_1784[Frankiasp.CcI3]	Francci3_1784	219.089	1065	307	307	219.089	219.089
hypotheticalproteinFrancci3_1785[Frankiasp.CcI3]	Francci3_1785	130.435	606	104	104	130.435	130.435
hypotheticalproteinFrancci3_1786[Frankiasp.CcI3]	Francci3_1786	314.611	918	380	380	314.611	314.611
hypotheticalproteinFrancci3_1787[Frankiasp.CcI3]	Francci3_1787	500.728	510	336	336	500.728	500.728
hypotheticalproteinFrancci3_1788[Frankiasp.CcI3]	Francci3_1788	529.519	1032	719	719	529.519	529.519
hypotheticalproteinFrancci3_1789[Frankiasp.CcI3]	Francci3_1789	76.5311	288	29	29	76.5311	76.5311
hypotheticalproteinFrancci3_1790[Frankiasp.CcI3]	Francci3_1790	111.689	279	41	41	111.689	111.689
ROK[Frankiasp.CcI3]	Francci3_1791	195.55	960	247	247	195.55	195.55
hypotheticalproteinFrancci3_1792[Frankiasp.CcI3]	Francci3_1792	206.628	423	115	115	206.628	206.628
phosphoesterasePHP-like[Frankiasp.CcI3]	Francci3_1793	158.568	834	174	174	158.568	158.568
hypotheticalproteinFrancci3_1794[Frankiasp.CcI3]	Francci3_1794	88.835	693	81	81	88.835	88.835
hypotheticalproteinFrancci3_1795[Frankiasp.CcI3]	Francci3_1795	77.4108	648	66	66	77.4108	77.4108
hypotheticalproteinFrancci3_1796[Frankiasp.CcI3]	Francci3_1796	136.416	195	35	35	136.416	136.416
ribulose-5-phosphate3-epimerase[Frankiasp.CcI3]	Francci3_1797	159.802	780	164	164	159.802	159.802
hypotheticalproteinFrancci3_1798[Frankiasp.CcI3]	Francci3_1798	86.2449	423	48	48	86.2449	86.2449
hypotheticalproteinFrancci3_1799[Frankiasp.CcI3]	Francci3_1799	253.344	249	83	83	253.344	253.344
endonuclease/exonuclease/phosphatase[Frankiasp.CcI3]	Francci3_1800	566.138	831	619	619	566.138	566.138
aldo/ketoreductase[Frankiasp.CcI3]	Francci3_1801	463.716	1185	723	723	463.716	463.716
hypotheticalproteinFrancci3_1802[Frankiasp.CcI3]	Francci3_1802	147.152	501	97	97	147.152	147.152
radicalSAMfamilyprotein[Frankiasp.CcI3]	Francci3_1803	154.487	2145	436	436	154.487	154.487
ribonucleotidereductaselargesubunit[Frankiasp.CcI3]	Francci3_1804	150.673	570	113	113	150.673	150.673
hypotheticalproteinFrancci3_1805[Frankiasp.CcI3]	Francci3_1805	674.696	1140	1012	1012	674.696	674.696
AMP-dependentsynthetaseandligase[Frankiasp.CcI3]	Francci3_1806	659.08	1581	1371	1371	659.08	659.08
hypotheticalproteinFrancci3_1807[Frankiasp.CcI3]	Francci3_1807	675.198	654	581	581	675.198	675.198
Acyl-CoAsynthetases(AMP-forming)/AMP-acidligasesII-like[Frankiasp.CcI3]	Francci3_1808	106.541	1227	172	172	106.541	106.541
hypotheticalproteinFrancci3_1809[Frankiasp.CcI3]	Francci3_1809	130.848	1092	188	188	130.848	130.848
uncharacterizedFAD-dependentdehydrogenase[Frankiasp.CcI3]	Francci3_1810	213.898	1368	385	385	213.898	213.898
NUDIXhydrolase[Frankiasp.CcI3]	Francci3_1811	517.1	438	298	298	517.1	517.1
thymidylatekinase-like[Frankiasp.CcI3]	Francci3_1813	216.27	615	175	175	216.27	216.27
hypotheticalproteinFrancci3_1813[Frankiasp.CcI3]	Francci3_1813	162.066	816	174	174	162.066	162.066
radicalSAMfamilyprotein[Frankiasp.CcI3]	Francci3_1814	170.113	1041	233	233	170.113	170.113
pterin-4-alpha-carbinolaminedehydratase[Frankiasp.CcI3]	Francci3_1816	207.501	315	86	86	207.501	207.501
flavoprotein[Frankiasp.CcI3]	Francci3_1816	662.275	552	433	481	662.275	662.275
hypotheticalproteinFrancci3_1817[Frankiasp.CcI3]	Francci3_1817	142.986	1584	298	298	142.986	142.986
hypotheticalproteinFrancci3_1818[Frankiasp.CcI3]	Francci3_1818	178.665	804	189	189	178.665	178.665
protein-L-isoaspartate(D-aspartate)O-methyltransferase[Frankiasp.CcI3]	Francci3_1819	169.513	1233	275	275	169.513	169.513
hypotheticalproteinFrancci3_1820[Frankiasp.CcI3]	Francci3_1820	140.366	222	41	41	140.366	140.366
lantibioticdehydratase-like[Frankiasp.CcI3]	Francci3_1821	294.587	3225	1250	1250	294.587	294.587
hypotheticalproteinFrancci3_1822[Frankiasp.CcI3]	Francci3_1822	418.111	1227	675	675	418.111	418.111
putativeO-methyltransferase[Frankiasp.CcI3]	Francci3_1823	230.151	852	258	258	230.151	230.151
hypotheticalproteinFrancci3_1824[Frankiasp.CcI3]	Francci3_1824	365.942	1134	546	546	365.942	365.942
hypotheticalproteinFrancci3_1825[Frankiasp.CcI3]	Francci3_1825	141.34	855	159	159	141.34	141.34
pterin-4-alpha-carbinolaminedehydratase[Frankiasp.CcI3]	Francci3_1826	335.38	315	139	139	335.38	335.38
hypotheticalproteinFrancci3_1827[Frankiasp.CcI3]	Francci3_1827	171.334	1455	272	328	171.334	171.334
pterin-4-alpha-carbinolaminedehydratase[Frankiasp.CcI3]	Francci3_1828	283.746	300	112	112	283.746	283.746
hypotheticalproteinFrancci3_1829[Frankiasp.CcI3]	Francci3_1829	113.518	1560	188	233	113.518	113.518
hypotheticalproteinFrancci3_1830[Frankiasp.CcI3]	Francci3_1830	224.112	312	92	92	224.112	224.112
hypotheticalproteinFrancci3_1831[Frankiasp.CcI3]	Francci3_1831	944.763	288	358	358	944.763	944.763
hypotheticalproteinFrancci3_1832[Frankiasp.CcI3]	Francci3_1832	307.205	381	154	154	307.205	307.205
putativeserine/threoninekinaseanti-sigmafactor[Frankiasp.CcI3]	Francci3_1833	264.125	705	245	245	264.125	264.125
hypotheticalproteinFrancci3_1834[Frankiasp.CcI3]	Francci3_1834	158.722	249	52	52	158.722	158.722
hypotheticalproteinFrancci3_1835[Frankiasp.CcI3]	Francci3_1835	169.305	1239	276	276	169.305	169.305
hypotheticalproteinFrancci3_1836[Frankiasp.CcI3]	Francci3_1836	144.633	804	153	153	144.633	144.633
hypotheticalproteinFrancci3_1837[Frankiasp.CcI3]	Francci3_1837	400.384	1530	806	806	400.384	400.384
5-formyltetrahydrofolatecyclo-ligase[Frankiasp.CcI3]	Francci3_1838	408.434	789	424	424	408.434	408.434
hypotheticalproteinFrancci3_1839[Frankiasp.CcI3]	Francci3_1839	308.273	678	275	275	308.273	308.273
hypotheticalproteinFrancci3_1840[Frankiasp.CcI3]	Francci3_1840	171.508	873	197	197	171.508	171.508
hypotheticalproteinFrancci3_1841[Frankiasp.CcI3]	Francci3_1841	222.289	930	272	272	222.289	222.289
hypotheticalproteinFrancci3_1842[Frankiasp.CcI3]	Francci3_1842	303.499	591	236	236	303.499	303.499
hypotheticalproteinFrancci3_1843[Frankiasp.CcI3]	Francci3_1843	142.794	330	62	62	142.794	142.794
putativeproteinYmh[Frankiasp.CcI3]	Francci3_1844	174.889	465	107	107	174.889	174.889
endonuclease/exonuclease/phosphatase[Frankiasp.CcI3]	Francci3_1845	76.8206	930	94	94	76.8206	76.8206
hypotheticalproteinFrancci3_1846[Frankiasp.CcI3]	Francci3_1846	74.5131	357	35	35	74.5131	74.5131
hypotheticalproteinFrancci3_1847[Frankiasp.CcI3]	Francci3_1847	268.699	693	245	245	268.699	268.699
hypotheticalproteinFrancci3_1848[Frankiasp.CcI3]	Francci3_1848	173.798	1137	260	260	173.798	173.798
hypotheticalproteinFrancci3_1849[Frankiasp.CcI3]	Francci3_1849	130.758	465	80	80	130.758	130.758
hypotheticalproteinFrancci3_1850[Frankiasp.CcI3]	Francci3_1850	110.3	441	62	64	110.3	110.3
hypotheticalproteinFrancci3_1851[Frankiasp.CcI3]	Francci3_1851	163.599	813	169	175	163.599	163.599
hypotheticalproteinFrancci3_1852[Frankiasp.CcI3]	Francci3_1852	189.28	261	65	65	189.28	189.28
putativeTmrB-likeprotein[Frankiasp.CcI3]	Francci3_1853	559.27	636	444	468	559.27	559.27
GCN5-relatedN-acetyltransferase[Frankiasp.CcI3]	Francci3_1854	159.22	864	181	181	159.22	159.22
hypotheticalproteinFrancci3_1855[Frankiasp.CcI3]	Francci3_1855	150.445	1071	212	212	150.445	150.445
excisionase/Xis,DNA-binding[Frankiasp.CcI3]	Francci3_1856	652.905	525	451	451	652.905	652.905
hypotheticalproteinFrancci3_1857[Frankiasp.CcI3]	Francci3_1857	570.721	546	410	410	570.721	570.721
hypotheticalproteinFrancci3_1858[Frankiasp.CcI3]	Francci3_1858	193.123	366	93	93	193.123	193.123
hypotheticalproteinFrancci3_1859[Frankiasp.CcI3]	Francci3_1859	418.945	615	339	339	418.945	418.945
cytochromeP450[Frankiasp.CcI3]	Francci3_1860	465.383	1380	845	845	465.383	465.383
2-dehydropantoate2-reductase[Frankiasp.CcI3]	Francci3_1861	175.27	954	220	220	175.27	175.27
aminotransferase[Frankiasp.CcI3]	Francci3_1862	274.11	1098	396	396	274.11	274.11
radicalSAMfamilyprotein[Frankiasp.CcI3]	Francci3_1863	218.49	1461	420	420	218.49	218.49
transposaseIS66[Frankiasp.CcI3]	Francci3_1864	1800.74	1641	21	3888	1800.74	1800.74
hypotheticalproteinFrancci3_1865[Frankiasp.CcI3]	Francci3_1865	317.973	294	123	123	317.973	317.973
hypotheticalproteinFrancci3_1866[Frankiasp.CcI3]	Francci3_1866	259.474	744	254	254	259.474	259.474
tryptophanyl-tRNAsynthetase[Frankiasp.CcI3]	Francci3_1867	441.133	1113	646	646	441.133	441.133
IS630familytransposase[Frankiasp.CcI3]	Francci3_1868	126.672	540	90	90	126.672	126.672
hypotheticalproteinFrancci3_1869[Frankiasp.CcI3]	Francci3_1869	462.43	498	303	303	462.43	462.43
phageintegrase-likeSAM-like[Frankiasp.CcI3]	Francci3_1870	550.421	1512	1095	1095	550.421	550.421
hypotheticalproteinFrancci3_1871[Frankiasp.CcI3]	Francci3_1871	354.34	444	28	207	354.34	354.34
IS630familytransposase[Frankiasp.CcI3]	Francci3_1872	355.489	1131	17	529	355.489	355.489
transposase,IS4[Frankiasp.CcI3]	Francci3_1873	874.867	642	738	739	874.867	874.867
hypotheticalproteinFrancci3_1874[Frankiasp.CcI3]	Francci3_1874	453.817	690	412	412	453.817	453.817
transposase[Frankiasp.CcI3]	Francci3_1875	134.041	1083	191	191	134.041	134.041
putativetransposase[Frankiasp.CcI3]	Francci3_1876	160.617	918	193	194	160.617	160.617
transposase,IS4[Frankiasp.CcI3]	Francci3_1877	199.843	483	32	127	199.843	199.843
hypotheticalproteinFrancci3_1878[Frankiasp.CcI3]	Francci3_1878	447.496	321	189	189	447.496	447.496
GCN5-relatedN-acetyltransferase[Frankiasp.CcI3]	Francci3_1879	390.15	600	308	308	390.15	390.15
hypotheticalproteinFrancci3_1880[Frankiasp.CcI3]	Francci3_1880	165.769	243	53	53	165.769	165.769
CopG-likeDNA-binding[Frankiasp.CcI3]	Francci3_1881	160.724	279	59	59	160.724	160.724
transposase[Frankiasp.CcI3]	Francci3_1882	195.316	537	138	138	195.316	195.316
DNApolymerase,beta-likeregion[Frankiasp.CcI3]	Francci3_1883	125.51	327	54	54	125.51	125.51
hypotheticalproteinFrancci3_1884[Frankiasp.CcI3]	Francci3_1884	63.3361	372	31	31	63.3361	63.3361
MerRfamilytranscriptionalregulator[Frankiasp.CcI3]	Francci3_1885	88.8928	342	40	40	88.8928	88.8928
luciferase-like[Frankiasp.CcI3]	Francci3_1886	251.585	864	286	286	251.585	251.585
NADPH-dependentFMNreductase[Frankiasp.CcI3]	Francci3_1887	164.543	582	126	126	164.543	164.543
hypotheticalproteinFrancci3_1888[Frankiasp.CcI3]	Francci3_1888	277.613	1284	469	469	277.613	277.613
glycosidehydrolase15-related[Frankiasp.CcI3]	Francci3_1889	228.775	1887	568	568	228.775	228.775
hypotheticalproteinFrancci3_1890[Frankiasp.CcI3]	Francci3_1890	97.2135	516	66	66	97.2135	97.2135
hypotheticalproteinFrancci3_1891[Frankiasp.CcI3]	Francci3_1891	68.2081	468	42	42	68.2081	68.2081
TrkA-like[Frankiasp.CcI3]	Francci3_1892	116.444	483	74	74	116.444	116.444
sodium/hydrogenexchanger[Frankiasp.CcI3]	Francci3_1893	182.971	1188	286	286	182.971	182.971
enoyl-(acylcarrierprotein)reductase[Frankiasp.CcI3]	Francci3_1894	142.446	795	149	149	142.446	142.446
pyruvatedehydrogenasecomplexdehydrogenase(E1)component-like[Frankiasp.CcI3]	Francci3_1895	113.95	2748	412	412	113.95	113.95
hypotheticalproteinFrancci3_1896[Frankiasp.CcI3]	Francci3_1896	170.62	294	66	66	170.62	170.62
3-oxoacyl-[acyl-carrier-protein]reductase[Frankiasp.CcI3]	Francci3_1897	207.001	738	201	201	207.001	207.001
cationdiffusionfacilitatorfamilytransporter[Frankiasp.CcI3]	Francci3_1898	245.172	1116	360	360	245.172	245.172
hypotheticalproteinFrancci3_1899[Frankiasp.CcI3]	Francci3_1899	421.997	1041	64	578	421.997	421.997
CMP/dCMPdeaminase,zinc-binding[Frankiasp.CcI3]	Francci3_1900	213.078	453	126	127	213.078	213.078
hypotheticalproteinFrancci3_1901[Frankiasp.CcI3]	Francci3_1901	226.441	339	101	101	226.441	226.441
ferrochelatase[Frankiasp.CcI3]	Francci3_1902	150.052	1089	215	215	150.052	150.052
hypotheticalproteinFrancci3_1903[Frankiasp.CcI3]	Francci3_1903	212.102	516	144	144	212.102	212.102
hypotheticalproteinFrancci3_1904[Frankiasp.CcI3]	Francci3_1904	69.1789	813	74	74	69.1789	69.1789
lipolyticenzyme,G-D-S-L[Frankiasp.CcI3]	Francci3_1905	90.6805	813	97	97	90.6805	90.6805
glycosyltransferase,group1[Frankiasp.CcI3]	Francci3_1906	155.214	1185	242	242	155.214	155.214
glycosyltransferase,group1[Frankiasp.CcI3]	Francci3_1907	97.8965	1281	165	165	97.8965	97.8965
hypotheticalproteinFrancci3_1908[Frankiasp.CcI3]	Francci3_1908	251.548	423	140	140	251.548	251.548
hypotheticalproteinFrancci3_1909[Frankiasp.CcI3]	Francci3_1909	91.204	900	108	108	91.204	91.204
urateoxidase[Frankiasp.CcI3]	Francci3_1910	102.868	894	121	121	102.868	102.868
ErfK/YbiS/YcfS/YnhG[Frankiasp.CcI3]	Francci3_1911	208.669	1395	383	383	208.669	208.669
hypotheticalproteinFrancci3_1912[Frankiasp.CcI3]	Francci3_1912	212.507	1005	281	281	212.507	212.507
OmpA/MotB[Frankiasp.CcI3]	Francci3_1913	66.8161	1092	96	96	66.8161	66.8161
BFD-like(2Fe-2S)-bindingregion[Frankiasp.CcI3]	Francci3_1914	142.729	213	40	40	142.729	142.729
hypotheticalproteinFrancci3_1915[Frankiasp.CcI3]	Francci3_1915	79.1701	576	60	60	79.1701	79.1701
hypotheticalproteinFrancci3_1916[Frankiasp.CcI3]	Francci3_1916	59.8993	774	61	61	59.8993	59.8993
GntRfamilytranscriptionalregulator[Frankiasp.CcI3]	Francci3_1917	151.369	954	22	190	151.369	151.369
catalase/peroxidaseHPI[Frankiasp.CcI3]	Francci3_1918	130.243	2235	383	383	130.243	130.243
LysRfamilytranscriptionalregulator[Frankiasp.CcI3]	Francci3_1919	110.185	945	137	137	110.185	110.185
heatshockproteinHsp20[Frankiasp.CcI3]	Francci3_1920	355.926	489	226	229	355.926	355.926
transposaseIS66[Frankiasp.CcI3]	Francci3_1922	89.3884	1641	0	193	89.3884	89.3884
FADdependentoxidoreductase[Frankiasp.CcI3]	Francci3_1923	129.053	1596	271	271	129.053	129.053
hypotheticalproteinFrancci3_1924[Frankiasp.CcI3]	Francci3_1924	109.907	816	118	118	109.907	109.907
hypotheticalproteinFrancci3_1925[Frankiasp.CcI3]	Francci3_1925	146.759	927	179	179	146.759	146.759
cyclopropane-fatty-acyl-phospholipidsynthase[Frankiasp.CcI3]	Francci3_1926	154.317	921	187	187	154.317	154.317
phosphopantetheine-binding[Frankiasp.CcI3]	Francci3_1927	107.744	261	37	37	107.744	107.744
hypotheticalproteinFrancci3_1928[Frankiasp.CcI3]	Francci3_1928	276.782	681	248	248	276.782	276.782
AMP-dependentsynthetaseandligase[Frankiasp.CcI3]	Francci3_1929	143.263	1947	367	367	143.263	143.263
cytochromeP450[Frankiasp.CcI3]	Francci3_1930	173.806	1290	295	295	173.806	173.806
LysRfamilytranscriptionalregulator[Frankiasp.CcI3]	Francci3_1931	125.216	1044	172	172	125.216	125.216
AMP-dependentsynthetaseandligase[Frankiasp.CcI3]	Francci3_1932	166.324	1773	388	388	166.324	166.324
hypotheticalproteinFrancci3_1933[Frankiasp.CcI3]	Francci3_1933	102.621	237	32	32	102.621	102.621
3-oxoacyl-[acyl-carrier-protein]synthaseII[Frankiasp.CcI3]	Francci3_1934	117.561	1293	200	200	117.561	117.561
hypotheticalproteinFrancci3_1935[Frankiasp.CcI3]	Francci3_1935	230.896	237	72	72	230.896	230.896
hypotheticalproteinFrancci3_1936[Frankiasp.CcI3]	Francci3_1936	498.363	639	419	419	498.363	498.363
hydrogenaseexpression/synthesis,HypA[Frankiasp.CcI3]	Francci3_1937	1046.66	411	563	566	1046.66	1046.66
hydrogenaseaccessoryproteinHypB[Frankiasp.CcI3]	Francci3_1938	221.23	852	248	248	221.23	221.23
hypotheticalproteinFrancci3_1939[Frankiasp.CcI3]	Francci3_1939	198.922	1620	424	424	198.922	198.922
peptidaseM52,hydrogenuptakeprotein[Frankiasp.CcI3]	Francci3_1940	144.231	606	115	115	144.231	144.231
NADHubiquinoneoxidoreductase,20kDasubunit[Frankiasp.CcI3]	Francci3_1941	149.152	1065	209	209	149.152	149.152
hydrogen:quinoneoxidoreductase[Frankiasp.CcI3]	Francci3_1942	161.412	1794	381	381	161.412	161.412
nitrogen-fixingNifU-like[Frankiasp.CcI3]	Francci3_1943	542.315	576	411	411	542.315	542.315
hypotheticalproteinFrancci3_1944[Frankiasp.CcI3]	Francci3_1944	48.891	684	44	44	48.891	48.891
(NiFe)hydrogenasematurationproteinHypF[Frankiasp.CcI3]	Francci3_1945	298.928	2451	964	964	298.928	298.928
hydrogenaseassemblychaperonehypC/hupF[Frankiasp.CcI3]	Francci3_1946	654.682	303	261	261	654.682	654.682
hydrogenaseexpression/formationproteinHypD[Frankiasp.CcI3]	Francci3_1947	206.825	1209	329	329	206.825	206.825
hydrogenaseexpression/formationproteinHypE[Frankiasp.CcI3]	Francci3_1948	291.346	1080	414	414	291.346	291.346
cold-shockDNA-bindingproteinfamilyprotein[Frankiasp.CcI3]	Francci3_1949	346.118	426	194	194	346.118	346.118
transposase,IS4[Frankiasp.CcI3]	Francci3_1950	141.167	1206	0	224	141.167	141.167
tetratricopeptideTPR_4[Frankiasp.CcI3]	Francci3_1951	402.952	1077	571	571	402.952	402.952
hypotheticalproteinFrancci3_1952[Frankiasp.CcI3]	Francci3_1952	418.367	327	163	180	418.367	418.367
hypotheticalproteinFrancci3_1953[Frankiasp.CcI3]	Francci3_1953	87.3601	348	17	40	87.3601	87.3601
hypotheticalproteinFrancci3_1954[Frankiasp.CcI3]	Francci3_1954	525.515	1413	144	977	525.515	525.515
hypotheticalproteinFrancci3_1955[Frankiasp.CcI3]	Francci3_1955	445.137	852	395	499	445.137	445.137
hypotheticalproteinFrancci3_1956[Frankiasp.CcI3]	Francci3_1956	340.793	591	39	265	340.793	340.793
hypotheticalproteinFrancci3_1957[Frankiasp.CcI3]	Francci3_1957	407.366	528	82	283	407.366	407.366
integrase[Frankiasp.CcI3]	Francci3_1958	222.308	1053	308	308	222.308	222.308
transposaseIS116/IS110/IS902[Frankiasp.CcI3]	Francci3_1959	307.504	1263	427	511	307.504	307.504
site-specificintegrase-resolvase-like[Frankiasp.CcI3]	Francci3_1960	30.8122	444	18	18	30.8122	30.8122
hypotheticalproteinFrancci3_1961[Frankiasp.CcI3]	Francci3_1961	126.672	144	24	24	126.672	126.672
transposase,IS4[Frankiasp.CcI3]	Francci3_1962	33.2733	1302	0	57	33.2733	33.2733
phenazinebiosynthesisPhzC/PhzFprotein[Frankiasp.CcI3]	Francci3_1963	98.171	720	93	93	98.171	98.171
hypotheticalproteinFrancci3_1964[Frankiasp.CcI3]	Francci3_1964	100.489	537	71	71	100.489	100.489
cytochromeP450[Frankiasp.CcI3]	Francci3_1965	245.131	1203	388	388	245.131	245.131
transposase,IS605OrfB[Frankiasp.CcI3]	Francci3_1966	86.0237	804	90	91	86.0237	86.0237
ISRSO5-transposaseprotein[Frankiasp.CcI3]	Francci3_1967	191.967	1164	0	294	191.967	191.967
hypotheticalproteinFrancci3_1969[Frankiasp.CcI3]	Francci3_1969	218.51	240	69	69	218.51	218.51
RpiRfamilytranscriptionalregulator[Frankiasp.CcI3]	Francci3_1970	308.236	900	365	365	308.236	308.236
hypotheticalproteinFrancci3_1971[Frankiasp.CcI3]	Francci3_1971	115.157	198	30	30	115.157	115.157
hypotheticalproteinFrancci3_1972[Frankiasp.CcI3]	Francci3_1972	127.856	963	162	162	127.856	127.856
ErfK/YbiS/YcfS/YnhG[Frankiasp.CcI3]	Francci3_1973	137.608	834	151	151	137.608	137.608
hypotheticalproteinFrancci3_1974[Frankiasp.CcI3]	Francci3_1974	176.863	477	111	111	176.863	176.863
tetracyclinrepressor-like[Frankiasp.CcI3]	Francci3_1975	165.126	336	73	73	165.126	165.126
aminoacidadenylation[Frankiasp.CcI3]	Francci3_1976	280.265	4122	1520	1520	280.265	280.265
hypotheticalproteinFrancci3_1977[Frankiasp.CcI3]	Francci3_1977	535.508	1134	799	799	535.508	535.508
beta-ketoacylsynthase[Frankiasp.CcI3]	Francci3_1978	240.226	2781	879	879	240.226	240.226
responseregulatorreceiverprotein[Frankiasp.CcI3]	Francci3_1979	178.493	132	31	31	178.493	178.493
hypotheticalproteinFrancci3_1980[Frankiasp.CcI3]	Francci3_1980	180.96	1344	320	320	180.96	180.96
hypotheticalproteinFrancci3_1981[Frankiasp.CcI3]	Francci3_1981	144.31	711	135	135	144.31	144.31
diacylglycerolO-acyltransferase[Frankiasp.CcI3]	Francci3_1982	66.8161	546	48	48	66.8161	66.8161
D-lactatedehydrogenase(cytochrome)[Frankiasp.CcI3]	Francci3_1983	264.637	3096	1078	1078	264.637	264.637
shortchaindehydrogenase[Frankiasp.CcI3]	Francci3_1984	216.109	1041	296	296	216.109	216.109
hypotheticalproteinFrancci3_1985[Frankiasp.CcI3]	Francci3_1985	724.267	255	243	243	724.267	724.267
hypotheticalproteinFrancci3_1986[Frankiasp.CcI3]	Francci3_1986	198.567	444	116	116	198.567	198.567
mandelateracemase/muconatelactonizingenzyme[Frankiasp.CcI3]	Francci3_1987	246.384	1092	354	354	246.384	246.384
peptidaseS1andS6,chymotrypsin/Hap[Frankiasp.CcI3]	Francci3_1988	171.808	1044	236	236	171.808	171.808
putativePAS/PACsensorprotein[Frankiasp.CcI3]	Francci3_1989	433.804	2169	1238	1238	433.804	433.804
metallophosphoesterase[Frankiasp.CcI3]	Francci3_1990	838.611	2244	2476	2476	838.611	838.611
methioninesynthase,vitamin-B12independent[Frankiasp.CcI3]	Francci3_1991	298.052	1173	460	460	298.052	298.052
2OG-Fe(II)oxygenase[Frankiasp.CcI3]	Francci3_1992	391.696	846	436	436	391.696	391.696
hypotheticalproteinFrancci3_1993[Frankiasp.CcI3]	Francci3_1993	398.276	666	349	349	398.276	398.276
phytanoyl-CoAdioxygenase[Frankiasp.CcI3]	Francci3_1994	353.708	780	363	363	353.708	353.708
hypotheticalproteinFrancci3_1995[Frankiasp.CcI3]	Francci3_1995	390.73	603	310	310	390.73	390.73
transcriptionalregulator[Frankiasp.CcI3]	Francci3_1996	109.515	1041	150	150	109.515	109.515
majorfacilitatortransporter[Frankiasp.CcI3]	Francci3_1997	165.783	1302	284	284	165.783	165.783
O-succinylhomoserinesulfhydrylase[Frankiasp.CcI3]	Francci3_1998	145.828	1230	236	236	145.828	145.828
hypotheticalproteinFrancci3_1999[Frankiasp.CcI3]	Francci3_1999	392.106	723	373	373	392.106	392.106
hypotheticalproteinFrancci3_2000[Frankiasp.CcI3]	Francci3_2000	115.385	606	89	92	115.385	115.385
homoserineO-succinyltransferase[Frankiasp.CcI3]	Francci3_2001	168.653	1041	231	231	168.653	168.653
hypotheticalproteinFrancci3_2002[Frankiasp.CcI3]	Francci3_2002	478.539	243	132	153	478.539	478.539
hypotheticalproteinFrancci3_2003[Frankiasp.CcI3]	Francci3_2003	560.387	552	407	407	560.387	560.387
EmrB/QacAfamilydrugresistancetransporter[Frankiasp.CcI3]	Francci3_2004	190.883	1521	382	382	190.883	190.883
putativetranscriptionalregulator[Frankiasp.CcI3]	Francci3_2005	283.37	405	151	151	283.37	283.37
antibioticbiosynthesismonooxygenase[Frankiasp.CcI3]	Francci3_2006	151.077	327	65	65	151.077	151.077
FADlinkedoxidase-like[Frankiasp.CcI3]	Francci3_2007	166.423	2868	628	628	166.423	166.423
GntRfamilytranscriptionalregulator[Frankiasp.CcI3]	Francci3_2008	88.0725	699	81	81	88.0725	88.0725
cytochrome-coxidase[Frankiasp.CcI3]	Francci3_2009	475.242	1716	1073	1073	475.242	475.242
hypotheticalproteinFrancci3_2010[Frankiasp.CcI3]	Francci3_2010	62.8738	411	34	34	62.8738	62.8738
hypotheticalproteinFrancci3_2011[Frankiasp.CcI3]	Francci3_2011	224.894	561	166	166	224.894	224.894
IclRfamilytranscriptionalregulator[Frankiasp.CcI3]	Francci3_2012	109.783	990	143	143	109.783	109.783
phosphoenolpyruvatesynthase/pyruvatephosphatedikinase-like[Frankiasp.CcI3]	Francci3_2013	61.8281	504	41	41	61.8281	61.8281
EmrB/QacAfamilydrugresistancetransporter[Frankiasp.CcI3]	Francci3_2014	136.825	1572	283	283	136.825	136.825
MarRfamilytranscriptionalregulator[Frankiasp.CcI3]	Francci3_2015	100.846	618	82	82	100.846	100.846
aminotransferase,classIandII[Frankiasp.CcI3]	Francci3_2016	134.994	1233	219	219	134.994	134.994
hypotheticalproteinFrancci3_2017[Frankiasp.CcI3]	Francci3_2017	266.82	1128	396	396	266.82	266.82
NAD-bindingprotein,putative[Frankiasp.CcI3]	Francci3_2018	106.478	621	87	87	106.478	106.478
putativetranscriptionalregulator[Frankiasp.CcI3]	Francci3_2019	247.498	390	127	127	247.498	247.498
daunorubicinresistanceABCtransporterATP-bindingsubunit[Frankiasp.CcI3]	Francci3_2020	108.375	1080	154	154	108.375	108.375
[truncated: 2,500 more rows]
