# Supplementary material for: Transcriptomes of Frankia sp. strain CcI3 in growth transitions
Source: BMC Microbiol. 2011 Aug 25;11:192. doi: 10.1186/1471-2180-11-192 (PMC3188489; doi:10.1186/1471-2180-11-192)
Supplement: Additional file 5 — Pairwise comparison of three day samples. Comparison of RPKM values from the 3dNH4 and 3dN2 samples for annotated Frankia sp. strain CcI3 ORFs. [file 1471-2180-11-192-S5.XLS]

## Sheet: 3dNH4 vs. 3dN2
								Kal's Z test				3dNH4						3dN2
Feature ID	locus tag	Nuc Start	Nuc End	Range (original values)	IQR (original values)	Difference (original values)	Fold Change (original values)	Proportions difference	Proportions fold change	Test statistic	P-value	Expression values	Gene length	Unique gene reads	Total gene reads	RPKM	Means	Expression values	Gene length	Unique gene reads	Total gene reads	RPKM	Means
chromosomal replication initiator protein DnaA [Frankia sp. CcI3]	Francci3_0001	35	1723	70.1971	70.1971	70.1971	1.42008	7.65044e-05	1.48325	3.92956	8.51012e-05	167.103	1689	783	783	167.103	167.103	237.3	1689	1166	1166	237.3	237.3
DNApolymeraseIII,betasubunit[Frankiasp.CcI3]	Francci3_0003	2488	3696	127.041	127.041	-127.041	-1.59026	-0.000111287	-1.52253	-4.86858	1.12405e-06	342.269	1209	1148	1148	342.269	342.269	215.228	1209	757	757	215.228	215.228
recombinationproteinF[Frankiasp.CcI3]	Francci3_0004	3698	4897	6.2391	6.2391	-6.2391	-1.04436	1.64748e-08	1.00012	0.00100352	0.999199	146.886	1200	489	489	146.886	146.886	140.647	1200	491	491	140.647	140.647
hypotheticalproteinFrancci3_0005[Frankiasp.CcI3]	Francci3_0005	4887	5708	17.9332	17.9332	17.9332	1.19661	2.15894e-05	1.24984	1.57538	0.115169	91.2102	822	208	208	91.2102	91.2102	109.143	822	261	261	109.143	109.143
DNAgyrasesubunitB[Frankiasp.CcI3]	Francci3_0006	5916	7955	85.1207	85.1207	-85.1207	-1.29016	-6.82791e-05	-1.23521	-2.72113	0.00650596	378.478	2040	2142	2142	378.478	378.478	293.358	2040	1741	1741	293.358	293.358
DNAgyrasesubunitA[Frankiasp.CcI3]	Francci3_0007	8155	10659	25.1026	25.1026	-25.1026	-1.12394	-1.52462e-05	-1.07607	-0.759283	0.447683	227.641	2505	1582	1582	227.641	227.641	202.538	2505	1476	1476	202.538	202.538
hypotheticalproteinFrancci3_0008[Frankiasp.CcI3]	Francci3_0008	11724	10825	1.00758	1.00758	-1.00758	-1.00843	4.08345e-06	1.03575	0.272196	0.785472	120.552	900	301	301	120.552	120.552	119.545	900	313	313	119.545	119.545
hypotheticalproteinFrancci3_0009[Frankiasp.CcI3]	Francci3_0009	11810	12496	32.3493	32.3493	32.3493	1.209	3.85336e-05	1.26278	2.15249	0.0313588	154.781	687	295	295	154.781	154.781	187.13	687	374	374	187.13	187.13
glycosyltransferase,group1[Frankiasp.CcI3]	Francci3_0010	13122	14525	27.1485	27.1485	27.1485	1.26907	3.11164e-05	1.32552	2.12409	0.033663	100.897	1404	393	393	100.897	100.897	128.045	1404	523	523	128.045	128.045
methyltransferasetype11[Frankiasp.CcI3]	Francci3_0011	14536	15267	1.94133	1.94133	1.94133	1.00688	1.38122e-05	1.05167	0.599563	0.548797	282.16	732	573	573	282.16	282.16	284.101	732	605	605	284.101	284.101
hypotheticalproteinFrancci3_0012[Frankiasp.CcI3]	Francci3_0012	15254	16435	4.8042	4.8042	4.8042	1.04146	9.63758e-06	1.08779	0.647196	0.517505	115.883	1182	380	380	115.883	115.883	120.687	1182	415	415	120.687	120.687
hypotheticalproteinFrancci3_0013[Frankiasp.CcI3]	Francci3_0013	16990	16418	5.36974	5.36974	-5.36974	-1.02672	3.38209e-06	1.0173	0.173099	0.862574	206.334	573	328	328	206.334	206.334	200.964	573	335	335	200.964	200.964
peptidedeformylase[Frankiasp.CcI3]	Francci3_0014	17819	17127	26.0915	26.0915	26.0915	1.11401	3.54633e-05	1.16356	1.66538	0.0958374	228.861	693	440	440	228.861	228.861	254.952	693	514	514	254.952	254.952
glycosyltransferasefamilyprotein[Frankiasp.CcI3]	Francci3_0015	18601	20655	86.57	86.57	86.57	1.46649	9.34845e-05	1.53172	4.51343	6.37863e-06	185.578	2055	1058	1058	185.578	185.578	272.148	2055	1627	1627	272.148	272.148
acyltransferase3[Frankiasp.CcI3]	Francci3_0016	20624	22171	77.104	77.104	77.104	1.57991	8.19e-05	1.65019	4.56753	4.93506e-06	132.959	1548	571	571	132.959	132.959	210.063	1548	946	946	210.063	210.063
CRISPR-associatedhelicaseCas3familyproteinprotein[Frankiasp.CcI3]	Francci3_0017	22428	25316	64.6175	64.6175	64.6175	1.33177	7.21489e-05	1.39102	3.49706	0.000470423	194.763	2889	1561	1561	194.763	194.763	259.381	2889	2180	2180	259.381	259.381
hypotheticalproteinFrancci3_0018[Frankiasp.CcI3]	Francci3_0018	25679	27331	28.6275	28.6275	28.6275	1.12684	3.78393e-05	1.17697	1.78397	0.0744283	225.694	1653	1035	1035	225.694	225.694	254.321	1653	1223	1223	254.321	254.321
hypotheticalproteinFrancci3_0019[Frankiasp.CcI3]	Francci3_0019	27358	27978	60.368	60.368	60.368	1.25367	6.97653e-05	1.30943	3.11172	0.00185998	237.982	621	410	410	237.982	237.982	298.35	621	539	539	298.35	298.35
CRISPR-associatedCse4familyprotein[Frankiasp.CcI3]	Francci3_0020	28057	29211	171.467	171.467	171.467	1.55836	0.000182613	1.62768	6.73013	1.695e-11	307.089	1155	984	984	307.089	307.089	478.556	1155	1608	1608	478.556	478.556
CRISPR-associatedCas5efamilyprotein[Frankiasp.CcI3]	Francci3_0021	29208	30038	124.001	124.001	124.001	1.36371	0.000137071	1.42437	4.9879	6.104e-07	340.936	831	786	786	340.936	340.936	464.937	831	1124	1124	464.937	464.937
hypotheticalproteinFrancci3_0022[Frankiasp.CcI3]	Francci3_0022	30046	30873	86.769	86.769	86.769	1.35913	9.60427e-05	1.41959	4.15541	3.24712e-05	241.61	828	555	555	241.61	241.61	328.379	828	791	791	328.379	328.379
CRISPR-associatedCas1familyprotein[Frankiasp.CcI3]	Francci3_0023	30875	31867	203.846	203.846	203.846	1.50455	0.000218738	1.57148	7.10376	1.21303e-12	404.015	993	1113	1113	404.015	404.015	607.861	993	1756	1756	607.861	607.861
CRISPR-associatedCas2familyprotein[Frankiasp.CcI3]	Francci3_0024	31864	32142	42.6646	42.6646	42.6646	1.25209	4.93505e-05	1.30778	2.61097	0.0090286	169.246	279	131	131	169.246	169.246	211.911	279	172	172	211.911	211.911
hypotheticalproteinFrancci3_0025[Frankiasp.CcI3]	Francci3_0025	32272	32565	25.5871	25.5871	25.5871	1.10034	3.60664e-05	1.14928	1.60973	0.107457	255.016	294	208	208	255.016	255.016	280.603	294	240	240	280.603	280.603
hypotheticalproteinFrancci3_0026[Frankiasp.CcI3]	Francci3_0026	32562	32816	235.85	235.85	-235.85	-3.10799	-0.000218726	-2.97563	-10.5383	2.88658e-15	347.734	255	243	246	347.734	347.734	111.884	255	81	83	111.884	111.884
hypotheticalproteinFrancci3_0027[Frankiasp.CcI3]	Francci3_0027	32939	34468	37.6163	37.6163	37.6163	1.26261	4.3259e-05	1.31878	2.48197	0.0130659	143.24	1530	606	608	143.24	143.24	180.856	1530	803	805	180.856	180.856
OsmC-likeprotein[Frankiasp.CcI3]	Francci3_0028	34953	34525	170.049	170.049	-170.049	-1.50772	-0.000146987	-1.44351	-5.23933	1.61163e-07	504.974	429	601	601	504.974	504.974	334.925	429	418	418	334.925	334.925
hypotheticalproteinFrancci3_0029[Frankiasp.CcI3]	Francci3_0029	35586	35311	5.90151	5.90151	-5.90151	-1.03982	6.54902e-07	1.00449	0.0389046	0.968966	154.108	276	118	118	154.108	154.108	148.206	276	119	119	148.206	148.206
secretorylipase[Frankiasp.CcI3]	Francci3_0030	37199	35871	51.3069	51.3069	51.3069	1.28192	5.84394e-05	1.33895	2.96208	0.00305569	181.991	1329	671	671	181.991	181.991	233.298	1329	902	902	233.298	233.298
hypotheticalproteinFrancci3_0031[Frankiasp.CcI3]	Francci3_0031	37685	38491	98.2035	98.2035	98.2035	1.49855	0.000105477	1.56521	4.91108	9.05752e-07	196.978	807	441	441	196.978	196.978	295.181	807	693	693	295.181	295.181
nitrogenregulatoryproteinP-II[Frankiasp.CcI3]	Francci3_0032	39249	38911	36.1982	36.1982	36.1982	1.31233	4.07036e-05	1.3707	2.56814	0.0102246	115.899	339	109	109	115.899	115.899	152.097	339	150	150	152.097	152.097
PBPfamilyphospholipid-bindingprotein[Frankiasp.CcI3]	Francci3_0033	39396	39938	22.6795	22.6795	-22.6795	-1.10956	-1.27625e-05	-1.06231	-0.630838	0.528147	229.683	543	346	346	229.683	229.683	207.003	543	327	327	207.003	207.003
TypeIVsecretorypathwayVirB4components-like[Frankiasp.CcI3]	Francci3_0034	42114	39979	67.1067	67.1067	-67.1067	-1.37433	-5.60208e-05	-1.3158	-2.80472	0.00503603	246.379	2136	1460	1460	246.379	246.379	179.272	2136	1114	1114	179.272	179.272
putativeintegralmembraneprotein[Frankiasp.CcI3]	Francci3_0035	43613	42111	124.379	124.379	-124.379	-1.44541	-0.000106067	-1.38385	-4.19279	2.75542e-05	403.624	1503	1683	1683	403.624	403.624	279.245	1503	1221	1221	279.245	279.245
hypotheticalproteinFrancci3_0036[Frankiasp.CcI3]	Francci3_0036	45035	43653	3.78648	3.78648	3.78648	1.01922	1.20507e-05	1.06456	0.624035	0.532605	197.039	1383	756	756	197.039	197.039	200.825	1383	808	808	200.825	200.825
hypotheticalproteinFrancci3_0037[Frankiasp.CcI3]	Francci3_0037	45817	45032	333.562	333.562	333.562	1.74831	0.000348856	1.82608	10.2971	4.44089e-16	445.754	786	972	972	445.754	445.754	779.317	786	1782	1782	779.317	779.317
hypotheticalproteinFrancci3_0038[Frankiasp.CcI3]	Francci3_0038	46303	45887	5.11647	5.11647	5.11647	1.01454	1.98894e-05	1.05967	0.771748	0.440264	351.812	417	407	407	351.812	351.812	356.928	417	433	433	356.928	356.928
hypotheticalproteinFrancci3_0039[Frankiasp.CcI3]	Francci3_0039	48741	46300	7.34664	7.34664	7.34664	1.04416	1.42804e-05	1.09061	0.79988	0.42378	166.353	2442	1127	1127	166.353	166.353	173.699	2442	1234	1234	173.699	173.699
hypotheticalproteinFrancci3_0040[Frankiasp.CcI3]	Francci3_0040	49299	50174	1.57785	1.57785	-1.57785	-1.01108	4.50806e-06	1.03304	0.275113	0.783229	144.018	876	350	350	144.018	144.018	142.44	876	363	363	142.44	142.44
NLP/P60[Frankiasp.CcI3]	Francci3_0041	50181	51176	1.79368	1.79368	-1.79368	-1.0105	5.50022e-06	1.03363	0.306548	0.759187	172.628	996	477	477	172.628	172.628	170.834	996	495	495	170.834	170.834
hypotheticalproteinFrancci3_0042[Frankiasp.CcI3]	Francci3_0042	51205	51471	54.0518	54.0518	54.0518	1.64577	5.70133e-05	1.71898	3.95712	7.58584e-05	83.7013	267	62	62	83.7013	83.7013	137.753	267	107	107	137.753	137.753
twin-argininetranslocationpathwaysignal[Frankiasp.CcI3]	Francci3_0043	53304	51706	48.4313	48.4313	48.4313	1.32952	5.41184e-05	1.38866	3.02096	0.00251977	146.978	1599	652	652	146.978	146.978	195.409	1599	909	909	195.409	195.409
serine/threonineproteinkinase[Frankiasp.CcI3]	Francci3_0044	56019	53428	72.2037	72.2037	72.2037	1.40374	7.89845e-05	1.46618	3.93493	8.32221e-05	178.837	2592	1286	1286	178.837	178.837	251.041	2592	1893	1893	251.041	251.041
glucose-6-phosphateisomerase[Frankiasp.CcI3]	Francci3_0045	56163	57833	23.571	23.571	23.571	1.11207	3.21877e-05	1.16154	1.57748	0.114684	210.32	1671	975	975	210.32	210.32	233.891	1671	1137	1137	233.891	233.891
anti-sigma-factorantagonistdomain-containingprotein[Frankiasp.CcI3]	Francci3_0046	57927	58268	54.7574	54.7574	54.7574	1.18688	6.65322e-05	1.23968	2.71502	0.00662716	293.002	342	278	278	293.002	293.002	347.759	342	346	346	347.759	347.759
hypotheticalproteinFrancci3_0047[Frankiasp.CcI3]	Francci3_0047	58859	59182	21.7409	21.7409	21.7409	1.63039	2.29667e-05	1.70291	2.49049	0.0127565	34.488	324	31	31	34.488	34.488	56.2289	324	53	53	56.2289	56.2289
adenylate/guanylatecyclase[Frankiasp.CcI3]	Francci3_0048	62632	59204	0.266397	0.266397	0.266397	1.00173	6.76256e-06	1.04629	0.397563	0.690952	154.211	3429	1467	1467	154.211	154.211	154.477	3429	1541	1541	154.477	154.477
ABC-typemultidrugtransportsystemATPasecomponent-like[Frankiasp.CcI3]	Francci3_0049	62964	62629	72.5453	72.5453	72.5453	1.29659	8.20938e-05	1.35427	3.57788	0.000346395	244.595	336	228	228	244.595	244.595	317.14	336	310	310	317.14	317.14
nitroreductase[Frankiasp.CcI3]	Francci3_0050	63095	63721	51.7751	51.7751	51.7751	1.51171	5.54971e-05	1.57896	3.59572	0.000323496	101.181	627	176	176	101.181	101.181	152.956	627	279	279	152.956	152.956
hypotheticalproteinFrancci3_0051[Frankiasp.CcI3]	Francci3_0051	63817	64413	27.4746	27.4746	27.4746	1.19614	3.30903e-05	1.24935	1.94869	0.051333	140.077	597	232	232	140.077	140.077	167.551	597	291	291	167.551	167.551
hypotheticalproteinFrancci3_0052[Frankiasp.CcI3]	Francci3_0052	67876	64448	52.0816	52.0816	52.0816	1.32361	5.83188e-05	1.38249	3.115	0.00183944	160.938	3429	1531	1531	160.938	160.938	213.02	3429	2125	2125	213.02	213.02
acyl-CoAdehydrogenase-like[Frankiasp.CcI3]	Francci3_0053	68071	69915	404.818	404.818	-404.818	-1.79301	-0.000362006	-1.71664	-9.90512	1.9984e-15	915.303	1845	4685	4685	915.303	915.303	510.485	1845	2740	2740	510.485	510.485
hypotheticalproteinFrancci3_0054[Frankiasp.CcI3]	Francci3_0054	69967	70365	1020.61	1020.61	-1020.61	-2.67802	-0.000941276	-2.56397	-20.5654	0	1628.83	399	1803	1803	1628.83	1628.83	608.22	399	706	706	608.22	608.22
hypotheticalproteinFrancci3_0055[Frankiasp.CcI3]	Francci3_0055	70723	70487	62.357	62.357	-62.357	-1.12462	-3.79885e-05	-1.07672	-1.20364	0.22873	562.737	237	370	370	562.737	562.737	500.38	237	345	345	500.38	500.38
dehydrogenasesubunit[Frankiasp.CcI3]	Francci3_0056	72428	70854	27.3192	27.3192	-27.3192	-1.17933	-1.94619e-05	-1.12911	-1.10326	0.269914	179.656	1575	785	785	179.656	179.656	152.336	1575	698	698	152.336	152.336
transketolase[Frankiasp.CcI3]	Francci3_0057	73542	72481	22.0528	22.0528	-22.0528	-1.09583	-1.1194e-05	-1.04916	-0.526496	0.598544	252.183	1062	743	743	252.183	252.183	230.13	1062	711	711	230.13	230.13
pyruvatedehydrogenase[Frankiasp.CcI3]	Francci3_0058	74738	73539	120.75	120.75	-120.75	-1.45474	-0.000103206	-1.39278	-4.1757	2.97065e-05	386.288	1200	1286	1286	386.288	386.288	265.538	1200	927	927	265.538	265.538
hypotheticalproteinFrancci3_0059[Frankiasp.CcI3]	Francci3_0059	74865	75776	25.5427	25.5427	25.5427	1.15535	3.22044e-05	1.20675	1.76701	0.0772257	164.418	912	416	416	164.418	164.418	189.961	912	504	504	189.961	189.961
poly-gamma-glutamatebiosynthesisprotein[Frankiasp.CcI3]	Francci3_0060	75885	77102	9.91624	9.91624	9.91624	1.07811	1.51629e-05	1.12606	0.964198	0.334947	126.958	1218	429	429	126.958	126.958	136.875	1218	485	485	136.875	136.875
zincuptakeregulator[Frankiasp.CcI3]	Francci3_0061	77627	77199	28.3385	28.3385	-28.3385	-1.11949	-1.68523e-05	-1.07181	-0.776403	0.437511	265.51	429	316	316	265.51	265.51	237.172	429	296	296	237.172	237.172
hypotheticalproteinFrancci3_0062[Frankiasp.CcI3]	Francci3_0062	78169	78789	32.7556	32.7556	32.7556	1.27937	3.7354e-05	1.33628	2.36006	0.0182718	117.25	621	202	202	117.25	117.25	150.005	621	271	271	150.005	150.005
hypotheticalproteinFrancci3_0063[Frankiasp.CcI3]	Francci3_0063	80380	78731	47.9203	47.9203	47.9203	1.44494	5.19574e-05	1.50922	3.30716	0.000942476	107.7	1650	493	493	107.7	107.7	155.62	1650	747	747	155.62	155.62
aminotransferaseAlaT[Frankiasp.CcI3]	Francci3_0064	81671	80424	15.5583	15.5583	15.5583	1.05514	2.72876e-05	1.10207	1.17047	0.24181	282.184	1248	977	977	282.184	282.184	297.742	1248	1081	1081	297.742	297.742
hypotheticalproteinFrancci3_0065[Frankiasp.CcI3]	Francci3_0065	82288	82662	26.265	26.265	26.265	1.09263	3.79401e-05	1.14123	1.60885	0.107649	283.558	375	295	295	283.558	283.558	309.823	375	338	338	309.823	309.823
hypotheticalproteinFrancci3_0066[Frankiasp.CcI3]	Francci3_0066	82997	82641	256.433	256.433	256.433	1.66139	0.000270087	1.7353	8.68607	2.88658e-15	387.717	357	384	384	387.717	387.717	644.15	357	669	669	644.15	644.15
HNHendonuclease[Frankiasp.CcI3]	Francci3_0067	84502	83126	249.524	249.524	249.524	2.20661	0.000255627	2.30477	10.2542	1.77636e-15	206.797	1377	790	790	206.797	206.797	456.322	1377	1828	1828	456.322	456.322
sigma-24[Frankiasp.CcI3]	Francci3_0068	86473	85040	129.947	129.947	129.947	1.42689	0.000141414	1.49037	5.37459	7.67591e-08	304.401	1434	1211	1211	304.401	304.401	434.348	1434	1812	1812	434.348	434.348
peptidaseS1andS6,chymotrypsin/Hap[Frankiasp.CcI3]	Francci3_0069	88559	86820	5.83874	5.83874	-5.83874	-1.02845	3.11862e-06	1.01559	0.15787	0.874559	211.094	1740	1019	1019	211.094	211.094	205.256	1740	1039	1039	205.256	205.256
largeconductancemechanosensitivechannelprotein[Frankiasp.CcI3]	Francci3_0070	89094	88699	133.777	133.777	133.777	1.3266	0.000149638	1.38561	5.00749	5.51443e-07	409.609	396	450	450	409.609	409.609	543.385	396	626	626	543.385	543.385
hypotheticalproteinFrancci3_0071[Frankiasp.CcI3]	Francci3_0071	89381	90892	5.66011	5.66011	5.66011	1.03836	1.18198e-05	1.08455	0.70393	0.481476	147.567	1512	619	619	147.567	147.567	153.228	1512	674	674	153.228	153.228
Poly(3-hydroxybutyrate)depolymerase-like[Frankiasp.CcI3]	Francci3_0072	92099	90921	26.2122	26.2122	26.2122	1.16616	3.25862e-05	1.21803	1.82076	0.0686433	157.757	1179	516	516	157.757	157.757	183.969	1179	631	631	183.969	183.969
hypotheticalproteinFrancci3_0073[Frankiasp.CcI3]	Francci3_0073	92720	92127	42.6275	42.6275	42.6275	1.36587	4.70914e-05	1.42663	2.92964	0.00339358	116.511	594	192	192	116.511	116.511	159.138	594	275	275	159.138	159.138
hypotheticalproteinFrancci3_0074[Frankiasp.CcI3]	Francci3_0074	93798	92722	65.1929	65.1929	65.1929	1.25102	7.54556e-05	1.30667	3.22357	0.00126604	259.715	1077	776	776	259.715	259.715	324.908	1077	1018	1018	324.908	324.908
phageSPO1DNApolymerase-relatedprotein[Frankiasp.CcI3]	Francci3_0075	94020	94670	16.1535	16.1535	16.1535	1.13633	2.0978e-05	1.18688	1.36187	0.173238	118.491	651	214	214	118.491	118.491	134.644	651	255	255	134.644	134.644
ErfK/YbiS/YcfS/YnhG[Frankiasp.CcI3]	Francci3_0076	95439	94744	40.6767	40.6767	40.6767	1.26094	4.68204e-05	1.31703	2.576	0.00999513	155.887	696	301	301	155.887	155.887	196.563	696	398	398	196.563	196.563
hypotheticalproteinFrancci3_0077[Frankiasp.CcI3]	Francci3_0077	96299	95499	111.192	111.192	111.192	1.44682	0.000120516	1.51118	5.04495	4.53647e-07	248.854	801	553	553	248.854	248.854	360.046	801	839	839	360.046	360.046
hypotheticalproteinFrancci3_0078[Frankiasp.CcI3]	Francci3_0078	96417	97085	147.09	147.09	147.09	2.36499	0.000150092	2.47019	8.14136	1.33227e-15	107.76	669	200	200	107.76	107.76	254.85	669	496	496	254.85	254.85
pyridoxamine5'-phosphateoxidase[Frankiasp.CcI3]	Francci3_0079	98060	97224	33.0354	33.0354	33.0354	1.43585	3.58838e-05	1.49973	2.72769	0.00637801	75.7947	837	176	176	75.7947	75.7947	108.83	837	265	265	108.83	108.83
putativeATP/GTPbindingprotein[Frankiasp.CcI3]	Francci3_0080	98539	98144	65.1417	65.1417	65.1417	1.50046	6.99453e-05	1.5672	4.00459	6.21241e-05	130.165	396	143	143	130.165	130.165	195.306	396	225	225	195.306	195.306
citratesynthase2[Frankiasp.CcI3]	Francci3_0081	98966	100075	86.1826	86.1826	-86.1826	-1.52909	-7.47836e-05	-1.46397	-3.80578	0.000141358	249.072	1110	767	767	249.072	249.072	162.889	1110	526	526	162.889	162.889
phosphoserineaminotransferase[Frankiasp.CcI3]	Francci3_0082	100068	101192	69.2213	69.2213	-69.2213	-1.41954	-5.86259e-05	-1.35908	-3.03077	0.00243935	234.216	1125	731	731	234.216	234.216	164.995	1125	540	540	164.995	164.995
citratesynthase[Frankiasp.CcI3]	Francci3_0083	102663	101296	95.3362	95.3362	-95.3362	-1.28463	-7.62045e-05	-1.22992	-2.8457	0.00443146	430.281	1368	1633	1633	430.281	430.281	334.945	1368	1333	1333	334.945	334.945
twocomponentLuxRfamilytranscriptionalregulator[Frankiasp.CcI3]	Francci3_0084	103620	102901	15.5892	15.5892	-15.5892	-1.09383	-7.76725e-06	-1.04725	-0.430147	0.667089	181.73	720	363	363	181.73	181.73	166.141	720	348	348	166.141	166.141
putativesignaltransductionhistidinekinase[Frankiasp.CcI3]	Francci3_0085	105374	103611	122.666	122.666	122.666	1.56686	0.000130502	1.63656	5.71967	1.06734e-08	216.396	1764	1059	1059	216.396	216.396	339.062	1764	1740	1740	339.062	339.062
MarRfamilytranscriptionalregulator[Frankiasp.CcI3]	Francci3_0086	105749	106180	6.11879	6.11879	-6.11879	-1.06687	-1.94055e-06	-1.02143	-0.145743	0.884124	97.6234	432	117	117	97.6234	97.6234	91.5046	432	115	115	91.5046	91.5046
dehydrogenasesandrelatedproteins-like[Frankiasp.CcI3]	Francci3_0087	107347	106217	5.42362	5.42362	5.42362	1.03912	1.12095e-05	1.08535	0.688613	0.491067	138.637	1131	435	435	138.637	138.637	144.06	1131	474	474	144.06	144.06
2',5'RNAligase[Frankiasp.CcI3]	Francci3_0088	107420	108103	15.5635	15.5635	-15.5635	-1.16831	-1.08477e-05	-1.11855	-0.791271	0.428786	108.031	684	205	205	108.031	108.031	92.4678	684	184	184	92.4678	92.4678
responseregulatorreceiverprotein[Frankiasp.CcI3]	Francci3_0089	108585	108070	120.632	120.632	-120.632	-1.71859	-0.00010721	-1.6454	-5.18375	2.17472e-07	288.504	516	413	413	288.504	288.504	167.873	516	252	252	167.873	167.873
hypotheticalproteinFrancci3_0090[Frankiasp.CcI3]	Francci3_0090	109230	110144	22.2926	22.2926	22.2926	1.17574	2.7405e-05	1.22804	1.70386	0.0884074	126.849	915	322	322	126.849	126.849	149.141	915	397	397	149.141	149.141
hypotheticalproteinFrancci3_0091[Frankiasp.CcI3]	Francci3_0091	110202	110540	118.682	118.682	-118.682	-2.50058	-0.000109104	-2.39408	-6.77268	1.26421e-11	197.772	339	186	186	197.772	197.772	79.0904	339	78	78	79.0904	79.0904
hypotheticalproteinFrancci3_0092[Frankiasp.CcI3]	Francci3_0092	114177	110569	7.93868	7.93868	7.93868	1.09063	1.1547e-05	1.13915	0.88133	0.378139	87.592	3609	877	877	87.592	87.592	95.5307	3609	1003	1003	95.5307	95.5307
hypotheticalproteinFrancci3_0093[Frankiasp.CcI3]	Francci3_0093	114314	115126	4.6098	4.6098	4.6098	1.03141	1.07462e-05	1.07729	0.642859	0.520315	146.754	813	331	331	146.754	146.754	151.364	813	358	358	151.364	151.364
amidophosphoribosyltransferase[Frankiasp.CcI3]	Francci3_0094	115384	117018	25.8949	25.8949	-25.8949	-1.11321	-1.48926e-05	-1.0658	-0.699687	0.484123	254.634	1635	1155	1155	254.634	254.634	228.739	1635	1088	1088	228.739	228.739
phosphoribosylaminoimidazolesynthetase[Frankiasp.CcI3]	Francci3_0095	117015	118124	114.674	114.674	-114.674	-1.633	-0.000101006	-1.56345	-4.77707	1.77871e-06	295.833	1110	911	911	295.833	295.833	181.16	1110	585	585	181.16	181.16
hypotheticalproteinFrancci3_0096[Frankiasp.CcI3]	Francci3_0096	118594	118388	538.899	538.899	-538.899	-2.20641	-0.00049172	-2.11244	-13.4238	0	985.593	207	566	566	985.593	985.593	446.695	207	269	269	446.695	446.695
valinedehydrogenase(NAD)[Frankiasp.CcI3]	Francci3_0097	120046	118976	31.9176	31.9176	31.9176	1.43703	3.46613e-05	1.50095	2.68346	0.00728652	73.0335	1071	217	217	73.0335	73.0335	104.951	1071	327	327	104.951	104.951
hypotheticalproteinFrancci3_0098[Frankiasp.CcI3]	Francci3_0098	120308	121138	72.8104	72.8104	72.8104	1.54499	7.76784e-05	1.61372	4.35125	1.35366e-05	133.598	831	308	308	133.598	133.598	206.409	831	499	499	206.409	206.409
excisionase/Xis,DNA-binding[Frankiasp.CcI3]	Francci3_0099	121291	121497	753.996	753.996	-753.996	-2.31611	-0.000690182	-2.21747	-16.3618	1.88738e-15	1326.89	207	762	762	1326.89	1326.89	572.898	207	345	345	572.898	572.898
hypotheticalproteinFrancci3_0100[Frankiasp.CcI3]	Francci3_0100	122042	122794	30.1783	30.1783	-30.1783	-1.12242	-1.82019e-05	-1.07462	-0.821986	0.411085	276.684	753	578	578	276.684	276.684	246.506	753	540	540	246.506	246.506
hypotheticalproteinFrancci3_0101[Frankiasp.CcI3]	Francci3_0101	124507	123143	83.6316	83.6316	83.6316	1.30868	9.41741e-05	1.36689	3.88959	0.000100412	270.936	1365	1026	1026	270.936	270.936	354.567	1365	1408	1408	354.567	354.567
hypotheticalproteinFrancci3_0102[Frankiasp.CcI3]	Francci3_0102	124773	125201	32.4716	32.4716	32.4716	1.42007	3.53894e-05	1.48324	2.67245	0.00753002	77.3005	429	92	92	77.3005	77.3005	109.772	429	137	137	109.772	109.772
putativeisomerase[Frankiasp.CcI3]	Francci3_0103	125242	125610	55.8841	55.8841	55.8841	1.55543	5.95392e-05	1.62462	3.83521	0.000125456	100.615	369	103	103	100.615	100.615	156.499	369	168	168	156.499	156.499
XREfamilytranscriptionalregulator[Frankiasp.CcI3]	Francci3_0104	126445	125720	127.713	127.713	127.713	2.2191	0.000130791	2.31781	7.35647	1.90514e-13	104.761	726	211	211	104.761	104.761	232.474	726	491	491	232.474	232.474
hypotheticalproteinFrancci3_0105[Frankiasp.CcI3]	Francci3_0105	126483	127232	100.912	100.912	100.912	1.54255	0.000107694	1.61117	5.11539	3.13097e-07	185.995	750	387	387	185.995	185.995	286.907	750	626	626	286.907	286.907
glycosyltransferasefamilyprotein[Frankiasp.CcI3]	Francci3_0106	127446	128207	54.6395	54.6395	54.6395	1.33287	6.09851e-05	1.39217	3.21904	0.00128619	164.144	762	347	347	164.144	164.144	218.784	762	485	485	218.784	218.784
hypotheticalproteinFrancci3_0107[Frankiasp.CcI3]	Francci3_0107	129806	128268	96.1903	96.1903	96.1903	1.39681	0.000105399	1.45894	4.51676	6.27927e-06	242.412	1539	1035	1035	242.412	242.412	338.602	1539	1516	1516	338.602	338.602
twin-argininetranslocationpathwaysignal[Frankiasp.CcI3]	Francci3_0108	131040	130057	48.062	48.062	48.062	1.2031	5.75316e-05	1.25662	2.60268	0.00924974	236.641	984	646	646	236.641	236.641	284.703	984	815	815	284.703	284.703
hypotheticalproteinFrancci3_0109[Frankiasp.CcI3]	Francci3_0109	132205	131792	5.72881	5.72881	5.72881	1.04507	1.1026e-05	1.09156	0.706334	0.47998	127.117	414	146	146	127.117	127.117	132.846	414	160	160	132.846	132.846
putativeDNAhelicase[Frankiasp.CcI3]	Francci3_0110	132382	134361	52.7239	52.7239	52.7239	1.37759	5.80564e-05	1.43888	3.29115	0.000997797	139.631	1980	767	767	139.631	139.631	192.355	1980	1108	1108	192.355	192.355
putativetransposase,IS891/IS1136/IS1341[Frankiasp.CcI3]	Francci3_0111	135169	134396	29.2382	29.2382	29.2382	1.3004	3.3034e-05	1.35824	2.28022	0.0225945	97.3323	774	209	209	97.3323	97.3323	126.571	774	285	285	126.571	126.571
B12-dependentmethioninesynthase[Frankiasp.CcI3]	Francci3_0112	139001	135222	19.0981	19.0981	-19.0981	-1.10116	-1.01373e-05	-1.05427	-0.525746	0.599065	207.882	3780	2180	2180	207.882	207.882	188.784	3780	2076	2076	188.784	188.784
enoyl-CoAhydratase[Frankiasp.CcI3]	Francci3_0113	139435	139211	7.50871	7.50871	7.50871	1.0558	1.31013e-05	1.10276	0.813583	0.415884	134.57	225	84	84	134.57	134.57	142.079	225	93	93	142.079	142.079
phageintegrase[Frankiasp.CcI3]	Francci3_0114	141600	140305	88.9113	88.9113	88.9113	1.4743	9.58805e-05	1.53988	4.59856	4.25423e-06	187.459	1296	674	674	187.459	187.459	276.37	1296	1042	1042	276.37	276.37
transposase,IS4[Frankiasp.CcI3]	Francci3_0115	141625	142620	87.9731	87.9731	87.9731	1.47109	9.49219e-05	1.53653	4.56427	5.01238e-06	186.742	996	516	516	186.742	186.742	274.715	996	796	796	274.715	274.715
site-specificrecombinaseXerD-like[Frankiasp.CcI3]	Francci3_0116	142982	143365	107.639	107.639	107.639	1.63705	0.000113633	1.70988	5.56052	2.68964e-08	168.964	384	180	180	168.964	168.964	276.602	384	309	309	276.602	276.602
IS630familytransposase[Frankiasp.CcI3]	Francci3_0117	144165	143542	11.9283	11.9283	11.9283	1.03309	2.69943e-05	1.07905	1.03007	0.302978	360.456	624	0	624	360.456	360.456	372.384	624	0	676	372.384	372.384
IS630familytransposase[Frankiasp.CcI3]	Francci3_0118	144650	144129	11.3909	11.3909	11.3909	1.04532	2.18644e-05	1.09182	0.996076	0.319213	251.352	522	0	364	251.352	251.352	262.743	522	0	399	262.743	262.743
signaltransductionprotein[Frankiasp.CcI3]	Francci3_0119	144898	148125	188.431	188.431	188.431	1.89711	0.00019531	1.9815	8.17851	1.77636e-15	210.042	3228	1881	1881	210.042	210.042	398.473	3228	3742	3742	398.473	398.473
responseregulatorreceiverprotein[Frankiasp.CcI3]	Francci3_0120	148289	149023	1320.29	1320.29	1320.29	3.62396	0.00132767	3.78516	28.4442	0	503.167	735	2	1026	503.167	503.167	1823.45	735	21	3899	1823.45	1823.45
transposase,IS4[Frankiasp.CcI3]	Francci3_0121	149099	150523	40.8631	40.8631	40.8631	1.22069	4.82386e-05	1.27499	2.45721	0.0140022	185.16	1425	0	732	185.16	185.16	226.023	1425	0	937	226.023	226.023
transposase,IS4[Frankiasp.CcI3]	Francci3_0122	152596	151406	8.36099	8.36099	-8.36099	-1.15575	-5.65874e-06	-1.10653	-0.5433	0.586923	62.0432	1191	0	205	62.0432	62.0432	53.6822	1191	0	186	53.6822	53.6822
hypotheticalproteinFrancci3_0123[Frankiasp.CcI3]	Francci3_0123	154531	153065	61.8584	61.8584	61.8584	1.31391	6.95154e-05	1.37236	3.36264	0.000772017	197.059	1467	802	802	197.059	197.059	258.917	1467	1105	1105	258.917	258.917
AAAATPase[Frankiasp.CcI3]	Francci3_0124	155449	154538	90.459	90.459	90.459	1.2715	0.000103553	1.32806	3.88837	0.000100921	333.184	912	843	843	333.184	333.184	423.643	912	1124	1124	423.643	423.643
hypotheticalproteinFrancci3_0125[Frankiasp.CcI3]	Francci3_0125	155955	155446	109.085	109.085	109.085	1.53039	0.000116611	1.59846	5.28002	1.29172e-07	205.672	510	291	291	205.672	205.672	314.757	510	467	467	314.757	314.757
hypotheticalproteinFrancci3_0126[Frankiasp.CcI3]	Francci3_0126	156923	155958	99.6595	99.6595	99.6595	1.41994	0.000108617	1.4831	4.68181	2.84352e-06	237.319	966	636	636	237.319	237.319	336.978	966	947	947	336.978	336.978
XREfamilytranscriptionalregulator[Frankiasp.CcI3]	Francci3_0127	157063	157398	65.1696	65.1696	65.1696	1.20663	7.77792e-05	1.2603	3.04554	0.00232263	315.399	336	294	294	315.399	315.399	380.568	336	372	372	380.568	380.568
hypotheticalproteinFrancci3_0128[Frankiasp.CcI3]	Francci3_0128	157382	157909	2.86942	2.86942	2.86942	1.00947	1.56135e-05	1.05437	0.653499	0.513435	303.11	528	444	444	303.11	303.11	305.98	528	470	470	305.98	305.98
hypotheticalproteinFrancci3_0129[Frankiasp.CcI3]	Francci3_0129	158840	158019	103.031	103.031	103.031	1.83913	0.000107127	1.92094	5.92645	3.09549e-09	122.783	822	280	280	122.783	122.783	225.814	822	540	540	225.814	225.814
transposaseIS116/IS110/IS902[Frankiasp.CcI3]	Francci3_0130	161406	160042	78.9012	78.9012	78.9012	1.44463	8.55537e-05	1.50889	4.24283	2.20718e-05	177.455	1365	558	672	177.455	177.455	256.356	1365	828	1018	256.356	256.356
NUDIXhydrolase[Frankiasp.CcI3]	Francci3_0131	162172	161702	115.128	115.128	115.128	1.51343	0.000123372	1.58075	5.36804	7.95959e-08	224.232	471	293	293	224.232	224.232	339.36	471	465	465	339.36	339.36
hypotheticalproteinFrancci3_0132[Frankiasp.CcI3]	Francci3_0132	162718	162176	133.727	133.727	133.727	1.39578	0.000146566	1.45786	5.32149	1.0292e-07	337.886	543	509	509	337.886	337.886	471.612	543	745	745	471.612	471.612
hypotheticalproteinFrancci3_0133[Frankiasp.CcI3]	Francci3_0133	162818	163372	77.1364	77.1364	77.1364	1.55241	8.22135e-05	1.62147	4.4981	6.8565e-06	139.636	555	215	215	139.636	139.636	216.772	555	350	350	216.772	216.772
hypotheticalproteinFrancci3_0134[Frankiasp.CcI3]	Francci3_0134	163323	163628	104.552	104.552	104.552	1.54452	0.000111549	1.61323	5.21287	1.85942e-07	192.007	306	163	163	192.007	192.007	296.559	306	264	264	296.559	296.559
hypotheticalproteinFrancci3_0135[Frankiasp.CcI3]	Francci3_0135	164720	164190	8.638	8.638	8.638	1.0251	2.30518e-05	1.0707	0.901974	0.367071	344.164	531	507	507	344.164	344.164	352.802	531	545	545	352.802	352.802
hypotheticalproteinFrancci3_0136[Frankiasp.CcI3]	Francci3_0136	165430	165717	166.704	166.704	166.704	2.49657	0.000169653	2.60762	8.87928	0	111.391	288	89	89	111.391	111.391	278.094	288	233	233	278.094	278.094
hypotheticalproteinFrancci3_0137[Frankiasp.CcI3]	Francci3_0137	165717	165908	189.473	189.473	189.473	5.2052	0.000189388	5.43674	11.6989	0	45.0569	192	24	24	45.0569	45.0569	234.53	192	131	131	234.53	234.53
celldivisionFtsK/SpoIIIE[Frankiasp.CcI3]	Francci3_0138	166020	167696	144.609	144.609	144.609	1.54082	0.000154363	1.60936	6.11759	9.50033e-10	267.386	1677	1244	1244	267.386	267.386	411.995	1677	2010	2010	411.995	411.995
hypotheticalproteinFrancci3_0139[Frankiasp.CcI3]	Francci3_0139	168481	167882	107.331	107.331	107.331	1.25818	0.000123727	1.31415	4.1716	3.02464e-05	415.725	600	692	692	415.725	415.725	523.056	600	913	913	523.056	523.056
hypotheticalproteinFrancci3_0140[Frankiasp.CcI3]	Francci3_0140	169255	168614	22.5004	22.5004	-22.5004	-1.08829	-1.0576e-05	-1.04194	-0.473537	0.63583	277.36	642	494	494	277.36	277.36	254.859	642	476	476	254.859	254.859
PilTprotein-like[Frankiasp.CcI3]	Francci3_0141	170038	169565	11.9977	11.9977	11.9977	1.07338	1.87624e-05	1.12113	1.05257	0.292539	163.498	474	215	215	163.498	163.498	175.495	474	242	242	175.495	175.495
prevent-host-deathprotein[Frankiasp.CcI3]	Francci3_0142	170291	170022	0.932717	0.932717	0.932717	1.00411	1.04875e-05	1.04878	0.507942	0.611494	226.954	270	170	170	226.954	226.954	227.886	270	179	179	227.886	227.886
responseregulatorreceiverprotein[Frankiasp.CcI3]	Francci3_0143	171693	170920	60.223	60.223	-60.223	-1.55576	-5.24877e-05	-1.4895	-3.25769	0.00112322	168.585	774	0	362	168.585	168.585	108.362	774	0	244	108.362	108.362
transposaseIS66[Frankiasp.CcI3]	Francci3_0144	171894	173606	51.5619	51.5619	51.5619	1.16314	6.43417e-05	1.21488	2.54192	0.0110245	316.056	1713	1429	1502	316.056	316.056	367.618	1713	1702	1832	367.618	367.618
SARPfamilytranscriptionalregulator[Frankiasp.CcI3]	Francci3_0145	174006	174713	41.4305	41.4305	41.4305	1.2896	4.70259e-05	1.34696	2.68381	0.00727894	143.062	708	281	281	143.062	143.062	184.493	708	380	380	184.493	184.493
short-chaindehydrogenase/reductaseSDR[Frankiasp.CcI3]	Francci3_0146	175619	174885	43.9624	43.9624	-43.9624	-1.12584	-2.69265e-05	-1.07789	-1.02067	0.307412	393.313	735	802	802	393.313	393.313	349.351	735	747	747	349.351	349.351
methylated-DNA--protein-cysteinemethyltransferase[Frankiasp.CcI3]	Francci3_0147	176376	175762	8.46366	8.46366	-8.46366	-1.0832	-3.73135e-06	-1.03707	-0.264747	0.791204	110.188	615	188	188	110.188	110.188	101.724	615	182	182	101.724	101.724
sigma-24[Frankiasp.CcI3]	Francci3_0148	176858	176373	99.0838	99.0838	-99.0838	-1.56036	-8.64188e-05	-1.49391	-4.19528	2.72536e-05	275.904	486	372	372	275.904	275.904	176.82	486	250	250	176.82	176.82
methylated-DNA--protein-cysteinemethyltransferase[Frankiasp.CcI3]	Francci3_0149	177055	177582	40.0585	40.0585	-40.0585	-1.4273	-3.4e-05	-1.36652	-2.32801	0.0199116	133.805	528	196	196	133.805	133.805	93.747	528	144	144	93.747	93.747
putative3-carboxy-cis,cis-muconatecycloisomerase[Frankiasp.CcI3]	Francci3_0150	177775	179004	20.3286	20.3286	20.3286	1.17517	2.50065e-05	1.22745	1.62567	0.104019	116.049	1230	396	396	116.049	116.049	136.378	1230	488	488	136.378	136.378
transposase,IS4[Frankiasp.CcI3]	Francci3_0151	179235	179987	272.629	272.629	272.629	2.07458	0.000280467	2.16687	10.3735	0	253.707	753	367	530	253.707	253.707	526.336	753	669	1153	526.336	526.336
DNApolymerase[Frankiasp.CcI3]	Francci3_0152	180630	180932	51.0881	51.0881	-51.0881	-1.19082	-3.71171e-05	-1.1401	-1.58309	0.113401	318.819	303	268	268	318.819	318.819	267.731	303	236	236	267.731	267.731
hypotheticalproteinFrancci3_0153[Frankiasp.CcI3]	Francci3_0153	180922	181269	112.127	112.127	112.127	1.55514	0.000119465	1.62432	5.43195	5.57405e-08	201.979	348	195	195	201.979	201.979	314.106	348	318	318	314.106	314.106
hypotheticalproteinFrancci3_0155[Frankiasp.CcI3]	Francci3_0155	182215	183180	72.0534	72.0534	72.0534	1.38313	7.92246e-05	1.44466	3.86547	0.000110874	188.064	966	504	504	188.064	188.064	260.117	966	731	731	260.117	260.117
hypotheticalproteinFrancci3_0156[Frankiasp.CcI3]	Francci3_0156	184350	183259	119.19	119.19	119.19	2.4216	0.000121476	2.52933	7.40791	1.27454e-13	83.8422	1092	254	254	83.8422	83.8422	203.033	1092	645	645	203.033	203.033
hypotheticalproteinFrancci3_0158[Frankiasp.CcI3]	Francci3_0158	188675	185247	67.3853	67.3853	67.3853	1.31239	7.57703e-05	1.37077	3.50438	0.000457666	215.706	3429	2052	2052	215.706	215.706	283.091	3429	2824	2824	283.091	283.091
hypotheticalproteinFrancci3_0159[Frankiasp.CcI3]	Francci3_0159	189832	188891	213.875	213.875	213.875	1.44643	0.000231825	1.51077	6.99579	2.63811e-12	479.077	942	1252	1252	479.077	479.077	692.952	942	1899	1899	692.952	692.952
hypotheticalproteinFrancci3_0160[Frankiasp.CcI3]	Francci3_0160	190254	189838	74.8198	74.8198	74.8198	1.3747	8.24515e-05	1.43586	3.91112	9.18677e-05	199.677	417	231	231	199.677	199.677	274.497	417	333	333	274.497	274.497
luciferase-like[Frankiasp.CcI3]	Francci3_0161	191390	190521	161.189	161.189	161.189	1.65167	0.000169925	1.72514	6.85386	7.19091e-12	247.347	870	597	597	247.347	247.347	408.536	870	1034	1034	408.536	408.536
MerRfamilytranscriptionalregulator[Frankiasp.CcI3]	Francci3_0162	191853	191494	51.3578	51.3578	51.3578	1.24425	5.96814e-05	1.2996	2.83786	0.00454175	210.266	360	210	210	210.266	210.266	261.624	360	274	274	261.624	261.624
hypotheticalproteinFrancci3_0163[Frankiasp.CcI3]	Francci3_0163	193595	192225	10.2385	10.2385	10.2385	1.07238	1.60924e-05	1.12009	0.970824	0.331636	141.448	1371	538	538	141.448	141.448	151.686	1371	605	605	151.686	151.686
twin-argininetranslocationpathwaysignal[Frankiasp.CcI3]	Francci3_0164	193779	194693	70.0142	70.0142	70.0142	1.33724	7.80304e-05	1.39673	3.65902	0.000253186	207.607	915	527	527	207.607	207.607	277.621	915	739	739	277.621	277.621
polysaccharidedeacetylase[Frankiasp.CcI3]	Francci3_0165	195514	194831	136.881	136.881	136.881	1.4573	0.000148063	1.52212	5.63954	1.70507e-08	299.326	684	568	568	299.326	299.326	436.207	684	868	868	436.207	436.207
hypotheticalproteinFrancci3_0166[Frankiasp.CcI3]	Francci3_0166	196154	197257	42.1735	42.1735	42.1735	1.1767	5.17904e-05	1.22905	2.34707	0.0189217	238.671	1104	731	731	238.671	238.671	280.845	1104	902	902	280.845	280.845
sigma-24[Frankiasp.CcI3]	Francci3_0167	198236	197358	73.8754	73.8754	73.8754	1.32343	8.2728e-05	1.3823	3.70942	0.000207734	228.412	879	557	557	228.412	228.412	302.287	879	773	773	302.287	302.287
NAD-dependentepimerase/dehydratase[Frankiasp.CcI3]	Francci3_0168	198470	199165	73.7605	73.7605	73.7605	1.65034	7.77681e-05	1.72375	4.63299	3.60424e-06	113.419	696	219	219	113.419	113.419	187.18	696	379	379	187.18	187.18
kelchrepeat-containingprotein[Frankiasp.CcI3]	Francci3_0169	200727	199276	38.0439	38.0439	38.0439	1.24599	4.41634e-05	1.30141	2.44754	0.0143833	154.658	1452	623	623	154.658	154.658	192.702	1452	814	814	192.702	192.702
hypotheticalproteinFrancci3_0170[Frankiasp.CcI3]	Francci3_0170	201946	200990	6.15641	6.15641	6.15641	1.05735	1.06159e-05	1.10439	0.737826	0.46062	107.346	957	285	285	107.346	107.346	113.502	957	316	316	113.502	113.502
glycosyltransferase,group1[Frankiasp.CcI3]	Francci3_0171	203220	201952	32.0118	32.0118	32.0118	1.29121	3.63093e-05	1.34865	2.3631	0.0181226	109.926	1269	387	387	109.926	109.926	141.938	1269	524	524	141.938	141.938
hypotheticalproteinFrancci3_0172[Frankiasp.CcI3]	Francci3_0172	203554	203949	13.899	13.899	13.899	1.18621	1.68991e-05	1.23898	1.36638	0.17182	74.6398	396	82	82	74.6398	74.6398	88.5388	396	102	102	88.5388	88.5388
hypotheticalproteinFrancci3_0173[Frankiasp.CcI3]	Francci3_0173	204486	204004	20.5325	20.5325	-20.5325	-1.17809	-1.45934e-05	-1.12792	-0.951195	0.341505	135.824	483	182	182	135.824	135.824	115.291	483	162	162	115.291	115.291
serinephosphatase[Frankiasp.CcI3]	Francci3_0174	205857	204685	20.21	20.21	-20.21	-1.10068	-1.06871e-05	-1.0538	-0.537569	0.590874	220.944	1173	719	719	220.944	220.944	200.734	1173	685	685	200.734	200.734
amidase[Frankiasp.CcI3]	Francci3_0175	207507	206008	3.75074	3.75074	-3.75074	-1.0248	2.82058e-06	1.01921	0.16648	0.867779	154.996	1500	645	645	154.996	154.996	151.245	1500	660	660	151.245	151.245
hypotheticalproteinFrancci3_0176[Frankiasp.CcI3]	Francci3_0176	208053	208643	1.87381	1.87381	-1.87381	-1.00991	6.19103e-06	1.03423	0.328076	0.742855	190.901	591	313	313	190.901	190.901	189.027	591	325	325	189.027	189.027
hypotheticalproteinFrancci3_0177[Frankiasp.CcI3]	Francci3_0177	208675	208983	6.04573	6.04573	6.04573	1.03839	1.26192e-05	1.08458	0.727495	0.466923	157.481	309	135	135	157.481	157.481	163.526	309	147	147	163.526	163.526
MscSmechanosensitiveionchannel[Frankiasp.CcI3]	Francci3_0178	210755	209118	32.7378	32.7378	32.7378	1.12694	4.32642e-05	1.17707	1.90809	0.0563799	257.908	1638	1172	1172	257.908	257.908	290.646	1638	1385	1385	290.646	290.646
putativeacetyltransferase[Frankiasp.CcI3]	Francci3_0179	212041	211430	136.99	136.99	136.99	1.48966	0.000147346	1.55593	5.76722	8.05892e-09	279.765	612	475	475	279.765	279.765	416.755	612	742	742	416.755	416.755
hypotheticalproteinFrancci3_0180[Frankiasp.CcI3]	Francci3_0180	212333	212133	39.3438	39.3438	39.3438	1.5351	4.20304e-05	1.60339	3.17971	0.0014742	73.5258	201	41	41	73.5258	73.5258	112.87	201	66	66	112.87	112.87
glutamatedecarboxylase[Frankiasp.CcI3]	Francci3_0181	212677	214077	97.9369	97.9369	97.9369	1.39528	0.000107353	1.45735	4.55198	5.31425e-06	247.765	1401	963	963	247.765	247.765	345.702	1401	1409	1409	345.702	345.702
glyoxalase/bleomycinresistanceprotein/dioxygenase[Frankiasp.CcI3]	Francci3_0182	214335	215183	41.2246	41.2246	-41.2246	-1.33494	-3.38685e-05	-1.27808	-2.06354	0.0390612	164.307	849	375	387	164.307	164.307	123.082	849	299	304	123.082	123.082
L-threoninealdolase[Frankiasp.CcI3]	Francci3_0183	215782	215087	13.1861	13.1861	13.1861	1.23359	1.54271e-05	1.28846	1.419	0.155898	56.4507	696	107	109	56.4507	56.4507	69.6368	696	135	141	69.6368	69.6368
hypotheticalproteinFrancci3_0184[Frankiasp.CcI3]	Francci3_0184	216353	215799	1.82597	1.82597	-1.82597	-1.01552	3.22938e-06	1.02852	0.216585	0.828532	119.502	555	184	184	119.502	119.502	117.676	555	190	190	117.676	117.676
binding-protein-dependenttransportsystemsinnermembranecomponent[Frankiasp.CcI3]	Francci3_0186	217848	219344	46.8032	46.8032	46.8032	1.3911	5.13564e-05	1.45298	3.13585	0.00171358	119.67	1497	497	497	119.67	119.67	166.473	1497	725	725	166.473	166.473
ABCtransporterrelated[Frankiasp.CcI3]	Francci3_0187	219341	220285	31.8913	31.8913	31.8913	1.30514	3.59619e-05	1.3632	2.39308	0.0167078	104.513	945	274	274	104.513	104.513	136.404	945	375	375	136.404	136.404
2OG-Fe(II)oxygenase[Frankiasp.CcI3]	Francci3_0188	220282	221313	36.7381	36.7381	36.7381	1.28896	4.17115e-05	1.3463	2.52553	0.0115525	127.137	1032	364	364	127.137	127.137	163.876	1032	492	492	163.876	163.876
hypotheticalproteinFrancci3_0189[Frankiasp.CcI3]	Francci3_0189	221592	222524	81.9222	81.9222	81.9222	1.47651	8.83098e-05	1.54219	4.4207	9.8383e-06	171.921	933	445	445	171.921	171.921	253.844	933	689	689	253.844	253.844
Rieske(2Fe-2S)protein[Frankiasp.CcI3]	Francci3_0190	222852	223949	121.968	121.968	-121.968	-1.73649	-0.000108572	-1.66253	-5.26804	1.3789e-07	287.577	1098	876	876	287.577	287.577	165.608	1098	529	529	165.608	165.608
IS630familytransposase[Frankiasp.CcI3]	Francci3_0191	224423	224184	23.8084	23.8084	23.8084	1.17614	2.92557e-05	1.22845	1.76189	0.0780876	135.171	240	90	90	135.171	135.171	158.979	240	111	111	158.979	158.979
N-6DNAmethylase[Frankiasp.CcI3]	Francci3_0192	225565	227316	114.706	114.706	114.706	1.6401	0.000121057	1.71306	5.74887	8.98439e-09	179.199	1752	871	871	179.199	179.199	293.905	1752	1498	1498	293.905	293.905
typeIrestriction-modificationsystemspecificitydeterminant[Frankiasp.CcI3]	Francci3_0193	227306	228556	129.092	129.092	129.092	1.80148	0.000134528	1.88162	6.54162	6.08571e-11	161.067	1251	559	559	161.067	161.067	290.159	1251	1056	1056	290.159	290.159
hypotheticalproteinFrancci3_0194[Frankiasp.CcI3]	Francci3_0194	228556	231681	85.1914	85.1914	85.1914	1.39807	9.33187e-05	1.46026	4.25494	2.09105e-05	214.013	3126	1856	1856	214.013	214.013	299.205	3126	2721	2721	299.205	299.205
secretionproteinHlyD[Frankiasp.CcI3]	Francci3_0196	234961	232703	30.4537	30.4537	30.4537	1.25179	3.52321e-05	1.30747	2.20507	0.027449	120.95	2259	758	758	120.95	120.95	151.403	2259	995	995	151.403	151.403
hypotheticalproteinFrancci3_0197[Frankiasp.CcI3]	Francci3_0197	236012	234954	2.18328	2.18328	-2.18328	-1.03313	7.08473e-07	1.01099	0.063221	0.94959	68.0747	1059	200	200	68.0747	68.0747	65.8914	1059	203	203	65.8914	65.8914
hypotheticalproteinFrancci3_0198[Frankiasp.CcI3]	Francci3_0199	237273	236038	44.1682	44.1682	44.1682	1.36495	4.88062e-05	1.42566	2.97972	0.00288508	121.027	1236	415	415	121.027	121.027	165.195	1236	594	594	165.195	165.195
ABCtransporterrelated[Frankiasp.CcI3]	Francci3_0199	238148	237273	122.138	122.138	122.138	1.66404	0.000128611	1.73806	6.00139	1.95633e-09	183.931	876	447	447	183.931	183.931	306.069	876	780	780	306.069	306.069
secretionproteinHlyD[Frankiasp.CcI3]	Francci3_0200	239610	238141	21.5464	21.5464	21.5464	1.18696	2.61777e-05	1.23976	1.70312	0.0885465	115.248	1470	470	470	115.248	115.248	136.794	1470	585	585	136.794	136.794
tetracyclinrepressor-like[Frankiasp.CcI3]	Francci3_0201	239756	240475	60.5143	60.5143	60.5143	1.25288	6.99658e-05	1.30861	3.11259	0.00185454	239.302	720	478	478	239.302	239.302	299.817	720	628	628	299.817	299.817
hypotheticalproteinFrancci3_0202[Frankiasp.CcI3]	Francci3_0202	240834	240562	12.2084	12.2084	-12.2084	-1.13851	-7.85163e-06	-1.09003	-0.590695	0.554725	100.347	273	76	76	100.347	100.347	88.1382	273	70	70	88.1382	88.1382
NAD-dependentepimerase/dehydratase[Frankiasp.CcI3]	Francci3_0203	240985	241698	50.3948	50.3948	50.3948	1.76787	5.2633e-05	1.84651	4.03346	5.4962e-05	65.6292	714	130	130	65.6292	65.6292	116.024	714	241	241	116.024	116.024
putativeO-methyltransferase[Frankiasp.CcI3]	Francci3_0204	242437	242000	186.566	186.566	186.566	1.49498	0.000200497	1.56148	6.7542	1.43652e-11	376.915	438	458	458	376.915	376.915	563.481	438	718	718	563.481	563.481
hypotheticalproteinFrancci3_0205[Frankiasp.CcI3]	Francci3_0205	244087	242849	1.44294	1.44294	1.44294	1.00714	9.94891e-06	1.05194	0.510116	0.60997	202.193	1239	695	695	202.193	202.193	203.636	1239	734	734	203.636	203.636
hypotheticalproteinFrancci3_0207[Frankiasp.CcI3]	Francci3_0207	246375	245245	74.6585	74.6585	74.6585	1.40181	8.17072e-05	1.46417	3.99513	6.46582e-05	185.805	1131	583	583	185.805	185.805	260.464	1131	857	857	260.464	260.464
XREfamilytranscriptionalregulator[Frankiasp.CcI3]	Francci3_0208	247401	246568	104.484	104.484	104.484	1.54694	0.000111441	1.61576	5.21859	1.80291e-07	191.033	834	442	442	191.033	191.033	295.517	834	717	717	295.517	295.517
NADPH-dependentFMNreductase[Frankiasp.CcI3]	Francci3_0209	247515	248108	133.161	133.161	-133.161	-1.31915	-0.000108571	-1.26297	-3.60565	0.000311369	550.393	594	907	907	550.393	550.393	417.232	594	721	721	417.232	417.232
MarRfamilytranscriptionalregulator[Frankiasp.CcI3]	Francci3_0210	248930	248256	45.9497	45.9497	45.9497	1.15069	5.83189e-05	1.20188	2.35244	0.0186507	304.919	675	571	571	304.919	304.919	350.868	675	689	689	350.868	350.868
methane/phenol/toluenehydroxylase[Frankiasp.CcI3]	Francci3_0211	249173	250768	36.4791	36.4791	36.4791	1.1179	4.91369e-05	1.16763	1.98279	0.0473909	309.414	1596	1370	1370	309.414	309.414	345.893	1596	1606	1606	345.893	345.893
toluene-4-monooxygenasesystemB[Frankiasp.CcI3]	Francci3_0212	250881	251129	43.4159	43.4159	43.4159	1.41084	4.74148e-05	1.4736	3.06825	0.00215314	105.676	249	73	73	105.676	105.676	149.092	249	108	108	149.092	149.092
Rieske(2Fe-2S)protein[Frankiasp.CcI3]	Francci3_0213	251167	251547	11.1117	11.1117	11.1117	1.07434	1.7295e-05	1.12213	1.01448	0.310354	149.48	381	158	158	149.48	149.48	160.592	381	178	178	160.592	160.592
monooxygenasecomponentMmoB/DmpM[Frankiasp.CcI3]	Francci3_0214	251544	251849	129.477	129.477	129.477	1.93149	0.000133979	2.01741	6.85568	7.09544e-12	138.999	306	118	118	138.999	138.999	268.476	306	239	239	268.476	268.476
methane/phenol/toluenehydroxylase[Frankiasp.CcI3]	Francci3_0215	251852	252877	33.1017	33.1017	33.1017	1.19753	3.98175e-05	1.2508	2.14317	0.0320996	167.58	1026	477	477	167.58	167.58	200.682	1026	599	599	200.682	200.682
carbonicanhydrase[Frankiasp.CcI3]	Francci3_0216	252938	253426	228.754	228.754	228.754	1.81238	0.000238225	1.89301	8.74486	0	281.583	489	382	382	281.583	281.583	510.336	489	726	726	510.336	510.336
RNAbindingS1[Frankiasp.CcI3]	Francci3_0217	256295	253701	2.57306	2.57306	-2.57306	-1.01748	3.76436e-06	1.02654	0.225651	0.821473	149.738	2595	1078	1078	149.738	149.738	147.165	2595	1111	1111	147.165	147.165
putativeserine/threoninekinaseanti-sigmafactor[Frankiasp.CcI3]	Francci3_0218	256823	257818	1.60383	1.60383	-1.60383	-1.01109	4.5747e-06	1.03303	0.277082	0.781717	146.209	996	404	404	146.209	146.209	144.605	996	419	419	144.605	144.605
hypotheticalproteinFrancci3_0219[Frankiasp.CcI3]	Francci3_0219	258408	257962	56.4401	56.4401	-56.4401	-1.30968	-4.57899e-05	-1.2539	-2.30529	0.0211506	238.691	447	296	296	238.691	238.691	182.251	447	237	237	182.251	182.251
hypotheticalproteinFrancci3_0220[Frankiasp.CcI3]	Francci3_0220	259407	258715	429.417	429.417	-429.417	-3.57658	-0.0003998	-3.42426	-14.954	0	596.078	693	1146	1146	596.078	596.078	166.661	693	336	336	166.661	166.661
hypotheticalproteinFrancci3_0221[Frankiasp.CcI3]	Francci3_0221	259991	259383	520.438	520.438	-520.438	-2.6262	-0.000479569	-2.51435	-14.5436	0	840.471	609	1420	1420	840.471	840.471	320.033	609	567	567	320.033	320.033
alpha/betahydrolasefold[Frankiasp.CcI3]	Francci3_0222	261099	260173	33.3997	33.3997	-33.3997	-1.20996	-2.49384e-05	-1.15843	-1.37382	0.169496	192.476	927	495	495	192.476	192.476	159.077	927	429	429	159.077	159.077
DegT/DnrJ/EryC1/StrSaminotransferase[Frankiasp.CcI3]	Francci3_0223	262847	263977	204.918	204.918	-204.918	-1.74502	-0.000182545	-1.6707	-6.86264	6.76137e-12	479.97	1131	1506	1506	479.97	479.97	275.052	1131	905	905	275.052	275.052
NAD-dependentepimerase/dehydratase[Frankiasp.CcI3]	Francci3_0224	263974	264957	175.555	175.555	-175.555	-1.8252	-0.000157353	-1.74747	-6.62992	3.35871e-11	388.296	984	1060	1060	388.296	388.296	212.741	984	609	609	212.741	212.741
UDP-N-acetylglucosamine:LPSN-acetylglucosaminetransferase-like[Frankiasp.CcI3]	Francci3_0225	264960	266267	98.56	98.56	-98.56	-1.53273	-8.55775e-05	-1.46745	-4.08357	4.43497e-05	283.569	1308	1029	1029	283.569	283.569	185.009	1308	704	704	185.009	185.009
hypotheticalproteinFrancci3_0226[Frankiasp.CcI3]	Francci3_0226	266320	267414	22.5208	22.5208	-22.5208	-1.13091	-1.40861e-05	-1.08275	-0.759926	0.447299	194.547	1095	591	591	194.547	194.547	172.026	1095	548	548	172.026	172.026
hypotheticalproteinFrancci3_0227[Frankiasp.CcI3]	Francci3_0227	267965	267687	1030.83	1030.83	-1030.83	-2.62463	-0.000949855	-2.51285	-20.4679	2.07612e-14	1665.33	279	1289	1289	1665.33	1665.33	634.5	279	515	515	634.5	634.5
hypotheticalproteinFrancci3_0228[Frankiasp.CcI3]	Francci3_0228	269079	268837	47.9317	47.9317	-47.9317	-1.36435	-3.98657e-05	-1.30624	-2.33478	0.0195551	179.486	243	121	121	179.486	179.486	131.554	243	93	93	131.554	131.554
XREfamilytranscriptionalregulator[Frankiasp.CcI3]	Francci3_0229	269981	269076	126.818	126.818	126.818	1.78511	0.000132297	1.86452	6.44279	1.17301e-10	161.529	906	406	406	161.529	161.529	288.346	906	760	760	288.346	288.346
hypotheticalproteinFrancci3_0230[Frankiasp.CcI3]	Francci3_0230	270516	270794	6.26135	6.26135	6.26135	1.08077	9.46264e-06	1.12885	0.769554	0.441564	77.5173	279	60	60	77.5173	77.5173	83.7787	279	68	68	83.7787	83.7787
oxidoreductaseFAD/NAD(P)-binding[Frankiasp.CcI3]	Francci3_0231	270934	272280	51.4853	51.4853	51.4853	1.40251	5.63369e-05	1.46489	3.3194	0.000902119	127.912	1347	478	478	127.912	127.912	179.398	1347	703	703	179.398	179.398
FMN-binding[Frankiasp.CcI3]	Francci3_0232	272340	272858	26.1865	26.1865	26.1865	1.21669	3.10052e-05	1.27082	1.95666	0.0503877	120.846	519	174	174	120.846	120.846	147.033	519	222	222	147.033	147.033
ApbE-likelipoprotein[Frankiasp.CcI3]	Francci3_0233	272851	273732	0.325648	0.325648	-0.325648	-1.00178	7.41095e-06	1.04263	0.399758	0.689335	183.497	882	449	449	183.497	183.497	183.172	882	470	470	183.172	183.172
twocomponenttranscriptionalregulator[Frankiasp.CcI3]	Francci3_0234	273729	274457	24.7973	24.7973	24.7973	1.14009	3.19976e-05	1.1908	1.69809	0.0894916	177.014	729	358	358	177.014	177.014	201.811	729	428	428	201.811	201.811
periplasmicsensorsignaltransductionhistidinekinase[Frankiasp.CcI3]	Francci3_0235	274454	275956	18.534	18.534	18.534	1.17931	2.2696e-05	1.23177	1.56189	0.118313	103.364	1503	431	431	103.364	103.364	121.898	1503	533	533	121.898	121.898
HemKfamilymodificationmethylase[Frankiasp.CcI3]	Francci3_0236	276160	277170	24.2599	24.2599	24.2599	1.16843	3.00762e-05	1.2204	1.75778	0.0787849	144.04	1011	404	404	144.04	144.04	168.3	1011	495	495	168.3	168.3
tyrosinase[Frankiasp.CcI3]	Francci3_0237	278336	277305	90.9696	90.9696	90.9696	1.33434	0.000101484	1.3937	4.15957	3.18841e-05	272.088	1032	779	779	272.088	272.088	363.058	1032	1090	1090	363.058	363.058
hypotheticalproteinFrancci3_0238[Frankiasp.CcI3]	Francci3_0238	278742	278338	146.785	146.785	146.785	1.57067	0.000156088	1.64054	6.27034	3.60251e-10	257.214	405	289	289	257.214	257.214	403.999	405	476	476	403.999	403.999
hypotheticalproteinFrancci3_0239[Frankiasp.CcI3]	Francci3_0239	278917	279081	57.7806	57.7806	57.7806	2.01728	5.95693e-05	2.10702	4.69985	2.60349e-06	56.7991	165	26	26	56.7991	56.7991	114.58	165	55	55	114.58	114.58
TetRfamilytranscriptionalregulator[Frankiasp.CcI3]	Francci3_0240	280028	279183	14.0765	14.0765	14.0765	1.08301	2.10756e-05	1.13119	1.15827	0.246752	169.576	846	398	398	169.576	169.576	183.653	846	452	452	183.653	183.653
ABCtransporterrelated[Frankiasp.CcI3]	Francci3_0241	280096	280632	0.0660334	0.0660334	-0.0660334	-1.00034	8.13826e-06	1.04413	0.426068	0.670059	194.659	537	290	290	194.659	194.659	194.593	537	304	304	194.593	194.593
heatshockprotein90[Frankiasp.CcI3]	Francci3_0243	281268	283220	30.3878	30.3878	-30.3878	-1.1389	-1.95691e-05	-1.0904	-0.934433	0.350081	249.163	1953	1350	1350	249.163	249.163	218.775	1953	1243	1243	218.775	218.775
putativesigmafactor[Frankiasp.CcI3]	Francci3_0244	284636	283431	3.79982	3.79982	3.79982	1.02991	9.11335e-06	1.07573	0.586194	0.557745	127.026	1206	425	425	127.026	127.026	130.826	1206	459	459	130.826	130.826
hypotheticalproteinFrancci3_0245[Frankiasp.CcI3]	Francci3_0245	284992	284585	322.202	322.202	-322.202	-2.20643	-0.000293995	-2.11246	-10.3783	0	589.274	408	667	667	589.274	589.274	267.072	408	317	317	267.072	267.072
Rv0623-liketranscriptionfactor[Frankiasp.CcI3]	Francci3_0246	285155	285424	53.6252	53.6252	-53.6252	-1.3167	-4.36679e-05	-1.26063	-2.27736	0.0227646	222.948	270	167	167	222.948	222.948	169.323	270	133	133	169.323	169.323
hypotheticalproteinFrancci3_0247[Frankiasp.CcI3]	Francci3_0247	285556	286281	12.9824	12.9824	12.9824	1.04971	2.38525e-05	1.09641	1.06492	0.286913	261.157	726	526	526	261.157	261.157	274.139	726	579	579	274.139	274.139
transposase[Frankiasp.CcI3]	Francci3_0248	287126	286491	47.821	47.821	47.821	1.30351	5.39603e-05	1.3615	2.92563	0.00343758	157.558	636	278	278	157.558	157.558	205.379	636	380	380	205.379	205.379
ABCtransporterrelated[Frankiasp.CcI3]	Francci3_0249	288355	287447	28.5878	28.5878	28.5878	1.28272	3.25499e-05	1.33978	2.21287	0.0269065	101.118	909	255	255	101.118	101.118	129.706	909	343	343	129.706	129.706
binding-protein-dependenttransportsystemsinnermembranecomponent[Frankiasp.CcI3]	Francci3_0250	289170	288328	71.8619	71.8619	71.8619	1.59387	7.62092e-05	1.66477	4.44307	8.86841e-06	121.007	843	283	283	121.007	121.007	192.869	843	473	473	192.869	192.869
putativesulfonatebindingproteinprecursor[Frankiasp.CcI3]	Francci3_0251	290253	289213	89.0248	89.0248	89.0248	1.53452	9.51117e-05	1.60278	4.78167	1.73847e-06	166.551	1041	481	481	166.551	166.551	255.575	1041	774	774	255.575	255.575
taurinedioxygenase[Frankiasp.CcI3]	Francci3_0252	291369	290443	73.0436	73.0436	73.0436	1.48043	7.86862e-05	1.54629	4.18526	2.84846e-05	152.037	927	391	391	152.037	152.037	225.08	927	607	607	225.08	225.08
ROK[Frankiasp.CcI3]	Francci3_0253	293080	291680	13.4236	13.4236	13.4236	1.10034	1.89214e-05	1.14928	1.16587	0.243666	133.788	1401	520	520	133.788	133.788	147.212	1401	600	600	147.212	147.212
peptidaseM48,Ste24p[Frankiasp.CcI3]	Francci3_0254	294774	293551	14.2686	14.2686	-14.2686	-1.11521	-8.29854e-06	-1.06772	-0.52958	0.596403	138.116	1224	469	469	138.116	138.116	123.847	1224	441	441	123.847	123.847
CopYfamilytranscriptionalregulator[Frankiasp.CcI3]	Francci3_0255	295345	294788	537.749	537.749	-537.749	-3.19332	-0.000499124	-3.05732	-16.0813	0	782.925	558	1212	1212	782.925	782.925	245.176	558	398	398	245.176	245.176
cytochromebdubiquinoloxidase,subunitI[Frankiasp.CcI3]	Francci3_0256	295942	297609	39.9085	39.9085	39.9085	1.38474	4.38621e-05	1.44634	2.8805	0.00397039	103.728	1668	480	480	103.728	103.728	143.637	1668	697	697	143.637	143.637
cytochromebdubiquinoloxidase,subunitII[Frankiasp.CcI3]	Francci3_0257	297609	298601	97.0034	97.0034	97.0034	1.50421	0.000104096	1.57112	4.8987	9.64731e-07	192.388	993	530	530	192.388	192.388	289.392	993	836	836	289.392	289.392
abortiveinfectionprotein[Frankiasp.CcI3]	Francci3_0258	298708	299526	48.4333	48.4333	48.4333	1.5048	5.19697e-05	1.57174	3.46257	0.000535042	95.9454	819	218	218	95.9454	95.9454	144.379	819	344	344	144.379	144.379
CHAD[Frankiasp.CcI3]	Francci3_0259	299713	301281	43.5471	43.5471	-43.5471	-1.22184	-3.29834e-05	-1.16981	-1.63136	0.102815	239.844	1569	1044	1044	239.844	239.844	196.297	1569	896	896	196.297	196.297
cold-shockDNA-bindingproteinfamilyprotein[Frankiasp.CcI3]	Francci3_0260	301688	301891	3902.86	3902.86	-3902.86	-3.45105	-0.00363041	-3.30407	-44.6146	0	5495.18	204	3110	3110	5495.18	5495.18	1592.32	204	945	945	1592.32	1592.32
aspartatesemialdehydedehydrogenase[Frankiasp.CcI3]	Francci3_0261	303180	302101	6.28727	6.28727	6.28727	1.03941	1.29448e-05	1.08565	0.74126	0.458536	159.535	1080	478	478	159.535	159.535	165.822	1080	521	521	165.822	165.822
aspartatekinase[Frankiasp.CcI3]	Francci3_0262	304576	303308	9.71371	9.71371	9.71371	1.04871	1.80154e-05	1.09537	0.920673	0.357221	199.401	1269	702	702	199.401	199.401	209.115	1269	772	772	209.115	209.115
stressprotein[Frankiasp.CcI3]	Francci3_0263	304876	305460	87.8433	87.8433	-87.8433	-1.3215	-7.17068e-05	-1.26522	-2.94104	0.00327108	361.072	585	586	586	361.072	361.072	273.228	585	465	465	273.228	273.228
alcoholdehydrogenaseGroES-likeprotein[Frankiasp.CcI3]	Francci3_0264	305474	306472	3.93015	3.93015	-3.93015	-1.01833	5.31063e-06	1.02568	0.263719	0.791996	218.294	999	605	605	218.294	218.294	214.364	999	623	623	214.364	214.364
hypotheticalproteinFrancci3_0265[Frankiasp.CcI3]	Francci3_0265	307070	306618	34.8544	34.8544	34.8544	1.21161	4.1431e-05	1.26551	2.24217	0.0249501	164.711	453	207	207	164.711	164.711	199.566	453	263	263	199.566	199.566
hypotheticalproteinFrancci3_0266[Frankiasp.CcI3]	Francci3_0266	307181	307453	69.7835	69.7835	69.7835	1.99721	7.20019e-05	2.08606	5.13508	2.82028e-07	69.9786	273	53	53	69.9786	69.9786	139.762	273	111	111	139.762	139.762
hypotheticalproteinFrancci3_0267[Frankiasp.CcI3]	Francci3_0267	307671	308285	3.6762	3.6762	-3.6762	-1.01669	5.79788e-06	1.02733	0.28418	0.776273	223.893	615	382	382	223.893	223.893	220.217	615	394	394	220.217	220.217
recombinationproteinRecR[Frankiasp.CcI3]	Francci3_0268	308992	308393	45.9748	45.9748	45.9748	1.20967	5.47345e-05	1.26348	2.56847	0.0102149	219.277	600	365	365	219.277	219.277	265.252	600	463	463	265.252	265.252
hypotheticalproteinFrancci3_0269[Frankiasp.CcI3]	Francci3_0269	309484	309008	2.37003	2.37003	2.37003	1.02273	6.74004e-06	1.06822	0.479327	0.631706	104.283	477	138	138	104.283	104.283	106.653	477	148	148	106.653	106.653
DNApolymeraseIIIsubunitsgammaandtau[Frankiasp.CcI3]	Francci3_0270	311981	309543	2.65384	2.65384	2.65384	1.02174	7.77062e-06	1.06719	0.510894	0.609425	122.073	2439	826	826	122.073	122.073	124.727	2439	885	885	124.727	124.727
hypotheticalproteinFrancci3_0272[Frankiasp.CcI3]	Francci3_0272	314527	313871	61.1073	61.1073	61.1073	2.04093	6.29415e-05	2.13172	4.86563	1.14092e-06	58.7043	657	107	107	58.7043	58.7043	119.812	657	229	229	119.812	119.812
hypotheticalproteinFrancci3_0273[Frankiasp.CcI3]	Francci3_0273	314734	315207	160.76	160.76	160.76	1.67111	0.000169172	1.74545	6.90845	4.9003e-12	239.543	474	315	315	239.543	239.543	400.304	474	552	552	400.304	400.304
hypotheticalproteinFrancci3_0274[Frankiasp.CcI3]	Francci3_0274	315627	316211	57.8873	57.8873	57.8873	1.48178	6.23448e-05	1.5477	3.72912	0.000192149	120.152	585	195	195	120.152	120.152	178.039	585	303	303	178.039	178.039
hypotheticalproteinFrancci3_0275[Frankiasp.CcI3]	Francci3_0275	316297	317343	57.3692	57.3692	57.3692	1.4208	6.25141e-05	1.48401	3.55431	0.000378978	136.333	1047	396	396	136.333	136.333	193.702	1047	590	590	193.702	193.702
WD-40repeat-containingprotein[Frankiasp.CcI3]	Francci3_0276	320365	317381	55.4774	55.4774	55.4774	1.39033	6.08863e-05	1.45218	3.41198	0.000644928	142.129	2985	1177	1177	142.129	142.129	197.607	2985	1716	1716	197.607	197.607
transposaseIS66[Frankiasp.CcI3]	Francci3_0277	322440	320800	1.1314	1.1314	1.1314	1.06961	1.80457e-06	1.11719	0.321343	0.74795	16.2545	1641	0	74	16.2545	16.2545	17.3859	1641	0	83	17.3859	17.3859
hypotheticalproteinFrancci3_0278[Frankiasp.CcI3]	Francci3_0278	322805	323263	7.58441	7.58441	-7.58441	-1.08301	-3.33497e-06	-1.03689	-0.24969	0.802827	98.9486	459	126	126	98.9486	98.9486	91.3642	459	122	122	91.3642	91.3642
pyridoxal-dependentdecarboxylase[Frankiasp.CcI3]	Francci3_0279	323798	325183	17.7894	17.7894	-17.7894	-1.11314	-1.02269e-05	-1.06573	-0.579509	0.562246	175.026	1386	673	673	175.026	175.026	157.237	1386	634	634	157.237	157.237
tRNA-adenosinedeaminase[Frankiasp.CcI3]	Francci3_0280	326046	325516	3.6164	3.6164	-3.6164	-1.03536	8.84303e-07	1.00881	0.0633037	0.949525	105.897	531	156	156	105.897	105.897	102.28	531	158	158	102.28	102.28
hypotheticalproteinFrancci3_0281[Frankiasp.CcI3]	Francci3_0281	326580	326089	58.5808	58.5808	-58.5808	-1.27856	-4.66361e-05	-1.22411	-2.20064	0.0277616	268.876	492	367	367	268.876	268.876	210.296	492	301	301	210.296	210.296
Murligase[Frankiasp.CcI3]	Francci3_0282	327001	328251	22.5011	22.5011	-22.5011	-1.11834	-1.3304e-05	-1.07071	-0.684715	0.493524	212.643	1251	738	738	212.643	212.643	190.142	1251	692	692	190.142	190.142
CobB/CobQ-likeglutamineamidotransferase[Frankiasp.CcI3]	Francci3_0283	328333	329076	7.01436	7.01436	-7.01436	-1.03615	1.53245e-06	1.00805	0.079633	0.936529	201.061	744	415	415	201.061	201.061	194.046	744	420	420	194.046	194.046
Poly(3-hydroxybutyrate)depolymerase-like[Frankiasp.CcI3]	Francci3_0284	329213	329860	5.49335	5.49335	5.49335	1.03798	1.15309e-05	1.08416	0.693731	0.487851	144.627	648	260	260	144.627	144.627	150.121	648	283	283	150.121	150.121
NLP/P60[Frankiasp.CcI3]	Francci3_0285	331486	330380	42.0497	42.0497	42.0497	1.24551	4.88275e-05	1.30092	2.57172	0.0101194	171.273	1107	526	526	171.273	171.273	213.323	1107	687	687	213.323	213.323
hypotheticalproteinFrancci3_0286[Frankiasp.CcI3]	Francci3_0286	332396	332010	4.05493	4.05493	-4.05493	-1.03332	1.28664e-06	1.0108	0.0844857	0.93267	125.74	387	135	135	125.74	125.74	121.685	387	137	137	121.685	121.685
magnesiumandcobalttransportproteinCorA[Frankiasp.CcI3]	Francci3_0287	333921	332611	55.1346	55.1346	55.1346	1.3518	6.1162e-05	1.41194	3.29064	0.000999607	156.72	1311	570	570	156.72	156.72	211.854	1311	808	808	211.854	211.854
phenazinebiosynthesisPhzC/PhzFprotein[Frankiasp.CcI3]	Francci3_0288	334095	334808	0.278112	0.278112	0.278112	1.002	6.14728e-06	1.04657	0.380164	0.703824	139.336	714	276	276	139.336	139.336	139.614	714	290	290	139.614	139.614
hypotheticalproteinFrancci3_0289[Frankiasp.CcI3]	Francci3_0289	334995	335774	173.949	173.949	-173.949	-1.72029	-0.00015462	-1.64703	-6.23148	4.62057e-10	415.448	780	899	899	415.448	415.448	241.499	780	548	548	241.499	241.499
responseregulatorreceivermodulatedserinephosphatase[Frankiasp.CcI3]	Francci3_0290	336011	337183	27.4268	27.4268	27.4268	1.16437	3.41717e-05	1.21616	1.85731	0.0632676	166.861	1173	543	543	166.861	166.861	194.287	1173	663	663	194.287	194.287
multi-sensorsignaltransductionhistidinekinase[Frankiasp.CcI3]	Francci3_0291	337183	338814	58.626	58.626	58.626	1.31751	6.57938e-05	1.37611	3.28528	0.00101881	184.645	1632	836	836	184.645	184.645	243.271	1632	1155	1155	243.271	243.271
hypotheticalproteinFrancci3_0292[Frankiasp.CcI3]	Francci3_0292	338842	339504	12.049	12.049	-12.049	-1.13205	-7.56953e-06	-1.08383	-0.560531	0.575118	103.298	663	190	190	103.298	103.298	91.249	663	176	176	91.249	91.249
hypotheticalproteinFrancci3_0293[Frankiasp.CcI3]	Francci3_0293	340903	339572	53.2817	53.2817	53.2817	1.37503	5.87112e-05	1.4362	3.30134	0.000962245	142.071	1332	525	525	142.071	142.071	195.353	1332	757	757	195.353	195.353
interferon-inducedtransmembraneprotein[Frankiasp.CcI3]	Francci3_0294	341387	341953	8.33984	8.33984	-8.33984	-1.0422	4.27939e-07	1.00219	0.0220022	0.982446	205.975	567	324	324	205.975	205.975	197.635	567	326	326	197.635	197.635
heatshockproteinDnaJ-like[Frankiasp.CcI3]	Francci3_0295	343178	342024	36.9914	36.9914	36.9914	1.23333	4.32854e-05	1.28819	2.37606	0.0174985	158.538	1155	508	508	158.538	158.538	195.529	1155	657	657	195.529	195.529
insertionelementhypotheticalprotein[Frankiasp.CcI3]	Francci3_0296	344795	343548	88.4648	88.4648	88.4648	1.40461	9.67529e-05	1.46709	4.35865	1.30866e-05	218.642	1248	341	757	218.642	218.642	307.107	1248	513	1115	307.107	307.107
transposase,IS4[Frankiasp.CcI3]	Francci3_0297	346530	345106	37.4157	37.4157	37.4157	1.20043	4.48912e-05	1.25383	2.28784	0.0221468	186.678	1425	0	738	186.678	186.678	224.094	1425	0	929	224.094	224.094
GCN5-relatedN-acetyltransferase[Frankiasp.CcI3]	Francci3_0298	346650	347126	266.869	266.869	266.869	2.47147	0.000271718	2.58142	11.186	0	181.361	477	240	240	181.361	181.361	448.23	477	622	622	448.23	448.23
hypotheticalproteinFrancci3_0299[Frankiasp.CcI3]	Francci3_0299	348337	347324	157.54	157.54	157.54	2.41139	0.000160595	2.51866	8.50072	2.66454e-15	111.62	1014	314	314	111.62	111.62	269.161	1014	794	794	269.161	269.161
transposase,IS4[Frankiasp.CcI3]	Francci3_0300	349589	348360	0	0	0	1	0	1	0	1	0	1230	0	0	0	0	0	1230	0	0	0	0
XREfamilytranscriptionalregulator[Frankiasp.CcI3]	Francci3_0301	350447	349944	164.108	164.108	164.108	1.9806	0.000169443	2.06871	7.83659	5.77316e-15	167.354	504	234	234	167.354	167.354	331.463	504	486	486	331.463	331.463
ABC-typemultidrugtransportsystemATPasecomponent[Frankiasp.CcI3]	Francci3_0302	350689	350444	8.55803	8.55803	8.55803	1.32448	9.57995e-06	1.3834	1.26367	0.206348	26.3748	246	18	18	26.3748	26.3748	34.9328	246	25	25	34.9328	34.9328
twocomponentLuxRfamilytranscriptionalregulator[Frankiasp.CcI3]	Francci3_0303	351430	350786	24.8387	24.8387	24.8387	1.29241	2.81585e-05	1.3499	2.08419	0.0371425	84.9446	645	152	152	84.9446	84.9446	109.783	645	206	206	109.783	109.783
putativesignaltransductionhistidinekinase[Frankiasp.CcI3]	Francci3_0304	351810	351427	3.91531	3.91531	3.91531	1.07724	6.01052e-06	1.12516	0.604985	0.545189	50.6891	384	54	54	50.6891	50.6891	54.6044	384	61	61	54.6044	54.6044
histidinekinase,dimerisationandphosphoacceptorregion[Frankiasp.CcI3]	Francci3_0305	352739	351807	11.5084	11.5084	-11.5084	-1.08629	-5.28226e-06	-1.04003	-0.327081	0.743606	144.878	933	375	375	144.878	144.878	133.369	933	362	362	133.369	133.369
thymidylatekinase[Frankiasp.CcI3]	Francci3_0306	352958	353596	200.99	200.99	-200.99	-1.77679	-0.000179511	-1.70112	-6.91801	4.58122e-12	459.736	639	815	815	459.736	459.736	258.746	639	481	481	258.746	258.746
fattyaciddesaturase,type2[Frankiasp.CcI3]	Francci3_0307	354617	353679	1093.12	1093.12	-1093.12	-4.2493	-0.00102143	-4.06832	-25.1146	2.95319e-14	1429.54	939	3724	3724	1429.54	1429.54	336.418	939	919	919	336.418	336.418
twocomponenttranscriptionalregulator[Frankiasp.CcI3]	Francci3_0308	354896	355615	17.9895	17.9895	17.9895	1.11407	2.44471e-05	1.16363	1.38296	0.166677	157.699	720	315	315	157.699	157.699	175.689	720	368	368	175.689	175.689
periplasmicsensorsignaltransductionhistidinekinase[Frankiasp.CcI3]	Francci3_0309	355612	357036	19.2244	19.2244	19.2244	1.13058	2.52274e-05	1.18088	1.47129	0.141213	147.218	1425	582	582	147.218	147.218	166.442	1425	690	690	166.442	166.442
hypotheticalproteinFrancci3_0310[Frankiasp.CcI3]	Francci3_0310	358031	357069	110.159	110.159	110.159	1.5638	0.00011724	1.63336	5.41077	6.2755e-08	195.387	963	522	522	195.387	195.387	305.546	963	856	856	305.546	305.546
hypotheticalproteinFrancci3_0311[Frankiasp.CcI3]	Francci3_0311	359449	358220	57.3104	57.3104	57.3104	1.2382	6.68499e-05	1.29328	2.97567	0.0029235	240.597	1230	821	821	240.597	240.597	297.907	1230	1066	1066	297.907	297.907
putativetranscriptionalregulator[Frankiasp.CcI3]	Francci3_0312	361038	359872	38.3228	38.3228	38.3228	1.5539	4.08373e-05	1.62302	3.17309	0.00150828	69.1877	1167	224	224	69.1877	69.1877	107.51	1167	365	365	107.51	107.51
hypotheticalproteinFrancci3_0313[Frankiasp.CcI3]	Francci3_0313	361136	361621	8.29828	8.29828	8.29828	1.06581	1.35251e-05	1.11323	0.865586	0.386717	126.085	486	170	170	126.085	126.085	134.384	486	190	190	134.384	134.384
amidohydrolase2[Frankiasp.CcI3]	Francci3_0314	362797	361643	30.1245	30.1245	-30.1245	-1.17696	-2.13653e-05	-1.12683	-1.14637	0.251643	200.357	1155	642	642	200.357	200.357	170.233	1155	572	572	170.233	170.233
L-glutaminesynthetase[Frankiasp.CcI3]	Francci3_0315	363160	364737	17.1089	17.1089	17.1089	1.10886	2.35528e-05	1.15819	1.33632	0.181446	157.157	1578	688	688	157.157	157.157	174.266	1578	800	800	174.266	174.266
saccharopinedehydrogenase[Frankiasp.CcI3]	Francci3_0316	365949	364762	28.0609	28.0609	-28.0609	-1.25725	-2.19874e-05	-1.2037	-1.44729	0.147816	137.143	1188	452	452	137.143	137.143	109.082	1188	377	377	109.082	109.082
pyruvatecarboxylase[Frankiasp.CcI3]	Francci3_0317	366037	369447	0.341443	0.341443	-0.341443	-1.00245	5.55854e-06	1.04193	0.343426	0.731278	139.913	3411	1324	1324	139.913	139.913	139.572	3411	1385	1385	139.572	139.572
glycosyltransferasefamilyprotein[Frankiasp.CcI3]	Francci3_0318	370813	369431	66.287	66.287	66.287	1.58066	7.0404e-05	1.65098	4.23675	2.26781e-05	114.157	1383	438	438	114.157	114.157	180.444	1383	726	726	180.444	180.444
glycosyltransferasefamilyprotein[Frankiasp.CcI3]	Francci3_0319	373602	371215	29.4316	29.4316	29.4316	1.29145	3.33792e-05	1.3489	2.26644	0.0234243	100.982	2388	669	669	100.982	100.982	130.414	2388	906	906	130.414	130.414
periplasmicsensorsignaltransductionhistidinekinase[Frankiasp.CcI3]	Francci3_0320	375302	373644	18.1925	18.1925	18.1925	1.10388	2.53822e-05	1.15299	1.36587	0.17198	175.122	1659	806	806	175.122	175.122	193.314	1659	933	933	193.314	193.314
twocomponenttranscriptionalregulator[Frankiasp.CcI3]	Francci3_0321	376549	375329	71.4623	71.4623	71.4623	1.41808	7.79176e-05	1.48116	3.95875	7.5343e-05	170.929	1221	579	579	170.929	170.929	242.391	1221	861	861	242.391	242.391
WD-40repeat-containingprotein[Frankiasp.CcI3]	Francci3_0322	379731	377113	41.7667	41.7667	-41.7667	-1.18808	-3.02103e-05	-1.13748	-1.41563	0.156883	263.839	2619	1917	1917	263.839	263.839	222.072	2619	1692	1692	222.072	222.072
hypotheticalproteinFrancci3_0323[Frankiasp.CcI3]	Francci3_0323	380425	379820	3.71551	3.71551	3.71551	1.0244	1.00938e-05	1.06997	0.593818	0.552634	152.272	606	256	256	152.272	152.272	155.987	606	275	275	155.987	155.987
responseregulatorreceiverprotein[Frankiasp.CcI3]	Francci3_0324	381302	380496	12.2269	12.2269	12.2269	1.18249	1.49225e-05	1.2351	1.27458	0.202458	66.9992	807	150	150	66.9992	66.9992	79.2261	807	186	186	79.2261	79.2261
putativesignaltransductionhistidinekinase[Frankiasp.CcI3]	Francci3_0325	382621	381299	26.984	26.984	26.984	1.19157	3.26377e-05	1.24457	1.91869	0.0550231	140.858	1323	517	517	140.858	140.858	167.842	1323	646	646	167.842	167.842
hypotheticalproteinFrancci3_0326[Frankiasp.CcI3]	Francci3_0326	382914	383162	89.9952	89.9952	-89.9952	-1.49016	-7.75226e-05	-1.4267	-3.74493	0.000180441	273.599	249	189	189	273.599	273.599	183.604	249	133	133	183.604	183.604
vonWillebrandfactor,typeA[Frankiasp.CcI3]	Francci3_0327	385166	383199	14.5248	14.5248	14.5248	1.1076	2.00616e-05	1.15687	1.2285	0.219259	134.988	1968	737	737	134.988	134.988	149.512	1968	856	856	149.512	149.512
hypotheticalproteinFrancci3_0328[Frankiasp.CcI3]	Francci3_0328	386140	385457	18.6979	18.6979	-18.6979	-1.16463	-1.29277e-05	-1.11503	-0.851601	0.394436	132.272	684	251	251	132.272	132.272	113.575	684	226	226	113.575	113.575
hypotheticalproteinFrancci3_0329[Frankiasp.CcI3]	Francci3_0329	386532	386182	30.3202	30.3202	30.3202	1.13007	3.9827e-05	1.18033	1.84616	0.0648688	233.115	351	227	227	233.115	233.115	263.435	351	269	269	263.435	263.435
MarRfamilytranscriptionalregulator[Frankiasp.CcI3]	Francci3_0330	387049	386624	88.0818	88.0818	-88.0818	-1.35908	-7.31098e-05	-1.3012	-3.13936	0.00169319	333.379	426	394	394	333.379	333.379	245.297	426	304	304	245.297	245.297
hypotheticalproteinFrancci3_0331[Frankiasp.CcI3]	Francci3_0331	387486	388586	70.4881	70.4881	-70.4881	-1.22135	-5.33589e-05	-1.16933	-2.0724	0.0382278	388.938	1101	1188	1188	388.938	388.938	318.45	1101	1020	1020	318.45	318.45
metallophosphoesterase[Frankiasp.CcI3]	Francci3_0332	388583	389458	15.8188	15.8188	15.8188	1.1273	2.08902e-05	1.17744	1.32709	0.184479	124.267	876	302	302	124.267	124.267	140.085	876	357	357	140.085	140.085
Rieske(2Fe-2S)protein[Frankiasp.CcI3]	Francci3_0333	390369	389473	50.0233	50.0233	-50.0233	-1.34625	-4.13029e-05	-1.28892	-2.31719	0.0204932	194.493	897	484	484	194.493	194.493	144.47	897	377	377	144.47	144.47
hypotheticalproteinFrancci3_0334[Frankiasp.CcI3]	Francci3_0334	390496	390924	153.381	153.381	-153.381	-1.76878	-0.000136903	-1.69345	-6.01676	1.77944e-09	352.894	429	420	420	352.894	352.894	199.513	429	249	249	199.513	199.513
hypotheticalproteinFrancci3_0335[Frankiasp.CcI3]	Francci3_0335	391006	391272	27.0042	27.0042	-27.0042	-1.13891	-1.73908e-05	-1.09041	-0.88093	0.378356	221.403	267	164	164	221.403	221.403	194.399	267	151	151	194.399	194.399
hypotheticalproteinFrancci3_0336[Frankiasp.CcI3]	Francci3_0336	391282	391533	310.085	310.085	-310.085	-2.07738	-0.000281641	-1.98891	-9.77609	0	597.899	252	418	418	597.899	597.899	287.813	252	211	211	287.813	287.813
hypotheticalproteinFrancci3_0337[Frankiasp.CcI3]	Francci3_0337	391791	391561	169.913	169.913	-169.913	-1.8991	-0.000153009	-1.81822	-6.75235	1.45467e-11	358.895	231	230	230	358.895	358.895	188.982	231	127	127	188.982	188.982
L-asparaginaseII[Frankiasp.CcI3]	Francci3_0338	391910	392917	3.75414	3.75414	-3.75414	-1.02491	2.79552e-06	1.0191	0.165279	0.868724	154.481	1008	432	432	154.481	154.481	150.727	1008	442	442	150.727	150.727
heatshockproteinDnaJ-like[Frankiasp.CcI3]	Francci3_0339	393496	392906	34.7914	34.7914	34.7914	1.13745	4.50942e-05	1.18805	2.0026	0.0452201	253.112	591	415	415	253.112	253.112	287.903	591	495	495	287.903	287.903
L-carnitinedehydratase/bileacid-inducibleproteinF[Frankiasp.CcI3]	Francci3_0340	393749	395140	40.5266	40.5266	40.5266	1.34779	4.50131e-05	1.40774	2.81091	0.00494011	116.527	1392	450	450	116.527	116.527	157.053	1392	636	636	157.053	157.053
extracellularligand-bindingreceptor[Frankiasp.CcI3]	Francci3_0341	395347	396516	171.253	171.253	-171.253	-1.73321	-0.0001524	-1.65939	-6.23062	4.6459e-10	404.819	1170	1314	1314	404.819	404.819	233.566	1170	795	795	233.566	233.566
inner-membranetranslocator[Frankiasp.CcI3]	Francci3_0342	396589	397521	20.4995	20.4995	-20.4995	-1.13538	-1.30395e-05	-1.08702	-0.749004	0.453855	171.921	933	445	445	171.921	171.921	151.422	933	411	411	151.422	151.422
inner-membranetranslocator[Frankiasp.CcI3]	Francci3_0343	397518	398930	12.9612	12.9612	-12.9612	-1.07309	-4.8054e-06	-1.02738	-0.258866	0.795739	190.304	1413	746	746	190.304	190.304	177.343	1413	729	729	177.343	177.343
ABCtransporterrelated[Frankiasp.CcI3]	Francci3_0344	398927	399937	13.5339	13.5339	13.5339	1.11399	1.83957e-05	1.16355	1.19933	0.230398	118.726	1011	333	333	118.726	118.726	132.26	1011	389	389	132.26	132.26
ABCtransporterrelated[Frankiasp.CcI3]	Francci3_0345	399937	400665	14.8853	14.8853	14.8853	1.07943	2.2627e-05	1.12745	1.18396	0.236431	187.397	729	379	379	187.397	187.397	202.283	729	429	429	202.283	202.283
FAD-linkedoxidoreductase[Frankiasp.CcI3]	Francci3_0346	402156	400735	8.83146	8.83146	-8.83146	-1.05494	-1.59227e-06	-1.01001	-0.0904894	0.927898	169.581	1422	669	669	169.581	169.581	160.75	1422	665	665	160.75	160.75
acyltransferase3[Frankiasp.CcI3]	Francci3_0347	403551	402259	148.205	148.205	148.205	1.67125	0.000155958	1.74559	6.63354	3.27747e-11	220.789	1293	792	792	220.789	220.789	368.994	1293	1388	1388	368.994	368.994
short-chaindehydrogenase/reductaseSDR[Frankiasp.CcI3]	Francci3_0348	404537	403695	17.2535	17.2535	17.2535	1.13361	2.25149e-05	1.18404	1.40103	0.161205	129.131	843	302	302	129.131	129.131	146.385	843	359	359	146.385	146.385
ATPase,E1-E2type[Frankiasp.CcI3]	Francci3_0349	409643	405078	25.3928	25.3928	25.3928	1.26649	2.91426e-05	1.32283	2.04826	0.040535	95.2847	4566	1207	1207	95.2847	95.2847	120.678	4566	1603	1603	120.678	120.678
hypotheticalproteinFrancci3_0350[Frankiasp.CcI3]	Francci3_0350	410965	409769	45.9782	45.9782	45.9782	1.37331	5.06873e-05	1.4344	3.06221	0.00219712	123.163	1197	409	409	123.163	123.163	169.141	1197	589	589	169.141	169.141
short-chaindehydrogenase/reductaseSDR[Frankiasp.CcI3]	Francci3_0351	411299	412174	15.226	15.226	15.226	1.07757	2.33383e-05	1.12551	1.19378	0.232565	196.275	876	475	477	196.275	196.275	211.502	876	530	539	211.502	211.502
luciferase-like[Frankiasp.CcI3]	Francci3_0352	413129	412062	311.438	311.438	-311.438	-2.81206	-0.000287809	-2.6923	-11.6149	0	483.307	1068	1420	1432	483.307	483.307	171.87	1068	530	534	171.87	171.87
hypotheticalproteinFrancci3_0353[Frankiasp.CcI3]	Francci3_0353	413775	413197	86.6947	86.6947	-86.6947	-1.44386	-7.3902e-05	-1.38237	-3.49395	0.000475927	282.014	579	453	453	282.014	282.014	195.32	579	329	329	195.32	195.32
hypotheticalproteinFrancci3_0354[Frankiasp.CcI3]	Francci3_0354	414957	413881	11.4318	11.4318	11.4318	1.08231	1.71655e-05	1.13045	1.04255	0.297158	138.894	1077	415	415	138.894	138.894	150.326	1077	471	471	150.326	150.326
hypotheticalproteinFrancci3_0355[Frankiasp.CcI3]	Francci3_0355	415578	415093	3.66744	3.66744	-3.66744	-1.02197	3.56002e-06	1.02203	0.200157	0.841358	170.586	486	230	230	170.586	170.586	166.919	486	236	236	166.919	166.919
hypotheticalproteinFrancci3_0356[Frankiasp.CcI3]	Francci3_0356	416725	415826	18.6695	18.6695	18.6695	1.13243	2.44153e-05	1.1828	1.45446	0.145818	140.978	900	352	352	140.978	140.978	159.648	900	418	418	159.648	159.648
OmpA/MotB[Frankiasp.CcI3]	Francci3_0357	417285	416722	23.4523	23.4523	-23.4523	-1.10689	-1.29718e-05	-1.05975	-0.623194	0.533157	242.86	564	380	380	242.86	242.86	219.408	564	360	360	219.408	219.408
methyltransferasetype11[Frankiasp.CcI3]	Francci3_0358	418430	417342	5.28645	5.28645	5.28645	1.03655	1.13269e-05	1.08266	0.681657	0.495456	144.646	1089	437	437	144.646	144.646	149.932	1089	475	475	149.932	149.932
serine/threonineproteinkinase[Frankiasp.CcI3]	Francci3_0359	420382	418487	1.21	1.21	-1.21	-1.00615	7.15121e-06	1.0381	0.371665	0.710142	198.098	1896	1042	1042	198.098	198.098	196.888	1896	1086	1086	196.888	196.888
serine/threonineproteinkinase[Frankiasp.CcI3]	Francci3_0360	422039	420513	21.7568	21.7568	21.7568	1.20995	2.58962e-05	1.26377	1.76747	0.0771491	103.628	1527	439	439	103.628	103.628	125.385	1527	557	557	125.385	125.385
TRAP-typeuncharacterizedtransportsystemperiplasmiccomponent-like[Frankiasp.CcI3]	Francci3_0361	423289	422126	27.6135	27.6135	-27.6135	-1.14866	-1.83325e-05	-1.09974	-0.947849	0.343206	213.362	1164	689	689	213.362	213.362	185.749	1164	629	629	185.749	185.749
hypotheticalproteinFrancci3_0362[Frankiasp.CcI3]	Francci3_0362	425523	423484	48.6437	48.6437	48.6437	1.4019	5.32352e-05	1.46426	3.22491	0.0012601	121.035	2040	685	685	121.035	121.035	169.679	2040	1007	1007	169.679	169.679
hypotheticalproteinFrancci3_0363[Frankiasp.CcI3]	Francci3_0363	426179	425679	29.1917	29.1917	-29.1917	-1.18661	-2.10633e-05	-1.13607	-1.17635	0.239457	185.624	501	258	258	185.624	185.624	156.432	501	228	228	156.432	156.432
hypotheticalproteinFrancci3_0364[Frankiasp.CcI3]	Francci3_0364	426478	426176	76.1702	76.1702	-76.1702	-1.51648	-6.59474e-05	-1.4519	-3.53587	0.000406428	223.649	303	188	188	223.649	223.649	147.479	303	130	130	147.479	147.479
thioesterase[Frankiasp.CcI3]	Francci3_0365	426526	427611	0.430932	0.430932	-0.430932	-1.00365	4.56724e-06	1.04069	0.306716	0.75906	118.492	1086	357	357	118.492	118.492	118.061	1086	373	373	118.061	118.061
hypotheticalproteinFrancci3_0366[Frankiasp.CcI3]	Francci3_0366	427661	427852	15.0081	15.0081	-15.0081	-1.19495	-1.09741e-05	-1.14406	-0.871963	0.383229	91.9913	192	49	49	91.9913	91.9913	76.9832	192	43	43	76.9832	76.9832
short-chaindehydrogenase/reductaseSDR[Frankiasp.CcI3]	Francci3_0367	428657	427896	16.5565	16.5565	16.5565	1.11905	2.22441e-05	1.16883	1.33837	0.180776	139.073	762	294	294	139.073	139.073	155.63	762	345	345	155.63	155.63
diguanylatecyclase[Frankiasp.CcI3]	Francci3_0368	432944	428922	68.5868	68.5868	68.5868	1.37877	7.54999e-05	1.4401	3.75754	0.00017159	181.079	4023	2021	2021	181.079	181.079	249.666	4023	2922	2922	249.666	249.666
acyl-CoAdehydrogenase-like[Frankiasp.CcI3]	Francci3_0369	434264	435949	36.0035	36.0035	36.0035	1.31014	4.0519e-05	1.36841	2.5556	0.0106005	116.09	1686	543	543	116.09	116.09	152.093	1686	746	746	152.093	152.093
hypotheticalproteinFrancci3_0370[Frankiasp.CcI3]	Francci3_0370	436045	437145	2.44079	2.44079	2.44079	1.01796	8.14111e-06	1.06325	0.507834	0.61157	135.867	1101	415	415	135.867	135.867	138.307	1101	443	443	138.307	138.307
hypotheticalproteinFrancci3_0371[Frankiasp.CcI3]	Francci3_0371	437284	438129	112.409	112.409	112.409	1.54964	0.000119851	1.61857	5.42146	5.91131e-08	204.514	846	480	480	204.514	204.514	316.922	846	780	780	316.922	316.922
hypotheticalproteinFrancci3_0372[Frankiasp.CcI3]	Francci3_0372	438669	438337	28.2065	28.2065	28.2065	1.47378	3.04201e-05	1.53934	2.58901	0.00962536	59.5347	333	55	55	59.5347	59.5347	87.7412	333	85	85	87.7412	87.7412
hypotheticalproteinFrancci3_0373[Frankiasp.CcI3]	Francci3_0373	439643	438654	25.5153	25.5153	25.5153	1.21968	3.0143e-05	1.27394	1.93904	0.0524965	116.147	990	319	319	116.147	116.147	141.662	990	408	408	141.662	141.662
cystathioninegamma-lyase[Frankiasp.CcI3]	Francci3_0374	441052	439874	70.8462	70.8462	70.8462	1.48991	7.61988e-05	1.55619	4.14779	3.35707e-05	144.61	1179	473	473	144.61	144.61	215.456	1179	739	739	215.456	215.456
cystathioninebeta-synthase[Frankiasp.CcI3]	Francci3_0375	442479	441091	40.1629	40.1629	40.1629	1.15776	5.04711e-05	1.20927	2.22439	0.0261222	254.577	1389	981	981	254.577	254.577	294.739	1389	1191	1191	294.739	294.739
hypotheticalproteinFrancci3_0376[Frankiasp.CcI3]	Francci3_0376	442980	443384	63.3098	63.3098	63.3098	1.3324	7.06737e-05	1.39167	3.46354	0.000533126	190.463	405	214	214	190.463	190.463	253.773	405	299	299	253.773	253.773
diguanylatecyclase/phosphodiesterase[Frankiasp.CcI3]	Francci3_0377	443682	446747	37.1856	37.1856	37.1856	1.11452	5.04809e-05	1.1641	1.99005	0.0465854	324.716	3066	2762	2762	324.716	324.716	361.901	3066	3228	3228	361.901	361.901
ABCtransporterrelated[Frankiasp.CcI3]	Francci3_0378	446983	448716	47.6349	47.6349	47.6349	1.19653	5.7351e-05	1.24975	2.56744	0.0102453	242.382	1734	1166	1166	242.382	242.382	290.017	1734	1463	1463	290.017	290.017
ABCtransporterrelated[Frankiasp.CcI3]	Francci3_0379	448713	450674	24.3772	24.3772	24.3772	1.10431	3.39704e-05	1.15344	1.58234	0.113572	233.69	1962	1272	1272	233.69	233.69	258.067	1962	1473	1473	258.067	258.067
ABC-typebranched-chainaminoacidtransportsystemsperiplasmiccomponent-like[Frankiasp.CcI3]	Francci3_0380	452109	450781	96.4078	96.4078	96.4078	1.49028	0.000103685	1.55658	4.83987	1.29922e-06	196.637	1329	725	725	196.637	196.637	293.045	1329	1133	1133	293.045	293.045
inner-membranetranslocator[Frankiasp.CcI3]	Francci3_0381	452158	454236	49.9238	49.9238	49.9238	1.25437	5.76724e-05	1.31017	2.83206	0.00462494	196.265	2079	1132	1132	196.265	196.265	246.189	2079	1489	1489	246.189	246.189
ABCtransporterrelated[Frankiasp.CcI3]	Francci3_0382	454233	455849	22.7692	22.7692	22.7692	1.24974	2.63731e-05	1.30533	1.90198	0.0571734	91.1727	1617	409	409	91.1727	91.1727	113.942	1617	536	536	113.942	113.942
thiaminebiosynthesisproteinThiC[Frankiasp.CcI3]	Francci3_0383	456092	458050	81.4643	81.4643	-81.4643	-1.33257	-6.68551e-05	-1.27582	-2.88908	0.00386376	326.416	1959	1774	1774	326.416	326.416	244.951	1959	1396	1396	244.951	244.951
hypotheticalproteinFrancci3_0384[Frankiasp.CcI3]	Francci3_0384	458307	458636	163.368	163.368	-163.368	-1.33729	-0.00013436	-1.28033	-4.12546	3.69999e-05	647.728	330	593	593	647.728	647.728	484.36	330	465	465	484.36	484.36
hypotheticalproteinFrancci3_0385[Frankiasp.CcI3]	Francci3_0385	458676	458921	31.5393	31.5393	-31.5393	-1.29699	-2.54044e-05	-1.24175	-1.68006	0.0929465	137.735	246	94	94	137.735	137.735	106.196	246	76	76	106.196	106.196
hypotheticalproteinFrancci3_0386[Frankiasp.CcI3]	Francci3_0386	459519	459758	50.555	50.555	-50.555	-1.1293	-3.14169e-05	-1.0812	-1.12477	0.260685	441.558	240	294	294	441.558	441.558	391.003	240	273	273	391.003	391.003
hypotheticalproteinFrancci3_0387[Frankiasp.CcI3]	Francci3_0387	459755	460165	77.3763	77.3763	77.3763	1.45244	8.37734e-05	1.51705	4.22523	2.38693e-05	171.019	411	195	195	171.019	171.019	248.395	411	297	297	248.395	248.395
hypotheticalproteinFrancci3_0388[Frankiasp.CcI3]	Francci3_0388	460203	460688	268.705	268.705	268.705	2.589	0.000273018	2.70417	11.4476	8.88178e-16	169.103	486	228	228	169.103	169.103	437.807	486	619	619	437.807	437.807
hypotheticalproteinFrancci3_0389[Frankiasp.CcI3]	Francci3_0389	460759	461151	39.6067	39.6067	39.6067	1.44518	4.29414e-05	1.50947	3.00712	0.00263739	88.9674	393	97	97	88.9674	88.9674	128.574	393	147	147	128.574	128.574
XREfamilytranscriptionalregulator[Frankiasp.CcI3]	Francci3_0390	461148	461462	140.242	140.242	140.242	1.6285	0.000148178	1.70094	6.32011	2.61381e-10	223.139	315	195	195	223.139	223.139	363.381	315	333	333	363.381	363.381
transposase,IS4[Frankiasp.CcI3]	Francci3_0391	461909	463195	273.484	273.484	273.484	1.45207	0.000296115	1.51666	7.94345	3.10862e-15	604.96	1287	4	2160	604.96	604.96	878.444	1287	5	3289	878.444	878.444
transposase,IS4[Frankiasp.CcI3]	Francci3_0392	464364	463192	58.2461	58.2461	58.2461	1.50545	6.24926e-05	1.57242	3.79879	0.000145404	115.235	1173	0	375	115.235	115.235	173.481	1173	0	592	173.481	173.481
recombinase[Frankiasp.CcI3]	Francci3_0393	464656	466224	62.764	62.764	62.764	1.42161	6.83806e-05	1.48484	3.71997	0.000199246	148.869	1569	648	648	148.869	148.869	211.633	1569	966	966	211.633	211.633
cupin4[Frankiasp.CcI3]	Francci3_0394	467350	468570	167.9	167.9	167.9	2.03974	0.000172947	2.13048	8.06318	8.88178e-16	161.482	1221	547	547	161.482	161.482	329.381	1221	1170	1170	329.381	329.381
hypotheticalproteinFrancci3_0395[Frankiasp.CcI3]	Francci3_0395	468675	469370	119.739	119.739	119.739	2.06545	0.000123222	2.15733	6.8572	7.02149e-12	112.383	696	217	217	112.383	112.383	232.123	696	470	470	232.123	232.123
hypotheticalproteinFrancci3_0396[Frankiasp.CcI3]	Francci3_0396	470251	469361	93.3144	93.3144	93.3144	1.46504	0.000100794	1.53021	4.68131	2.85044e-06	200.658	891	496	496	200.658	200.658	293.972	891	762	762	293.972	293.972
hypotheticalproteinFrancci3_0397[Frankiasp.CcI3]	Francci3_0397	470555	470346	237.498	237.498	237.498	1.9744	0.000245283	2.06223	9.41035	0	243.737	210	142	142	243.737	243.737	481.235	210	294	294	481.235	481.235
putativeDNA-bindingprotein[Frankiasp.CcI3]	Francci3_0398	471442	470552	118.752	118.752	118.752	1.52512	0.000127039	1.59296	5.49143	3.98681e-08	226.144	891	559	559	226.144	226.144	344.896	891	894	894	344.896	344.896
hypotheticalproteinFrancci3_0399[Frankiasp.CcI3]	Francci3_0399	471763	472068	8.06125	8.06125	-8.06125	-1.05695	-1.67217e-06	-1.01194	-0.101223	0.919373	149.601	306	127	127	149.601	149.601	141.54	306	126	126	141.54	141.54
putativesignaltransductionhistidinekinase[Frankiasp.CcI3]	Francci3_0400	472130	472741	28.3838	28.3838	28.3838	1.15155	3.59799e-05	1.20277	1.85134	0.0641211	187.296	612	318	318	187.296	187.296	215.679	612	384	384	215.679	215.679
hypotheticalproteinFrancci3_0401[Frankiasp.CcI3]	Francci3_0401	472773	473318	33.8471	33.8471	33.8471	1.13672	4.39259e-05	1.18729	1.97278	0.0485202	247.566	546	375	375	247.566	247.566	281.413	546	447	447	281.413	281.413
transposase,IS4[Frankiasp.CcI3]	Francci3_0402	473885	474535	69.337	69.337	-69.337	-1.33414	-5.69437e-05	-1.27732	-2.67261	0.00752642	276.848	651	270	500	276.848	276.848	207.511	651	206	393	207.511	207.511
hypotheticalproteinFrancci3_0403[Frankiasp.CcI3]	Francci3_0403	474669	475115	42.1216	42.1216	42.1216	1.40809	4.60305e-05	1.47072	3.01565	0.00256429	103.218	447	128	128	103.218	103.218	145.339	447	189	189	145.339	145.339
hypotheticalproteinFrancci3_0404[Frankiasp.CcI3]	Francci3_0404	475165	476595	69.8914	69.8914	69.8914	1.49904	7.50618e-05	1.56572	4.14427	3.40901e-05	140.051	1431	556	556	140.051	140.051	209.943	1431	874	874	209.943	209.943
excisionase/Xis,DNA-binding[Frankiasp.CcI3]	Francci3_0405	476627	476818	52.2619	52.2619	52.2619	1.19884	6.27913e-05	1.25217	2.69803	0.00697519	262.832	192	140	140	262.832	262.832	315.094	192	176	176	315.094	315.094
hypotheticalproteinFrancci3_0406[Frankiasp.CcI3]	Francci3_0406	477179	477478	108.872	108.872	108.872	1.73668	0.00011396	1.81393	5.85311	4.82451e-09	147.787	300	123	123	147.787	147.787	256.658	300	224	224	256.658	256.658
phageintegrase[Frankiasp.CcI3]	Francci3_0407	477885	479396	31.4312	31.4312	31.4312	1.17938	3.84865e-05	1.23184	2.03428	0.0419236	175.221	1512	735	735	175.221	175.221	206.653	1512	909	909	206.653	206.653
majorfacilitatortransporter[Frankiasp.CcI3]	Francci3_0408	480245	481576	31.7308	31.7308	31.7308	1.16751	3.93817e-05	1.21944	2.00751	0.0446958	189.429	1332	700	700	189.429	189.429	221.159	1332	857	857	221.159	221.159
peptidoglycan-bindingLysM[Frankiasp.CcI3]	Francci3_0409	485805	481648	31.2991	31.2991	31.2991	1.18601	3.80626e-05	1.23877	2.04992	0.0403722	168.265	4158	1941	1941	168.265	168.265	199.564	4158	2414	2414	199.564	199.564
hypotheticalproteinFrancci3_0410[Frankiasp.CcI3]	Francci3_0410	486682	486395	5.29303	5.29303	5.29303	1.03133	1.23583e-05	1.0772	0.689018	0.490812	168.964	288	135	135	168.964	168.964	174.257	288	146	146	174.257	174.257
hypotheticalproteinFrancci3_0411[Frankiasp.CcI3]	Francci3_0411	487076	486807	30.3844	30.3844	30.3844	1.26776	3.48485e-05	1.32415	2.24379	0.0248461	113.477	270	85	85	113.477	113.477	143.861	270	113	113	143.861	143.861
celldivisionFtsK/SpoIIIE[Frankiasp.CcI3]	Francci3_0412	491878	487064	63.5306	63.5306	63.5306	1.37835	6.99419e-05	1.43967	3.6151	0.000300229	167.913	4815	2243	2243	167.913	167.913	231.444	4815	3242	3242	231.444	231.444
hypotheticalproteinFrancci3_0413[Frankiasp.CcI3]	Francci3_0413	492498	492091	15.2086	15.2086	15.2086	1.09356	2.19001e-05	1.1422	1.22619	0.220128	162.558	408	184	184	162.558	162.558	177.767	408	211	211	177.767	177.767
putativeryanodinereceptor[Frankiasp.CcI3]	Francci3_0414	492879	492574	138.573	138.573	138.573	2.01412	0.00014288	2.10371	7.27216	3.54827e-13	136.643	306	116	116	136.643	136.643	275.216	306	245	245	275.216	275.216
TrkA-like[Frankiasp.CcI3]	Francci3_0415	494406	492907	60.6047	60.6047	60.6047	1.37698	6.67453e-05	1.43823	3.52677	0.000420669	160.763	1500	669	669	160.763	160.763	221.368	1500	966	966	221.368	221.368
hypotheticalproteinFrancci3_0416[Frankiasp.CcI3]	Francci3_0416	495274	494966	32.6594	32.6594	32.6594	1.24136	3.80201e-05	1.29658	2.25495	0.0241367	135.317	309	116	116	135.317	135.317	167.976	309	151	151	167.976	167.976
hypotheticalproteinFrancci3_0417[Frankiasp.CcI3]	Francci3_0417	495964	495560	16.1596	16.1596	16.1596	1.17801	1.98163e-05	1.23041	1.45558	0.145508	90.7814	405	102	102	90.7814	90.7814	106.941	405	126	126	106.941	106.941
lysyl-tRNAsynthetase[Frankiasp.CcI3]	Francci3_0418	496147	497598	75.0286	75.0286	75.0286	1.22588	8.82412e-05	1.28042	3.35235	0.000801292	332.155	1452	1338	1338	332.155	332.155	407.184	1452	1720	1720	407.184	407.184
integrase[Frankiasp.CcI3]	Francci3_0419	498318	497761	55.6105	55.6105	55.6105	1.16274	6.94296e-05	1.21446	2.63819	0.00833503	341.722	558	529	529	341.722	341.722	397.333	558	645	645	397.333	397.333
PIIuridylyl-transferase[Frankiasp.CcI3]	Francci3_0420	501119	498762	42.8754	42.8754	42.8754	1.29095	4.86368e-05	1.34838	2.73415	0.00625419	147.362	2358	964	964	147.362	147.362	190.237	2358	1305	1305	190.237	190.237
nitrogenregulatoryproteinP-II[Frankiasp.CcI3]	Francci3_0421	501711	501370	13.8389	13.8389	-13.8389	-1.05737	-2.94491e-06	-1.01234	-0.136547	0.891389	255.059	342	242	242	255.059	255.059	241.22	342	240	240	241.22	241.22
ammoniumtransporter[Frankiasp.CcI3]	Francci3_0422	502997	501708	43.41	43.41	-43.41	-1.12314	-2.62691e-05	-1.0753	-0.991876	0.321258	395.942	1290	1417	1417	395.942	395.942	352.532	1290	1323	1323	352.532	352.532
NLP/P60[Frankiasp.CcI3]	Francci3_0423	503262	504641	47.6361	47.6361	47.6361	1.56288	5.07039e-05	1.63241	3.55601	0.000376534	84.6287	1380	324	324	84.6287	84.6287	132.265	1380	531	531	132.265	132.265
irondependentrepressor[Frankiasp.CcI3]	Francci3_0424	505480	504716	59.6148	59.6148	-59.6148	-1.21573	-4.48324e-05	-1.16395	-1.87154	0.0612705	335.954	765	713	713	335.954	335.954	276.339	765	615	615	276.339	276.339
sulphatetransporter[Frankiasp.CcI3]	Francci3_0425	508054	506306	48.62	48.62	48.62	1.29712	5.50072e-05	1.35482	2.93054	0.00338373	163.637	1749	794	794	163.637	163.637	212.257	1749	1080	1080	212.257	212.257
ArsRfamilytranscriptionalregulator[Frankiasp.CcI3]	Francci3_0426	508396	508743	9.76028	9.76028	-9.76028	-1.03177	3.69935e-06	1.01232	0.152957	0.878432	316.952	348	306	306	316.952	316.952	307.192	348	311	311	307.192	307.192
malicenzyme-like[Frankiasp.CcI3]	Francci3_0427	508871	510115	1.05974	1.05974	-1.05974	-1.00399	1.02011e-05	1.04034	0.456493	0.648035	266.94	1245	922	922	266.94	266.94	265.88	1245	963	963	265.88	265.88
3-dehydroquinatedehydratase[Frankiasp.CcI3]	Francci3_0428	511087	510647	82.4847	82.4847	82.4847	1.79461	8.59958e-05	1.87445	5.21507	1.83748e-07	103.805	441	127	127	103.805	103.805	186.289	441	239	239	186.289	186.289
DegT/DnrJ/EryC1/StrSaminotransferase[Frankiasp.CcI3]	Francci3_0429	511412	512578	53.3636	53.3636	53.3636	1.35259	5.91832e-05	1.41276	3.23964	0.00119681	151.348	1167	490	490	151.348	151.348	204.712	1167	695	695	204.712	204.712
oxidoreductase-like[Frankiasp.CcI3]	Francci3_0430	512575	513705	32.1764	32.1764	32.1764	1.37392	3.54659e-05	1.43504	2.56298	0.0103779	86.0504	1131	270	270	86.0504	86.0504	118.227	1131	389	389	118.227	118.227
3-amino-5-hydroxybenoicacidsynthesisrelated[Frankiasp.CcI3]	Francci3_0431	513784	514575	18.8619	18.8619	18.8619	1.13861	2.43993e-05	1.18926	1.47729	0.139598	136.081	792	299	299	136.081	136.081	154.943	792	357	357	154.943	154.943
ROK[Frankiasp.CcI3]	Francci3_0432	515579	514542	17.9811	17.9811	17.9811	1.14225	2.31199e-05	1.19306	1.45118	0.146729	126.403	1038	364	364	126.403	126.403	144.384	1038	436	436	144.384	144.384
shikimatedehydrogenase[Frankiasp.CcI3]	Francci3_0433	516417	515596	24.9494	24.9494	24.9494	1.29633	2.82364e-05	1.354	2.09746	0.0359529	84.194	822	192	192	84.194	84.194	109.143	822	261	261	109.143	109.143
3-dehydroquinatesynthase[Frankiasp.CcI3]	Francci3_0434	517493	516423	31.6219	31.6219	-31.6219	-1.19904	-2.32628e-05	-1.14798	-1.28553	0.198608	190.493	1071	566	566	190.493	190.493	158.871	1071	495	495	158.871	158.871
MarRfamilytranscriptionalregulator[Frankiasp.CcI3]	Francci3_0435	517764	518216	33.828	33.828	33.828	1.32207	3.79003e-05	1.38088	2.50662	0.0121891	105.033	453	132	132	105.033	105.033	138.861	453	183	183	138.861	138.861
glyoxalase/bleomycinresistanceprotein/dioxygenase[Frankiasp.CcI3]	Francci3_0436	519065	518619	7.11033	7.11033	7.11033	1.04899	1.3153e-05	1.09565	0.787771	0.430831	145.15	447	180	180	145.15	145.15	152.26	447	198	198	152.26	152.26
FADdependentoxidoreductase[Frankiasp.CcI3]	Francci3_0437	521033	519384	23.4629	23.4629	-23.4629	-1.11504	-1.36332e-05	-1.06755	-0.67802	0.497759	227.415	1650	1041	1041	227.415	227.415	203.952	1650	979	979	203.952	203.952
selenocysteinesynthase[Frankiasp.CcI3]	Francci3_0439	523197	521590	32.1661	32.1661	32.1661	1.13811	4.16447e-05	1.18873	1.92765	0.0538982	232.906	1608	1039	1039	232.906	232.906	265.072	1608	1240	1240	265.072	265.072
hypotheticalproteinFrancci3_0440[Frankiasp.CcI3]	Francci3_0440	523719	523219	23.7406	23.7406	23.7406	1.29727	2.68576e-05	1.35498	2.04802	0.0405581	79.8614	501	111	111	79.8614	79.8614	103.602	501	151	151	103.602	103.602
anti-sigma-factorantagonistdomain-containingprotein[Frankiasp.CcI3]	Francci3_0441	524017	524364	1026.39	1026.39	-1026.39	-2.46355	-0.000942837	-2.35863	-19.7697	0	1727.7	348	1668	1668	1727.7	1727.7	701.307	348	710	710	701.307	701.307
GCN5-relatedN-acetyltransferase[Frankiasp.CcI3]	Francci3_0442	525428	524394	147.675	147.675	-147.675	-1.93611	-0.000133257	-1.85365	-6.39563	1.59885e-10	305.43	1035	877	877	305.43	305.43	157.755	1035	475	475	157.755	157.755
responseregulatorreceiverprotein[Frankiasp.CcI3]	Francci3_0443	526377	525625	55.1828	55.1828	-55.1828	-1.3444	-4.55268e-05	-1.28714	-2.42629	0.0152541	215.412	753	450	450	215.412	215.412	160.229	753	351	351	160.229	160.229
hypotheticalproteinFrancci3_0444[Frankiasp.CcI3]	Francci3_0444	526433	527296	94.2715	94.2715	94.2715	1.43877	0.000102339	1.50277	4.61808	3.87314e-06	214.855	864	515	515	214.855	214.855	309.126	864	777	777	309.126	309.126
thiamineS[Frankiasp.CcI3]	Francci3_0445	527293	527586	27.4812	27.4812	27.4812	1.19836	3.30321e-05	1.25167	1.95501	0.0505819	138.542	294	113	113	138.542	138.542	166.024	294	142	142	166.024	166.024
putativeintegralmembraneprotein[Frankiasp.CcI3]	Francci3_0446	527837	528682	7.90151	7.90151	7.90151	1.08546	1.17152e-05	1.13375	0.871408	0.383531	92.4573	846	217	217	92.4573	92.4573	100.359	846	247	247	100.359	100.359
thioredoxin-related[Frankiasp.CcI3]	Francci3_0447	528774	529214	1403.88	1403.88	-1403.88	-2.47632	-0.00128994	-2.37085	-23.1902	0	2354.81	441	2881	2881	2354.81	2354.81	950.933	441	1220	1220	950.933	950.933
hypotheticalproteinFrancci3_0448[Frankiasp.CcI3]	Francci3_0448	529425	529844	189.875	189.875	-189.875	-1.50655	-0.000164088	-1.44239	-5.53014	3.19982e-08	564.714	420	658	658	564.714	564.714	374.839	420	458	458	374.839	374.839
rhodanese-likeprotein[Frankiasp.CcI3]	Francci3_0449	529841	530674	1292.77	1292.77	-1292.77	-3.19958	-0.00119998	-3.06331	-24.9611	2.57572e-14	1880.51	834	4351	4351	1880.51	1880.51	587.736	834	1426	1426	587.736	587.736
hypotheticalproteinFrancci3_0450[Frankiasp.CcI3]	Francci3_0450	530678	530977	859.538	859.538	-859.538	-3.41989	-0.000799346	-3.27424	-20.844	1.11022e-14	1214.74	300	1011	1011	1214.74	1214.74	355.197	300	310	310	355.197	355.197
hypotheticalproteinFrancci3_0451[Frankiasp.CcI3]	Francci3_0451	531359	531066	79.5646	79.5646	-79.5646	-1.81014	-7.12394e-05	-1.73305	-4.42922	9.45743e-06	177.776	294	145	145	177.776	177.776	98.2111	294	84	84	98.2111	98.2111
hypotheticalproteinFrancci3_0452[Frankiasp.CcI3]	Francci3_0452	532090	531524	66.6662	66.6662	-66.6662	-1.36778	-5.55194e-05	-1.30953	-2.76811	0.00563828	247.932	567	390	390	247.932	247.932	181.266	567	299	299	181.266	181.266
hypotheticalproteinFrancci3_0453[Frankiasp.CcI3]	Francci3_0453	532188	532087	37.6332	37.6332	-37.6332	-1.79765	-3.36649e-05	-1.72109	-3.02648	0.00247421	84.8131	102	24	24	84.8131	84.8131	47.1799	102	14	14	47.1799	47.1799
hypotheticalproteinFrancci3_0454[Frankiasp.CcI3]	Francci3_0454	532641	533030	17.7295	17.7295	17.7295	1.15853	2.22569e-05	1.21007	1.47961	0.138978	111.834	390	121	121	111.834	111.834	129.563	390	147	147	129.563	129.563
hypotheticalproteinFrancci3_0455[Frankiasp.CcI3]	Francci3_0455	533668	533174	73.9634	73.9634	73.9634	1.65955	7.7915e-05	1.73338	4.66001	3.16197e-06	112.142	495	154	154	112.142	112.142	186.105	495	268	268	186.105	186.105
glycosyltransferase,group1[Frankiasp.CcI3]	Francci3_0456	535032	533725	26.949	26.949	-26.949	-1.11952	-1.60286e-05	-1.07184	-0.757347	0.448842	252.429	1308	916	916	252.429	252.429	225.48	1308	858	858	225.48	225.48
hypotheticalproteinFrancci3_0457[Frankiasp.CcI3]	Francci3_0457	535227	536354	8.43995	8.43995	8.43995	1.10439	1.17587e-05	1.15352	0.93112	0.351792	80.8469	1128	237	253	80.8469	80.8469	89.2868	1128	282	293	89.2868	89.2868
aldo/ketoreductase[Frankiasp.CcI3]	Francci3_0458	537128	536175	77.061	77.061	-77.061	-1.62172	-6.77829e-05	-1.55265	-3.88386	0.00010281	201.009	954	501	532	201.009	201.009	123.948	954	330	344	123.948	123.948
hypotheticalproteinFrancci3_0459[Frankiasp.CcI3]	Francci3_0459	537773	537246	30.1826	30.1826	30.1826	1.14688	3.85265e-05	1.1979	1.89466	0.0581376	205.487	528	301	301	205.487	205.487	235.67	528	362	362	235.67	235.67
XREfamilytranscriptionalregulator[Frankiasp.CcI3]	Francci3_0460	538920	537943	26.8239	26.8239	-26.8239	-1.12741	-1.65401e-05	-1.07939	-0.807276	0.419508	237.355	978	644	644	237.355	237.355	210.531	978	599	599	210.531	210.531
hypotheticalproteinFrancci3_0461[Frankiasp.CcI3]	Francci3_0461	540600	539161	5.00844	5.00844	-5.00844	-1.04632	-1.87773e-07	-1.00175	-0.013038	0.989598	113.143	1440	452	452	113.143	113.143	108.135	1440	453	453	108.135	108.135
binding-protein-dependenttransportsystemsinnermembranecomponent[Frankiasp.CcI3]	Francci3_0462	540670	541575	23.4608	23.4608	23.4608	1.10961	3.22358e-05	1.15897	1.56695	0.117127	214.045	906	538	538	214.045	214.045	237.506	906	626	626	237.506	237.506
binding-protein-dependenttransportsystemsinnermembranecomponent[Frankiasp.CcI3]	Francci3_0463	541572	542537	74.7768	74.7768	74.7768	1.42638	8.13849e-05	1.48983	4.07516	4.59824e-05	175.377	966	470	470	175.377	175.377	250.154	966	703	703	250.154	250.154
extracellularsolute-bindingprotein[Frankiasp.CcI3]	Francci3_0464	542550	543908	32.0252	32.0252	32.0252	1.23131	3.75248e-05	1.28608	2.20517	0.0274423	138.453	1359	522	522	138.453	138.453	170.478	1359	674	674	170.478	170.478
ABCtransporterrelated[Frankiasp.CcI3]	Francci3_0465	543934	545091	19.6176	19.6176	19.6176	1.14657	2.5053e-05	1.19757	1.52663	0.126853	133.848	1158	430	430	133.848	133.848	153.466	1158	517	517	153.466	153.466
tetratricopeptideTPR_2[Frankiasp.CcI3]	Francci3_0466	545444	546793	16.9707	16.9707	16.9707	1.14478	2.17328e-05	1.19571	1.41574	0.156853	117.215	1350	439	439	117.215	117.215	134.186	1350	527	527	134.186	134.186
glycinecleavageTprotein(aminomethyltransferase)[Frankiasp.CcI3]	Francci3_0467	547979	546822	14.9519	14.9519	-14.9519	-1.1166	-8.76102e-06	-1.06904	-0.549267	0.582822	143.186	1158	460	460	143.186	143.186	128.234	1158	432	432	128.234	128.234
phosphoglyceratemutase[Frankiasp.CcI3]	Francci3_0468	548258	549259	6.75908	6.75908	6.75908	1.01974	2.11211e-05	1.0651	0.829571	0.406782	342.469	1002	952	952	342.469	342.469	349.228	1002	1018	1018	349.228	349.228
phosphateuptakeregulator,PhoU[Frankiasp.CcI3]	Francci3_0469	550124	549477	5.13542	5.13542	5.13542	1.02931	1.24661e-05	1.0751	0.682844	0.494705	175.221	648	315	315	175.221	175.221	180.357	648	340	340	180.357	180.357
histidinekinase[Frankiasp.CcI3]	Francci3_0470	550454	551731	58.3724	58.3724	58.3724	1.25178	6.75318e-05	1.30746	3.053	0.00226568	231.842	1278	822	822	231.842	231.842	290.215	1278	1079	1079	290.215	290.215
twocomponenttranscriptionalregulator[Frankiasp.CcI3]	Francci3_0471	551849	552529	54.5768	54.5768	54.5768	1.15253	6.90846e-05	1.2038	2.57149	0.0101263	357.809	681	676	676	357.809	357.809	412.386	681	817	817	412.386	412.386
Ppx/GppAphosphatase[Frankiasp.CcI3]	Francci3_0472	552691	553626	32.3509	32.3509	32.3509	1.29373	3.66538e-05	1.35128	2.38191	0.017223	110.139	936	286	286	110.139	110.139	142.49	936	388	388	142.49	142.49
xyloseisomerase-like[Frankiasp.CcI3]	Francci3_0473	553898	554824	3.57068	3.57068	3.57068	1.01996	1.10713e-05	1.06533	0.601622	0.547426	178.867	927	460	460	178.867	178.867	182.438	927	492	492	182.438	182.438
UbiE/COQ5methyltransferase[Frankiasp.CcI3]	Francci3_0474	554907	555704	52.6184	52.6184	52.6184	1.52238	5.63125e-05	1.5901	3.64898	0.00026328	100.729	798	223	223	100.729	100.729	153.347	798	356	356	153.347	153.347
acyltransferase3[Frankiasp.CcI3]	Francci3_0475	556103	558244	19.9201	19.9201	19.9201	1.11317	2.71296e-05	1.16269	1.45297	0.146233	176.021	2142	1046	1046	176.021	176.021	195.941	2142	1221	1221	195.941	195.941
pyrroline-5-carboxylatereductase[Frankiasp.CcI3]	Francci3_0476	558339	559142	41.4331	41.4331	-41.4331	-1.13864	-2.66587e-05	-1.09015	-1.08927	0.276036	340.281	804	759	759	340.281	340.281	298.848	804	699	699	298.848	298.848
hypotheticalproteinFrancci3_0477[Frankiasp.CcI3]	Francci3_0477	559239	559337	35.175	35.175	35.175	1.16374	4.38599e-05	1.21551	2.10136	0.0356092	214.817	99	59	59	214.817	214.817	249.992	99	72	72	249.992	249.992
hypotheticalproteinFrancci3_0478[Frankiasp.CcI3]	Francci3_0478	559632	560501	10.5898	10.5898	10.5898	1.05358	1.88077e-05	1.10045	0.964314	0.334888	197.629	870	477	477	197.629	197.629	208.219	870	527	527	208.219	208.219
NAD-dependentepimerase/dehydratase[Frankiasp.CcI3]	Francci3_0479	560805	561869	30.4612	30.4612	30.4612	1.15845	3.8244e-05	1.20998	1.93924	0.0524716	192.243	1065	568	568	192.243	192.243	222.704	1065	690	690	222.704	222.704
phospholipid/glycerolacyltransferase[Frankiasp.CcI3]	Francci3_0480	561965	563074	76.3138	76.3138	76.3138	1.38652	8.38355e-05	1.4482	3.98934	6.62581e-05	197.439	1110	608	608	197.439	197.439	273.753	1110	884	884	273.753	273.753
HADfamilyhydrolase[Frankiasp.CcI3]	Francci3_0481	563987	563100	34.3125	34.3125	34.3125	1.39686	3.7597e-05	1.45899	2.69753	0.00698552	86.4606	888	213	213	86.4606	86.4606	120.773	888	312	312	120.773	120.773
sigma-24[Frankiasp.CcI3]	Francci3_0482	564960	564244	2.17855	2.17855	2.17855	1.02016	6.71087e-06	1.06554	0.469079	0.639013	108.086	717	215	215	108.086	108.086	110.265	717	230	230	110.265	110.265
glutaredoxin2[Frankiasp.CcI3]	Francci3_0483	565223	565534	705.741	705.741	-705.741	-2.4235	-0.000647716	-2.32029	-16.2445	1.16573e-14	1201.52	312	1040	1040	1201.52	1201.52	495.777	312	450	450	495.777	495.777
redox-sensingtranscriptionalrepressorRex[Frankiasp.CcI3]	Francci3_0484	565720	566862	232.514	232.514	-232.514	-1.54911	-0.000202435	-1.48314	-6.36553	1.94617e-10	655.947	1143	2080	2080	655.947	655.947	423.434	1143	1408	1408	423.434	423.434
glutamyl-tRNAreductase[Frankiasp.CcI3]	Francci3_0485	566859	568280	25.9039	25.9039	-25.9039	-1.16461	-1.7909e-05	-1.11501	-1.00227	0.316213	183.27	1422	723	723	183.27	183.27	157.366	1422	651	651	157.366	157.366
porphobilinogendeaminase[Frankiasp.CcI3]	Francci3_0486	568277	569464	45.0907	45.0907	-45.0907	-1.33442	-3.7036e-05	-1.27759	-2.15621	0.0310674	179.924	1188	593	593	179.924	179.924	134.834	1188	466	466	134.834	134.834
uroporphyrinogen-IIIsynthase/uroporphyrinogen-IIIC-methyltransferase[Frankiasp.CcI3]	Francci3_0487	569467	571290	68.4297	68.4297	-68.4297	-1.49136	-5.89601e-05	-1.42784	-3.26945	0.00107756	207.697	1824	1051	1051	207.697	207.697	139.267	1824	739	739	139.267	139.267
delta-aminolevulinicaciddehydratase[Frankiasp.CcI3]	Francci3_0488	571287	572309	59.5126	59.5126	-59.5126	-1.45885	-5.09154e-05	-1.39672	-2.94489	0.00323071	189.213	1023	537	537	189.213	189.213	129.7	1023	386	386	129.7	129.7
heavymetaltransport/detoxificationprotein[Frankiasp.CcI3]	Francci3_0489	572939	573163	955.642	955.642	-955.642	-3.31678	-0.000887979	-3.17552	-21.7434	1.14353e-14	1368.13	225	854	854	1368.13	1368.13	412.487	225	270	270	412.487	412.487
heavymetaltranslocatingP-typeATPase[Frankiasp.CcI3]	Francci3_0490	573277	575829	319.386	319.386	-319.386	-2.96043	-0.000295716	-2.83435	-12.0257	0	482.302	2553	3416	3416	482.302	482.302	162.916	2553	1210	1210	162.916	162.916
methionyl-tRNAsynthetase[Frankiasp.CcI3]	Francci3_0491	577458	575893	38.2858	38.2858	-38.2858	-1.15167	-2.56333e-05	-1.10262	-1.13613	0.255901	290.712	1566	1263	1263	290.712	290.712	252.426	1566	1150	1150	252.426	252.426
hypotheticalproteinFrancci3_0492[Frankiasp.CcI3]	Francci3_0492	578218	578472	30.4673	30.4673	30.4673	1.19418	3.67607e-05	1.2473	2.04639	0.0407176	156.904	255	111	111	156.904	156.904	187.371	255	139	139	187.371	187.371
hypotheticalproteinFrancci3_0494[Frankiasp.CcI3]	Francci3_0494	579355	580176	114.573	114.573	114.573	1.66823	0.0001206	1.74244	5.82406	5.74349e-09	171.458	822	391	391	171.458	171.458	286.031	822	684	684	286.031	286.031
hypotheticalproteinFrancci3_0495[Frankiasp.CcI3]	Francci3_0495	580176	580514	12.134	12.134	12.134	1.04258	2.40162e-05	1.08896	1.02826	0.303825	284.962	339	268	268	284.962	284.962	297.096	339	293	293	297.096	297.096
integrase[Frankiasp.CcI3]	Francci3_0496	580535	582106	51.388	51.388	51.388	1.4038	5.62131e-05	1.46625	3.31968	0.000901206	127.26	1572	555	555	127.26	127.26	178.648	1572	817	817	178.648	178.648
hypotheticalproteinFrancci3_0497[Frankiasp.CcI3]	Francci3_0497	582103	583236	71.6416	71.6416	71.6416	1.6209	7.57542e-05	1.693	4.49948	6.81188e-06	115.384	1134	363	363	115.384	115.384	187.026	1134	617	617	187.026	187.026
hypotheticalproteinFrancci3_0498[Frankiasp.CcI3]	Francci3_0498	583241	584050	81.0946	81.0946	81.0946	1.38691	8.90787e-05	1.4486	4.11374	3.89295e-05	209.598	810	471	471	209.598	209.598	290.693	810	685	685	290.693	290.693
hypotheticalproteinFrancci3_0499[Frankiasp.CcI3]	Francci3_0499	584737	584333	148.398	148.398	148.398	1.3833	0.00016316	1.44484	5.54882	2.87606e-08	387.156	405	435	435	387.156	387.156	535.554	405	631	631	535.554	535.554
hypotheticalproteinFrancci3_0500[Frankiasp.CcI3]	Francci3_0500	585508	584984	25.2962	25.2962	25.2962	1.21421	3.00081e-05	1.26822	1.91676	0.0552681	118.092	525	172	172	118.092	118.092	143.388	525	219	219	143.388	143.388
hypotheticalproteinFrancci3_0501[Frankiasp.CcI3]	Francci3_0501	585568	585921	93.9283	93.9283	-93.9283	-1.23309	-7.20039e-05	-1.18057	-2.47961	0.0131528	496.899	354	488	488	496.899	496.899	402.971	354	415	415	402.971	402.971
putativemethyltransferase[Frankiasp.CcI3]	Francci3_0502	586767	586114	120.331	120.331	120.331	1.50421	0.000129129	1.57113	5.4562	4.8642e-08	238.65	654	433	433	238.65	238.65	358.981	654	683	683	358.981	358.981
MerRfamilytranscriptionalregulator[Frankiasp.CcI3]	Francci3_0503	587063	586881	9.16914	9.16914	9.16914	1.2024	1.09824e-05	1.25588	1.13558	0.256134	45.3032	183	23	23	45.3032	45.3032	54.4723	183	29	29	54.4723	54.4723
transposaseIS66[Frankiasp.CcI3]	Francci3_0505	590040	588307	66.6582	66.6582	66.6582	1.34855	7.402e-05	1.40854	3.60764	0.000308995	191.245	1734	0	920	191.245	191.245	257.903	1734	0	1301	257.903	257.903
hypotheticalproteinFrancci3_0506[Frankiasp.CcI3]	Francci3_0506	591979	591704	44.4949	44.4949	44.4949	1.26411	5.11291e-05	1.32034	2.70406	0.00684987	168.474	276	129	129	168.474	168.474	212.969	276	171	171	212.969	212.969
glutamate-1-semialdehydeaminotransferase[Frankiasp.CcI3]	Francci3_0507	592169	593527	16.1609	16.1609	-16.1609	-1.12382	-9.81026e-06	-1.07596	-0.608615	0.54278	146.675	1359	553	553	146.675	146.675	130.515	1359	516	516	130.515	130.515
phosphoglyceratemutase[Frankiasp.CcI3]	Francci3_0508	593524	594171	36.9985	36.9985	36.9985	1.61586	3.91429e-05	1.68774	3.22503	0.00125958	60.0759	648	108	108	60.0759	60.0759	97.0744	648	183	183	97.0744	97.0744
methyltransferasetype12[Frankiasp.CcI3]	Francci3_0509	594168	595148	3.96413	3.96413	3.96413	1.03572	8.5991e-06	1.0818	0.590941	0.55456	110.966	981	302	302	110.966	110.966	114.93	981	328	328	114.93	114.93
putativesecretedprotein[Frankiasp.CcI3]	Francci3_0510	595361	595990	68.416	68.416	-68.416	-1.33085	-5.61016e-05	-1.27417	-2.63953	0.00830208	275.205	630	481	481	275.205	275.205	206.789	630	379	379	206.789	206.789
cytochromecbiogenesisprotein,transmembraneregion[Frankiasp.CcI3]	Francci3_0511	596025	596960	15.0557	15.0557	-15.0557	-1.08232	-6.55611e-06	-1.03623	-0.347011	0.728583	197.942	936	514	514	197.942	197.942	182.887	936	498	498	182.887	182.887
ResB-like[Frankiasp.CcI3]	Francci3_0512	596957	599071	37.5018	37.5018	37.5018	1.1776	4.60081e-05	1.22998	2.2162	0.0266776	211.16	2115	1239	1239	211.16	211.16	248.662	2115	1530	1530	248.662	248.662
cytochromecassemblyprotein[Frankiasp.CcI3]	Francci3_0513	599071	600264	100.238	100.238	-100.238	-1.59723	-8.78912e-05	-1.5292	-4.34822	1.37245e-05	268.078	1194	888	888	268.078	268.078	167.839	1194	583	583	167.839	167.839
hypotheticalproteinFrancci3_0514[Frankiasp.CcI3]	Francci3_0514	600876	600451	171.715	171.715	-171.715	-1.76275	-0.000153193	-1.68768	-6.34516	2.22191e-10	396.84	426	469	469	396.84	396.84	225.125	426	279	279	225.125	225.125
3-octaprenyl-4hydroxybenzoatedecarboxylase[Frankiasp.CcI3]	Francci3_0515	601191	602714	13.4458	13.4458	-13.4458	-1.05332	-2.11127e-06	-1.00846	-0.0958405	0.923647	265.611	1524	1123	1123	265.611	265.611	252.165	1524	1118	1118	252.165	252.165
prenyltransferase[Frankiasp.CcI3]	Francci3_0516	602790	603749	34.8202	34.8202	34.8202	1.18219	4.251e-05	1.23478	2.15011	0.0315465	191.117	960	509	509	191.117	191.117	225.937	960	631	631	225.937	225.937
3-octaprenyl-4-hydroxybenzoatecarboxy-lyase[Frankiasp.CcI3]	Francci3_0517	603764	604546	30.6781	30.6781	-30.6781	-1.27841	-2.44202e-05	-1.22396	-1.59188	0.111411	140.868	783	306	306	140.868	140.868	110.19	783	251	251	110.19	110.19
hypotheticalproteinFrancci3_0518[Frankiasp.CcI3]	Francci3_0518	604642	605034	1.7946	1.7946	1.7946	1.01063	8.88805e-06	1.05559	0.498378	0.618217	168.763	393	184	184	168.763	168.763	170.558	393	195	195	170.558	170.558
hypotheticalproteinFrancci3_0519[Frankiasp.CcI3]	Francci3_0519	605148	606296	37.2289	37.2289	-37.2289	-1.1419	-2.42131e-05	-1.09326	-1.05506	0.291397	299.595	1149	955	955	299.595	299.595	262.366	1149	877	877	262.366	262.366
hypotheticalproteinFrancci3_0520[Frankiasp.CcI3]	Francci3_0520	606309	606602	32.6519	32.6519	32.6519	1.16043	4.08871e-05	1.21205	2.01409	0.0440004	203.523	294	166	166	203.523	203.523	236.174	294	202	202	236.174	236.174
hypotheticalproteinFrancci3_0521[Frankiasp.CcI3]	Francci3_0521	606602	606916	68.3297	68.3297	-68.3297	-1.27107	-5.41113e-05	-1.21693	-2.33609	0.0194864	320.405	315	280	280	320.405	320.405	252.075	315	231	231	252.075	252.075
hypotheticalproteinFrancci3_0522[Frankiasp.CcI3]	Francci3_0522	606910	607788	25.7671	25.7671	25.7671	1.10871	3.54863e-05	1.15803	1.63957	0.101094	237.023	879	578	578	237.023	237.023	262.79	879	672	672	262.79	262.79
XREfamilytranscriptionalregulator[Frankiasp.CcI3]	Francci3_0523	608815	607820	69.2157	69.2157	-69.2157	-1.38347	-5.79673e-05	-1.32455	-2.88675	0.00389242	249.713	996	690	690	249.713	249.713	180.497	996	523	523	180.497	180.497
responseregulatorreceiverprotein[Frankiasp.CcI3]	Francci3_0524	609331	609876	3.7641	3.7641	3.7641	1.01629	1.34624e-05	1.0615	0.644248	0.519415	231.061	546	350	350	231.061	231.061	234.825	546	373	373	234.825	234.825
ferredoxin--nitritereductase[Frankiasp.CcI3]	Francci3_0525	610351	612060	239.467	239.467	-239.467	-2.22686	-0.000218642	-2.13202	-8.99925	1.9984e-15	434.655	1710	2062	2062	434.655	434.655	195.187	1710	971	971	195.187	195.187
hypotheticalproteinFrancci3_0526[Frankiasp.CcI3]	Francci3_0526	612053	612289	111.485	111.485	-111.485	-1.42942	-9.4678e-05	-1.36854	-3.89421	9.85199e-05	371.102	237	244	244	371.102	371.102	259.617	237	179	179	259.617	259.617
phosphoadenosinephosphosulfatereductase[Frankiasp.CcI3]	Francci3_0527	612391	613062	126.436	126.436	-126.436	-1.64707	-0.000111549	-1.57692	-5.06639	4.05436e-07	321.835	672	600	600	321.835	321.835	195.399	672	382	382	195.399	195.399
uroporphyrinogen-IIIC-methyltransferase[Frankiasp.CcI3]	Francci3_0528	613123	614649	8.31945	8.31945	8.31945	1.095	1.19231e-05	1.14371	0.909171	0.36326	87.5763	1527	371	371	87.5763	87.5763	95.8958	1527	426	426	95.8958	95.8958
cobalamin(vitaminB12)biosynthesisCbiXprotein[Frankiasp.CcI3]	Francci3_0529	615088	614615	7.90424	7.90424	-7.90424	-1.06022	-1.95668e-06	-1.01506	-0.122899	0.902187	139.163	474	183	183	139.163	139.163	131.259	474	181	181	131.259	131.259
FAD-dependentpyridinenucleotide-disulphideoxidoreductase[Frankiasp.CcI3]	Francci3_0530	616156	615191	29.1636	29.1636	29.1636	1.21067	3.46924e-05	1.26452	2.04834	0.0405263	138.436	966	371	371	138.436	138.436	167.599	966	471	471	167.599	167.599
serine/threonineproteinkinase[Frankiasp.CcI3]	Francci3_0531	616702	618540	20.5166	20.5166	20.5166	1.14868	2.6117e-05	1.19978	1.56664	0.117199	137.988	1839	704	704	137.988	137.988	158.505	1839	848	848	158.505	158.505
hypotheticalproteinFrancci3_0532[Frankiasp.CcI3]	Francci3_0532	618583	618843	495.178	495.178	-495.178	-1.93997	-0.000446924	-1.85735	-11.7334	0	1021.98	261	740	740	1021.98	1021.98	526.803	261	400	400	526.803	526.803
hypotheticalproteinFrancci3_0533[Frankiasp.CcI3]	Francci3_0533	619171	620358	55.1947	55.1947	-55.1947	-1.14289	-3.60119e-05	-1.09422	-1.29303	0.196001	441.467	1188	1455	1455	441.467	441.467	386.272	1188	1335	1335	386.272	386.272
adenosinedeaminase[Frankiasp.CcI3]	Francci3_0534	620383	621465	13.9365	13.9365	13.9365	1.11256	1.90085e-05	1.16205	1.21397	0.224757	123.813	1083	372	372	123.813	123.813	137.75	1083	434	434	137.75	137.75
ubiquinone/menaquinonebiosynthesismethyltransferase[Frankiasp.CcI3]	Francci3_0535	621479	622204	26.277	26.277	26.277	1.13198	3.43924e-05	1.18234	1.72428	0.0846579	199.095	726	401	401	199.095	199.095	225.372	726	476	476	225.372	225.372
carboxymethylenebutenolidase[Frankiasp.CcI3]	Francci3_0536	622998	622279	28.1674	28.1674	-28.1674	-1.20629	-2.09311e-05	-1.15492	-1.24561	0.212906	164.708	720	329	329	164.708	164.708	136.541	720	286	286	136.541	136.541
geranylgeranylreductase[Frankiasp.CcI3]	Francci3_0537	623570	624874	59.7015	59.7015	-59.7015	-1.3487	-4.9345e-05	-1.29126	-2.54172	0.0110308	230.913	1305	836	836	230.913	230.913	171.211	1305	650	650	171.211	171.211
NADHdehydrogenasesubunitA[Frankiasp.CcI3]	Francci3_0538	624993	625355	37.0082	37.0082	-37.0082	-1.16083	-2.53636e-05	-1.11139	-1.17493	0.240024	267.114	363	269	269	267.114	267.114	230.106	363	243	243	230.106	230.106
NADHdehydrogenasesubunitB[Frankiasp.CcI3]	Francci3_0539	625346	626161	60.3639	60.3639	-60.3639	-1.28098	-4.8134e-05	-1.22642	-2.246	0.0247037	275.201	816	623	623	275.201	275.201	214.837	816	510	510	214.837	214.837
NADHdehydrogenasesubunitC[Frankiasp.CcI3]	Francci3_0540	626165	626875	151.111	151.111	-151.111	-1.84935	-0.000135662	-1.77059	-6.22384	4.85145e-10	329.023	711	649	649	329.023	329.023	177.913	711	368	368	177.913	177.913
NADHdehydrogenasesubunitD[Frankiasp.CcI3]	Francci3_0541	626964	628412	70.8659	70.8659	-70.8659	-1.39725	-5.96193e-05	-1.33774	-2.97789	0.0029024	249.259	1449	1002	1002	249.259	249.259	178.393	1449	752	752	178.393	178.393
NADHdehydrogenasesubunitE[Frankiasp.CcI3]	Francci3_0542	628412	629200	45.6307	45.6307	-45.6307	-1.28774	-3.65468e-05	-1.2329	-1.98189	0.0474919	204.212	789	447	447	204.212	204.212	158.582	789	364	364	158.582	158.582
NADH-quinoneoxidoreductase,Fsubunit[Frankiasp.CcI3]	Francci3_0543	629203	630534	43.6093	43.6093	-43.6093	-1.2784	-3.47133e-05	-1.22395	-1.89795	0.0577029	200.253	1332	740	740	200.253	200.253	156.644	1332	607	607	156.644	156.644
NADHdehydrogenasesubunitG[Frankiasp.CcI3]	Francci3_0544	630540	633047	19.1871	19.1871	-19.1871	-1.14925	-1.27596e-05	-1.1003	-0.792855	0.427862	147.747	2508	1028	1028	147.747	147.747	128.559	2508	938	938	128.559	128.559
NADHdehydrogenasesubunitH[Frankiasp.CcI3]	Francci3_0545	633044	634393	5.76045	5.76045	5.76045	1.02884	1.4117e-05	1.07461	0.724389	0.468827	199.719	1350	748	748	199.719	199.719	205.48	1350	807	807	205.48	205.48
NADHdehydrogenasesubunitI[Frankiasp.CcI3]	Francci3_0546	634397	635050	14.8411	14.8411	-14.8411	-1.07736	-5.97542e-06	-1.03148	-0.309175	0.757188	206.683	654	375	375	206.683	206.683	191.842	654	365	365	191.842	191.842
NADHdehydrogenasesubunitJ[Frankiasp.CcI3]	Francci3_0547	635047	635850	34.8384	34.8384	34.8384	1.2436	4.05009e-05	1.29892	2.33536	0.0195245	143.017	804	319	319	143.017	143.017	177.855	804	416	416	177.855	177.855
NADHdehydrogenasesubunitK[Frankiasp.CcI3]	Francci3_0548	635847	636146	64.2797	64.2797	64.2797	1.29234	7.2873e-05	1.34983	3.35283	0.000799903	219.878	300	183	183	219.878	219.878	284.158	300	248	248	284.158	284.158
NADHdehydrogenasesubunitL[Frankiasp.CcI3]	Francci3_0549	636337	638322	20.8098	20.8098	20.8098	1.09329	2.99925e-05	1.14193	1.4337	0.151659	223.061	1986	1229	1229	223.061	223.061	243.871	1986	1409	1409	243.871	243.871
NADHdehydrogenasesubunitM[Frankiasp.CcI3]	Francci3_0550	638324	640012	10.8075	10.8075	10.8075	1.04936	1.99222e-05	1.09604	0.971432	0.331333	218.962	1689	1026	1026	218.962	218.962	229.77	1689	1129	1129	229.77	229.77
NADHdehydrogenasesubunitN[Frankiasp.CcI3]	Francci3_0551	640054	641589	23.38	23.38	-23.38	-1.15319	-1.57178e-05	-1.10407	-0.895565	0.370485	176.004	1536	750	750	176.004	176.004	152.624	1536	682	682	152.624	152.624
polyprenylsynthetase[Frankiasp.CcI3]	Francci3_0552	641597	642613	47.5603	47.5603	-47.5603	-1.28143	-3.79359e-05	-1.22685	-1.99559	0.0459788	216.557	1017	611	611	216.557	216.557	168.997	1017	500	500	168.997	168.997
CG32656geneproductfromtranscriptCG32656-RA[Frankiasp.CcI3]	Francci3_0553	643923	642727	8.23891	8.23891	8.23891	1.05057	1.50183e-05	1.09731	0.848719	0.396038	162.913	1197	541	541	162.913	162.913	171.152	1197	596	596	171.152	171.152
2-oxoglutarateferredoxinoxidoreductasesubunitbeta[Frankiasp.CcI3]	Francci3_0554	645392	644331	18.7246	18.7246	-18.7246	-1.07029	-6.51318e-06	-1.02471	-0.286487	0.774505	285.106	1062	840	840	285.106	285.106	266.382	1062	823	823	266.382	266.382
pyruvateflavodoxin/ferredoxinoxidoreductase-like[Frankiasp.CcI3]	Francci3_0555	647275	645389	121.231	121.231	-121.231	-1.5546	-0.000105641	-1.48839	-4.61776	3.87897e-06	339.825	1887	1779	1779	339.825	339.825	218.594	1887	1200	1200	218.594	218.594
hypotheticalproteinFrancci3_0556[Frankiasp.CcI3]	Francci3_0556	647837	648913	7.93937	7.93937	7.93937	1.07628	1.22428e-05	1.12415	0.860172	0.389694	104.087	1077	311	311	104.087	104.087	112.026	1077	351	351	112.026	112.026
heatshockproteinHtpX[Frankiasp.CcI3]	Francci3_0557	648954	649826	139.894	139.894	-139.894	-1.51792	-0.00012115	-1.45327	-4.79875	1.59659e-06	410.003	873	993	993	410.003	410.003	270.109	873	686	686	270.109	270.109
nucleotide-bindingprotein[Frankiasp.CcI3]	Francci3_0558	650529	650041	23.8275	23.8275	23.8275	1.11146	3.25869e-05	1.16091	1.58435	0.113115	213.767	489	290	290	213.767	213.767	237.595	489	338	338	237.595	237.595
orotatephosphoribosyltransferase[Frankiasp.CcI3]	Francci3_0559	651447	650911	4.59936	4.59936	-4.59936	-1.03071	1.9551e-06	1.01337	0.115788	0.90782	154.385	537	230	230	154.385	154.385	149.786	537	234	234	149.786	149.786
AIG2-like[Frankiasp.CcI3]	Francci3_0560	651539	651991	7.7288	7.7288	7.7288	1.09811	1.09677e-05	1.14696	0.881144	0.37824	78.7751	453	99	99	78.7751	78.7751	86.5039	453	114	114	86.5039	86.5039
hypotheticalproteinFrancci3_0561[Frankiasp.CcI3]	Francci3_0561	652582	652025	72.059	72.059	-72.059	-1.15701	-4.89267e-05	-1.10774	-1.60646	0.108173	530.994	558	822	822	530.994	530.994	458.935	558	745	745	458.935	458.935
glycosidehydrolasefamilyprotein[Frankiasp.CcI3]	Francci3_0562	654251	652761	7.16793	7.16793	7.16793	1.04821	1.33587e-05	1.09484	0.790691	0.429125	148.679	1491	615	615	148.679	148.679	155.847	1491	676	676	155.847	155.847
50SribosomalproteinL33[Frankiasp.CcI3]	Francci3_0563	655015	655179	449.149	449.149	-449.149	-2.04154	-0.000407344	-1.95459	-11.6203	0	880.385	165	403	403	880.385	880.385	431.236	165	207	207	431.236	431.236
hypotheticalproteinFrancci3_0564[Frankiasp.CcI3]	Francci3_0564	655410	655871	57.1653	57.1653	-57.1653	-1.31618	-4.65382e-05	-1.26013	-2.34905	0.0188213	237.963	462	305	305	237.963	237.963	180.798	462	243	243	180.798	180.798
MaoC-likedehydratase[Frankiasp.CcI3]	Francci3_0565	655981	656409	46.9939	46.9939	-46.9939	-1.34298	-3.87472e-05	-1.28579	-2.23371	0.0255021	184.009	429	219	219	184.009	184.009	137.015	429	171	171	137.015	137.015
aspartateaminotransferase[Frankiasp.CcI3]	Francci3_0566	657662	656454	322.716	322.716	-322.716	-1.94984	-0.000291419	-1.8668	-9.50955	0	662.475	1209	2222	2222	662.475	662.475	339.759	1209	1195	1195	339.759	339.759
SecEsubunitofproteintranslocationcomplex[Frankiasp.CcI3]	Francci3_0567	658108	658356	302.303	302.303	-302.303	-1.29159	-0.000242706	-1.23658	-5.14576	2.66447e-07	1339.04	249	925	925	1339.04	1339.04	1036.74	249	751	751	1036.74	1036.74
transcriptionantiterminationproteinnusG[Frankiasp.CcI3]	Francci3_0568	658512	659345	129.57	129.57	-129.57	-1.61281	-0.000113842	-1.54412	-5.0031	5.64149e-07	341.007	834	789	789	341.007	341.007	211.437	834	513	513	211.437	211.437
50SribosomalproteinL11P[Frankiasp.CcI3]	Francci3_0569	659381	659815	140.538	140.538	-140.538	-1.49679	-0.000121222	-1.43304	-4.71168	2.4568e-06	423.432	435	511	511	423.432	423.432	282.893	435	358	358	282.893	282.893
50SribosomalproteinL1P[Frankiasp.CcI3]	Francci3_0570	659890	660669	175.253	175.253	-175.253	-1.79377	-0.000156727	-1.71737	-6.51855	7.09939e-11	396.039	780	857	857	396.039	396.039	220.786	780	501	501	220.786	220.786
50SribosomalproteinL10[Frankiasp.CcI3]	Francci3_0571	661056	661619	83.895	83.895	-83.895	-1.56647	-7.32396e-05	-1.49976	-3.88026	0.000104343	231.995	564	363	363	231.995	231.995	148.1	564	243	243	148.1	148.1
50SribosomalproteinL7/L12[Frankiasp.CcI3]	Francci3_0572	661723	662115	95.8768	95.8768	-95.8768	-1.59574	-8.405e-05	-1.52778	-4.24762	2.16054e-05	256.813	393	280	280	256.813	256.813	160.936	393	184	184	160.936	160.936
DNA-directedRNApolymerasesubunitbeta[Frankiasp.CcI3]	Francci3_0573	662999	666424	226.403	226.403	-226.403	-1.65048	-0.000199823	-1.58019	-6.7964	1.07283e-11	574.456	3426	5460	5460	574.456	574.456	348.053	3426	3469	3469	348.053	348.053
DNA-directedRNApolymerasesubunitbeta'[Frankiasp.CcI3]	Francci3_0574	666530	670417	113.595	113.595	-113.595	-1.49956	-9.80357e-05	-1.43569	-4.24764	2.16036e-05	340.987	3888	3678	3678	340.987	340.987	227.391	3888	2572	2572	227.391	227.391
pseudouridinesynthase[Frankiasp.CcI3]	Francci3_0575	670766	671680	13.451	13.451	-13.451	-1.11739	-7.91452e-06	-1.06981	-0.524829	0.599702	128.031	915	325	325	128.031	128.031	114.58	915	305	305	114.58	114.58
G/Umismatch-specificuracil-DNAglycosylase[Frankiasp.CcI3]	Francci3_0576	672244	671657	15.8302	15.8302	15.8302	1.12658	2.09347e-05	1.1767	1.32594	0.18486	125.056	588	204	204	125.056	125.056	140.886	588	241	241	140.886	140.886
30SribosomalproteinS12[Frankiasp.CcI3]	Francci3_0577	672798	673172	454.788	454.788	-454.788	-2.42571	-0.000417417	-2.3224	-13.045	0	773.778	375	805	805	773.778	773.778	318.99	375	348	348	318.99	318.99
30SribosomalproteinS7[Frankiasp.CcI3]	Francci3_0578	673172	673642	279.584	279.584	-279.584	-1.76162	-0.000249404	-1.68659	-8.09212	1.88738e-15	646.677	471	845	845	646.677	646.677	367.093	471	503	503	367.093	367.093
elongationfactorG[Frankiasp.CcI3]	Francci3_0579	673649	675745	525.884	525.884	-525.884	-2.76274	-0.000485643	-2.64508	-14.9746	0	824.218	2097	4795	4795	824.218	824.218	298.333	2097	1820	1820	298.333	298.333
elongationfactorTu[Frankiasp.CcI3]	Francci3_0580	675819	677012	794.272	794.272	-794.272	-3.06354	-0.000736261	-2.93307	-19.2348	0	1179.18	1194	3906	3906	1179.18	1179.18	384.907	1194	1337	1337	384.907	384.907
30SribosomalproteinS10[Frankiasp.CcI3]	Francci3_0581	677311	677619	392.902	392.902	-392.902	-2.03576	-0.000356243	-1.94906	-10.8453	0	772.238	309	662	662	772.238	772.238	379.337	309	341	341	379.337	379.337
50SribosomalproteinL3P[Frankiasp.CcI3]	Francci3_0582	677637	678344	186.26	186.26	-186.26	-1.89636	-0.000167703	-1.81559	-7.06124	1.65079e-12	394.057	708	774	774	394.057	394.057	207.797	708	428	428	207.797	207.797
50SribosomalproteinL4[Frankiasp.CcI3]	Francci3_0583	678341	679078	201.837	201.837	-201.837	-2.64144	-0.000186036	-2.52894	-9.08115	2.22045e-16	324.801	738	665	665	324.801	324.801	122.964	738	264	264	122.964	122.964
50SribosomalproteinL23[Frankiasp.CcI3]	Francci3_0584	679075	679371	235.438	235.438	-235.438	-1.85833	-0.000211491	-1.77919	-7.80243	7.10543e-15	509.735	297	420	420	509.735	509.735	274.297	297	237	237	274.297	274.297
50SribosomalproteinL2[Frankiasp.CcI3]	Francci3_0585	679418	680251	279.639	279.639	-279.639	-2.12331	-0.000254435	-2.03288	-9.42591	4.10783e-15	528.582	834	1223	1223	528.582	528.582	248.943	834	604	604	248.943	248.943
SSUribosomalproteinS19P[Frankiasp.CcI3]	Francci3_0586	680345	680626	552.039	552.039	-552.039	-3.66404	-0.000514261	-3.50799	-17.0888	5.10703e-15	759.257	282	594	594	759.257	759.257	207.219	282	170	170	207.219	207.219
50SribosomalproteinL22[Frankiasp.CcI3]	Francci3_0587	680619	681044	163.312	163.312	-163.312	-2.87403	-0.000151047	-2.75162	-8.49117	6.66134e-16	250.457	426	296	296	250.457	250.457	87.1451	426	108	108	87.1451	87.1451
30SribosomalproteinS3[Frankiasp.CcI3]	Francci3_0588	681044	681991	165.821	165.821	-165.821	-1.81229	-0.000148493	-1.7351	-6.40169	1.53666e-10	369.961	948	973	973	369.961	369.961	204.14	948	563	563	204.14	204.14
50SribosomalproteinL16[Frankiasp.CcI3]	Francci3_0589	681994	682410	136.553	136.553	-136.553	-1.45261	-0.000116654	-1.39075	-4.42993	9.42649e-06	438.252	417	507	507	438.252	438.252	301.699	417	366	366	301.699	301.699
50SribosomalproteinL29P[Frankiasp.CcI3]	Francci3_0590	682410	682676	234.489	234.489	-234.489	-1.87148	-0.000210812	-1.79178	-7.83454	3.9968e-15	503.558	267	373	373	503.558	503.558	269.069	267	209	209	269.069	269.069
SSUribosomalproteinS17P[Frankiasp.CcI3]	Francci3_0591	682682	682990	281.392	281.392	-281.392	-2.04526	-0.000255242	-1.95816	-9.20884	0	550.599	309	472	472	550.599	550.599	269.207	309	242	242	269.207	269.207
50SribosomalproteinL14[Frankiasp.CcI3]	Francci3_0592	683067	683435	285.063	285.063	-285.063	-2.02689	-0.000258366	-1.94056	-9.20742	3.10862e-15	562.662	369	576	576	562.662	562.662	277.6	369	298	298	277.6	277.6
50SribosomalproteinL24[Frankiasp.CcI3]	Francci3_0593	683438	683764	722.828	722.828	-722.828	-4.27442	-0.000675494	-4.09238	-20.4517	9.99201e-15	943.578	327	856	856	943.578	943.578	220.75	327	210	210	220.75	220.75
50SribosomalproteinL5[Frankiasp.CcI3]	Francci3_0594	683806	684405	256.951	256.951	-256.951	-2.05532	-0.00023317	-1.96778	-8.83105	2.88658e-15	500.432	600	833	833	500.432	500.432	243.482	600	425	425	243.482	243.482
SSUribosomalproteinS14P[Frankiasp.CcI3]	Francci3_0595	684410	684595	111.119	111.119	-111.119	-1.83511	-9.96653e-05	-1.75695	-5.30026	1.15639e-07	244.18	186	126	126	244.18	244.18	133.06	186	72	72	133.06	133.06
30SribosomalproteinS8[Frankiasp.CcI3]	Francci3_0596	684749	685159	373.395	373.395	-373.395	-2.62349	-0.000344056	-2.51175	-12.3116	0	603.39	411	688	688	603.39	603.39	229.996	411	275	275	229.996	229.996
50SribosomalproteinL6P[Frankiasp.CcI3]	Francci3_0597	685172	685708	202.794	202.794	-202.794	-1.97181	-0.00018333	-1.88784	-7.60455	2.83107e-14	411.47	537	613	613	411.47	411.47	208.676	537	326	326	208.676	208.676
50SribosomalproteinL18[Frankiasp.CcI3]	Francci3_0598	685719	686093	154.683	154.683	-154.683	-1.78855	-0.000138278	-1.71238	-6.10712	1.01444e-09	350.843	375	365	365	350.843	350.843	196.16	375	214	214	196.16	196.16
30SribosomalproteinS5[Frankiasp.CcI3]	Francci3_0599	686165	686773	157.984	157.984	-157.984	-2.0891	-0.000143559	-2.00013	-7.00503	2.47069e-12	303.043	609	512	512	303.043	303.043	145.059	609	257	257	145.059	145.059
50SribosomalproteinL30P[Frankiasp.CcI3]	Francci3_0600	686773	686958	387.143	387.143	-387.143	-2.43484	-0.000355403	-2.33114	-12.0602	0	656.959	186	339	339	656.959	656.959	269.817	186	146	146	269.817	269.817
50SribosomalproteinL15[Frankiasp.CcI3]	Francci3_0601	686961	687491	373.493	373.493	-373.493	-2.55516	-0.000343721	-2.44633	-12.1516	0	613.657	531	904	904	613.657	613.657	240.164	531	371	371	240.164	240.164
preproteintranslocasesubunitSecY[Frankiasp.CcI3]	Francci3_0602	687753	689045	148.951	148.951	-148.951	-1.36958	-0.000124129	-1.31126	-4.14951	3.33193e-05	551.974	1293	1980	1980	551.974	551.974	403.023	1293	1516	1516	403.023	403.023
adenylatekinase[Frankiasp.CcI3]	Francci3_0603	689045	689698	62.3731	62.3731	-62.3731	-1.24827	-4.85035e-05	-1.1951	-2.1081	0.0350223	313.607	654	569	569	313.607	313.607	251.234	654	478	478	251.234	251.234
methionineaminopeptidase,typeI[Frankiasp.CcI3]	Francci3_0604	689840	690676	135.663	135.663	-135.663	-1.58884	-0.000118816	-1.52117	-5.02542	5.02329e-07	366.054	837	850	850	366.054	366.054	230.391	837	561	561	230.391	230.391
translationinitiationfactorIF-1[Frankiasp.CcI3]	Francci3_0605	690977	691198	441.422	441.422	-441.422	-1.95347	-0.000398687	-1.87027	-11.1393	0	904.386	222	557	557	904.386	904.386	462.964	222	299	299	462.964	462.964
50SribosomalproteinL36[Frankiasp.CcI3]	Francci3_0606	691278	691391	276.679	276.679	-276.679	-2.69926	-0.00025526	-2.5843	-10.7437	8.88178e-16	439.503	114	139	139	439.503	439.503	162.824	114	54	54	162.824	162.824
30SribosomalproteinS13[Frankiasp.CcI3]	Francci3_0607	691592	691972	484.016	484.016	-484.016	-2.49856	-0.000444938	-2.39214	-13.6742	0	807.004	381	853	853	807.004	807.004	322.988	381	358	358	322.988	322.988
30SribosomalproteinS11[Frankiasp.CcI3]	Francci3_0608	692051	692455	269.106	269.106	-269.106	-2.29415	-0.000246185	-2.19644	-9.71657	0	477.047	405	536	536	477.047	477.047	207.941	405	245	245	207.941	207.941
SSUribosomalproteinS4P[Frankiasp.CcI3]	Francci3_0609	692551	693180	471.454	471.454	-471.454	-2.74209	-0.000435245	-2.6253	-14.1293	0	742.081	630	1297	1297	742.081	742.081	270.626	630	496	496	270.626	270.626
DNA-directedRNApolymerasesubunitalpha[Frankiasp.CcI3]	Francci3_0610	693356	694405	245.101	245.101	-245.101	-2.05302	-0.000222396	-1.96558	-8.61795	7.77156e-16	477.861	1050	1392	1392	477.861	477.861	232.76	1050	711	711	232.76	232.76
50SribosomalproteinL17[Frankiasp.CcI3]	Francci3_0611	694538	695158	132.521	132.521	-132.521	-1.83419	-0.000118854	-1.75607	-5.78573	7.21993e-09	291.383	621	502	502	291.383	291.383	158.862	621	287	287	158.862	158.862
tRNApseudouridinesynthaseA[Frankiasp.CcI3]	Francci3_0612	695373	696197	6.42716	6.42716	6.42716	1.06181	1.07422e-05	1.10904	0.75775	0.448601	103.986	825	238	238	103.986	103.986	110.413	825	265	265	110.413	110.413
hypotheticalproteinFrancci3_0613[Frankiasp.CcI3]	Francci3_0613	697920	696238	13.3119	13.3119	13.3119	1.05227	2.39045e-05	1.09908	1.0801	0.280098	254.653	1683	1189	1189	254.653	254.653	267.965	1683	1312	1312	267.965	267.965
50SribosomalproteinL13[Frankiasp.CcI3]	Francci3_0614	697993	698436	316.736	316.736	-316.736	-1.8972	-0.000285194	-1.8164	-9.21245	2.22045e-15	669.765	444	825	825	669.765	669.765	353.029	444	456	456	353.029	353.029
SSUribosomalproteinS9P[Frankiasp.CcI3]	Francci3_0615	698530	698937	119.289	119.289	-119.289	-1.81844	-0.00010687	-1.74099	-5.4464	5.13983e-08	265.041	408	300	300	265.041	265.041	145.752	408	173	173	145.752	145.752
phosphoglucosaminemutase[Frankiasp.CcI3]	Francci3_0616	699047	700414	2.94871	2.94871	-2.94871	-1.01803	4.10014e-06	1.02599	0.233094	0.815689	166.526	1368	632	632	166.526	166.526	163.578	1368	651	651	163.578	163.578
D-fructose-6-phosphateamidotransferase[Frankiasp.CcI3]	Francci3_0617	700552	702474	37.4271	37.4271	37.4271	1.18454	4.55825e-05	1.23723	2.23685	0.025296	202.815	1923	1082	1082	202.815	202.815	240.242	1923	1344	1344	240.242	240.242
zincfinger,SWIM-type[Frankiasp.CcI3]	Francci3_0618	703233	702673	210.051	210.051	-210.051	-1.76012	-0.000187354	-1.68516	-7.00775	2.42273e-12	486.39	561	757	757	486.39	486.39	276.339	561	451	451	276.339	276.339
PadRfamilytranscriptionalregulator[Frankiasp.CcI3]	Francci3_0619	703370	704287	39.9435	39.9435	-39.9435	-1.16642	-2.77267e-05	-1.11674	-1.25598	0.209124	279.962	918	713	713	279.962	279.962	240.018	918	641	641	240.018	240.018
4'-phosphopantetheinyltransferase[Frankiasp.CcI3]	Francci3_0620	704466	704822	128.437	128.437	-128.437	-1.35955	-0.000106625	-1.30164	-3.79392	0.000148289	485.656	357	481	481	485.656	485.656	357.219	357	371	371	357.219	357.219
hypotheticalproteinFrancci3_0621[Frankiasp.CcI3]	Francci3_0621	704904	706508	14.4852	14.4852	-14.4852	-1.15302	-9.73372e-06	-1.10391	-0.704223	0.481294	109.147	1605	486	486	109.147	109.147	94.6621	1605	442	442	94.6621	94.6621
alanineracemase[Frankiasp.CcI3]	Francci3_0622	706513	707667	22.8589	22.8589	-22.8589	-1.18508	-1.64511e-05	-1.13461	-1.03434	0.300975	146.367	1155	469	469	146.367	146.367	123.508	1155	415	415	123.508	123.508
hypotheticalproteinFrancci3_0623[Frankiasp.CcI3]	Francci3_0623	708045	707722	23.9916	23.9916	-23.9916	-1.18845	-1.7364e-05	-1.13783	-1.07449	0.282605	151.302	324	136	136	151.302	151.302	127.311	324	120	120	127.311	127.311
serinehydroxymethyltransferase[Frankiasp.CcI3]	Francci3_0624	708438	709700	65.3127	65.3127	-65.3127	-1.5607	-5.69673e-05	-1.49423	-3.40694	0.000656944	181.797	1263	637	637	181.797	181.797	116.485	1263	428	428	116.485	116.485
alpha/betahydrolasefold[Frankiasp.CcI3]	Francci3_0625	709861	711132	0.978991	0.978991	-0.978991	-1.00612	5.81458e-06	1.03813	0.335246	0.737439	160.958	1272	568	568	160.958	160.958	159.979	1272	592	592	159.979	159.979
hypotheticalproteinFrancci3_0626[Frankiasp.CcI3]	Francci3_0626	711129	711602	37.4388	37.4388	37.4388	1.17903	4.586e-05	1.23147	2.21906	0.0264824	209.125	474	275	275	209.125	209.125	246.564	474	340	340	246.564	246.564
peptidaseM22,glycoprotease[Frankiasp.CcI3]	Francci3_0627	711715	712479	55.1093	55.1093	-55.1093	-1.40747	-4.651e-05	-1.34752	-2.66229	0.00776113	190.358	765	404	404	190.358	190.358	135.249	765	301	301	135.249	135.249
ribosomal-protein-alanineacetyltransferase[Frankiasp.CcI3]	Francci3_0628	712476	713063	92.5943	92.5943	-92.5943	-1.45778	-7.91983e-05	-1.39569	-3.66906	0.000243444	294.862	588	481	481	294.862	294.862	202.268	588	346	346	202.268	202.268
phosphodiesterase[Frankiasp.CcI3]	Francci3_0629	713816	713181	453.488	453.488	-453.488	-2.38231	-0.000415803	-2.28085	-12.8955	0	781.554	636	1379	1379	781.554	781.554	328.065	636	607	607	328.065	328.065
MarRfamilytranscriptionalregulator[Frankiasp.CcI3]	Francci3_0630	713983	714567	228.429	228.429	-228.429	-2.31337	-0.00020908	-2.21484	-8.99661	3.10862e-15	402.355	585	653	653	402.355	402.355	173.926	585	296	296	173.926	173.926
hypotheticalproteinFrancci3_0631[Frankiasp.CcI3]	Francci3_0631	714953	714678	59.0424	59.0424	-59.0424	-1.26784	-4.66458e-05	-1.21384	-2.15494	0.0311668	279.484	276	214	214	279.484	279.484	220.441	276	177	177	220.441	220.441
co-chaperoninGroES[Frankiasp.CcI3]	Francci3_0632	715256	715561	4211.78	4211.78	-4211.78	-4.6615	-0.00394171	-4.46297	-50.5269	0	5362.07	306	4552	4552	5362.07	5362.07	1150.29	306	1024	1024	1150.29	1150.29
chaperoninGroEL[Frankiasp.CcI3]	Francci3_0633	715686	717326	1073.43	1073.43	-1073.43	-3.93838	-0.00100156	-3.77065	-24.3648	1.53211e-14	1438.75	1641	6550	6550	1438.75	1438.75	365.314	1641	1744	1744	365.314	365.314
transcriptionfactorWhiB[Frankiasp.CcI3]	Francci3_0634	717875	717543	24.6766	24.6766	-24.6766	-1.19125	-1.79405e-05	-1.14051	-1.10203	0.270449	153.708	333	142	142	153.708	153.708	129.031	333	125	125	129.031	129.031
hypotheticalproteinFrancci3_0635[Frankiasp.CcI3]	Francci3_0635	718893	718318	47.6543	47.6543	-47.6543	-1.30479	-3.85578e-05	-1.24922	-2.09799	0.0359062	204.008	576	326	326	204.008	204.008	156.354	576	262	262	156.354	156.354
inosine-5'-monophosphatedehydrogenase[Frankiasp.CcI3]	Francci3_0636	719117	720730	92.998	92.998	-92.998	-1.48899	-8.009e-05	-1.42557	-3.80233	0.000143339	283.183	1614	1268	1268	283.183	283.183	190.185	1614	893	893	190.185	190.185
inositol-5-monophosphatedehydrogenase[Frankiasp.CcI3]	Francci3_0637	720954	722084	9.13444	9.13444	9.13444	1.07767	1.3995e-05	1.12561	0.924747	0.355097	117.602	1131	369	369	117.602	117.602	126.737	1131	417	417	126.737	126.737
hypotheticalproteinFrancci3_0638[Frankiasp.CcI3]	Francci3_0638	722278	723495	12.6619	12.6619	-12.6619	-1.08069	-5.38288e-06	-1.03467	-0.307708	0.758304	169.574	1218	573	573	169.574	169.574	156.912	1218	556	556	156.912	156.912
hypotheticalproteinFrancci3_0639[Frankiasp.CcI3]	Francci3_0639	724101	726803	20.9683	20.9683	20.9683	1.18157	2.56157e-05	1.23413	1.6669	0.0955351	115.484	2703	866	866	115.484	115.484	136.453	2703	1073	1073	136.453	136.453
twin-argininetranslocationpathwaysignal[Frankiasp.CcI3]	Francci3_0640	726938	728359	40.8928	40.8928	40.8928	1.16752	5.07521e-05	1.21946	2.27909	0.022662	244.106	1422	963	963	244.106	244.106	284.999	1422	1179	1179	284.999	284.999
proteinofunknownfunction,ATPbinding[Frankiasp.CcI3]	Francci3_0641	729015	728419	9.12649	9.12649	-9.12649	-1.03048	3.97158e-06	1.01359	0.166388	0.867852	308.531	597	511	511	308.531	308.531	299.404	597	520	520	299.404	299.404
hypotheticalproteinFrancci3_0642[Frankiasp.CcI3]	Francci3_0642	729355	728996	21.1631	21.1631	21.1631	1.17614	2.60051e-05	1.22845	1.66111	0.0966905	120.152	360	120	120	120.152	120.152	141.315	360	148	148	141.315	141.315
hypotheticalproteinFrancci3_0643[Frankiasp.CcI3]	Francci3_0643	729803	729381	48.54	48.54	48.54	1.33507	5.41369e-05	1.39446	3.04033	0.00236322	144.864	423	170	170	144.864	144.864	193.404	423	238	238	193.404	193.404
periplasmicsensorsignaltransductionhistidinekinase[Frankiasp.CcI3]	Francci3_0644	733648	729800	5.38079	5.38079	-5.38079	-1.03389	1.59409e-06	1.01025	0.0916219	0.926998	164.167	3849	1753	1753	164.167	164.167	158.786	3849	1778	1778	158.786	158.786
bifunctionalGMPsynthase/glutamineamidotransferaseprotein[Frankiasp.CcI3]	Francci3_0645	734128	735798	64.909	64.909	64.909	1.36166	7.1793e-05	1.42224	3.60197	0.000315817	179.473	1671	832	832	179.473	179.473	244.382	1671	1188	1188	244.382	244.382
L-threonineammonia-lyase[Frankiasp.CcI3]	Francci3_0646	736031	737185	5.30441	5.30441	-5.30441	-1.03307	1.73496e-06	1.01105	0.0992321	0.920954	165.716	1155	531	531	165.716	165.716	160.412	1155	539	539	160.412	160.412
ATP-dependentDNAhelicasePcrA[Frankiasp.CcI3]	Francci3_0647	737553	740069	33.3399	33.3399	33.3399	1.19564	4.01728e-05	1.24882	2.14514	0.0319418	170.418	2517	1138	1190	170.418	170.418	203.758	2517	1439	1492	203.758	203.758
PGAP1-like[Frankiasp.CcI3]	Francci3_0648	740924	739854	0.348182	0.348182	-0.348182	-1.00251	5.51336e-06	1.04187	0.341758	0.732533	138.999	1071	377	413	138.999	138.999	138.651	1071	396	432	138.651	138.651
Acetyl-CoAcarboxylasebetasubunit-like[Frankiasp.CcI3]	Francci3_0649	742574	741087	35.1448	35.1448	35.1448	1.33819	3.91564e-05	1.39771	2.59453	0.00947216	103.922	1488	429	429	103.922	103.922	139.066	1488	602	602	139.066	139.066
serine/threonineproteinkinase[Frankiasp.CcI3]	Francci3_0650	742970	744616	26.625	26.625	26.625	1.2157	3.15482e-05	1.26978	1.97038	0.0487943	123.435	1647	564	564	123.435	123.435	150.06	1647	719	719	150.06	150.06
succinyl-CoAsynthetasesubunitbeta[Frankiasp.CcI3]	Francci3_0651	745036	746202	223.906	223.906	-223.906	-1.90603	-0.00020171	-1.82486	-7.77526	6.21725e-15	471.032	1167	1525	1525	471.032	471.032	247.127	1167	839	839	247.127	247.127
succinyl-CoAsynthetasesubunitalpha[Frankiasp.CcI3]	Francci3_0652	746228	747100	182.739	182.739	-182.739	-1.68151	-0.000161824	-1.60989	-6.23406	4.54506e-10	450.879	873	1092	1092	450.879	450.879	268.14	873	681	681	268.14	268.14
antigen34kDafamilyprotein[Frankiasp.CcI3]	Francci3_0653	747286	748215	183.26	183.26	-183.26	-2.10427	-0.000166624	-2.01465	-7.58294	3.56382e-14	349.216	930	901	901	349.216	349.216	165.956	930	449	449	165.956	165.956
hypotheticalproteinFrancci3_0654[Frankiasp.CcI3]	Francci3_0654	748400	749887	27.7434	27.7434	27.7434	1.35024	3.07912e-05	1.4103	2.33085	0.0197613	79.213	1488	327	327	79.213	79.213	106.956	1488	463	463	106.956	106.956
hypotheticalproteinFrancci3_0655[Frankiasp.CcI3]	Francci3_0655	750068	750613	30.7642	30.7642	30.7642	1.54824	3.2807e-05	1.61711	2.83364	0.00460215	56.1149	546	85	85	56.1149	56.1149	86.8791	546	138	138	86.8791	86.8791
phosphoribosylglycinamideformyltransferase[Frankiasp.CcI3]	Francci3_0656	750810	751460	5.10353	5.10353	-5.10353	-1.03391	1.50692e-06	1.01022	0.0889674	0.929108	155.588	651	281	281	155.588	155.588	150.485	651	285	285	150.485	150.485
bifunctionalphosphoribosylaminoimidazolecarboxamideformyltransferase/IMPcyclohydrolase[Frankiasp.CcI3]	Francci3_0657	751457	753103	9.42908	9.42908	-9.42908	-1.04863	-7.61891e-07	-1.00397	-0.0394865	0.968502	203.317	1647	929	929	203.317	203.317	193.888	1647	929	929	193.888	193.888
hypotheticalproteinFrancci3_0658[Frankiasp.CcI3]	Francci3_0658	754007	753684	139.451	139.451	-139.451	-1.73024	-0.000124067	-1.65655	-5.61245	1.9948e-08	330.418	324	297	297	330.418	330.418	190.966	324	180	180	190.966	190.966
hypotheticalproteinFrancci3_0659[Frankiasp.CcI3]	Francci3_0659	754412	755329	33.0137	33.0137	33.0137	1.27567	3.77151e-05	1.33241	2.3597	0.0182897	119.759	918	305	305	119.759	119.759	152.773	918	408	408	152.773	152.773
geranylgeranylreductase[Frankiasp.CcI3]	Francci3_0660	756624	755404	2.53619	2.53619	-2.53619	-1.02029	2.865e-06	1.02371	0.186216	0.852275	127.532	1221	432	432	127.532	127.532	124.996	1221	444	444	124.996	124.996
beta-lactamase[Frankiasp.CcI3]	Francci3_0661	756929	757909	29.6901	29.6901	29.6901	1.16193	3.71063e-05	1.21362	1.92508	0.0542196	183.351	981	499	499	183.351	183.351	213.041	981	608	608	213.041	213.041
2',5'RNAligase[Frankiasp.CcI3]	Francci3_0662	758184	758846	58.2094	58.2094	58.2094	1.53533	6.21824e-05	1.60363	3.86827	0.000109611	108.735	663	200	200	108.735	108.735	166.944	663	322	322	166.944	166.944
ribonucleaseBN[Frankiasp.CcI3]	Francci3_0663	758876	760111	65.1197	65.1197	-65.1197	-1.25675	-5.10046e-05	-1.20322	-2.20215	0.0276545	318.752	1236	1002	1093	318.752	318.752	253.633	1236	838	912	253.633	253.633
Serine-typeD-Ala-D-Alacarboxypeptidase[Frankiasp.CcI3]	Francci3_0664	761526	759871	40.7018	40.7018	40.7018	1.32577	4.55411e-05	1.38474	2.75944	0.00579006	124.941	1656	546	574	124.941	124.941	165.642	1656	746	798	165.642	165.642
hypotheticalproteinFrancci3_0665[Frankiasp.CcI3]	Francci3_0665	762615	761569	0.855055	0.855055	-0.855055	-1.00361	9.17954e-06	1.04073	0.435088	0.663499	237.894	1047	691	691	237.894	237.894	237.039	1047	722	722	237.039	237.039
GCN5-relatedN-acetyltransferase[Frankiasp.CcI3]	Francci3_0666	763763	763203	37.3223	37.3223	37.3223	1.25477	4.31054e-05	1.31058	2.44977	0.0142948	146.495	561	228	228	146.495	146.495	183.818	561	300	300	183.818	183.818
hypotheticalproteinFrancci3_0667[Frankiasp.CcI3]	Francci3_0667	764040	764597	16.348	16.348	16.348	1.14544	2.09137e-05	1.1964	1.39103	0.164216	112.4	558	174	174	112.4	112.4	128.748	558	209	209	128.748	128.748
hypotheticalproteinFrancci3_0668[Frankiasp.CcI3]	Francci3_0668	764954	764691	150.843	150.843	150.843	1.75155	0.000157722	1.82947	6.93268	4.13092e-12	200.708	264	147	147	200.708	200.708	351.551	264	270	270	351.551	351.551
YcfA-like[Frankiasp.CcI3]	Francci3_0669	765681	765454	32.0772	32.0772	32.0772	1.36232	3.54724e-05	1.42292	2.53346	0.0112944	88.5329	228	56	56	88.5329	88.5329	120.61	228	80	80	120.61	120.61
hypotheticalproteinFrancci3_0670[Frankiasp.CcI3]	Francci3_0670	765944	765678	158.336	158.336	158.336	1.47484	0.000170731	1.54044	6.13946	8.28028e-10	333.455	267	247	247	333.455	333.455	491.791	267	382	382	491.791	491.791
hypotheticalproteinFrancci3_0671[Frankiasp.CcI3]	Francci3_0671	766158	766916	167.165	167.165	167.165	2.32828	0.000170719	2.43185	8.61607	0	125.851	759	265	265	125.851	125.851	293.016	759	647	647	293.016	293.016
transposase,IS4[Frankiasp.CcI3]	Francci3_0672	767153	768454	0	0	0	1	0	1	0	1	0	1302	0	0	0	0	0	1302	0	0	0	0
filamentationinducedbycAMPproteinFic[Frankiasp.CcI3]	Francci3_0673	769071	770267	227.415	227.415	227.415	2.18184	0.000233143	2.2789	9.73285	0	192.424	1197	639	639	192.424	192.424	419.838	1197	1462	1462	419.838	419.838
hypotheticalproteinFrancci3_0674[Frankiasp.CcI3]	Francci3_0674	770584	770300	30.2919	30.2919	30.2919	1.19794	3.64242e-05	1.25123	2.05137	0.0402312	153.036	285	121	121	153.036	153.036	183.327	285	152	152	183.327	183.327
hypotheticalproteinFrancci3_0675[Frankiasp.CcI3]	Francci3_0675	770767	771042	58.2288	58.2288	58.2288	1.29923	6.58199e-05	1.35703	3.21418	0.00130817	194.594	276	149	149	194.594	194.594	252.823	276	203	203	252.823	252.823
short-chaindehydrogenase/reductaseSDR[Frankiasp.CcI3]	Francci3_0676	772062	771298	22.7438	22.7438	-22.7438	-1.2083	-1.69456e-05	-1.15684	-1.12717	0.259672	131.931	765	280	280	131.931	131.931	109.188	765	243	243	109.188	109.188
ATP-dependentDNAhelicaseRecQ[Frankiasp.CcI3]	Francci3_0677	772411	774675	21.4523	21.4523	21.4523	1.22886	2.5178e-05	1.28353	1.79918	0.0719904	93.7344	2265	589	589	93.7344	93.7344	115.187	2265	759	759	115.187	115.187
succinatedehydrogenaseiron-sulfursubunit[Frankiasp.CcI3]	Francci3_0679	775391	774693	0.922331	0.922331	0.922331	1.00575	7.67139e-06	1.05049	0.441798	0.658635	160.374	699	311	311	160.374	160.374	161.297	699	328	328	161.297	161.297
succinatedehydrogenaseflavoproteinsubunit[Frankiasp.CcI3]	Francci3_0679	777145	775391	58.3142	58.3142	58.3142	1.2921	6.6117e-05	1.34958	3.19261	0.00140993	199.637	1755	972	972	199.637	199.637	257.951	1755	1317	1317	257.951	257.951
succinatedehydrogenasesubunitD[Frankiasp.CcI3]	Francci3_0681	777655	777194	83.3941	83.3941	83.3941	1.43627	9.05767e-05	1.50017	4.33547	1.45448e-05	191.151	462	245	245	191.151	191.151	274.545	462	369	369	274.545	274.545
succinatedehydrogenase,cytochromebsubunit[Frankiasp.CcI3]	Francci3_0681	778050	777655	196.874	196.874	196.874	1.64951	0.000207586	1.72289	7.56697	3.9968e-14	303.11	396	333	333	303.11	303.11	499.984	396	576	576	499.984	499.984
serine/threonineproteinkinase[Frankiasp.CcI3]	Francci3_0682	780325	778301	3.80213	3.80213	3.80213	1.02438	1.03338e-05	1.06995	0.600761	0.547999	155.93	2025	876	876	155.93	155.93	159.733	2025	941	941	159.733	159.733
serine/threonineproteinkinase[Frankiasp.CcI3]	Francci3_0683	782506	780419	46.1297	46.1297	-46.1297	-1.2397	-3.55922e-05	-1.1869	-1.77081	0.076593	238.577	2088	1382	1382	238.577	238.577	192.448	2088	1169	1169	192.448	192.448
cytidinedeaminase[Frankiasp.CcI3]	Francci3_0684	782583	783062	237.13	237.13	237.13	1.81385	0.000246927	1.89454	8.90851	0	291.368	480	388	388	291.368	291.368	528.499	480	738	738	528.499	528.499
thymidinephosphorylase[Frankiasp.CcI3]	Francci3_0685	783059	784363	30.5947	30.5947	30.5947	1.30181	3.45464e-05	1.35972	2.33593	0.0194947	101.369	1305	367	367	101.369	101.369	131.964	1305	501	501	131.964	131.964
adenosinedeaminase[Frankiasp.CcI3]	Francci3_0686	784451	785551	42.7657	42.7657	42.7657	1.19238	5.16863e-05	1.24542	2.41838	0.01559	222.297	1101	679	679	222.297	222.297	265.063	1101	849	849	265.063	265.063
DNA-3-methyladenineglycosylaseI[Frankiasp.CcI3]	Francci3_0687	785551	786342	32.5313	32.5313	32.5313	1.38429	3.57582e-05	1.44587	2.59968	0.0093311	84.6524	792	186	186	84.6524	84.6524	117.184	792	270	270	117.184	117.184
deoxyribose-phosphatealdolase[Frankiasp.CcI3]	Francci3_0688	787227	786445	12.2828	12.2828	12.2828	1.07623	1.89445e-05	1.12411	1.06985	0.284686	161.123	783	350	350	161.123	161.123	173.406	783	395	395	173.406	173.406
uracilphosphoribosyltransferase[Frankiasp.CcI3]	Francci3_0689	787265	787903	6.74466	6.74466	6.74466	1.06872	1.08105e-05	1.11626	0.78359	0.433281	98.1522	639	174	174	98.1522	98.1522	104.897	639	195	195	104.897	104.897
phosphoglucomutase/phosphomannomutasealpha/beta/subunit[Frankiasp.CcI3]	Francci3_0690	789891	787849	27.3607	27.3607	27.3607	1.21934	3.23312e-05	1.27358	2.00705	0.0447439	124.739	2043	707	707	124.739	124.739	152.1	2043	904	904	152.1	152.1
purinenucleosidephosphorylase[Frankiasp.CcI3]	Francci3_0691	790782	789910	51.6644	51.6644	51.6644	1.2793	5.8919e-05	1.33621	2.9639	0.00303772	184.976	873	448	448	184.976	184.976	236.64	873	601	601	236.64	236.64
aspartyl-tRNAsynthetase[Frankiasp.CcI3]	Francci3_0692	791330	793192	28.4082	28.4082	28.4082	1.15856	3.56613e-05	1.2101	1.87307	0.0610592	179.164	1863	926	926	179.164	179.164	207.572	1863	1125	1125	207.572	207.572
carboxylate-amineligase[Frankiasp.CcI3]	Francci3_0693	793414	794562	106.607	106.607	-106.607	-1.37709	-8.90842e-05	-1.31844	-3.54977	0.000385572	389.317	1149	1241	1241	389.317	389.317	282.71	1149	945	945	282.71	282.71
peptidaseM20D,amidohydrolase[Frankiasp.CcI3]	Francci3_0694	794611	795855	40.5272	40.5272	-40.5272	-1.21974	-3.06223e-05	-1.16779	-1.56327	0.117989	224.959	1245	777	777	224.959	224.959	184.432	1245	668	668	184.432	184.432
hypotheticalproteinFrancci3_0695[Frankiasp.CcI3]	Francci3_0695	796402	795962	5.66687	5.66687	-5.66687	-1.02258	5.20859e-06	1.02142	0.238792	0.811267	256.651	441	314	314	256.651	256.651	250.984	441	322	322	250.984	250.984
flavoproteindisulfidereductase[Frankiasp.CcI3]	Francci3_0696	796596	798077	82.1589	82.1589	-82.1589	-1.20849	-6.12287e-05	-1.15702	-2.14405	0.0320291	476.229	1482	1958	1958	476.229	476.229	394.071	1482	1699	1699	394.071	394.071
hypotheticalproteinFrancci3_0697[Frankiasp.CcI3]	Francci3_0697	798678	798268	59.4212	59.4212	-59.4212	-1.25836	-4.66021e-05	-1.20477	-2.11215	0.0346733	289.417	411	330	330	289.417	289.417	229.996	411	275	275	229.996	229.996
carbamoyl-phosphatesynthaseLchain,ATP-binding[Frankiasp.CcI3]	Francci3_0698	800507	798750	242.411	242.411	-242.411	-1.59719	-0.00021255	-1.52917	-6.76275	1.35416e-11	648.328	1758	3162	3162	648.328	648.328	405.917	1758	2076	2076	405.917	405.917
hypotheticalproteinFrancci3_0699[Frankiasp.CcI3]	Francci3_0699	800875	800624	55.7101	55.7101	-55.7101	-1.97243	-5.03646e-05	-1.88842	-3.98631	6.71084e-05	113	252	79	79	113	113	57.2898	252	42	42	57.2898	57.2898
carboxyltransferase[Frankiasp.CcI3]	Francci3_0700	802596	801001	32.3545	32.3545	-32.3545	-1.0879	-1.51402e-05	-1.04157	-0.564172	0.572637	400.431	1596	1773	1773	400.431	400.431	368.076	1596	1709	1709	368.076	368.076
biotin--acetyl-CoA-carboxylaseligase[Frankiasp.CcI3]	Francci3_0701	802798	803730	39.8771	39.8771	39.8771	1.36473	4.40673e-05	1.42543	2.83072	0.00464431	109.334	933	283	283	109.334	109.334	149.211	933	405	405	149.211	149.211
membrane-flankeddomain-containingprotein[Frankiasp.CcI3]	Francci3_0702	803780	804289	64.8268	64.8268	64.8268	1.37746	7.13861e-05	1.43873	3.64904	0.000263227	171.746	510	243	243	171.746	171.746	236.573	510	351	351	236.573	236.573
hypotheticalproteinFrancci3_0703[Frankiasp.CcI3]	Francci3_0703	805041	804328	18.7624	18.7624	-18.7624	-1.11918	-1.11407e-05	-1.07152	-0.63001	0.528688	176.189	714	349	349	176.189	176.189	157.427	714	327	327	157.427	157.427
hypotheticalproteinFrancci3_0704[Frankiasp.CcI3]	Francci3_0704	807008	805071	5.68884	5.68884	5.68884	1.0266	1.46434e-05	1.07226	0.726489	0.467539	213.893	1938	1150	1150	213.893	213.893	219.581	1938	1238	1238	219.581	219.581
hypotheticalproteinFrancci3_0705[Frankiasp.CcI3]	Francci3_0705	808443	807211	41.9845	41.9845	41.9845	1.1573	5.27932e-05	1.20878	2.27261	0.0230494	266.907	1233	913	913	266.907	266.907	308.891	1233	1108	1108	308.891	308.891
TetRfamilytranscriptionalregulator[Frankiasp.CcI3]	Francci3_0706	809805	808654	38.1199	38.1199	38.1199	1.25487	4.40239e-05	1.31069	2.47612	0.0132821	149.564	1152	431	478	149.564	149.564	187.684	1152	547	629	187.684	187.684
GtrA-likeprotein[Frankiasp.CcI3]	Francci3_0707	810181	809609	36.1032	36.1032	36.1032	1.10034	5.08895e-05	1.14928	1.91222	0.0558474	359.827	573	462	572	359.827	359.827	395.93	573	517	660	395.93	395.93
carbonicanhydrase[Frankiasp.CcI3]	Francci3_0708	810517	811134	1095.2	1095.2	-1095.2	-2.43307	-0.00100537	-2.32945	-20.2848	7.43849e-15	1859.44	618	3188	3188	1859.44	1859.44	764.235	618	1374	1374	764.235	764.235
UDP-glucose6-dehydrogenase[Frankiasp.CcI3]	Francci3_0709	812547	811213	12.7355	12.7355	-12.7355	-1.0601	-3.13489e-06	-1.01495	-0.154979	0.876838	224.643	1335	832	832	224.643	224.643	211.908	1335	823	823	211.908	211.908
hypotheticalproteinFrancci3_0710[Frankiasp.CcI3]	Francci3_0710	813612	812707	29.6719	29.6719	29.6719	1.18324	3.61854e-05	1.23588	1.98784	0.0468289	161.927	906	407	407	161.927	161.927	191.598	906	505	505	191.598	191.598
cellenvelope-relatedtranscriptionalattenuator[Frankiasp.CcI3]	Francci3_0711	815189	813609	18.3373	18.3373	18.3373	1.08207	2.75615e-05	1.13021	1.31994	0.186856	223.432	1581	980	980	223.432	223.432	241.77	1581	1112	1112	241.77	241.77
cellenvelope-relatedtranscriptionalattenuator[Frankiasp.CcI3]	Francci3_0712	817186	815465	3.25929	3.25929	-3.25929	-1.02129	3.36458e-06	1.02271	0.197549	0.843398	156.365	1722	747	747	156.365	156.365	153.106	1722	767	767	153.106	153.106
glucose-1-phosphatethymidyltransferase[Frankiasp.CcI3]	Francci3_0713	817471	818547	13.5224	13.5224	13.5224	1.06021	2.28451e-05	1.10738	1.09705	0.272618	224.574	1077	671	671	224.574	224.574	238.096	1077	746	746	238.096	238.096
hypotheticalproteinFrancci3_0714[Frankiasp.CcI3]	Francci3_0714	820354	818531	47.5625	47.5625	47.5625	1.3952	5.21364e-05	1.45727	3.17176	0.00151518	120.349	1824	609	609	120.349	120.349	167.912	1824	891	891	167.912	167.912
dTDP-4-dehydrorhamnosereductase[Frankiasp.CcI3]	Francci3_0715	820690	821586	8.9826	8.9826	-8.9826	-1.04863	-7.25814e-07	-1.00397	-0.0385402	0.969257	193.69	897	482	482	193.69	193.69	184.707	897	482	482	184.707	184.707
TetRfamilytranscriptionalregulator[Frankiasp.CcI3]	Francci3_0716	821884	822753	20.7844	20.7844	20.7844	1.16948	2.57351e-05	1.2215	1.62962	0.103182	122.638	870	296	296	122.638	122.638	143.422	870	363	363	143.422	143.422
EmrB/QacAfamilydrugresistancetransporter[Frankiasp.CcI3]	Francci3_0717	822803	824479	46.874	46.874	46.874	1.26306	5.38926e-05	1.31925	2.7721	0.00556962	178.186	1677	829	829	178.186	178.186	225.06	1677	1098	1098	225.06	225.06
hypotheticalproteinFrancci3_0718[Frankiasp.CcI3]	Francci3_0718	824578	825990	22.4599	22.4599	22.4599	1.22928	2.6353e-05	1.28396	1.84193	0.0654855	97.9582	1413	384	384	97.9582	97.9582	120.418	1413	495	495	120.418	120.418
hypotheticalproteinFrancci3_0719[Frankiasp.CcI3]	Francci3_0719	826593	825919	69.1423	69.1423	-69.1423	-1.32327	-5.64908e-05	-1.26692	-2.61767	0.00885328	283.024	675	530	530	283.024	283.024	213.882	675	420	420	213.882	213.882
glycosyltransferase,group1[Frankiasp.CcI3]	Francci3_0720	829038	827812	16.0629	16.0629	16.0629	1.11734	2.1664e-05	1.16704	1.31432	0.18874	136.897	1227	466	466	136.897	136.897	152.96	1227	546	546	152.96	152.96
glycosyltransferase,group1[Frankiasp.CcI3]	Francci3_0721	830688	829084	15.7332	15.7332	15.7332	1.14474	2.01494e-05	1.19567	1.36305	0.172868	108.698	1605	484	484	108.698	108.698	124.431	1605	581	581	124.431	124.431
glycosyltransferasefamilyprotein[Frankiasp.CcI3]	Francci3_0722	832103	830685	38.7306	38.7306	38.7306	1.28393	4.40738e-05	1.34104	2.57912	0.00990518	136.409	1419	537	537	136.409	136.409	175.14	1419	723	723	175.14	175.14
ABCtransporterrelated[Frankiasp.CcI3]	Francci3_0723	833362	832100	38.0339	38.0339	38.0339	1.30496	4.28917e-05	1.36301	2.61294	0.00897672	124.718	1263	437	437	124.718	124.718	162.752	1263	598	598	162.752	162.752
hypotheticalproteinFrancci3_0724[Frankiasp.CcI3]	Francci3_0724	834438	833482	50.0348	50.0348	50.0348	1.24197	5.82254e-05	1.29722	2.79326	0.0052179	206.782	957	549	549	206.782	206.782	256.816	957	715	715	256.816	256.816
HADsuperfamilyhydrolase-like[Frankiasp.CcI3]	Francci3_0725	834953	837541	19.5393	19.5393	19.5393	1.14573	2.49851e-05	1.1967	1.5215	0.128134	134.074	2589	963	963	134.074	134.074	153.614	2589	1157	1157	153.614	153.614
hypotheticalproteinFrancci3_0726[Frankiasp.CcI3]	Francci3_0726	837538	838968	21.0017	21.0017	-21.0017	-1.13348	-1.32661e-05	-1.08521	-0.747893	0.454525	178.339	1431	708	708	178.339	178.339	157.337	1431	655	655	157.337	157.337
WD-40repeat-containingserine/threoninproteinkinase[Frankiasp.CcI3]	Francci3_0727	841451	838950	32.221	32.221	32.221	1.2392	3.75605e-05	1.29433	2.23383	0.0254943	134.703	2502	935	935	134.703	134.703	166.924	2502	1215	1215	166.924	166.924
hypotheticalproteinFrancci3_0728[Frankiasp.CcI3]	Francci3_0728	843776	841650	32.7352	32.7352	32.7352	1.23818	3.81845e-05	1.29326	2.24875	0.0245284	137.437	2127	811	811	137.437	137.437	170.173	2127	1053	1053	170.173	170.173
isoleucinepatchsuperfamilyacetyltransferase[Frankiasp.CcI3]	Francci3_0729	844914	844240	37.7984	37.7984	-37.7984	-1.18327	-2.71179e-05	-1.13288	-1.32002	0.186828	244.042	675	457	457	244.042	244.042	206.243	675	405	405	206.243	206.243
glycosyltransferasefamilyprotein[Frankiasp.CcI3]	Francci3_0730	845016	846110	56.216	56.216	56.216	1.3204	6.30217e-05	1.37914	3.2262	0.00125447	175.455	1095	533	533	175.455	175.455	231.671	1095	738	738	231.671	231.671
glycosyltransferase,group1[Frankiasp.CcI3]	Francci3_0731	846116	847309	4.93253	4.93253	-4.93253	-1.04109	3.86277e-07	1.00326	0.025488	0.979666	124.982	1194	414	414	124.982	124.982	120.05	1194	417	417	120.05	120.05
methyltransferasetype11[Frankiasp.CcI3]	Francci3_0732	847461	848174	62.6366	62.6366	-62.6366	-1.40033	-5.27472e-05	-1.34069	-2.81137	0.00493306	219.1	714	434	434	219.1	219.1	156.464	714	325	325	156.464	156.464
hypotheticalproteinFrancci3_0733[Frankiasp.CcI3]	Francci3_0733	848178	848453	51.0134	51.0134	-51.0134	-1.62061	-4.48653e-05	-1.55159	-3.15734	0.00159214	133.212	276	102	102	133.212	133.212	82.1985	276	66	66	82.1985	82.1985
glycosyltransferase,group1[Frankiasp.CcI3]	Francci3_0734	848535	849950	37.6313	37.6313	37.6313	1.32706	4.20863e-05	1.38609	2.65659	0.00789357	115.061	1416	452	452	115.061	115.061	152.692	1416	629	629	152.692	152.692
glycosyltransferase,group1[Frankiasp.CcI3]	Francci3_0735	850033	851163	147.5	147.5	-147.5	-1.90714	-0.000132887	-1.82591	-6.31339	2.72992e-10	310.1	1131	973	973	310.1	310.1	162.6	1131	535	535	162.6	162.6
glycosyltransferasefamilyprotein[Frankiasp.CcI3]	Francci3_0736	851240	852220	9.59902	9.59902	-9.59902	-1.04362	1.79622e-07	1.00083	0.00874922	0.993019	229.648	981	625	625	229.648	229.648	220.049	981	628	628	220.049	220.049
nucleotidyltransferase[Frankiasp.CcI3]	Francci3_0737	852426	853499	11.9044	11.9044	11.9044	1.05424	2.10301e-05	1.10113	1.02299	0.306312	219.495	1074	654	654	219.495	219.495	231.4	1074	723	723	231.4	231.4
DNApolymeraseIIIbetasubunitfamilyprotein[Frankiasp.CcI3]	Francci3_0738	853675	854976	8.90414	8.90414	8.90414	1.07022	1.41545e-05	1.11783	0.902367	0.366862	126.796	1302	458	458	126.796	126.796	135.7	1302	514	514	135.7	135.7
phosphatidylinositol-3-phosphatephosphatase[Frankiasp.CcI3]	Francci3_0739	855260	856225	128.529	128.529	128.529	1.33638	0.000143286	1.39582	4.95406	7.26812e-07	382.098	966	1024	1024	382.098	382.098	510.627	966	1435	1435	510.627	510.627
hypotheticalproteinFrancci3_0740[Frankiasp.CcI3]	Francci3_0740	857199	856324	7.2875	7.2875	7.2875	1.0314	1.69916e-05	1.07728	0.80834	0.418895	232.074	876	564	564	232.074	232.074	239.362	876	610	610	239.362	239.362
F420-0--gamma-glutamylligase[Frankiasp.CcI3]	Francci3_0741	858619	857291	36.186	36.186	36.186	1.25856	4.17051e-05	1.31455	2.42293	0.015396	139.951	1329	516	516	139.951	139.951	176.137	1329	681	681	176.137	176.137
LPPG:FO2-phospho-L-lactatetransferase[Frankiasp.CcI3]	Francci3_0742	859649	858612	15.3407	15.3407	-15.3407	-1.07905	-6.35537e-06	-1.0331	-0.326819	0.743804	209.398	1038	603	603	209.398	209.398	194.057	1038	586	586	194.057	194.057
TetRfamilytranscriptionalregulator[Frankiasp.CcI3]	Francci3_0743	860486	859794	38.2627	38.2627	38.2627	1.25811	4.41093e-05	1.31408	2.49019	0.0127673	148.239	693	285	285	148.239	148.239	186.502	693	376	376	186.502	186.502
hypotheticalproteinFrancci3_0744[Frankiasp.CcI3]	Francci3_0744	860681	860977	34.9567	34.9567	-34.9567	-1.36834	-2.91179e-05	-1.31006	-2.00605	0.0448511	129.861	297	107	107	129.861	129.861	94.9044	297	82	82	94.9044	94.9044
FOsynthase[Frankiasp.CcI3]	Francci3_0745	861113	863812	12.9511	12.9511	-12.9511	-1.07862	-5.32704e-06	-1.03268	-0.297343	0.766205	177.691	2700	1331	1331	177.691	177.691	164.74	2700	1294	1294	164.74	164.74
transcriptionfactorWhiB[Frankiasp.CcI3]	Francci3_0746	864261	864893	176.642	176.642	-176.642	-1.57573	-0.000154418	-1.50862	-5.67434	1.39221e-08	483.455	633	849	849	483.455	483.455	306.813	633	565	565	306.813	306.813
glycosyltransferases-like[Frankiasp.CcI3]	Francci3_0747	864921	870062	14.6872	14.6872	14.6872	1.11672	1.98363e-05	1.1664	1.25541	0.209328	125.83	5142	1795	1795	125.83	125.83	140.517	5142	2102	2102	140.517	140.517
mannose-6-phosphateisomerase[Frankiasp.CcI3]	Francci3_0748	871503	870202	24.6748	24.6748	24.6748	1.18415	3.00635e-05	1.23682	1.81513	0.0695041	133.994	1302	484	484	133.994	133.994	158.669	1302	601	601	158.669	158.669
hypotheticalproteinFrancci3_0749[Frankiasp.CcI3]	Francci3_0749	872182	871574	5.77313	5.77313	5.77313	1.02527	1.5341e-05	1.07088	0.736669	0.461324	228.466	609	386	386	228.466	228.466	234.239	609	415	415	234.239	234.239
hypotheticalproteinFrancci3_0750[Frankiasp.CcI3]	Francci3_0750	872290	872733	58.9228	58.9228	-58.9228	-1.4114	-4.97867e-05	-1.35129	-2.76712	0.00565539	202.147	444	249	249	202.147	202.147	143.225	444	185	185	143.225	143.225
phosphomannomutase/phosphoglucomutase[Frankiasp.CcI3]	Francci3_0751	872966	874324	66.9001	66.9001	-66.9001	-1.4862	-5.75815e-05	-1.42291	-3.21564	0.00130152	204.497	1359	771	771	204.497	204.497	137.597	1359	544	544	137.597	137.597
hypotheticalproteinFrancci3_0752[Frankiasp.CcI3]	Francci3_0752	874324	874521	53.2424	53.2424	-53.2424	-1.43812	-4.53197e-05	-1.37687	-2.71946	0.00653895	174.766	198	96	96	174.766	174.766	121.524	198	70	70	121.524	121.524
hypotheticalproteinFrancci3_0753[Frankiasp.CcI3]	Francci3_0753	874537	875685	1.51408	1.51408	1.51408	1.01177	6.9188e-06	1.05678	0.444255	0.656858	128.622	1149	410	410	128.622	128.622	130.136	1149	435	435	130.136	130.136
twin-argininetranslocationpathwaysignal[Frankiasp.CcI3]	Francci3_0754	878364	875722	22.1911	22.1911	22.1911	1.1744	2.73212e-05	1.22664	1.69654	0.0897841	127.244	2643	933	933	127.244	127.244	149.435	2643	1149	1149	149.435	149.435
RDD[Frankiasp.CcI3]	Francci3_0755	879742	878720	2.39303	2.39303	2.39303	1.01383	9.65897e-06	1.05893	0.534502	0.592995	173.005	1023	491	491	173.005	173.005	175.398	1023	522	522	175.398	175.398
hypotheticalproteinFrancci3_0756[Frankiasp.CcI3]	Francci3_0756	879910	880920	31.7233	31.7233	31.7233	1.2197	3.74765e-05	1.27395	2.16217	0.0306049	144.396	1011	405	405	144.396	144.396	176.119	1011	518	518	176.119	176.119
extracellularsolute-bindingprotein[Frankiasp.CcI3]	Francci3_0757	881826	880951	49.4122	49.4122	49.4122	1.38737	5.42706e-05	1.44908	3.21221	0.00131718	127.558	876	310	310	127.558	127.558	176.971	876	451	451	176.971	176.971
hypotheticalproteinFrancci3_0758[Frankiasp.CcI3]	Francci3_0758	883433	882138	34.8533	34.8533	34.8533	1.28224	3.96927e-05	1.33928	2.44212	0.0146014	123.489	1296	444	444	123.489	123.489	158.343	1296	597	597	158.343	158.343
AAA_3ATPaseassociatedwithvariouscellularactivities[Frankiasp.CcI3]	Francci3_0759	884498	883443	28.0158	28.0158	28.0158	1.18199	3.42102e-05	1.23457	1.92799	0.0538566	153.945	1056	451	451	153.945	153.945	181.96	1056	559	559	181.96	181.96
hypotheticalproteinFrancci3_0760[Frankiasp.CcI3]	Francci3_0760	885964	884495	31.4436	31.4436	31.4436	1.24425	3.65396e-05	1.2996	2.22041	0.0263907	128.734	1470	525	525	128.734	128.734	160.178	1470	685	685	160.178	160.178
putativeintegralmembraneprotein[Frankiasp.CcI3]	Francci3_0761	886854	886054	44.6721	44.6721	44.6721	1.30358	5.04059e-05	1.36157	2.82783	0.00468641	147.152	801	327	327	147.152	147.152	191.824	801	447	447	191.824	191.824
putativeintegralmembraneprotein[Frankiasp.CcI3]	Francci3_0762	887858	886851	49.3751	49.3751	49.3751	1.34956	5.48109e-05	1.40959	3.10768	0.0018856	141.25	1008	395	395	141.25	141.25	190.625	1008	559	559	190.625	190.625
amidophosphoribosyltransferases-like[Frankiasp.CcI3]	Francci3_0763	888125	888961	47.5827	47.5827	47.5827	1.48249	5.12407e-05	1.54844	3.3825	0.000718286	98.6193	837	229	229	98.6193	98.6193	146.202	837	356	356	146.202	146.202
SSUribosomalproteinS30P/sigma54modulationprotein[Frankiasp.CcI3]	Francci3_0764	889293	890096	1430.48	1430.48	-1430.48	-1.90896	-0.0012889	-1.82766	-19.6963	1.59872e-14	3004.24	804	6701	6701	3004.24	3004.24	1573.76	804	3681	3681	1573.76	1573.76
twocomponentLuxRfamilytranscriptionalregulator[Frankiasp.CcI3]	Francci3_0765	890225	890938	572.06	572.06	-572.06	-1.42018	-0.000484585	-1.35969	-8.72589	0	1933.54	714	3830	3830	1933.54	1933.54	1361.48	714	2828	2828	1361.48	1361.48
GCN5-relatedN-acetyltransferase[Frankiasp.CcI3]	Francci3_0766	891565	890957	7.52988	7.52988	7.52988	1.03951	1.5483e-05	1.08575	0.811164	0.417271	190.586	609	322	322	190.586	190.586	198.116	609	351	351	198.116	198.116
preproteintranslocasesubunitSecA[Frankiasp.CcI3]	Francci3_0767	891816	894800	127.868	127.868	-127.868	-1.42593	-0.000108489	-1.3652	-4.15272	3.2855e-05	428.079	2985	3545	3545	428.079	428.079	300.21	2985	2607	2607	300.21	300.21
hypotheticalproteinFrancci3_0768[Frankiasp.CcI3]	Francci3_0768	895593	894826	16.3169	16.3169	16.3169	1.30496	1.84009e-05	1.36301	1.71137	0.0870121	53.5051	768	114	114	53.5051	53.5051	69.822	768	156	156	69.822	69.822
hypotheticalproteinFrancci3_0769[Frankiasp.CcI3]	Francci3_0769	896940	895621	62.9643	62.9643	62.9643	1.31848	7.0637e-05	1.37713	3.40795	0.000654536	197.704	1320	724	724	197.704	197.704	260.669	1320	1001	1001	260.669	260.669
hypotheticalproteinFrancci3_0770[Frankiasp.CcI3]	Francci3_0770	897099	897668	67.4923	67.4923	67.4923	1.39676	7.39547e-05	1.45889	3.78315	0.000154855	170.11	570	269	269	170.11	170.11	237.602	570	394	394	237.602	237.602
putativetranscriptionalregulator[Frankiasp.CcI3]	Francci3_0771	897925	897689	110.215	110.215	110.215	1.70356	0.000115663	1.77934	5.80529	6.4255e-09	156.654	237	103	103	156.654	156.654	266.869	237	184	184	266.869	266.869
hypotheticalproteinFrancci3_0772[Frankiasp.CcI3]	Francci3_0772	898234	899007	4.34515	4.34515	-4.34515	-1.03166	1.66676e-06	1.01243	0.103104	0.91788	141.574	774	304	304	141.574	141.574	137.229	774	309	309	137.229	137.229
ATPasesinvolvedinchromosomepartitioning-like[Frankiasp.CcI3]	Francci3_0773	899004	900341	3.54518	3.54518	3.54518	1.04507	6.82325e-06	1.09156	0.555632	0.578463	78.6644	1338	292	292	78.6644	78.6644	82.2096	1338	320	320	82.2096	82.2096
XREfamilytranscriptionalregulator[Frankiasp.CcI3]	Francci3_0774	900843	901346	138.867	138.867	138.867	1.57617	0.000147571	1.64628	6.11751	9.50497e-10	241.019	504	337	337	241.019	241.019	379.886	504	557	557	379.886	379.886
patatin[Frankiasp.CcI3]	Francci3_0775	901578	902633	30.4506	30.4506	30.4506	1.22302	3.58859e-05	1.27743	2.12756	0.0333735	136.536	1056	400	400	136.536	136.536	166.987	1056	513	513	166.987	166.987
hypotheticalproteinFrancci3_0776[Frankiasp.CcI3]	Francci3_0776	902720	903229	4.27741	4.27741	-4.27741	-1.02094	4.55422e-06	1.02306	0.231554	0.816885	208.499	510	295	295	208.499	208.499	204.221	510	303	303	204.221	204.221
hypotheticalproteinFrancci3_0777[Frankiasp.CcI3]	Francci3_0777	903675	905228	17.8087	17.8087	17.8087	1.15896	2.23437e-05	1.21051	1.48391	0.137833	112.033	1554	483	483	112.033	112.033	129.842	1554	587	587	129.842	129.842
putativePAS/PACsensorprotein[Frankiasp.CcI3]	Francci3_0778	906795	905254	30.1719	30.1719	30.1719	1.23553	3.52545e-05	1.2905	2.1518	0.031413	128.1	1542	548	548	128.1	128.1	158.272	1542	710	710	158.272	158.272
typeIIsecretionsystemproteinE[Frankiasp.CcI3]	Francci3_0779	907389	908696	15.3566	15.3566	15.3566	1.07027	2.44055e-05	1.11788	1.18518	0.235945	218.533	1308	793	793	218.533	218.533	233.89	1308	890	890	233.89	233.89
typeIIsecretionsystemprotein[Frankiasp.CcI3]	Francci3_0780	908696	909586	7.39223	7.39223	7.39223	1.06921	1.18158e-05	1.11678	0.82095	0.411675	106.802	891	264	264	106.802	106.802	114.194	891	296	296	114.194	114.194
typeIIsecretionsystemprotein[Frankiasp.CcI3]	Francci3_0781	909583	910533	48.8123	48.8123	48.8123	1.27285	5.58408e-05	1.32947	2.86039	0.00423126	178.901	951	472	472	178.901	178.901	227.714	951	630	630	227.714	227.714
hypotheticalproteinFrancci3_0782[Frankiasp.CcI3]	Francci3_0782	910534	910845	18.458	18.458	-18.458	-1.09741	-9.50081e-06	-1.05067	-0.492246	0.622546	207.955	312	180	180	207.955	207.955	189.497	312	172	172	189.497	189.497
TadE-like[Frankiasp.CcI3]	Francci3_0783	910835	911350	35.7723	35.7723	35.7723	1.46981	3.86066e-05	1.53519	2.90776	0.00364031	76.1427	516	109	109	76.1427	76.1427	111.915	516	168	168	111.915	111.915
hypotheticalproteinFrancci3_0784[Frankiasp.CcI3]	Francci3_0784	911362	911970	49.749	49.749	49.749	1.29492	5.63371e-05	1.35252	2.95756	0.00310082	168.686	609	285	285	168.686	168.686	218.435	609	387	387	218.435	218.435
aminoglycosidephosphotransferase[Frankiasp.CcI3]	Francci3_0785	915720	912238	46.4261	46.4261	46.4261	1.17944	5.68435e-05	1.23191	2.47269	0.0134099	258.725	3483	2500	2500	258.725	258.725	305.151	3483	3092	3092	305.151	305.151
peptidaseS15[Frankiasp.CcI3]	Francci3_0786	917609	915921	116.361	116.361	116.361	1.67564	0.000122401	1.75017	5.88972	3.86857e-09	172.225	1689	807	807	172.225	172.225	288.586	1689	1418	1418	288.586	288.586
hypotheticalproteinFrancci3_0787[Frankiasp.CcI3]	Francci3_0787	917968	917606	133.251	133.251	133.251	1.57841	0.000141564	1.64863	5.99993	1.97405e-09	230.374	363	232	232	230.374	230.374	363.625	363	384	384	363.625	363.625
hypotheticalproteinFrancci3_0788[Frankiasp.CcI3]	Francci3_0788	918222	918935	105.493	105.493	105.493	1.6022	0.000111771	1.67347	5.40737	6.39552e-08	175.179	714	347	347	175.179	175.179	280.672	714	583	583	280.672	280.672
hypotheticalproteinFrancci3_0789[Frankiasp.CcI3]	Francci3_0789	919995	918877	52.2923	52.2923	52.2923	1.67081	5.503e-05	1.74514	3.93916	8.1768e-05	77.9538	1119	242	242	77.9538	77.9538	130.246	1119	424	424	130.246	130.246
hypotheticalproteinFrancci3_0790[Frankiasp.CcI3]	Francci3_0790	920713	920318	49.6861	49.6861	49.6861	1.3927	5.4498e-05	1.45466	3.23522	0.00121547	126.524	396	139	139	126.524	126.524	176.21	396	203	203	176.21	176.21
peptidechainreleasefactor2[Frankiasp.CcI3]	Francci3_0791	920761	921861	49.6789	49.6789	49.6789	1.18505	6.04725e-05	1.23777	2.57912	0.00990521	268.459	1101	820	820	268.459	268.459	318.138	1101	1019	1019	318.138	318.138
polysaccharidedeacetylase[Frankiasp.CcI3]	Francci3_0792	922491	923327	23.2091	23.2091	23.2091	1.15898	2.91187e-05	1.21053	1.6941	0.0902459	145.991	837	339	339	145.991	145.991	169.2	837	412	412	169.2	169.2
bifunctionaluroporphyrinogen-IIIsynthetase/responseregulatordomain-containingprotein[Frankiasp.CcI3]	Francci3_0793	924533	923382	1.92084	1.92084	-1.92084	-1.0185	2.55629e-06	1.02551	0.182374	0.855289	105.759	1152	338	338	105.759	105.759	103.838	1152	348	348	103.838	103.838
assimilatorynitritereductase(NAD(P)H)largesubunitprecursor[Frankiasp.CcI3]	Francci3_0794	925004	927652	47.6266	47.6266	47.6266	1.29363	5.39635e-05	1.35118	2.88986	0.00385415	162.198	2649	1192	1192	162.198	162.198	209.825	2649	1617	1617	209.825	209.825
assimilatorynitritereductase(NAD(P)H)smallsubunit[Frankiasp.CcI3]	Francci3_0795	927689	928033	40.2536	40.2536	40.2536	1.52064	4.30904e-05	1.58829	3.18813	0.00143198	77.3151	345	74	74	77.3151	77.3151	117.569	345	118	118	117.569	117.569
uroporphyrinogen-IIIC-methyltransferase[Frankiasp.CcI3]	Francci3_0796	928140	928970	50.4661	50.4661	50.4661	1.22635	5.93337e-05	1.28091	2.75088	0.00594354	222.953	831	514	514	222.953	222.953	273.419	831	661	661	273.419	273.419
hypotheticalproteinFrancci3_0797[Frankiasp.CcI3]	Francci3_0797	929216	928935	36.8048	36.8048	-36.8048	-1.09465	-1.84814e-05	-1.04803	-0.668962	0.50352	425.644	282	333	333	425.644	425.644	388.84	282	319	319	388.84	388.84
celldivisionATP-bindingproteinFtsE[Frankiasp.CcI3]	Francci3_0798	929417	930163	30.937	30.937	30.937	1.26493	3.55344e-05	1.3212	2.25682	0.024019	116.774	747	242	242	116.774	116.774	147.711	747	321	321	147.711	147.711
celldivisionproteinFtsX[Frankiasp.CcI3]	Francci3_0799	930163	931035	70.764	70.764	70.764	1.411	7.72792e-05	1.47376	3.91781	8.93581e-05	172.176	873	417	417	172.176	172.176	242.94	873	617	617	242.94	242.94
HNHnuclease[Frankiasp.CcI3]	Francci3_0800	932552	931020	132.356	132.356	132.356	1.5397	0.000141305	1.60819	5.84868	4.95488e-09	245.241	1533	1043	1043	245.241	245.241	377.597	1533	1684	1684	377.597	377.597
SsrA-bindingprotein[Frankiasp.CcI3]	Francci3_0801	932973	933452	95.1248	95.1248	95.1248	1.35885	0.0001053	1.41929	4.34986	1.36225e-05	265.085	480	353	353	265.085	265.085	360.21	480	503	503	360.21	360.21
hypotheticalproteinFrancci3_0802[Frankiasp.CcI3]	Francci3_0802	933582	935015	12.118	12.118	12.118	1.10932	1.66628e-05	1.15866	1.12552	0.26037	110.851	1434	441	441	110.851	110.851	122.969	1434	513	513	122.969	122.969
6-phosphogluconatedehydrogenase,NAD-binding[Frankiasp.CcI3]	Francci3_0803	935082	935990	71.5522	71.5522	71.5522	1.59356	7.58833e-05	1.66444	4.43274	9.30414e-06	120.548	909	304	304	120.548	120.548	192.101	909	508	508	192.101	192.101
hypotheticalproteinFrancci3_0804[Frankiasp.CcI3]	Francci3_0804	936710	935991	54.4501	54.4501	54.4501	1.5911	5.77621e-05	1.66188	3.8617	0.000112599	92.1164	720	184	184	92.1164	92.1164	146.566	720	307	307	146.566	146.566
glyoxalase/bleomycinresistanceprotein/dioxygenase[Frankiasp.CcI3]	Francci3_0805	937459	936806	270.379	270.379	-270.379	-1.83511	-0.000242509	-1.75695	-8.26886	0	594.145	654	1078	1078	594.145	594.145	323.766	654	616	616	323.766	323.766
hypotheticalproteinFrancci3_0806[Frankiasp.CcI3]	Francci3_0806	937919	939142	35.9262	35.9262	35.9262	1.24645	4.16934e-05	1.3019	2.37978	0.017323	145.772	1224	495	495	145.772	145.772	181.699	1224	647	647	181.699	181.699
XREfamilytranscriptionalregulator[Frankiasp.CcI3]	Francci3_0807	939242	939751	71.7858	71.7858	-71.7858	-1.39302	-6.03112e-05	-1.33369	-2.97975	0.00288487	254.439	510	360	360	254.439	254.439	182.653	510	271	271	182.653	182.653
hypotheticalproteinFrancci3_0808[Frankiasp.CcI3]	Francci3_0808	939748	940377	22.916	22.916	22.916	1.12174	3.06091e-05	1.17164	1.58203	0.113643	188.238	630	329	329	188.238	188.238	211.154	630	387	387	211.154	211.154
hypotheticalproteinFrancci3_0809[Frankiasp.CcI3]	Francci3_0809	941789	940356	60.1125	60.1125	60.1125	1.52329	6.43242e-05	1.59106	3.90242	9.5237e-05	114.873	1434	457	457	114.873	114.873	174.986	1434	729	730	174.986	174.986
resolvasehelix-turn-helixregion[Frankiasp.CcI3]	Francci3_0810	942193	941873	150.793	150.793	150.793	2.56148	0.000153284	2.67542	8.53723	0	96.5707	321	86	86	96.5707	96.5707	247.364	321	231	231	247.364	247.364
PadRfamilytranscriptionalregulator[Frankiasp.CcI3]	Francci3_0811	942704	943216	78.4965	78.4965	78.4965	1.61382	8.30639e-05	1.68561	4.69276	2.69541e-06	127.881	513	182	182	127.881	127.881	206.377	513	308	308	206.377	206.377
ABCtransporterrelated[Frankiasp.CcI3]	Francci3_0812	943213	943899	26.8956	26.8956	26.8956	1.34403	2.99087e-05	1.40382	2.282	0.0224891	78.1774	687	149	149	78.1774	78.1774	105.073	687	210	210	105.073	105.073
hypotheticalproteinFrancci3_0813[Frankiasp.CcI3]	Francci3_0813	943896	946124	29.3529	29.3529	29.3529	1.27882	3.34822e-05	1.33571	2.23277	0.0255641	105.274	2229	651	651	105.274	105.274	134.627	2229	873	873	134.627	134.627
NAD-dependentepimerase/dehydratase[Frankiasp.CcI3]	Francci3_0814	947671	946574	39.8659	39.8659	-39.8659	-1.17662	-2.8256e-05	-1.12651	-1.31678	0.187914	265.582	1098	809	809	265.582	265.582	225.716	1098	721	721	225.716	225.716
NUDIXhydrolase[Frankiasp.CcI3]	Francci3_0815	948345	949037	59.9668	59.9668	59.9668	1.39755	6.56958e-05	1.45972	3.56825	0.000359374	150.84	693	290	290	150.84	150.84	210.807	693	425	425	210.807	210.807
MMPL[Frankiasp.CcI3]	Francci3_0816	951595	949319	6.77228	6.77228	6.77228	1.03146	1.57745e-05	1.07734	0.779123	0.435907	215.292	2277	1360	1360	215.292	215.292	222.064	2277	1471	1471	222.064	222.064
TetRfamilytranscriptionalregulator[Frankiasp.CcI3]	Francci3_0817	951754	952752	4.81912	4.81912	-4.81912	-1.02213	4.61345e-06	1.02187	0.227068	0.820371	222.624	999	617	617	222.624	222.624	217.805	999	633	633	217.805	217.805
short-chaindehydrogenase/reductaseSDR[Frankiasp.CcI3]	Francci3_0818	953690	954526	50.2439	50.2439	-50.2439	-1.32111	-4.10062e-05	-1.26485	-2.22253	0.0262474	206.713	837	480	480	206.713	206.713	156.469	837	381	381	156.469	156.469
squalene/phytoenesynthase[Frankiasp.CcI3]	Francci3_0819	954966	956039	12.0219	12.0219	-12.0219	-1.12605	-7.36994e-06	-1.07809	-0.534565	0.592951	107.398	1074	320	320	107.398	107.398	95.3764	1074	298	298	95.3764	95.3764
squalene/phytoenesynthase[Frankiasp.CcI3]	Francci3_0820	956036	956950	21.573	21.573	-21.573	-1.14994	-1.43743e-05	-1.10096	-0.844161	0.398579	165.455	915	420	420	165.455	165.455	143.882	915	383	383	143.882	143.882
amineoxidase[Frankiasp.CcI3]	Francci3_0821	956947	958656	10.0306	10.0306	-10.0306	-1.10246	-5.37724e-06	-1.05551	-0.387131	0.698659	107.926	1710	512	512	107.926	107.926	97.8953	1710	487	487	97.8953	97.8953
polyprenylsynthetase[Frankiasp.CcI3]	Francci3_0822	958653	959669	2.77901	2.77901	2.77901	1.02273	7.90314e-06	1.06822	0.519044	0.60373	122.278	1017	345	345	122.278	122.278	125.057	1017	370	370	125.057	125.057
squalenecyclase[Frankiasp.CcI3]	Francci3_0823	959770	961995	8.96566	8.96566	-8.96566	-1.06509	-2.68901e-06	-1.01973	-0.16468	0.869196	146.708	2226	906	906	146.708	146.708	137.743	2226	892	892	137.743	137.743
4-hydroxy-3-methylbut-2-enyldiphosphatereductase[Frankiasp.CcI3]	Francci3_0824	962325	963818	5.89682	5.89682	5.89682	1.05313	1.05123e-05	1.09998	0.719293	0.47196	110.984	1494	460	460	110.984	110.984	116.88	1494	508	508	116.88	116.88
putativetranscriptionalregulator[Frankiasp.CcI3]	Francci3_0825	964270	963905	34.1528	34.1528	-34.1528	-1.25253	-2.66564e-05	-1.19919	-1.57748	0.114684	169.394	366	172	172	169.394	169.394	135.242	366	144	144	135.242	135.242
phenylaceticaciddegradation-relatedprotein[Frankiasp.CcI3]	Francci3_0826	964330	964905	17.5384	17.5384	-17.5384	-1.09071	-8.46705e-06	-1.04425	-0.434985	0.663573	210.892	576	337	337	210.892	210.892	193.353	576	324	324	193.353	193.353
radicalSAMfamilyprotein[Frankiasp.CcI3]	Francci3_0827	965219	966223	5.35624	5.35624	5.35624	1.01502	2.03247e-05	1.06018	0.783331	0.433433	356.51	1005	994	994	356.51	356.51	361.867	1005	1058	1058	361.867	361.867
TetRfamilytranscriptionalregulator[Frankiasp.CcI3]	Francci3_0828	967095	966418	6.95291	6.95291	-6.95291	-1.04863	-5.61811e-07	-1.00397	-0.0339068	0.972951	149.924	678	282	282	149.924	149.924	142.971	678	282	282	142.971	142.971
glycosyltransferasefamilyprotein[Frankiasp.CcI3]	Francci3_0829	967427	969034	1.06416	1.06416	-1.06416	-1.00494	8.0728e-06	1.03935	0.40118	0.688287	216.542	1608	966	966	216.542	216.542	215.478	1608	1008	1008	215.478	215.478
putativeureaseaccessoryprotein[Frankiasp.CcI3]	Francci3_0830	970273	969314	25.0491	25.0491	25.0491	1.17982	3.06575e-05	1.2323	1.8172	0.0691863	139.301	960	371	371	139.301	139.301	164.35	960	459	459	164.35	164.35
putativeureaseaccessoryprotein[Frankiasp.CcI3]	Francci3_0831	971213	970416	2.51658	2.51658	2.51658	1.00962	1.35121e-05	1.05453	0.608808	0.542652	261.534	798	579	579	261.534	261.534	264.05	798	613	613	264.05	264.05
ureasesubunitalpha[Frankiasp.CcI3]	Francci3_0832	973086	971359	6.33702	6.33702	-6.33702	-1.03952	7.53322e-07	1.00477	0.0430292	0.965678	166.669	1728	799	799	166.669	166.669	160.332	1728	806	806	160.332	160.332
ureasesubunitbeta[Frankiasp.CcI3]	Francci3_0833	973463	973083	20.8494	20.8494	20.8494	1.27547	2.38208e-05	1.33221	1.87479	0.0608219	75.6862	381	80	80	75.6862	75.6862	96.5356	381	107	107	96.5356	96.5356
ureasesubunitgamma[Frankiasp.CcI3]	Francci3_0834	973828	973460	8.67275	8.67275	8.67275	1.07588	1.33985e-05	1.12374	0.898457	0.368942	114.291	369	117	117	114.291	114.291	122.964	369	132	132	122.964	122.964
amidohydrolase[Frankiasp.CcI3]	Francci3_0835	974379	976265	12.5144	12.5144	12.5144	1.08542	1.85579e-05	1.1337	1.0966	0.272815	146.513	1887	767	767	146.513	146.513	159.027	1887	873	873	159.027	159.027
molybdopterindehydrogenase,FAD-binding[Frankiasp.CcI3]	Francci3_0836	976756	977670	18.9629	18.9629	18.9629	1.11407	2.57704e-05	1.16363	1.41987	0.155645	166.243	915	422	422	166.243	166.243	185.206	915	493	493	185.206	185.206
(2Fe-2S)-binding[Frankiasp.CcI3]	Francci3_0837	977667	978269	31.4255	31.4255	31.4255	1.25897	3.62104e-05	1.31498	2.25899	0.0238841	121.347	603	203	203	121.347	121.347	152.773	603	268	268	152.773	152.773
xanthinedehydrogenase,molybdenumbindingsubunitapoprotein[Frankiasp.CcI3]	Francci3_0838	978266	980611	61.2986	61.2986	61.2986	1.3617	6.77989e-05	1.42228	3.50045	0.000464465	169.473	2346	1103	1103	169.473	169.473	230.771	2346	1575	1575	230.771	230.771
allantoinase[Frankiasp.CcI3]	Francci3_0839	980608	981969	37.0268	37.0268	37.0268	1.26905	4.24388e-05	1.32551	2.4806	0.0131161	137.619	1362	520	520	137.619	137.619	174.646	1362	692	692	174.646	174.646
putativebifunctionalallantoicase/OHCUdecarboxylase[Frankiasp.CcI3]	Francci3_0840	982216	983766	0.386745	0.386745	0.386745	1.00286	6.07313e-06	1.04748	0.381442	0.702875	135.026	1551	581	581	135.026	135.026	135.412	1551	611	611	135.412	135.412
hypotheticalproteinFrancci3_0841[Frankiasp.CcI3]	Francci3_0841	984112	983807	29.6334	29.6334	29.6334	1.26481	3.40393e-05	1.32107	2.20844	0.0272133	111.906	306	95	95	111.906	111.906	141.54	306	126	126	141.54	141.54
transthyretin[Frankiasp.CcI3]	Francci3_0842	984130	984540	40.0075	40.0075	40.0075	1.21827	4.73134e-05	1.27246	2.42362	0.0153668	183.297	411	209	209	183.297	183.297	223.305	411	267	267	223.305	223.305
hypotheticalproteinFrancci3_0843[Frankiasp.CcI3]	Francci3_0843	985934	984564	22.0933	22.0933	22.0933	1.27461	2.52524e-05	1.33131	1.92807	0.0538464	80.4518	1371	306	306	80.4518	80.4518	102.545	1371	409	409	102.545	102.545
hypotheticalproteinFrancci3_0844[Frankiasp.CcI3]	Francci3_0844	986272	986009	1.1913	1.1913	1.1913	1.01039	6.01227e-06	1.05533	0.40896	0.682569	114.69	264	84	84	114.69	114.69	115.882	264	89	89	115.882	115.882
amidohydrolase[Frankiasp.CcI3]	Francci3_0845	987805	986294	40.7632	40.7632	40.7632	1.23295	4.77108e-05	1.2878	2.49311	0.012663	174.983	1512	734	734	174.983	174.983	215.746	1512	949	949	215.746	215.746
tRNA/rRNAmethyltransferase[Frankiasp.CcI3]	Francci3_0846	987910	988860	32.0637	32.0637	32.0637	1.25252	3.70791e-05	1.30824	2.26458	0.0235382	126.974	951	335	335	126.974	126.974	159.038	951	440	440	159.038	159.038
hypotheticalproteinFrancci3_0847[Frankiasp.CcI3]	Francci3_0847	989383	988871	4.63129	4.63129	-4.63129	-1.06982	-1.59202e-06	-1.02425	-0.140328	0.888401	70.9669	513	101	101	70.9669	70.9669	66.3356	513	99	99	66.3356	66.3356
agmatinase[Frankiasp.CcI3]	Francci3_0848	989554	990576	14.3638	14.3638	14.3638	1.09328	2.07025e-05	1.14192	1.19107	0.233627	153.978	1023	437	437	153.978	153.978	168.341	1023	501	501	168.341	168.341
hypotheticalproteinFrancci3_0849[Frankiasp.CcI3]	Francci3_0849	991206	990694	103.111	103.111	-103.111	-1.48391	-8.87063e-05	-1.42071	-3.98285	6.80925e-05	316.189	513	450	450	316.189	316.189	213.078	513	318	318	213.078	213.078
hypotheticalproteinFrancci3_0850[Frankiasp.CcI3]	Francci3_0850	991468	991304	5.02133	5.02133	-5.02133	-1.08608	-2.29886e-06	-1.03983	-0.215243	0.829578	63.3528	165	29	29	63.3528	63.3528	58.3315	165	28	28	58.3315	58.3315
hypotheticalproteinFrancci3_0851[Frankiasp.CcI3]	Francci3_0851	992636	991635	1.68493	1.68493	-1.68493	-1.01101	4.85172e-06	1.03311	0.28569	0.775116	154.687	1002	430	430	154.687	154.687	153.002	1002	446	446	153.002	153.002
hypotheticalproteinFrancci3_0852[Frankiasp.CcI3]	Francci3_0852	992808	994163	32.8994	32.8994	-32.8994	-1.10603	-1.80923e-05	-1.05893	-0.7311	0.464718	343.177	1356	1291	1291	343.177	343.177	310.278	1356	1224	1224	310.278	310.278
ABCtransporterrelated[Frankiasp.CcI3]	Francci3_0853	994962	994288	2.78915	2.78915	-2.78915	-1.02263	2.55121e-06	1.02137	0.166904	0.867446	126.026	675	236	236	126.026	126.026	123.237	675	242	242	123.237	123.237
ABCtransporterrelated[Frankiasp.CcI3]	Francci3_0854	995762	994959	69.6534	69.6534	69.6534	1.57756	7.40066e-05	1.64773	4.33558	1.45378e-05	120.6	804	269	269	120.6	120.6	190.254	804	445	445	190.254	190.254
inner-membranetranslocator[Frankiasp.CcI3]	Francci3_0855	998077	995759	17.4207	17.4207	17.4207	1.0796	2.64615e-05	1.12762	1.2812	0.200123	218.854	2319	1408	1408	218.854	218.854	236.274	2319	1594	1594	236.274	236.274
hypotheticalproteinFrancci3_0856[Frankiasp.CcI3]	Francci3_0856	998680	998180	5.75982	5.75982	-5.75982	-1.0278	3.27549e-06	1.01623	0.165056	0.8689	212.964	501	296	296	212.964	212.964	207.204	501	302	302	207.204	207.204
NAD-dependentepimerase/dehydratase[Frankiasp.CcI3]	Francci3_0857	1000124	999120	23.3817	23.3817	23.3817	1.21658	2.76866e-05	1.2707	1.84863	0.0645119	107.957	1005	301	301	107.957	107.957	131.339	1005	384	384	131.339	131.339
XREfamilytranscriptionalregulator[Frankiasp.CcI3]	Francci3_0858	1001626	1000133	6.47778	6.47778	-6.47778	-1.03642	1.3583e-06	1.00778	0.0737212	0.941232	184.329	1494	764	764	184.329	184.329	177.852	1494	773	773	177.852	177.852
hypotheticalproteinFrancci3_0859[Frankiasp.CcI3]	Francci3_0859	1002182	1001796	64.5104	64.5104	64.5104	1.52871	6.8977e-05	1.59671	4.05605	4.99094e-05	122.015	387	131	131	122.015	122.015	186.525	387	210	210	186.525	186.525
nicotinatephosphoribosyltransferase[Frankiasp.CcI3]	Francci3_0860	1002373	1003758	20.8659	20.8659	20.8659	1.32882	2.33217e-05	1.38793	1.98148	0.0475371	63.4568	1386	244	244	63.4568	63.4568	84.3227	1386	340	340	84.3227	84.3227
NUDIXhydrolase[Frankiasp.CcI3]	Francci3_0861	1003962	1004657	18.5947	18.5947	-18.5947	-1.1961	-1.36201e-05	-1.14515	-0.974851	0.329634	113.419	696	201	219	113.419	113.419	94.8246	696	184	192	94.8246	94.8246
assimilatorynitratereductase(NADH)betasubunit[Frankiasp.CcI3]	Francci3_0862	1006141	1004471	23.0475	23.0475	23.0475	1.2479	2.67244e-05	1.30341	1.90936	0.056216	92.9721	1671	417	431	92.9721	92.9721	116.02	1671	547	564	116.02	116.02
assimilatorynitratereductase(NADH)alphasubunitapoprotein[Frankiasp.CcI3]	Francci3_0863	1008525	1006240	17.1053	17.1053	17.1053	1.16362	2.1332e-05	1.21538	1.46501	0.142917	104.542	2286	663	663	104.542	104.542	121.647	2286	809	809	121.647	121.647
ATP-dependentClpproteaseadaptorproteinClpS[Frankiasp.CcI3]	Francci3_0864	1008715	1009074	45.4982	45.4982	45.4982	1.4131	4.96634e-05	1.47596	3.1465	0.00165235	110.139	360	110	110	110.139	110.139	155.637	360	163	163	155.637	155.637
hypotheticalproteinFrancci3_0865[Frankiasp.CcI3]	Francci3_0865	1009254	1009808	26.1465	26.1465	26.1465	1.13243	3.41934e-05	1.1828	1.7213	0.0851971	197.439	555	304	304	197.439	197.439	223.585	555	361	361	223.585	223.585
Mov34/MPN/PAD-1[Frankiasp.CcI3]	Francci3_0866	1009861	1010265	85.0439	85.0439	-85.0439	-1.48641	-7.32011e-05	-1.4231	-3.62642	0.000287374	259.884	405	292	292	259.884	259.884	174.84	405	206	206	174.84	174.84
thiamineS[Frankiasp.CcI3]	Francci3_0867	1010506	1010880	155.313	155.313	-155.313	-1.91588	-0.000139995	-1.83428	-6.50303	7.87179e-11	324.891	375	338	338	324.891	324.891	169.578	375	185	185	169.578	169.578
cysteinesynthase[Frankiasp.CcI3]	Francci3_0868	1010903	1011850	63.9629	63.9629	-63.9629	-1.30052	-5.16277e-05	-1.24513	-2.40998	0.0159532	276.806	948	728	728	276.806	276.806	212.843	948	587	587	212.843	212.843
Ham1-likeprotein[Frankiasp.CcI3]	Francci3_0869	1012779	1012117	38.7412	38.7412	38.7412	1.26102	4.45906e-05	1.31711	2.51419	0.0119306	148.423	663	273	273	148.423	148.423	187.164	663	361	361	187.164	187.164
ribonucleasePH[Frankiasp.CcI3]	Francci3_0870	1013519	1012776	32.0404	32.0404	-32.0404	-1.17736	-2.27415e-05	-1.12722	-1.18441	0.236252	212.688	744	439	439	212.688	212.688	180.648	744	391	391	180.648	180.648
beta-lactamase-like[Frankiasp.CcI3]	Francci3_0871	1014411	1013599	18.6803	18.6803	-18.6803	-1.113	-1.07305e-05	-1.0656	-0.593024	0.553165	183.996	813	415	415	183.996	183.996	165.316	813	391	391	165.316	165.316
glutamateracemase[Frankiasp.CcI3]	Francci3_0872	1015247	1014345	30.0888	30.0888	30.0888	1.12237	4.01364e-05	1.17229	1.81482	0.0695518	245.892	903	616	616	245.892	245.892	275.981	903	725	725	275.981	275.981
hypotheticalproteinFrancci3_0873[Frankiasp.CcI3]	Francci3_0873	1016144	1016713	7.88537	7.88537	-7.88537	-1.04191	4.58862e-07	1.00247	0.0241809	0.980708	196.037	570	310	310	196.037	196.037	188.152	570	312	312	188.152	188.152
6-phosphogluconatedehydrogenase,NAD-binding[Frankiasp.CcI3]	Francci3_0874	1017718	1016846	199.188	199.188	-199.188	-2.00174	-0.000180328	-1.91649	-7.62444	2.45359e-14	398.029	873	964	964	398.029	398.029	198.841	873	505	505	198.841	198.841
antibioticbiosynthesismonooxygenase[Frankiasp.CcI3]	Francci3_0875	1018169	1017849	284.243	284.243	-284.243	-1.45374	-0.000242888	-1.39183	-6.40082	1.54549e-10	910.684	321	811	811	910.684	910.684	626.44	321	585	585	626.44	626.44
putativeATP/GTPbindingprotein[Frankiasp.CcI3]	Francci3_0876	1021628	1018824	14.9059	14.9059	14.9059	1.07795	2.28083e-05	1.12591	1.18189	0.237249	191.215	2805	1488	1488	191.215	191.215	206.121	2805	1682	1682	206.121	206.121
DNAintegration/recombination/invertionprotein[Frankiasp.CcI3]	Francci3_0877	1021971	1022333	10.9056	10.9056	-10.9056	-1.08928	-5.18374e-06	-1.04288	-0.335149	0.737512	133.061	363	134	134	133.061	133.061	122.155	363	129	129	122.155	122.155
phageintegrase[Frankiasp.CcI3]	Francci3_0878	1022447	1023736	64.4059	64.4059	64.4059	1.4812	6.93722e-05	1.54709	3.93199	8.42461e-05	133.844	1290	479	479	133.844	133.844	198.249	1290	744	744	198.249	198.249
hypotheticalproteinFrancci3_0879[Frankiasp.CcI3]	Francci3_0879	1023820	1024800	69.0303	69.0303	69.0303	1.50776	7.4037e-05	1.57483	4.14164	3.44838e-05	135.952	981	370	370	135.952	135.952	204.982	981	585	585	204.982	204.982
antirestrictionprotein[Frankiasp.CcI3]	Francci3_0880	1024784	1025314	213.93	213.93	213.93	2.32974	0.00021847	2.43337	9.75019	0	160.881	531	237	237	160.881	160.881	374.811	531	579	579	374.811	374.811
transposaseIS66[Frankiasp.CcI3]	Francci3_0881	1027164	1025431	46.8251	46.8251	46.8251	1.24458	5.44033e-05	1.29994	2.71078	0.00671256	191.453	1734	0	921	191.453	191.453	238.278	1734	0	1202	238.278	238.278
hypotheticalproteinFrancci3_0882[Frankiasp.CcI3]	Francci3_0882	1027859	1027311	294.793	294.793	294.793	2.43908	0.00030034	2.54758	11.6888	0	204.849	549	312	312	204.849	204.849	499.642	549	798	798	499.642	499.642
XREfamilytranscriptionalregulator[Frankiasp.CcI3]	Francci3_0883	1028206	1027856	2.03883	2.03883	-2.03883	-1.00744	9.62448e-06	1.03678	0.423737	0.671758	276.247	351	269	269	276.247	276.247	274.208	351	280	280	274.208	274.208
hypotheticalproteinFrancci3_0884[Frankiasp.CcI3]	Francci3_0884	1028388	1028663	48.1817	48.1817	-48.1817	-1.13916	-3.10554e-05	-1.09064	-1.17878	0.238486	394.412	276	302	302	394.412	394.412	346.23	276	278	278	346.23	346.23
hypotheticalproteinFrancci3_0885[Frankiasp.CcI3]	Francci3_0885	1028638	1029828	83.1305	83.1305	83.1305	1.38202	9.14308e-05	1.4435	4.14821	3.35078e-05	217.605	1191	719	719	217.605	217.605	300.736	1191	1042	1042	300.736	300.736
hypotheticalproteinFrancci3_0886[Frankiasp.CcI3]	Francci3_0886	1029825	1030253	135.956	135.956	135.956	2.24468	0.000139135	2.34454	7.63381	2.13163e-14	109.229	429	130	130	109.229	109.229	245.184	429	306	306	245.184	245.184
hypotheticalproteinFrancci3_0887[Frankiasp.CcI3]	Francci3_0887	1030418	1031215	216.228	216.228	216.228	2.36771	0.000220626	2.47304	9.87665	2.66454e-15	158.095	798	350	350	158.095	158.095	374.322	798	869	869	374.322	374.322
hypotheticalproteinFrancci3_0888[Frankiasp.CcI3]	Francci3_0888	1032459	1031359	79.9875	79.9875	79.9875	1.66754	8.41998e-05	1.74172	4.8645	1.14744e-06	119.824	1101	366	366	119.824	119.824	199.812	1101	640	640	199.812	199.812
XREfamilytranscriptionalregulator[Frankiasp.CcI3]	Francci3_0889	1032806	1033051	31.4843	31.4843	31.4843	1.16156	3.93675e-05	1.21323	1.98124	0.0475644	194.88	246	133	133	194.88	194.88	226.365	246	162	162	226.365	226.365
hypotheticalproteinFrancci3_0890[Frankiasp.CcI3]	Francci3_0890	1033664	1033071	205.06	205.06	205.06	2.2997	0.000209563	2.402	9.48711	2.22045e-15	157.775	594	260	260	157.775	157.775	362.836	594	627	627	362.836	362.836
alpha/betahydrolasefold[Frankiasp.CcI3]	Francci3_0891	1034599	1033775	8.64849	8.64849	8.64849	1.05926	1.47079e-05	1.10638	0.876348	0.380841	145.93	825	334	334	145.93	145.93	154.578	825	371	371	154.578	154.578
hypotheticalproteinFrancci3_0892[Frankiasp.CcI3]	Francci3_0892	1035270	1034683	32.1472	32.1472	32.1472	1.50913	3.44716e-05	1.57626	2.82867	0.00467423	63.141	588	103	103	63.141	63.141	95.2882	588	163	163	95.2882	95.2882
hypotheticalproteinFrancci3_0893[Frankiasp.CcI3]	Francci3_0893	1035626	1035279	65.252	65.252	65.252	1.77774	6.81046e-05	1.85682	4.60785	4.06863e-06	83.8991	348	81	81	83.8991	83.8991	149.151	348	151	151	149.151	149.151
hypotheticalproteinFrancci3_0894[Frankiasp.CcI3]	Francci3_0894	1036508	1035798	77.7488	77.7488	77.7488	1.36954	8.58014e-05	1.43046	3.96937	7.20635e-05	210.392	711	415	415	210.392	210.392	288.141	711	596	596	288.141	288.141
putativeDNA-bindingprotein[Frankiasp.CcI3]	Francci3_0895	1038182	1036671	56.7019	56.7019	56.7019	1.49041	6.09809e-05	1.5567	3.71185	0.000205752	115.622	1512	485	485	115.622	115.622	172.324	1512	758	758	172.324	172.324
hypotheticalproteinFrancci3_0896[Frankiasp.CcI3]	Francci3_0896	1038263	1039060	90.4996	90.4996	90.4996	1.6127	9.57769e-05	1.68444	5.03593	4.75529e-07	147.705	798	327	327	147.705	147.705	238.205	798	553	553	238.205	238.205
radicalSAMfamilyprotein[Frankiasp.CcI3]	Francci3_0897	1039057	1040199	59.0454	59.0454	59.0454	1.40179	6.46205e-05	1.46414	3.55276	0.000381206	146.957	1143	466	466	146.957	146.957	206.003	1143	685	685	206.003	206.003
hypotheticalproteinFrancci3_0898[Frankiasp.CcI3]	Francci3_0898	1040213	1040854	64.1364	64.1364	64.1364	1.54396	6.84339e-05	1.61264	4.08133	4.47796e-05	117.906	642	210	210	117.906	117.906	182.042	642	340	340	182.042	182.042
PfkB[Frankiasp.CcI3]	Francci3_0899	1041783	1040851	46.3722	46.3722	46.3722	1.28993	5.26273e-05	1.34731	2.84037	0.00450609	159.945	933	414	414	159.945	159.945	206.317	933	560	560	206.317	206.317
NUDIXhydrolase[Frankiasp.CcI3]	Francci3_0900	1042223	1041786	88.8248	88.8248	88.8248	1.44417	9.63225e-05	1.50841	4.50032	6.78509e-06	199.979	438	243	243	199.979	199.979	288.804	438	368	368	288.804	288.804
hypotheticalproteinFrancci3_0901[Frankiasp.CcI3]	Francci3_0901	1045176	1042363	212.391	212.391	212.391	2.78098	0.000215193	2.90468	10.4678	4.44089e-16	119.255	2814	931	931	119.255	119.255	331.646	2814	2715	2715	331.646	331.646
hypotheticalproteinFrancci3_0902[Frankiasp.CcI3]	Francci3_0902	1045949	1046239	28.6082	28.6082	28.6082	1.14435	3.6661e-05	1.19525	1.8369	0.0662254	198.189	291	160	160	198.189	198.189	226.797	291	192	192	226.797	226.797
hypotheticalproteinFrancci3_0903[Frankiasp.CcI3]	Francci3_0903	1046240	1046476	23.6072	23.6072	23.6072	1.27717	2.69494e-05	1.33399	1.9987	0.0456405	85.1709	237	56	56	85.1709	85.1709	108.778	237	75	75	108.778	108.778
hypotheticalproteinFrancci3_0904[Frankiasp.CcI3]	Francci3_0904	1046791	1047021	67.5909	67.5909	67.5909	1.81728	7.03685e-05	1.89812	4.76159	1.92075e-06	82.7019	231	53	53	82.7019	82.7019	150.293	231	101	101	150.293	150.293
SpdAprotein[Frankiasp.CcI3]	Francci3_0905	1047847	1048530	69.9069	69.9069	69.9069	1.59221	7.41498e-05	1.66304	4.37831	1.19601e-05	118.044	684	224	224	118.044	118.044	187.951	684	374	374	187.951	187.951
TypeIVsecretorypathwayVirD4components-like[Frankiasp.CcI3]	Francci3_0906	1048870	1051167	60.0042	60.0042	60.0042	1.58403	6.37058e-05	1.6545	4.03839	5.38198e-05	102.741	2298	655	655	102.741	102.741	162.745	2298	1088	1088	162.745	162.745
hypotheticalproteinFrancci3_0907[Frankiasp.CcI3]	Francci3_0907	1051298	1052107	2.39282	2.39282	2.39282	1.01506	9.06297e-06	1.06022	0.523196	0.600838	158.867	810	357	357	158.867	158.867	161.26	810	380	380	161.26	161.26
XREfamilytranscriptionalregulator[Frankiasp.CcI3]	Francci3_0908	1052197	1052562	113.801	113.801	113.801	1.23582	0.000132947	1.29079	4.1813	2.89853e-05	482.577	366	490	490	482.577	482.577	596.378	366	635	635	596.378	596.378
hypotheticalproteinFrancci3_0909[Frankiasp.CcI3]	Francci3_0909	1052613	1053278	68.3482	68.3482	68.3482	1.53061	7.30611e-05	1.59869	4.17977	2.91798e-05	128.811	666	238	238	128.811	128.811	197.16	666	382	382	197.16	197.16
recombinase[Frankiasp.CcI3]	Francci3_0910	1053297	1055528	45.7499	45.7499	45.7499	1.25545	5.28186e-05	1.31129	2.71451	0.00663749	179.097	2232	1109	1109	179.097	179.097	224.847	2232	1460	1460	224.847	224.847
hypotheticalproteinFrancci3_0911[Frankiasp.CcI3]	Francci3_0911	1055525	1056037	127.535	127.535	-127.535	-1.92846	-0.000115036	-1.84633	-5.9244	3.13434e-09	264.896	513	377	377	264.896	264.896	137.362	513	205	205	137.362	137.362
alkylhydroperoxidereductase/Thiolspecificantioxidant/Malallergen[Frankiasp.CcI3]	Francci3_0912	1056600	1056109	106.021	106.021	-106.021	-1.65693	-9.36418e-05	-1.58636	-4.67099	2.99749e-06	267.411	492	365	365	267.411	267.411	161.39	492	231	231	161.39	161.39
DSBAoxidoreductase[Frankiasp.CcI3]	Francci3_0913	1057567	1056755	39.3915	39.3915	39.3915	1.2913	4.46779e-05	1.34874	2.62166	0.00875034	135.226	813	305	305	135.226	135.226	174.618	813	413	413	174.618	174.618
DoxX[Frankiasp.CcI3]	Francci3_0914	1058090	1057524	17.465	17.465	17.465	1.14536	2.23457e-05	1.19631	1.43757	0.150557	120.152	567	189	189	120.152	120.152	137.617	567	227	227	137.617	137.617
electrontransportproteinSCO1/SenC[Frankiasp.CcI3]	Francci3_0915	1058857	1058087	48.3671	48.3671	48.3671	1.32431	5.41459e-05	1.38322	3.00388	0.0026656	149.138	771	319	319	149.138	149.138	197.505	771	443	443	197.505	197.505
hypotheticalproteinFrancci3_0916[Frankiasp.CcI3]	Francci3_0916	1059311	1059736	23.937	23.937	-23.937	-1.11195	-1.36662e-05	-1.06459	-0.664268	0.506519	237.765	426	281	281	237.765	237.765	213.828	426	265	265	213.828	213.828
hypotheticalproteinFrancci3_0917[Frankiasp.CcI3]	Francci3_0917	1061140	1059797	48.3407	48.3407	48.3407	1.32476	5.41076e-05	1.38369	3.00438	0.00266126	148.849	1344	555	555	148.849	148.849	197.19	1344	771	771	197.19	197.19
putativeserine/threoninekinaseanti-sigmafactor[Frankiasp.CcI3]	Francci3_0918	1061632	1061204	5.91816	5.91816	5.91816	1.05179	1.06719e-05	1.09858	0.719874	0.471603	114.27	429	136	136	114.27	114.27	120.188	429	150	150	120.188	120.188
hypotheticalproteinFrancci3_0919[Frankiasp.CcI3]	Francci3_0919	1063417	1061933	28.1288	28.1288	28.1288	1.16345	3.5087e-05	1.2152	1.87823	0.0603501	172.096	1485	709	709	172.096	172.096	200.225	1485	865	865	200.225	200.225
hypotheticalproteinFrancci3_0920[Frankiasp.CcI3]	Francci3_0920	1064303	1063638	11.8819	11.8819	11.8819	1.07128	1.87827e-05	1.11893	1.04408	0.296449	166.697	666	308	308	166.697	166.697	178.579	666	346	346	178.579	178.579
chaperoninCpn10[Frankiasp.CcI3]	Francci3_0921	1064675	1065115	85.363	85.363	-85.363	-1.29127	-6.85206e-05	-1.23627	-2.73141	0.00630643	378.437	441	463	463	378.437	378.437	293.075	441	376	376	293.075	293.075
hypotheticalproteinFrancci3_0922[Frankiasp.CcI3]	Francci3_0922	1065548	1065847	13.3875	13.3875	13.3875	1.06516	2.19061e-05	1.11254	1.09848	0.271996	205.46	300	171	171	205.46	205.46	218.847	300	191	191	218.847	218.847
ATP-dependenttranscriptionregulatorLuxR[Frankiasp.CcI3]	Francci3_0923	1065971	1069678	21.7324	21.7324	21.7324	1.17659	2.66913e-05	1.22893	1.68445	0.092094	123.068	3708	1266	1266	123.068	123.068	144.801	3708	1562	1562	144.801	144.801
hypotheticalproteinFrancci3_0924[Frankiasp.CcI3]	Francci3_0924	1070224	1069751	162.731	162.731	162.731	1.98161	0.000168014	2.06976	7.80599	5.77316e-15	165.779	474	218	218	165.779	165.779	328.51	474	453	453	328.51	328.51
LuxRfamilytranscriptionalregulator[Frankiasp.CcI3]	Francci3_0925	1071161	1072054	34.24	34.24	34.24	1.46153	3.7008e-05	1.52655	2.82858	0.00467551	74.1877	894	184	184	74.1877	74.1877	108.428	894	282	282	108.428	108.428
beta-ketoacylsynthase[Frankiasp.CcI3]	Francci3_0926	1073531	1081417	35.2638	35.2638	35.2638	1.25035	4.08306e-05	1.30598	2.36881	0.0178455	140.855	7887	3082	3082	140.855	140.855	176.119	7887	4041	4041	176.119	176.119
beta-ketoacylsynthase[Frankiasp.CcI3]	Francci3_0927	1081410	1086632	18.8667	18.8667	18.8667	1.15766	2.37124e-05	1.20915	1.5242	0.127458	119.669	5223	1734	1734	119.669	119.669	138.535	5223	2105	2105	138.535	138.535
hypotheticalproteinFrancci3_0928[Frankiasp.CcI3]	Francci3_0928	1086632	1087012	69.5218	69.5218	69.5218	1.3266	7.77648e-05	1.38561	3.60946	0.000306836	212.867	381	225	225	212.867	212.867	282.389	381	313	313	282.389	282.389
alpha/betahydrolasefold[Frankiasp.CcI3]	Francci3_0929	1087019	1087972	2.1992	2.1992	2.1992	1.01582	8.03594e-06	1.061	0.495778	0.620051	139.044	954	368	368	139.044	139.044	141.243	954	392	392	141.243	141.243
glycosyltransferasefamilyprotein[Frankiasp.CcI3]	Francci3_0930	1087983	1089173	21.2952	21.2952	21.2952	1.19876	2.55874e-05	1.25209	1.72192	0.0850849	107.138	1191	354	354	107.138	107.138	128.433	1191	445	445	128.433	128.433
hypotheticalproteinFrancci3_0931[Frankiasp.CcI3]	Francci3_0931	1089235	1091097	30.6654	30.6654	30.6654	1.43304	3.33287e-05	1.49679	2.62255	0.00872743	70.8141	1863	366	366	70.8141	70.8141	101.48	1863	550	550	101.48	101.48
hypotheticalproteinFrancci3_0932[Frankiasp.CcI3]	Francci3_0932	1092242	1091175	7.1366	7.1366	7.1366	1.06111	1.19832e-05	1.10832	0.797797	0.424988	116.777	1068	346	346	116.777	116.777	123.913	1068	385	385	123.913	123.913
hypotheticalproteinFrancci3_0933[Frankiasp.CcI3]	Francci3_0933	1094533	1092200	2.66536	2.66536	2.66536	1.01752	9.04831e-06	1.06278	0.533481	0.5937	152.12	2334	985	985	152.12	152.12	154.786	2334	1051	1051	154.786	154.786
ATPase-like[Frankiasp.CcI3]	Francci3_0934	1098081	1094788	38.3655	38.3655	38.3655	1.3196	4.30228e-05	1.3783	2.66303	0.00774403	120.042	3294	1097	1097	120.042	120.042	158.408	3294	1518	1518	158.408	158.408
hypotheticalproteinFrancci3_0935[Frankiasp.CcI3]	Francci3_0935	1098769	1099605	19.5892	19.5892	19.5892	1.10385	2.73334e-05	1.15296	1.41726	0.156407	188.625	837	438	438	188.625	188.625	208.215	837	507	507	208.215	208.215
6-phosphogluconatedehydrogenase-likeprotein[Frankiasp.CcI3]	Francci3_0936	1100702	1099680	23.5247	23.5247	-23.5247	-1.13111	-1.47252e-05	-1.08294	-0.777811	0.43668	202.954	1023	576	576	202.954	202.954	179.43	1023	534	534	179.43	179.43
pyridinenucleotide-disulphideoxidoreductasedimerisationregion[Frankiasp.CcI3]	Francci3_0937	1100991	1102472	73.074	73.074	73.074	1.58566	7.75673e-05	1.65619	4.46055	8.17491e-06	124.773	1482	513	513	124.773	124.773	197.847	1482	853	853	197.847	197.847
FADdependentoxidoreductase[Frankiasp.CcI3]	Francci3_0938	1104339	1102552	4.84076	4.84076	4.84076	1.03354	1.08732e-05	1.07951	0.655519	0.512134	144.344	1788	716	716	144.344	144.344	149.184	1788	776	776	149.184	149.184
acyl-CoAdehydrogenase-like[Frankiasp.CcI3]	Francci3_0939	1104601	1105779	93.9957	93.9957	93.9957	1.56206	0.000100059	1.63155	4.99307	5.94275e-07	167.234	1179	547	547	167.234	167.234	261.23	1179	896	896	261.23	261.23
acyl-CoAdehydrogenase-like[Frankiasp.CcI3]	Francci3_0940	1105867	1106976	60.9156	60.9156	60.9156	1.55996	6.48625e-05	1.62935	4.01459	5.95487e-05	108.786	1110	335	335	108.786	108.786	169.702	1110	548	548	169.702	169.702
FADdependentoxidoreductase[Frankiasp.CcI3]	Francci3_0941	1108683	1107016	19.1372	19.1372	19.1372	1.1587	2.40186e-05	1.21025	1.53765	0.124135	120.584	1668	558	558	120.584	120.584	139.721	1668	678	678	139.721	139.721
TetRfamilytranscriptionalregulator[Frankiasp.CcI3]	Francci3_0942	1109306	1108680	20.3012	20.3012	20.3012	1.17226	2.50553e-05	1.22441	1.61742	0.105787	117.852	627	205	205	117.852	117.852	138.153	627	252	252	138.153	138.153
FADlinkedoxidase-like[Frankiasp.CcI3]	Francci3_0943	1109476	1111113	33.7411	33.7411	33.7411	1.22449	3.9722e-05	1.27896	2.24385	0.0248422	150.3	1638	683	683	150.3	150.3	184.041	1638	877	877	184.041	184.041
short-chaindehydrogenase/reductaseSDR[Frankiasp.CcI3]	Francci3_0944	1111448	1112254	13.4931	13.4931	13.4931	1.23238	1.57989e-05	1.2872	1.43324	0.15179	58.066	807	130	130	58.066	58.066	71.559	807	168	168	71.559	71.559
hypotheticalproteinFrancci3_0945[Frankiasp.CcI3]	Francci3_0945	1112522	1113691	44.0201	44.0201	44.0201	1.20951	5.2414e-05	1.26331	2.51273	0.0119802	210.112	1170	682	682	210.112	210.112	254.132	1170	865	865	254.132	254.132
hypotheticalproteinFrancci3_0946[Frankiasp.CcI3]	Francci3_0946	1113736	1114059	38.7447	38.7447	38.7447	1.68287	4.07302e-05	1.75773	3.4097	0.000650343	56.7384	324	51	51	56.7384	56.7384	95.4831	324	90	90	95.4831	95.4831
FHAdomain-containingprotein[Frankiasp.CcI3]	Francci3_0947	1114502	1117057	62.9739	62.9739	-62.9739	-1.26307	-4.95724e-05	-1.20928	-2.20001	0.0278059	302.354	2556	2144	2144	302.354	302.354	239.38	2556	1780	1780	239.38	239.38
serine/threonineproteinkinase[Frankiasp.CcI3]	Francci3_0948	1119973	1117769	35.1248	35.1248	35.1248	1.18766	4.26452e-05	1.24049	2.17682	0.0294944	187.175	2205	1145	1145	187.175	187.175	222.3	2205	1426	1426	222.3	222.3
hypotheticalproteinFrancci3_0949[Frankiasp.CcI3]	Francci3_0949	1121656	1120616	803.634	803.634	-803.634	-2.26957	-0.000734675	-2.17291	-16.6874	1.11022e-16	1436.63	1041	4149	4149	1436.63	1436.63	632.995	1041	1917	1917	632.995	632.995
hypotheticalproteinFrancci3_0950[Frankiasp.CcI3]	Francci3_0950	1121899	1122558	182.998	182.998	-182.998	-2.08113	-0.000166236	-1.9925	-7.51906	5.73985e-14	352.263	660	645	645	352.263	352.263	169.265	660	325	325	169.265	169.265
peptidaseC56,PfpI[Frankiasp.CcI3]	Francci3_0951	1122647	1123216	37.3725	37.3725	-37.3725	-1.20386	-2.76802e-05	-1.15259	-1.42242	0.154904	220.7	570	349	349	220.7	220.7	183.327	570	304	304	183.327	183.327
putativehelicase[Frankiasp.CcI3]	Francci3_0952	1123647	1126136	7.07368	7.07368	7.07368	1.0434	1.3869e-05	1.08981	0.784931	0.432494	163.001	2490	1126	1126	163.001	163.001	170.075	2490	1232	1232	170.075	170.075
ISRSO5-transposaseprotein[Frankiasp.CcI3]	Francci3_0953	1126644	1126210	183.76	183.76	183.76	4.12342	0.000184315	4.30684	10.9654	0	58.833	435	71	71	58.833	58.833	242.593	435	307	307	242.593	242.593
signaltransductionhistidinekinaseregulatingcitrate/malatemetabolism[Frankiasp.CcI3]	Francci3_0954	1127399	1128526	135.138	135.138	135.138	1.87375	0.000140241	1.9571	6.87107	6.3729e-12	154.664	1128	484	484	154.664	154.664	289.801	1128	951	951	289.801	289.801
hypotheticalproteinFrancci3_0955[Frankiasp.CcI3]	Francci3_0955	1129349	1128630	1.32792	1.32792	1.32792	1.00533	1.1821e-05	1.05005	0.546087	0.585006	249.315	720	498	498	249.315	249.315	250.643	720	525	525	250.643	250.643
hypotheticalproteinFrancci3_0956[Frankiasp.CcI3]	Francci3_0956	1130864	1130487	28.768	28.768	28.768	1.1754	3.5379e-05	1.22768	1.9346	0.053039	164.017	378	172	172	164.017	164.017	192.785	378	212	212	192.785	192.785
groupIIintron-encodingmaturase,putative[Frankiasp.CcI3]	Francci3_0957	1131368	1131096	141.017	141.017	141.017	1.74169	0.000147554	1.81916	6.67563	2.46185e-11	190.13	273	144	144	190.13	190.13	331.148	273	263	263	331.148	331.148
hypotheticalproteinFrancci3_0958[Frankiasp.CcI3]	Francci3_0958	1132445	1131990	48.1777	48.1777	48.1777	1.26732	5.52687e-05	1.32369	2.82408	0.00474162	180.228	456	228	228	180.228	180.228	228.406	456	303	303	228.406	228.406
hypotheticalproteinFrancci3_0959[Frankiasp.CcI3]	Francci3_0959	1132523	1133056	71.4945	71.4945	71.4945	1.86816	7.42165e-05	1.95127	4.98781	6.10678e-07	82.3513	534	114	122	82.3513	82.3513	153.846	534	233	239	153.846	153.846
hypotheticalproteinFrancci3_0960[Frankiasp.CcI3]	Francci3_0960	1133736	1132888	74.5168	74.5168	74.5168	1.5351	7.96054e-05	1.60339	4.37618	1.20779e-05	139.257	849	316	328	139.257	139.257	213.774	849	520	528	213.774	213.774
transposase,IS4[Frankiasp.CcI3]	Francci3_0961	1133945	1134694	241.841	241.841	241.841	1.89537	0.000250691	1.97968	9.26037	0	270.101	750	559	562	270.101	270.101	511.942	750	1113	1117	511.942	511.942
D-lactatedehydrogenase(cytochrome)[Frankiasp.CcI3]	Francci3_0962	1134957	1137977	26.6578	26.6578	26.6578	1.23768	3.11054e-05	1.29274	2.02801	0.0425588	112.158	3021	940	940	112.158	112.158	138.815	3021	1220	1220	138.815	138.815
hypotheticalproteinFrancci3_0963[Frankiasp.CcI3]	Francci3_0963	1138681	1137992	5.92668	5.92668	5.92668	1.03912	1.22492e-05	1.08535	0.719845	0.47162	151.496	690	290	290	151.496	151.496	157.422	690	316	316	157.422	157.422
glycosyltransferasefamilyprotein[Frankiasp.CcI3]	Francci3_0964	1139233	1140699	26.3487	26.3487	26.3487	1.26675	3.02355e-05	1.3231	2.08707	0.036882	98.7751	1467	402	402	98.7751	98.7751	125.124	1467	534	534	125.124	125.124
cellwallbiosynthesisglycosyltransferase-likeprotein[Frankiasp.CcI3]	Francci3_0965	1141010	1142944	0.66745	0.66745	0.66745	1.0054	5.86538e-06	1.05013	0.384947	0.700277	123.505	1935	663	663	123.505	123.505	124.172	1935	699	699	124.172	124.172
hypotheticalproteinFrancci3_0966[Frankiasp.CcI3]	Francci3_0966	1142941	1144623	64.3747	64.3747	64.3747	1.49033	6.92337e-05	1.55662	3.95486	7.65787e-05	131.289	1683	613	613	131.289	131.289	195.664	1683	958	958	195.664	195.664
hypotheticalproteinFrancci3_0967[Frankiasp.CcI3]	Francci3_0967	1144677	1145021	44.5781	44.5781	44.5781	1.63682	4.70615e-05	1.70963	3.57778	0.000346526	70.0015	345	67	67	70.0015	70.0015	114.58	345	115	115	114.58	114.58
aminopeptidaseN[Frankiasp.CcI3]	Francci3_0968	1145167	1147803	30.9934	30.9934	30.9934	1.25505	3.57901e-05	1.31088	2.23313	0.0255404	121.519	2637	889	889	121.519	121.519	152.512	2637	1170	1170	152.512	152.512
hypotheticalproteinFrancci3_0969[Frankiasp.CcI3]	Francci3_0969	1147975	1148547	23.9445	23.9445	-23.9445	-1.07102	-8.47644e-06	-1.02541	-0.331369	0.740366	361.085	573	574	574	361.085	361.085	337.14	573	562	562	337.14	337.14
twin-argininetranslocationpathwaysignal[Frankiasp.CcI3]	Francci3_0970	1148570	1149052	147.431	147.431	-147.431	-2.00564	-0.000133496	-1.92022	-6.56891	5.06821e-11	294.036	483	394	394	294.036	294.036	146.605	483	206	206	146.605	146.605
FHAdomain-containingprotein[Frankiasp.CcI3]	Francci3_0971	1149113	1149664	45.7591	45.7591	-45.7591	-1.56094	-3.99137e-05	-1.49446	-2.85224	0.00434128	127.335	552	195	195	127.335	127.335	81.5757	552	131	131	81.5757	81.5757
hypotheticalproteinFrancci3_0972[Frankiasp.CcI3]	Francci3_0972	1150100	1149717	2.88145	2.88145	2.88145	1.01919	9.18079e-06	1.06452	0.544534	0.586074	150.19	384	160	160	150.19	150.19	153.071	384	171	171	153.071	153.071
methyltransferasetype11[Frankiasp.CcI3]	Francci3_0973	1150914	1150114	39.7285	39.7285	39.7285	1.31987	4.45469e-05	1.37858	2.71065	0.00671516	124.202	801	276	276	124.202	124.202	163.93	801	382	382	163.93	163.93
hypotheticalproteinFrancci3_0974[Frankiasp.CcI3]	Francci3_0974	1152257	1151739	7.72616	7.72616	-7.72616	-1.04122	5.79428e-07	1.00313	0.030598	0.97559	195.16	519	281	281	195.16	195.16	187.434	519	283	283	187.434	187.434
NADHdehydrogenase[Frankiasp.CcI3]	Francci3_0975	1153943	1152441	63.7889	63.7889	-63.7889	-1.34056	-5.2539e-05	-1.28346	-2.59187	0.00954556	251.096	1503	1047	1047	251.096	251.096	187.307	1503	819	819	187.307	187.307
NAD-dependentepimerase/dehydratase[Frankiasp.CcI3]	Francci3_0976	1155637	1154594	17.4024	17.4024	17.4024	1.15182	2.2051e-05	1.20305	1.4502	0.147002	114.628	1044	332	332	114.628	114.628	132.03	1044	401	401	132.03	132.03
periplasmicsensorsignaltransductionhistidinekinase[Frankiasp.CcI3]	Francci3_0977	1156882	1155743	2.77067	2.77067	2.77067	1.01429	1.09101e-05	1.05941	0.570328	0.568455	193.824	1140	613	613	193.824	193.824	196.595	1140	652	652	196.595	196.595
twocomponenttranscriptionalregulator[Frankiasp.CcI3]	Francci3_0978	1157912	1156947	21.9463	21.9463	21.9463	1.21465	2.60253e-05	1.26868	1.78639	0.0740367	102.241	966	274	274	102.241	102.241	124.187	966	349	349	124.187	124.187
glycosyltransferasefamilyprotein[Frankiasp.CcI3]	Francci3_0979	1157939	1158619	37.263	37.263	37.263	1.55433	3.97058e-05	1.62347	3.12969	0.00174991	67.2215	681	127	127	67.2215	67.2215	104.485	681	207	207	104.485	104.485
hypotheticalproteinFrancci3_0980[Frankiasp.CcI3]	Francci3_0980	1158631	1159353	23.5593	23.5593	23.5593	1.42192	2.56659e-05	1.48517	2.27954	0.0226353	55.8382	723	112	112	55.8382	55.8382	79.3975	723	167	167	79.3975	79.3975
hypotheticalproteinFrancci3_0981[Frankiasp.CcI3]	Francci3_0981	1159347	1160072	12.8182	12.8182	-12.8182	-1.18417	-9.21058e-06	-1.13374	-0.771573	0.440367	82.4182	726	166	166	82.4182	82.4182	69.6	726	147	147	69.6	69.6
hypotheticalproteinFrancci3_0982[Frankiasp.CcI3]	Francci3_0982	1160514	1160005	2.51153	2.51153	-2.51153	-1.01809	3.47195e-06	1.02593	0.214235	0.830363	141.355	510	200	200	141.355	141.355	138.844	510	206	206	138.844	138.844
oxidoreductase,molybdopterinbinding[Frankiasp.CcI3]	Francci3_0983	1161740	1160487	25.4885	25.4885	25.4885	1.22678	2.99582e-05	1.28136	1.95596	0.0504704	112.391	1254	391	391	112.391	112.391	137.879	1254	503	503	137.879	137.879
hypotheticalproteinFrancci3_0984[Frankiasp.CcI3]	Francci3_0984	1161853	1163328	25.2855	25.2855	25.2855	1.24652	2.93433e-05	1.30197	1.99661	0.0458678	102.569	1476	420	420	102.569	102.569	127.854	1476	549	549	127.854	127.854
ArsRfamilytranscriptionalregulator[Frankiasp.CcI3]	Francci3_0985	1164454	1163651	120.17	120.17	120.17	1.77023	0.000125487	1.84898	6.23478	4.52418e-10	156.018	804	348	348	156.018	156.018	276.188	804	646	646	276.188	276.188
ArsRfamilytranscriptionalregulator[Frankiasp.CcI3]	Francci3_0987	1167672	1167235	108.49	108.49	108.49	1.94841	0.000112175	2.03508	6.30903	2.80798e-10	114.391	438	139	139	114.391	114.391	222.881	438	284	284	222.881	222.881
carboxyltransferase[Frankiasp.CcI3]	Francci3_0988	1170409	1168100	6.17095	6.17095	-6.17095	-1.02546	4.3694e-06	1.01855	0.203688	0.838597	248.574	2310	1593	1593	248.574	248.574	242.403	2310	1629	1629	242.403	242.403
carbamoyl-phosphatesynthaseLchain,ATP-binding[Frankiasp.CcI3]	Francci3_0989	1173576	1170406	10.7338	10.7338	10.7338	1.05341	1.90911e-05	1.10027	0.970709	0.331693	200.973	3171	1768	1768	200.973	200.973	211.707	3171	1953	1953	211.707	211.707
3-oxoacyl-[acyl-carrier-protein]synthaseIII[Frankiasp.CcI3]	Francci3_0990	1174642	1173722	2.8596	2.8596	-2.8596	-1.00654	1.57094e-05	1.03769	0.548007	0.583687	439.905	921	1124	1124	439.905	439.905	437.045	921	1171	1171	437.045	437.045
acyltransferaseregion[Frankiasp.CcI3]	Francci3_0991	1177960	1174730	323.669	323.669	-323.669	-1.46834	-0.000277515	-1.40581	-6.9425	3.85292e-12	1014.76	3231	9096	9096	1014.76	1014.76	691.095	3231	6496	6496	691.095	691.095
LuxRfamilytranscriptionalregulator[Frankiasp.CcI3]	Francci3_0992	1180655	1178211	55.8296	55.8296	55.8296	1.30247	6.30237e-05	1.36041	3.1578	0.00158964	184.577	2445	1252	1252	184.577	184.577	240.406	2445	1710	1710	240.406	240.406
FADdependentoxidoreductase[Frankiasp.CcI3]	Francci3_0993	1181033	1183123	123.714	123.714	123.714	1.84233	0.000128608	1.92428	6.50174	7.93969e-11	146.871	2091	852	852	146.871	146.871	270.586	2091	1646	1646	270.586	270.586
hypotheticalproteinFrancci3_0994[Frankiasp.CcI3]	Francci3_0994	1183120	1184094	100.364	100.364	100.364	1.59145	0.000106465	1.66224	5.24411	1.57036e-07	169.691	975	459	459	169.691	169.691	270.055	975	766	766	270.055	270.055
sodium/hydrogenexchanger[Frankiasp.CcI3]	Francci3_0995	1184253	1185611	39.3924	39.3924	-39.3924	-1.19251	-2.86963e-05	-1.14172	-1.39941	0.16169	244.017	1359	920	920	244.017	244.017	204.625	1359	809	809	204.625	204.625
hypotheticalproteinFrancci3_0996[Frankiasp.CcI3]	Francci3_0996	1186848	1186537	29.5289	29.5289	-29.5289	-1.16443	-2.04071e-05	-1.11484	-1.06915	0.285	209.11	312	181	181	209.11	209.11	179.582	312	163	163	179.582	179.582
alpha/betahydrolasefold[Frankiasp.CcI3]	Francci3_0997	1187563	1186907	22.5692	22.5692	22.5692	1.05427	3.9859e-05	1.10117	1.40874	0.158912	415.868	657	758	758	415.868	415.868	438.437	657	838	838	438.437	438.437
hypotheticalproteinFrancci3_0998[Frankiasp.CcI3]	Francci3_0998	1188395	1187790	67.0329	67.0329	67.0329	1.21223	7.96418e-05	1.26616	3.11232	0.00185624	315.845	606	531	531	315.845	315.845	382.878	606	675	675	382.878	382.878
crotonyl-CoAreductase[Frankiasp.CcI3]	Francci3_0999	1189940	1188603	8.2168	8.2168	-8.2168	-1.01965	9.84162e-06	1.02436	0.349805	0.726485	426.458	1338	1583	1583	426.458	426.458	418.241	1338	1628	1628	418.241	418.241
3-hydroxyacyl-CoAdehydrogenase[Frankiasp.CcI3]	Francci3_1000	1191759	1189981	207.977	207.977	-207.977	-1.2663	-0.000164121	-1.21237	-4.03077	5.55945e-05	988.973	1779	4881	4881	988.973	988.973	780.997	1779	4042	4042	780.997	780.997
reversetranscriptase[Frankiasp.CcI3]	Francci3_1001	1193070	1193825	107.889	107.889	107.889	1.80242	0.000112426	1.88259	5.98237	2.19912e-09	134.456	756	61	282	134.456	134.456	242.345	756	165	533	242.345	242.345
hypotheticalproteinFrancci3_1002[Frankiasp.CcI3]	Francci3_1002	1194464	1193910	165.402	165.402	-165.402	-1.50199	-0.000142813	-1.43802	-5.13821	2.77375e-07	494.896	555	762	762	494.896	494.896	329.494	555	532	532	329.494	329.494
hypotheticalproteinFrancci3_1003[Frankiasp.CcI3]	Francci3_1003	1194959	1195783	13.467	13.467	-13.467	-1.07199	-4.87441e-06	-1.02633	-0.255729	0.79816	200.544	825	459	459	200.544	200.544	187.077	825	449	449	187.077	187.077
diguanylatecyclase/phosphodiesterasewithPAS/PACsensor(s)[Frankiasp.CcI3]	Francci3_1004	1195983	1198160	37.7079	37.7079	37.7079	1.23538	4.40645e-05	1.29033	2.40513	0.0161667	160.202	2178	968	968	160.202	160.202	197.91	2178	1254	1254	197.91	197.91
hypotheticalproteinFrancci3_1005[Frankiasp.CcI3]	Francci3_1005	1198731	1199582	38.2505	38.2505	38.2505	1.47837	4.12198e-05	1.54413	3.02433	0.00249187	79.9602	852	189	189	79.9602	79.9602	118.211	852	293	293	118.211	118.211
gasvesiclesynthesis-likeprotein[Frankiasp.CcI3]	Francci3_1006	1199758	1200189	36.1859	36.1859	36.1859	1.46632	3.90773e-05	1.53155	2.91753	0.00352813	77.5981	432	93	93	77.5981	77.5981	113.784	432	143	143	113.784	113.784
gasvesiclesynthesisGvpLGvpF[Frankiasp.CcI3]	Francci3_1007	1200195	1201013	54.3258	54.3258	54.3258	1.38573	5.96924e-05	1.44738	3.36361	0.000769289	140.837	819	320	320	140.837	140.837	195.163	819	465	465	195.163	195.163
MOSC[Frankiasp.CcI3]	Francci3_1008	1201116	1201661	137.048	137.048	-137.048	-1.87076	-0.000123205	-1.79108	-5.98702	2.13716e-09	294.438	546	446	446	294.438	294.438	157.39	546	250	250	157.39	157.39
proteintyrosinephosphatase[Frankiasp.CcI3]	Francci3_1009	1202140	1201616	24.7947	24.7947	24.7947	1.13375	3.23475e-05	1.18419	1.67998	0.0929611	185.377	525	270	270	185.377	185.377	210.172	525	321	321	210.172	210.172
Acyl-CoAdehydrogenase[Frankiasp.CcI3]	Francci3_1010	1203999	1202782	5.05321	5.05321	-5.05321	-1.03762	8.73976e-07	1.00662	0.0545626	0.956487	139.388	1218	471	471	139.388	139.388	134.335	1218	476	476	134.335	134.335
alkalinephosphatase[Frankiasp.CcI3]	Francci3_1011	1204484	1205935	76.5079	76.5079	76.5079	1.79636	7.97556e-05	1.87627	5.02593	5.00989e-07	96.0718	1452	387	387	96.0718	96.0718	172.58	1452	729	729	172.58	172.58
hypotheticalproteinFrancci3_1012[Frankiasp.CcI3]	Francci3_1012	1206129	1207571	62.872	62.872	62.872	1.46958	6.78563e-05	1.53495	3.85443	0.000115999	133.891	1443	536	536	133.891	133.891	196.763	1443	826	826	196.763	196.763
hypotheticalproteinFrancci3_1013[Frankiasp.CcI3]	Francci3_1013	1207574	1207846	40.8659	40.8659	40.8659	1.2715	4.67814e-05	1.32806	2.61323	0.00896897	150.52	273	114	114	150.52	150.52	191.386	273	152	152	191.386	191.386
hypotheticalproteinFrancci3_1014[Frankiasp.CcI3]	Francci3_1014	1207870	1209063	97.4964	97.4964	97.4964	1.48565	0.000104936	1.55173	4.85227	1.22055e-06	200.756	1194	665	665	200.756	200.756	298.253	1194	1036	1036	298.253	298.253
putativeDNA-bindingprotein[Frankiasp.CcI3]	Francci3_1015	1209337	1210392	13.7655	13.7655	13.7655	1.08636	2.03393e-05	1.13468	1.15198	0.249328	159.406	1056	467	467	159.406	159.406	173.172	1056	532	532	173.172	173.172
transposaseIS116/IS110/IS902[Frankiasp.CcI3]	Francci3_1016	1212196	1210973	56.4705	56.4705	56.4705	1.49295	6.0707e-05	1.55936	3.71043	0.000206908	114.557	1224	0	389	114.557	114.557	171.027	1224	0	609	171.027	171.027
hypotheticalproteinFrancci3_1017[Frankiasp.CcI3]	Francci3_1017	1212257	1212676	46.0957	46.0957	46.0957	1.2699	5.28106e-05	1.32639	2.77046	0.00559766	170.787	420	199	199	170.787	170.787	216.883	420	265	265	216.883	216.883
ISRSO5-transposaseprotein[Frankiasp.CcI3]	Francci3_1018	1214025	1212862	85.9223	85.9223	85.9223	1.39638	9.41581e-05	1.45849	4.26735	1.97811e-05	216.769	1164	0	700	216.769	216.769	302.691	1164	0	1025	302.691	302.691
hypotheticalproteinFrancci3_1019[Frankiasp.CcI3]	Francci3_1019	1214057	1214407	41.045	41.045	41.045	1.1753	5.04828e-05	1.22758	2.31057	0.0208565	234.142	351	0	228	234.142	234.142	275.187	351	0	281	275.187	275.187
phosphoribosylglycinamideformyltransferase[Frankiasp.CcI3]	Francci3_1020	1215064	1214471	138.302	138.302	138.302	1.79136	0.00014422	1.87104	6.74467	1.53357e-11	174.766	594	288	288	174.766	174.766	313.069	594	541	541	313.069	313.069
hypotheticalproteinFrancci3_1021[Frankiasp.CcI3]	Francci3_1021	1216228	1215554	72.9906	72.9906	72.9906	1.32161	8.1791e-05	1.3804	3.68061	0.000232679	226.954	675	425	425	226.954	226.954	299.944	675	589	589	299.944	299.944
XREfamilytranscriptionalregulator[Frankiasp.CcI3]	Francci3_1022	1217610	1216285	47.4045	47.4045	47.4045	1.23471	5.54201e-05	1.28963	2.6945	0.00704944	201.975	1326	743	743	201.975	201.975	249.379	1326	962	962	249.379	249.379
hypotheticalproteinFrancci3_1023[Frankiasp.CcI3]	Francci3_1023	1217783	1218097	77.6337	77.6337	77.6337	1.48116	8.36205e-05	1.54705	4.31687	1.58254e-05	161.347	315	141	141	161.347	161.347	238.98	315	219	219	238.98	238.98
hypotheticalproteinFrancci3_1024[Frankiasp.CcI3]	Francci3_1024	1218151	1218540	81.5319	81.5319	81.5319	1.78066	8.50797e-05	1.85987	5.1567	2.51342e-07	104.44	390	113	113	104.44	104.44	185.972	390	211	211	185.972	185.972
XREfamilytranscriptionalregulator[Frankiasp.CcI3]	Francci3_1025	1218998	1218618	37.2123	37.2123	-37.2123	-1.35866	-3.08819e-05	-1.3008	-2.03901	0.0414494	140.966	381	149	149	140.966	140.966	103.753	381	115	115	103.753	103.753
hypotheticalproteinFrancci3_1026[Frankiasp.CcI3]	Francci3_1026	1219222	1219626	50.3852	50.3852	50.3852	1.36058	5.57465e-05	1.42111	3.17041	0.00152222	139.732	405	157	157	139.732	139.732	190.117	405	224	224	190.117	190.117
hypotheticalproteinFrancci3_1027[Frankiasp.CcI3]	Francci3_1027	1219623	1219910	68.351	68.351	68.351	1.34347	7.6022e-05	1.40323	3.63624	0.000276649	199.002	288	159	159	199.002	199.002	267.353	288	224	224	267.353	267.353
celldivisionFtsK/SpoIIIE[Frankiasp.CcI3]	Francci3_1028	1219996	1221555	63.5333	63.5333	63.5333	1.45076	6.88081e-05	1.51529	3.82401	0.0001313	140.947	1560	610	610	140.947	140.947	204.481	1560	928	928	204.481	204.481
hypotheticalproteinFrancci3_1029[Frankiasp.CcI3]	Francci3_1029	1221552	1221776	93.3774	93.3774	93.3774	1.3598	0.000103337	1.42029	4.31333	1.60811e-05	259.528	225	162	162	259.528	259.528	352.905	225	231	231	352.905	352.905
hypotheticalproteinFrancci3_1030[Frankiasp.CcI3]	Francci3_1030	1221773	1223491	33.382	33.382	33.382	1.27591	3.81314e-05	1.33266	2.37346	0.0176225	120.991	1719	577	577	120.991	120.991	154.373	1719	772	772	154.373	154.373
excisionase/Xis,DNA-binding[Frankiasp.CcI3]	Francci3_1031	1223521	1223715	69.6158	69.6158	69.6158	2.21487	7.13019e-05	2.31339	5.42589	5.76651e-08	57.3032	195	31	31	57.3032	57.3032	126.919	195	72	72	126.919	126.919
hypotheticalproteinFrancci3_1032[Frankiasp.CcI3]	Francci3_1032	1223846	1224145	32.3262	32.3262	32.3262	1.22609	3.80134e-05	1.28063	2.20081	0.0277495	142.981	300	119	119	142.981	142.981	175.307	300	153	153	175.307	175.307
ABCtransporterrelated[Frankiasp.CcI3]	Francci3_1034	1226618	1230583	40.9559	40.9559	40.9559	1.26903	4.69428e-05	1.32548	2.60885	0.00908457	152.235	3966	1675	1675	152.235	152.235	193.191	3966	2229	2229	193.191	193.191
hypotheticalproteinFrancci3_1035[Frankiasp.CcI3]	Francci3_1035	1230728	1231042	287.446	287.446	-287.446	-2.00157	-0.000260227	-1.91633	-9.15912	1.77636e-15	574.44	315	502	502	574.44	574.44	286.995	315	263	263	286.995	286.995
hypotheticalproteinFrancci3_1036[Frankiasp.CcI3]	Francci3_1036	1231886	1231149	37.9722	37.9722	-37.9722	-1.15923	-2.59242e-05	-1.10986	-1.18008	0.237969	276.447	738	566	566	276.447	276.447	238.475	738	512	512	238.475	238.475
polysaccharidedeacetylase[Frankiasp.CcI3]	Francci3_1037	1232202	1233011	23.8486	23.8486	23.8486	1.29609	2.69934e-05	1.35374	2.05013	0.0403517	80.5462	810	181	181	80.5462	80.5462	104.395	810	246	246	104.395	104.395
aldehydedehydrogenase[Frankiasp.CcI3]	Francci3_1038	1234588	1232996	45.6263	45.6263	45.6263	1.36931	5.03552e-05	1.43022	3.03999	0.00236586	123.546	1593	546	546	123.546	123.546	169.172	1593	784	784	169.172	169.172
twocomponentLuxRfamilytranscriptionalregulator[Frankiasp.CcI3]	Francci3_1039	1235124	1235840	57.3329	57.3329	57.3329	1.31856	6.43175e-05	1.37721	3.2522	0.00114513	179.976	717	358	358	179.976	179.976	237.309	717	495	495	237.309	237.309
oligoribonuclease[Frankiasp.CcI3]	Francci3_1040	1236937	1236185	59.9797	59.9797	59.9797	1.24763	6.95596e-05	1.30313	3.07943	0.00207396	242.218	753	506	506	242.218	242.218	302.198	753	662	662	302.198	302.198
hypotheticalproteinFrancci3_1041[Frankiasp.CcI3]	Francci3_1041	1237481	1236987	76.9312	76.9312	76.9312	1.29844	8.69894e-05	1.3562	3.69156	0.000222886	257.78	495	354	354	257.78	257.78	334.712	495	482	482	334.712	334.712
endopeptidaseLa[Frankiasp.CcI3]	Francci3_1042	1238926	1238126	20.7304	20.7304	20.7304	1.1765	2.54632e-05	1.22884	1.64495	0.0999807	117.452	801	261	261	117.452	117.452	138.182	801	322	322	138.182	138.182
hypotheticalproteinFrancci3_1043[Frankiasp.CcI3]	Francci3_1043	1239352	1239056	37.6021	37.6021	-37.6021	-1.25185	-2.93317e-05	-1.19854	-1.65232	0.09847	186.903	297	0	154	186.903	186.903	149.301	297	0	129	149.301	149.301
hypotheticalproteinFrancci3_1044[Frankiasp.CcI3]	Francci3_1044	1239907	1239356	83.2585	83.2585	83.2585	1.43368	9.04775e-05	1.49745	4.32365	1.53471e-05	191.982	552	294	294	191.982	191.982	275.24	552	442	442	275.24	275.24
hypotheticalproteinFrancci3_1045[Frankiasp.CcI3]	Francci3_1045	1240403	1239924	49.0796	49.0796	49.0796	1.20552	5.86296e-05	1.25915	2.63888	0.00831802	238.802	480	318	318	238.802	238.802	287.881	480	402	402	287.881	287.881
putativeDNA-bindingprotein[Frankiasp.CcI3]	Francci3_1046	1240412	1240675	69.1743	69.1743	-69.1743	-1.6725	-6.11999e-05	-1.60127	-3.81256	0.000137535	172.036	264	126	126	172.036	172.036	102.861	264	79	79	102.861	102.861
endopeptidaseLa[Frankiasp.CcI3]	Francci3_1047	1241403	1241014	106.872	106.872	-106.872	-1.84794	-9.59376e-05	-1.76924	-5.23038	1.69165e-07	232.91	390	252	252	232.91	232.91	126.038	390	143	143	126.038	126.038
Pirin-like[Frankiasp.CcI3]	Francci3_1048	1241735	1242703	136.582	136.582	-136.582	-1.80549	-0.00012225	-1.72859	-5.78961	7.05518e-09	306.145	969	823	823	306.145	306.145	169.564	969	478	478	169.564	169.564
high-affinitynickel-transporter[Frankiasp.CcI3]	Francci3_1049	1243904	1242780	13.6582	13.6582	-13.6582	-1.02603	9.16973e-06	1.01798	0.290565	0.771384	538.28	1125	1680	1680	538.28	538.28	524.622	1125	1717	1717	524.622	524.622
hypotheticalproteinFrancci3_1050[Frankiasp.CcI3]	Francci3_1050	1248954	1244128	28.2965	28.2965	28.2965	1.19891	3.39953e-05	1.25225	1.98534	0.0471064	142.256	4827	1905	1905	142.256	142.256	170.552	4827	2395	2395	170.552	170.552
glycosyltransferase,group1[Frankiasp.CcI3]	Francci3_1051	1250305	1248968	33.1854	33.1854	33.1854	1.18249	4.05014e-05	1.2351	2.09995	0.0357336	181.844	1338	675	675	181.844	181.844	215.03	1338	837	837	215.03	215.03
hypotheticalproteinFrancci3_1052[Frankiasp.CcI3]	Francci3_1052	1251654	1250302	38.6083	38.6083	38.6083	1.24275	4.49068e-05	1.29803	2.45594	0.0140517	159.048	1353	597	597	159.048	159.048	197.656	1353	778	778	197.656	197.656
GDP-mannose4,6-dehydratase[Frankiasp.CcI3]	Francci3_1053	1252777	1251776	281.486	281.486	281.486	1.44009	0.000305494	1.50415	7.98966	2.22045e-15	639.611	1002	52	1778	639.611	639.611	921.097	1002	59	2685	921.097	921.097
acyltransferase3[Frankiasp.CcI3]	Francci3_1054	1254857	1252842	38.5566	38.5566	38.5566	1.30076	4.35556e-05	1.35862	2.61952	0.00880546	128.198	2016	717	717	128.198	128.198	166.754	2016	978	978	166.754	166.754
glycosyltransferasefamilyprotein[Frankiasp.CcI3]	Francci3_1055	1255341	1256699	31.2418	31.2418	31.2418	1.22479	3.67719e-05	1.27927	2.15996	0.030776	138.984	1359	524	524	138.984	138.984	170.225	1359	673	673	170.225	170.225
acyltransferase3[Frankiasp.CcI3]	Francci3_1056	1256893	1258578	40.3048	40.3048	40.3048	1.34847	4.47572e-05	1.40845	2.80495	0.00503245	115.662	1686	541	541	115.662	115.662	155.967	1686	765	765	155.967	155.967
30SribosomalproteinS1[Frankiasp.CcI3]	Francci3_1057	1259062	1260540	783.825	783.825	-783.825	-2.66135	-0.000722702	-2.54801	-17.9665	0	1255.62	1479	5152	5152	1255.62	1255.62	471.799	1479	2030	2030	471.799	471.799
hypotheticalproteinFrancci3_1058[Frankiasp.CcI3]	Francci3_1058	1260872	1260690	38.4576	38.4576	-38.4576	-1.2694	-3.04181e-05	-1.21533	-1.74557	0.0808859	181.213	183	92	92	181.213	181.213	142.755	183	76	76	142.755	142.755
glutathioneperoxidase[Frankiasp.CcI3]	Francci3_1059	1261160	1261696	259.548	259.548	-259.548	-2.06424	-0.000235614	-1.97632	-8.9033	5.55112e-16	503.43	537	750	750	503.43	503.43	243.882	537	381	381	243.882	243.882
hypotheticalproteinFrancci3_1060[Frankiasp.CcI3]	Francci3_1060	1262846	1261791	58.4099	58.4099	58.4099	1.33885	6.50629e-05	1.39841	3.34701	0.000816881	172.377	1056	505	505	172.377	172.377	230.787	1056	709	709	230.787	230.787
hypotheticalproteinFrancci3_1061[Frankiasp.CcI3]	Francci3_1061	1263847	1262843	90.4589	90.4589	90.4589	1.59766	9.58904e-05	1.66873	4.99515	5.87903e-07	151.355	1005	422	422	151.355	151.355	241.814	1005	707	707	241.814	241.814
membraneprotein[Frankiasp.CcI3]	Francci3_1062	1265822	1263975	14.171	14.171	14.171	1.09597	2.02453e-05	1.14473	1.18867	0.234568	147.654	1848	757	757	147.654	147.654	161.825	1848	870	870	161.825	161.825
carnitineO-acetyltransferase[Frankiasp.CcI3]	Francci3_1063	1268236	1266362	29.6716	29.6716	-29.6716	-1.22511	-2.25555e-05	-1.17293	-1.36035	0.173718	161.484	1875	840	840	161.484	161.484	131.812	1875	719	719	131.812	131.812
hypotheticalproteinFrancci3_1064[Frankiasp.CcI3]	Francci3_1064	1269419	1268448	67.2701	67.2701	-67.2701	-1.39383	-5.65323e-05	-1.33447	-2.88775	0.00388004	238.079	972	642	642	238.079	238.079	170.809	972	483	483	170.809	170.809
hypotheticalproteinFrancci3_1065[Frankiasp.CcI3]	Francci3_1065	1270369	1269500	36.1198	36.1198	-36.1198	-1.12404	-2.19477e-05	-1.07617	-0.911604	0.361977	327.31	870	790	790	327.31	327.31	291.19	870	737	737	291.19	291.19
hemerythrinHHEcationbindingregion[Frankiasp.CcI3]	Francci3_1066	1271453	1270989	2584.73	2584.73	-2584.73	-2.43008	-0.00237257	-2.32659	-31.1683	2.02061e-14	4392.13	465	5666	5666	4392.13	4392.13	1807.4	465	2445	2445	1807.4	1807.4
hypotheticalproteinFrancci3_1067[Frankiasp.CcI3]	Francci3_1067	1272426	1271803	74.211	74.211	74.211	1.55375	7.90818e-05	1.62287	4.41538	1.00833e-05	134.016	624	232	232	134.016	134.016	208.227	624	378	378	208.227	208.227
hypotheticalproteinFrancci3_1068[Frankiasp.CcI3]	Francci3_1068	1273040	1272429	82.4761	82.4761	82.4761	1.56013	8.78179e-05	1.62953	4.6719	2.98423e-06	147.245	612	250	250	147.245	147.245	229.721	612	409	409	229.721	229.721
hydrogenaseexpression/formationproteinHypE[Frankiasp.CcI3]	Francci3_1069	1274296	1273235	3.99921	3.99921	3.99921	1.04532	7.67637e-06	1.09182	0.590155	0.555087	88.2471	1062	260	260	88.2471	88.2471	92.2463	1062	285	285	92.2463	92.2463
hydrogenaseexpression/formationproteinHypD[Frankiasp.CcI3]	Francci3_1070	1275395	1274289	61.4497	61.4497	61.4497	1.65076	6.47859e-05	1.72419	4.22954	2.34174e-05	94.4283	1107	290	290	94.4283	94.4283	155.878	1107	502	502	155.878	155.878
hydrogenaseassemblychaperonehypC/hupF[Frankiasp.CcI3]	Francci3_1071	1275673	1275392	35.5751	35.5751	35.5751	1.28113	4.05356e-05	1.33812	2.46431	0.0137278	126.543	282	99	99	126.543	126.543	162.118	282	133	133	162.118	162.118
(NiFe)hydrogenasematurationproteinHypF[Frankiasp.CcI3]	Francci3_1072	1278223	1275677	29.5043	29.5043	29.5043	1.29488	3.3412e-05	1.35248	2.27745	0.0227596	100.056	2547	707	707	100.056	100.056	129.56	2547	960	960	129.56	129.56
NHLrepeat-containingprotein[Frankiasp.CcI3]	Francci3_1073	1279308	1278220	20.2168	20.2168	20.2168	1.18621	2.45805e-05	1.23898	1.64794	0.0993643	108.567	1089	328	328	108.567	108.567	128.784	1089	408	408	128.784	128.784
hypotheticalproteinFrancci3_1074[Frankiasp.CcI3]	Francci3_1074	1280705	1279455	17.8034	17.8034	17.8034	1.24617	2.06649e-05	1.3016	1.67462	0.0940088	72.3216	1251	251	251	72.3216	72.3216	90.125	1251	328	328	90.125	90.125
peptidaseM52,hydrogenuptakeprotein[Frankiasp.CcI3]	Francci3_1075	1281334	1280768	33.5184	33.5184	33.5184	1.38206	3.68647e-05	1.44354	2.63393	0.00844033	87.7299	567	138	138	87.7299	87.7299	121.248	567	200	200	121.248	121.248
hydrogen:quinoneoxidoreductase[Frankiasp.CcI3]	Francci3_1076	1282955	1281348	39.3535	39.3535	39.3535	1.37273	4.3391e-05	1.4338	2.83159	0.0046317	105.581	1608	471	471	105.581	105.581	144.935	1608	678	678	144.935	144.935
hydrogenase(NiFe)smallsubunit(hydA)[Frankiasp.CcI3]	Francci3_1077	1284002	1283031	31.7934	31.7934	31.7934	1.25901	3.66335e-05	1.31502	2.27229	0.0230692	122.748	972	331	331	122.748	122.748	154.541	972	437	437	154.541	154.541
putativehydrogenasenickelincorporationprotein[Frankiasp.CcI3]	Francci3_1078	1284409	1284924	26.6809	26.6809	26.6809	1.20758	3.18185e-05	1.2613	1.95103	0.051054	128.535	516	184	184	128.535	128.535	155.215	516	233	233	155.215	155.215
hydrogenaseaccessoryproteinHypB[Frankiasp.CcI3]	Francci3_1079	1284931	1285824	4.78118	4.78118	4.78118	1.02556	1.26154e-05	1.07118	0.669382	0.503252	187.082	894	464	464	187.082	187.082	191.863	894	499	499	191.863	191.863
hypotheticalproteinFrancci3_1080[Frankiasp.CcI3]	Francci3_1080	1286401	1286102	1.49074	1.49074	1.49074	1.00564	1.26151e-05	1.05037	0.565932	0.57144	264.334	300	220	220	264.334	264.334	265.825	300	232	232	265.825	265.825
hypotheticalproteinFrancci3_1081[Frankiasp.CcI3]	Francci3_1081	1287821	1286517	18.2316	18.2316	18.2316	1.21713	2.15794e-05	1.27127	1.63354	0.102356	83.9682	1305	304	304	83.9682	83.9682	102.2	1305	388	388	102.2	102.2
hypotheticalproteinFrancci3_1082[Frankiasp.CcI3]	Francci3_1082	1292149	1287818	8.65172	8.65172	8.65172	1.09922	1.22361e-05	1.14811	0.934101	0.350252	87.2016	4332	1048	1048	87.2016	87.2016	95.8534	4332	1208	1208	95.8534	95.8534
hypotheticalproteinFrancci3_1083[Frankiasp.CcI3]	Francci3_1083	1293414	1292146	7.57055	7.57055	7.57055	1.05623	1.31654e-05	1.10321	0.817269	0.413775	134.638	1269	474	474	134.638	134.638	142.209	1269	525	525	142.209	142.209
hypotheticalproteinFrancci3_1084[Frankiasp.CcI3]	Francci3_1084	1295426	1293411	14.4659	14.4659	-14.4659	-1.12332	-8.76109e-06	-1.07547	-0.573371	0.566394	131.774	2016	737	737	131.774	131.774	117.308	2016	688	688	117.308	117.308
FADlinkedoxidase-like[Frankiasp.CcI3]	Francci3_1085	1297698	1296262	12.412	12.412	12.412	1.04708	2.33923e-05	1.09366	1.04013	0.298281	263.632	1437	1051	1051	263.632	263.632	276.044	1437	1154	1154	276.044	276.044
helicase-like[Frankiasp.CcI3]	Francci3_1086	1298075	1300564	82.248	82.248	82.248	1.62504	8.69324e-05	1.69733	4.8313	1.35645e-06	131.588	2490	909	909	131.588	131.588	213.836	2490	1549	1549	213.836	213.836
hypotheticalproteinFrancci3_1087[Frankiasp.CcI3]	Francci3_1087	1300561	1301055	26.2509	26.2509	26.2509	1.24358	3.0518e-05	1.2989	2.02711	0.0426507	107.773	495	19	148	107.773	107.773	134.023	495	30	193	134.023	134.023
transposase,IS4[Frankiasp.CcI3]	Francci3_1089	1301636	1302808	48.312	48.312	48.312	1.68654	5.07718e-05	1.76156	3.81393	0.000136772	70.3703	1173	112	229	70.3703	70.3703	118.682	1173	169	405	118.682	118.682
hypotheticalproteinFrancci3_1090[Frankiasp.CcI3]	Francci3_1090	1303462	1303659	240.341	240.341	240.341	1.75012	0.000251328	1.82797	8.7464	0	320.405	198	176	176	320.405	320.405	560.746	198	323	323	560.746	560.746
death-on-curingprotein[Frankiasp.CcI3]	Francci3_1091	1303656	1304036	85.3062	85.3062	85.3062	1.80507	8.88785e-05	1.88537	5.32483	1.01049e-07	105.961	381	112	112	105.961	105.961	191.267	381	212	212	191.267	191.267
hypotheticalproteinFrancci3_1092[Frankiasp.CcI3]	Francci3_1092	1304253	1304579	104.263	104.263	104.263	1.95541	0.00010777	2.04239	6.19835	5.70595e-10	109.129	327	99	99	109.129	109.129	213.391	327	203	203	213.391	213.391
hypotheticalproteinFrancci3_1093[Frankiasp.CcI3]	Francci3_1093	1304689	1305375	26.704	26.704	26.704	1.25705	3.08026e-05	1.31297	2.0777	0.0377369	103.887	687	198	198	103.887	103.887	130.591	687	261	261	130.591	130.591
hypotheticalproteinFrancci3_1094[Frankiasp.CcI3]	Francci3_1094	1305378	1305821	75.6092	75.6092	75.6092	1.48507	8.13866e-05	1.55113	4.27131	1.94328e-05	155.873	444	192	192	155.873	155.873	231.482	444	299	299	231.482	231.482
phageintegrase[Frankiasp.CcI3]	Francci3_1095	1306652	1305924	62.1764	62.1764	62.1764	1.54912	6.62973e-05	1.61803	4.03063	5.56273e-05	113.23	729	229	229	113.23	113.23	175.406	729	372	372	175.406	175.406
hypotheticalproteinFrancci3_1096[Frankiasp.CcI3]	Francci3_1096	1307436	1307954	69.4461	69.4461	69.4461	1.30118	7.84364e-05	1.35906	3.5173	0.000435967	230.58	519	42	332	230.58	230.58	300.027	519	69	453	300.027	300.027
hypotheticalproteinFrancci3_1097[Frankiasp.CcI3]	Francci3_1097	1309959	1307962	137.115	137.115	137.115	1.83981	0.00014256	1.92165	6.83868	7.99139e-12	163.269	1998	905	905	163.269	163.269	300.385	1998	1746	1746	300.385	300.385
purinephosphorylasesfamilyprotein1[Frankiasp.CcI3]	Francci3_1098	1311128	1309956	71.3244	71.3244	71.3244	1.45871	7.71305e-05	1.52359	4.07458	4.60976e-05	155.491	1173	506	506	155.491	155.491	226.815	1173	774	774	226.815	226.815
NUDIXhydrolase[Frankiasp.CcI3]	Francci3_1099	1311880	1311131	92.2628	92.2628	92.2628	1.73552	9.65832e-05	1.81272	5.38548	7.22531e-08	125.439	750	261	261	125.439	125.439	217.701	750	475	475	217.701	217.701
hypotheticalproteinFrancci3_1101[Frankiasp.CcI3]	Francci3_1101	1312684	1313082	29.6132	29.6132	29.6132	1.60703	3.1359e-05	1.67852	2.87202	0.00407853	48.7835	399	54	54	48.7835	48.7835	78.3966	399	91	91	78.3966	78.3966
putativeDNAmethyltransferase[Frankiasp.CcI3]	Francci3_1102	1316426	1313124	132.148	132.148	132.148	1.99501	0.000136362	2.08375	7.0622	1.64002e-12	132.811	3303	1217	1217	132.811	132.811	264.959	3303	2546	2546	264.959	264.959
hypotheticalproteinFrancci3_1103[Frankiasp.CcI3]	Francci3_1103	1317100	1316501	98.5265	98.5265	98.5265	1.46858	0.000106356	1.53391	4.82205	1.42094e-06	210.266	600	350	350	210.266	210.266	308.792	600	539	539	308.792	308.792
transposaseIS66[Frankiasp.CcI3]	Francci3_1104	1317629	1318846	78.5737	78.5737	78.5737	1.39628	8.61072e-05	1.45839	4.0804	4.49574e-05	198.28	1218	670	670	198.28	198.28	276.854	1218	981	981	276.854	276.854
hypotheticalproteinFrancci3_1105[Frankiasp.CcI3]	Francci3_1105	1320430	1318991	130.651	130.651	130.651	1.5009	0.000140275	1.56767	5.67341	1.39982e-08	260.83	1440	1042	1042	260.83	260.83	391.481	1440	1640	1640	391.481	391.481
transposase,IS4[Frankiasp.CcI3]	Francci3_1106	1321134	1320595	42.3803	42.3803	42.3803	1.23004	4.97007e-05	1.28475	2.53273	0.0113179	184.233	540	276	276	184.233	184.233	226.613	540	356	356	226.613	226.613
transposase[Frankiasp.CcI3]	Francci3_1107	1321240	1322889	118.001	118.001	118.001	1.51938	0.00012634	1.58697	5.45478	4.90346e-08	227.196	1650	1040	1040	227.196	227.196	345.197	1650	1657	1657	345.197	345.197
transposase,IS4[Frankiasp.CcI3]	Francci3_1108	1324188	1322974	42.5488	42.5488	42.5488	1.20756	5.07427e-05	1.26127	2.46383	0.0137461	205	1215	691	691	205	205	247.549	1215	875	875	247.549	247.549
transposase,IS4[Frankiasp.CcI3]	Francci3_1109	1324319	1325155	210.603	210.603	210.603	1.87483	0.000218543	1.95823	8.58136	0	240.734	837	21	559	240.734	240.734	451.337	837	52	1099	451.337	451.337
hypotheticalproteinFrancci3_1110[Frankiasp.CcI3]	Francci3_1110	1325174	1325617	11.5305	11.5305	11.5305	1.13527	1.50022e-05	1.18577	1.14853	0.250752	85.2429	444	0	105	85.2429	85.2429	96.7734	444	0	125	96.7734	96.7734
cytochromeP450[Frankiasp.CcI3]	Francci3_1111	1325632	1326669	46.083	46.083	46.083	1.32526	5.15714e-05	1.38421	2.93476	0.00333802	141.682	1038	408	408	141.682	141.682	187.765	1038	567	567	187.765	187.765
aspartate1-decarboxylase[Frankiasp.CcI3]	Francci3_1112	1326675	1327139	55.8126	55.8126	55.8126	1.28016	6.3624e-05	1.3371	3.08349	0.00204587	199.22	465	257	257	199.22	199.22	255.032	465	345	345	255.032	255.032
methyltransferasetype11[Frankiasp.CcI3]	Francci3_1113	1327136	1328095	81.218	81.218	81.218	1.69329	8.53046e-05	1.76862	4.96042	7.03413e-07	117.148	960	312	312	117.148	117.148	198.366	960	554	554	198.366	198.366
polyketidesynthase-like[Frankiasp.CcI3]	Francci3_1114	1328129	1328800	68.6537	68.6537	68.6537	1.42102	7.48069e-05	1.48424	3.88891	0.000100697	163.063	672	304	304	163.063	163.063	231.717	672	453	453	231.717	231.717
acyltransferaseregion[Frankiasp.CcI3]	Francci3_1115	1328754	1329500	16.9826	16.9826	16.9826	1.18821	2.06076e-05	1.24106	1.51474	0.129837	90.2345	747	187	187	90.2345	90.2345	107.217	747	233	233	107.217	107.217
TetRfamilytranscriptionalregulator[Frankiasp.CcI3]	Francci3_1116	1329563	1330192	18.3602	18.3602	-18.3602	-1.17169	-1.28874e-05	-1.12178	-0.873453	0.382416	125.301	630	219	219	125.301	125.301	106.941	630	196	196	106.941	106.941
hypotheticalproteinFrancci3_1117[Frankiasp.CcI3]	Francci3_1117	1330192	1330536	43.7454	43.7454	43.7454	1.2239	5.15213e-05	1.27835	2.55305	0.0106785	195.377	345	187	187	195.377	195.377	239.123	345	240	240	239.123	239.123
majorfacilitatortransporter[Frankiasp.CcI3]	Francci3_1118	1330564	1331979	63.9269	63.9269	63.9269	1.38576	7.02415e-05	1.4474	3.64888	0.000263387	165.718	1416	651	651	165.718	165.718	229.645	1416	946	946	229.645	229.645
transposase,IS4[Frankiasp.CcI3]	Francci3_1119	1332065	1333237	46.8397	46.8397	46.8397	1.38687	5.14517e-05	1.44856	3.12617	0.00177097	121.074	1173	0	394	121.074	121.074	167.913	1173	0	573	167.913	167.913
putativeactinorhodintransporter[Frankiasp.CcI3]	Francci3_1120	1333247	1333606	56.9823	56.9823	56.9823	1.43777	6.18712e-05	1.50173	3.58758	0.000333764	130.165	360	130	130	130.165	130.165	187.147	360	196	196	187.147	187.147
hypotheticalproteinFrancci3_1121[Frankiasp.CcI3]	Francci3_1121	1334150	1333773	97.5782	97.5782	97.5782	2.34642	9.96108e-05	2.45079	6.60659	3.93279e-11	72.4725	378	76	76	72.4725	72.4725	170.051	378	187	187	170.051	170.051
transposase[Frankiasp.CcI3]	Francci3_1122	1334278	1335111	131.541	131.541	131.541	1.82929	0.000136848	1.91067	6.67258	2.5135e-11	158.618	834	0	367	158.618	158.618	290.159	834	0	704	290.159	290.159
hypotheticalproteinFrancci3_1123[Frankiasp.CcI3]	Francci3_1123	1336731	1335454	103.57	103.57	103.57	1.47078	0.000111757	1.53621	4.95142	7.36749e-07	219.996	1278	780	780	219.996	219.996	323.567	1278	1203	1203	323.567	323.567
hypotheticalproteinFrancci3_1124[Frankiasp.CcI3]	Francci3_1125	1338466	1337564	70.3338	70.3338	70.3338	1.1982	8.45527e-05	1.2515	3.12727	0.00176438	354.867	903	889	889	354.867	354.867	425.201	903	1117	1117	425.201	425.201
hypotheticalproteinFrancci3_1125[Frankiasp.CcI3]	Francci3_1125	1339506	1338466	84.0046	84.0046	84.0046	1.4126	9.17055e-05	1.47543	4.27403	1.91973e-05	203.6	1041	588	588	203.6	203.6	287.605	1041	871	871	287.605	287.605
lanthioninesynthetaseC-like[Frankiasp.CcI3]	Francci3_1126	1340705	1339488	77.9569	77.9569	77.9569	1.29269	8.83655e-05	1.35019	3.69379	0.000220934	266.346	1218	900	900	266.346	266.346	344.303	1218	1220	1220	344.303	344.303
lantibioticdehydratase-like[Frankiasp.CcI3]	Francci3_1127	1343791	1340702	91.7224	91.7224	91.7224	1.38059	0.000100919	1.442	4.35212	1.3483e-05	241.004	3090	2066	2066	241.004	241.004	332.726	3090	2991	2991	332.726	332.726
protein-L-isoaspartate(D-aspartate)O-methyltransferase[Frankiasp.CcI3]	Francci3_1128	1345201	1344035	62.783	62.783	62.783	1.39778	6.87773e-05	1.45996	3.65175	0.000260456	157.834	1167	511	511	157.834	157.834	220.617	1167	749	749	220.617	220.617
hypotheticalproteinFrancci3_1130[Frankiasp.CcI3]	Francci3_1130	1346663	1347994	80.8505	80.8505	80.8505	1.43112	8.79073e-05	1.49479	4.25256	2.11336e-05	187.534	1332	693	693	187.534	187.534	268.385	1332	1040	1040	268.385	268.385
GCN5-relatedN-acetyltransferase[Frankiasp.CcI3]	Francci3_1131	1347997	1348569	12.4173	12.4173	12.4173	1.18109	1.5177e-05	1.23363	1.28181	0.199909	68.5683	573	109	109	68.5683	68.5683	80.9856	573	135	135	80.9856	80.9856
restrictionendonuclease[Frankiasp.CcI3]	Francci3_1132	1349005	1350369	69.5624	69.5624	69.5624	1.1863	8.45702e-05	1.23907	3.05764	0.00223087	373.395	1365	1414	1414	373.395	373.395	442.957	1365	1759	1759	442.957	442.957
hypotheticalproteinFrancci3_1133[Frankiasp.CcI3]	Francci3_1133	1351021	1350707	13.1812	13.1812	13.1812	1.05647	2.2881e-05	1.10346	1.0787	0.28072	233.438	315	204	204	233.438	233.438	246.619	315	226	226	246.619	246.619
metaldependentphosphohydrolase[Frankiasp.CcI3]	Francci3_1134	1351544	1352092	3.30208	3.30208	3.30208	1.00951	1.79049e-05	1.05441	0.700092	0.48387	347.324	549	529	529	347.324	347.324	350.626	549	560	560	350.626	350.626
NUDIXhydrolase[Frankiasp.CcI3]	Francci3_1135	1352550	1352080	125.893	125.893	125.893	1.64008	0.000132864	1.71304	6.02271	1.71525e-09	196.682	471	257	257	196.682	196.682	322.575	471	442	442	322.575	322.575
XREfamilytranscriptionalregulator[Frankiasp.CcI3]	Francci3_1136	1353404	1352556	88.9939	88.9939	88.9939	1.31663	9.99071e-05	1.3752	4.04442	5.24517e-05	281.062	849	662	662	281.062	281.062	370.056	849	914	914	370.056	370.056
hypotheticalproteinFrancci3_1137[Frankiasp.CcI3]	Francci3_1137	1353636	1353911	38.01	38.01	-38.01	-1.11693	-2.23112e-05	-1.06936	-0.878584	0.379627	363.068	276	278	278	363.068	363.068	325.058	276	261	261	325.058	325.058
hypotheticalproteinFrancci3_1138[Frankiasp.CcI3]	Francci3_1138	1353902	1354399	59.9523	59.9523	59.9523	1.44058	6.50592e-05	1.50466	3.68748	0.00022649	136.076	498	188	188	136.076	136.076	196.028	498	284	284	196.028	196.028
XREfamilytranscriptionalregulator[Frankiasp.CcI3]	Francci3_1139	1354935	1354447	6.13854	6.13854	6.13854	1.04899	1.13553e-05	1.09565	0.731953	0.464197	125.312	489	170	170	125.312	125.312	131.45	489	187	187	131.45	131.45
hypotheticalproteinFrancci3_1140[Frankiasp.CcI3]	Francci3_1140	1355120	1355524	30.6475	30.6475	30.6475	1.43044	3.33273e-05	1.49407	2.6167	0.00887837	71.2011	405	80	80	71.2011	71.2011	101.849	405	120	120	101.849	101.849
hypotheticalproteinFrancci3_1141[Frankiasp.CcI3]	Francci3_1141	1355521	1355847	20.241	20.241	20.241	1.23847	2.36062e-05	1.29356	1.76886	0.0769169	84.8779	327	77	77	84.8779	84.8779	105.119	327	100	100	105.119	105.119
celldivisionFtsK/SpoIIIE[Frankiasp.CcI3]	Francci3_1142	1356036	1357265	44.1043	44.1043	44.1043	1.20228	5.28311e-05	1.25577	2.49038	0.0127607	218.032	1230	744	744	218.032	218.032	262.136	1230	938	938	262.136	262.136
hypotheticalproteinFrancci3_1143[Frankiasp.CcI3]	Francci3_1143	1357262	1357561	42.0428	42.0428	42.0428	1.51458	4.50458e-05	1.58195	3.24598	0.00117047	81.7033	300	68	68	81.7033	81.7033	123.746	300	108	108	123.746	123.746
phageintegrase[Frankiasp.CcI3]	Francci3_1144	1357810	1359078	50.5275	50.5275	50.5275	1.55938	5.38052e-05	1.62875	3.65505	0.000257128	90.3269	1269	318	318	90.3269	90.3269	140.854	1269	520	520	140.854	140.854
single-strandDNA-bindingprotein[Frankiasp.CcI3]	Francci3_1145	1359611	1360288	27.0231	27.0231	27.0231	1.23104	3.16693e-05	1.2858	2.02494	0.0428736	116.962	678	220	220	116.962	116.962	143.985	678	284	284	143.985	143.985
hypotheticalproteinFrancci3_1146[Frankiasp.CcI3]	Francci3_1146	1360375	1362795	46.7485	46.7485	46.7485	1.2951	5.29352e-05	1.35271	2.86751	0.00413717	158.416	2421	1064	1064	158.416	158.416	205.164	2421	1445	1445	205.164	205.164
hypotheticalproteinFrancci3_1147[Frankiasp.CcI3]	Francci3_1147	1364212	1362773	20.3882	20.3882	20.3882	1.12949	2.68102e-05	1.17973	1.51234	0.130448	157.449	1440	629	629	157.449	157.449	177.837	1440	745	745	177.837	177.837
putativeABCtransporterATP-bindingprotein[Frankiasp.CcI3]	Francci3_1148	1364471	1366153	2.03756	2.03756	2.03756	1.01156	9.44465e-06	1.05656	0.518078	0.604404	176.266	1683	823	823	176.266	176.266	178.303	1683	873	873	178.303	178.303
globin[Frankiasp.CcI3]	Francci3_1149	1366617	1366195	20.1328	20.1328	20.1328	1.18458	2.45188e-05	1.23727	1.64059	0.100882	109.074	423	128	128	109.074	109.074	129.207	423	159	159	129.207	129.207
alphaamylase,catalyticregion[Frankiasp.CcI3]	Francci3_1150	1368555	1366651	45.2544	45.2544	45.2544	1.38513	4.97326e-05	1.44675	3.0684	0.0021521	117.503	1905	621	621	117.503	117.503	162.757	1905	902	902	162.757	162.757
serinephosphatase[Frankiasp.CcI3]	Francci3_1151	1368953	1371094	32.8805	32.8805	32.8805	1.25608	3.79474e-05	1.31196	2.30292	0.0212836	128.398	2142	763	763	128.398	128.398	161.278	2142	1005	1005	161.278	161.278
NmrA-like[Frankiasp.CcI3]	Francci3_1152	1372689	1371157	58.1304	58.1304	-58.1304	-1.35129	-4.80981e-05	-1.29374	-2.51864	0.0117808	223.609	1533	951	951	223.609	223.609	165.479	1533	738	738	165.479	165.479
HNHendonuclease[Frankiasp.CcI3]	Francci3_1153	1373334	1372819	200.389	200.389	-200.389	-1.87956	-0.000180244	-1.79952	-7.26919	3.61933e-13	428.216	516	613	613	428.216	428.216	227.827	516	342	342	227.827	227.827
MscSmechanosensitiveionchannel[Frankiasp.CcI3]	Francci3_1154	1373753	1375081	60.7565	60.7565	60.7565	1.33941	6.76643e-05	1.39899	3.41537	0.00063696	179.007	1329	660	660	179.007	179.007	239.764	1329	927	927	239.764	239.764
twocomponenttranscriptionalregulator[Frankiasp.CcI3]	Francci3_1155	1375230	1375937	72.8483	72.8483	72.8483	1.30315	8.22128e-05	1.36112	3.60976	0.000306482	240.304	708	472	472	240.304	240.304	313.152	708	645	645	313.152	313.152
periplasmicsensorsignaltransductionhistidinekinase[Frankiasp.CcI3]	Francci3_1156	1376036	1377616	25.1235	25.1235	25.1235	1.24987	2.90977e-05	1.30547	1.99823	0.0456913	100.545	1581	441	441	100.545	100.545	125.668	1581	578	578	125.668	125.668
4-alpha-glucanotransferase[Frankiasp.CcI3]	Francci3_1157	1377727	1380000	12.6576	12.6576	12.6576	1.11674	1.70943e-05	1.16642	1.16548	0.243825	108.422	2274	684	684	108.422	108.422	121.08	2274	800	801	121.08	121.08
hypotheticalproteinFrancci3_1158[Frankiasp.CcI3]	Francci3_1158	1379927	1380451	54.3514	54.3514	-54.3514	-1.47166	-4.66354e-05	-1.40898	-2.85418	0.00431475	169.586	525	247	247	169.586	169.586	115.234	525	176	176	115.234	115.234
hypotheticalproteinFrancci3_1159[Frankiasp.CcI3]	Francci3_1159	1380438	1380875	33.4835	33.4835	-33.4835	-1.16931	-2.33873e-05	-1.11951	-1.16629	0.243496	231.251	438	281	281	231.251	231.251	197.768	438	252	252	197.768	197.768
aminopeptidaseN[Frankiasp.CcI3]	Francci3_1160	1383541	1380953	154.544	154.544	-154.544	-1.6831	-0.000136879	-1.61142	-5.73878	9.53625e-09	380.783	2589	2735	2735	380.783	380.783	226.238	2589	1704	1704	226.238	226.238
hypotheticalproteinFrancci3_1161[Frankiasp.CcI3]	Francci3_1161	1383816	1385063	22.3059	22.3059	22.3059	1.10726	3.08363e-05	1.15652	1.52155	0.128122	207.955	1248	720	720	207.955	207.955	230.261	1248	836	836	230.261	230.261
ribose-5-phosphateisomeraseB[Frankiasp.CcI3]	Francci3_1162	1385328	1385816	74.4541	74.4541	-74.4541	-1.35072	-6.15902e-05	-1.29319	-2.84788	0.00440111	286.743	489	389	389	286.743	286.743	212.289	489	302	302	212.289	212.289
hypotheticalproteinFrancci3_1163[Frankiasp.CcI3]	Francci3_1163	1385928	1386656	18.5326	18.5326	-18.5326	-1.17391	-1.30666e-05	-1.12391	-0.88671	0.375235	125.096	729	253	253	125.096	125.096	106.564	729	226	226	106.564	106.564
glycosyltransferasefamilyprotein[Frankiasp.CcI3]	Francci3_1164	1386962	1387924	20.6455	20.6455	20.6455	1.13999	2.66444e-05	1.1907	1.54915	0.121345	147.476	963	394	394	147.476	147.476	168.122	963	471	471	168.122	168.122
hypotheticalproteinFrancci3_1165[Frankiasp.CcI3]	Francci3_1165	1388110	1392078	16.3125	16.3125	16.3125	1.16913	2.02064e-05	1.22114	1.44292	0.149043	96.4484	3969	1062	1062	96.4484	96.4484	112.761	3969	1302	1302	112.761	112.761
hypotheticalproteinFrancci3_1166[Frankiasp.CcI3]	Francci3_1166	1392143	1392778	16.326	16.326	16.326	1.07078	2.58762e-05	1.11841	1.22296	0.221346	230.669	636	407	407	230.669	230.669	246.995	636	457	457	246.995	246.995
glycosyltransferase,group1[Frankiasp.CcI3]	Francci3_1167	1394719	1392902	6.25218	6.25218	6.25218	1.06992	9.95518e-06	1.11751	0.755782	0.44978	89.4199	1818	451	451	89.4199	89.4199	95.6721	1818	506	506	95.6721	95.6721
hypotheticalproteinFrancci3_1168[Frankiasp.CcI3]	Francci3_1168	1394900	1396348	10.3435	10.3435	10.3435	1.0945	1.4848e-05	1.14319	1.01288	0.311119	109.455	1449	440	440	109.455	109.455	119.799	1449	505	505	119.799	119.799
hypotheticalproteinFrancci3_1169[Frankiasp.CcI3]	Francci3_1169	1396479	1398191	0.81846	0.81846	-0.81846	-1.00864	3.21616e-06	1.03554	0.240836	0.809682	95.5323	1713	454	454	95.5323	95.5323	94.7138	1713	472	472	94.7138	94.7138
GCN5-relatedN-acetyltransferase[Frankiasp.CcI3]	Francci3_1170	1398753	1398262	35.124	35.124	35.124	1.23971	4.09314e-05	1.29486	2.33377	0.0196075	146.527	492	200	200	146.527	146.527	181.651	492	260	260	181.651	181.651
CopG-likeDNA-binding[Frankiasp.CcI3]	Francci3_1171	1399132	1398854	41.1068	41.1068	41.1068	1.20266	4.92246e-05	1.25616	2.40549	0.0161506	202.837	279	157	157	202.837	202.837	243.944	279	198	198	243.944	243.944
2,5-didehydrogluconatereductase[Frankiasp.CcI3]	Francci3_1172	1399313	1400158	40.0384	40.0384	40.0384	1.26176	4.60654e-05	1.31789	2.55813	0.0105238	152.959	846	359	359	152.959	152.959	192.998	846	475	475	192.998	192.998
glucansbiosynthesisprotein[Frankiasp.CcI3]	Francci3_1173	1400308	1401573	65.8448	65.8448	65.8448	1.24191	7.66265e-05	1.29715	3.20419	0.00135442	272.192	1266	956	956	272.192	272.192	338.037	1266	1245	1245	338.037	338.037
hypotheticalproteinFrancci3_1174[Frankiasp.CcI3]	Francci3_1174	1402397	1401612	1.38517	1.38517	1.38517	1.0099	7.26532e-06	1.05483	0.447563	0.654468	139.871	786	305	305	139.871	139.871	141.257	786	323	323	141.257	141.257
ABCtransporterrelated[Frankiasp.CcI3]	Francci3_1175	1403563	1402394	16.048	16.048	16.048	1.12432	2.13201e-05	1.17433	1.32981	0.18358	129.086	1170	419	419	129.086	129.086	145.134	1170	494	494	145.134	145.134
stageIIsporulationE[Frankiasp.CcI3]	Francci3_1176	1404171	1406099	47.4272	47.4272	47.4272	1.24762	5.50025e-05	1.30312	2.73821	0.00617752	191.533	1929	1025	1025	191.533	191.533	238.96	1929	1341	1341	238.96	238.96
putativesecretedprotein[Frankiasp.CcI3]	Francci3_1177	1406146	1406862	293.335	293.335	-293.335	-2.15883	-0.000267234	-2.06689	-9.76253	0	546.465	717	1087	1087	546.465	546.465	253.13	717	528	528	253.13	253.13
AMP-dependentsynthetaseandligase[Frankiasp.CcI3]	Francci3_1178	1409728	1406876	14.4511	14.4511	14.4511	1.10484	2.01089e-05	1.15399	1.21939	0.222696	137.84	2853	1091	1091	137.84	137.84	152.291	2853	1264	1264	152.291	152.291
heatshockproteinHsp20[Frankiasp.CcI3]	Francci3_1179	1410574	1411161	7202.26	7202.26	-7202.26	-3.02735	-0.00667361	-2.89842	-57.8245	0	10754.8	588	17544	17544	10754.8	10754.8	3552.55	588	6077	6077	3552.55	3552.55
exodeoxyribonucleaseIII[Frankiasp.CcI3]	Francci3_1180	1412184	1411270	1006.61	1006.61	-1006.61	-2.34716	-0.000922162	-2.2472	-19.056	1.21014e-14	1753.82	915	4452	4452	1753.82	1753.82	747.21	915	1989	1989	747.21	747.21
bifunctionaldeaminase-reductase-like[Frankiasp.CcI3]	Francci3_1181	1412232	1413083	100.244	100.244	-100.244	-1.42766	-8.50914e-05	-1.36685	-3.68461	0.000229057	334.648	852	791	791	334.648	334.648	234.404	852	581	581	234.404	234.404
hypotheticalproteinFrancci3_1182[Frankiasp.CcI3]	Francci3_1182	1413144	1413359	48.1044	48.1044	48.1044	1.50572	5.16094e-05	1.5727	3.45281	0.000554776	95.1202	216	57	57	95.1202	95.1202	143.225	216	90	90	143.225	143.225
FHAdomain-containingprotein[Frankiasp.CcI3]	Francci3_1183	1413551	1416238	11.4404	11.4404	11.4404	1.058	1.96338e-05	1.10506	1.00653	0.314159	197.258	2688	1471	1471	197.258	197.258	208.699	2688	1632	1632	208.699	208.699
glycosyltransferase,group1[Frankiasp.CcI3]	Francci3_1184	1416444	1417682	23.2072	23.2072	-23.2072	-1.07083	-8.17796e-06	-1.02522	-0.324311	0.745702	350.855	1239	1206	1206	350.855	350.855	327.648	1239	1181	1181	327.648	327.648
dihydroorotateoxidaseB,catalyticsubunit[Frankiasp.CcI3]	Francci3_1185	1417751	1418692	15.4079	15.4079	-15.4079	-1.09662	-7.87695e-06	-1.04992	-0.444964	0.656345	174.871	942	457	457	174.871	174.871	159.463	942	437	437	159.463	159.463
hypotheticalproteinFrancci3_1186[Frankiasp.CcI3]	Francci3_1186	1419325	1418774	31.711	31.711	-31.711	-1.16218	-2.18022e-05	-1.11268	-1.09525	0.273409	227.244	552	348	348	227.244	227.244	195.533	552	314	314	195.533	195.533
hypotheticalproteinFrancci3_1187[Frankiasp.CcI3]	Francci3_1187	1419841	1420296	347.462	347.462	347.462	2.77243	0.000352086	2.89576	13.3742	0	196.037	456	248	248	196.037	196.037	543.5	456	721	721	543.5	543.5
methyltransferasetype12[Frankiasp.CcI3]	Francci3_1188	1421425	1420514	8.89579	8.89579	8.89579	1.05115	1.61316e-05	1.09791	0.88223	0.377653	173.904	912	440	440	173.904	173.904	182.8	912	485	485	182.8	182.8
transposase,IS4[Frankiasp.CcI3]	Francci3_1189	1422830	1421529	6.68931	6.68931	6.68931	1.17637	8.21769e-06	1.2287	0.934186	0.350208	37.9281	1302	0	137	37.9281	37.9281	44.6174	1302	0	169	44.6174	44.6174
hypotheticalproteinFrancci3_1190[Frankiasp.CcI3]	Francci3_1190	1424105	1423113	29.467	29.467	29.467	1.23394	3.44668e-05	1.28883	2.12227	0.0338148	125.96	993	347	347	125.96	125.96	155.427	993	449	449	155.427	155.427
hypotheticalproteinFrancci3_1191[Frankiasp.CcI3]	Francci3_1191	1424627	1424334	133.656	133.656	133.656	1.68997	0.000140421	1.76514	6.35409	2.09661e-10	193.714	294	158	158	193.714	193.714	327.37	294	280	280	327.37	327.37
acyl-CoAdehydrogenase-like[Frankiasp.CcI3]	Francci3_1193	1424950	1426095	29.1214	29.1214	29.1214	1.21532	3.45163e-05	1.26938	2.05964	0.0394325	135.249	1146	430	430	135.249	135.249	164.371	1146	548	548	164.371	164.371
hypotheticalproteinFrancci3_1194[Frankiasp.CcI3]	Francci3_1194	1427195	1426854	4.6528	4.6528	4.6528	1.0337	1.04228e-05	1.07968	0.642456	0.520577	138.069	342	131	131	138.069	138.069	142.722	342	142	142	142.722	142.722
putativetranscriptionalregulator[Frankiasp.CcI3]	Francci3_1195	1428560	1427235	83.7747	83.7747	83.7747	1.48609	9.01608e-05	1.5522	4.49912	6.82353e-06	172.345	1326	634	634	172.345	172.345	256.119	1326	988	988	256.119	256.119
hypotheticalproteinFrancci3_1196[Frankiasp.CcI3]	Francci3_1196	1428972	1429643	19.439	19.439	-19.439	-1.08298	-8.54315e-06	-1.03685	-0.399472	0.689545	253.714	672	473	473	253.714	253.714	234.274	672	458	458	234.274	234.274
hypotheticalproteinFrancci3_1197[Frankiasp.CcI3]	Francci3_1197	1429640	1430074	57.5337	57.5337	57.5337	1.36737	6.35315e-05	1.42819	3.40804	0.000654306	156.612	435	189	189	156.612	156.612	214.145	435	271	271	214.145	214.145
HNHendonuclease[Frankiasp.CcI3]	Francci3_1198	1430071	1430379	9.82586	9.82586	9.82586	1.35097	1.09029e-05	1.41106	1.38801	0.165133	27.9965	309	24	24	27.9965	27.9965	37.8224	309	34	34	37.8224	37.8224
putativeATP-bindingprotein[Frankiasp.CcI3]	Francci3_1199	1431085	1432722	41.6179	41.6179	41.6179	1.28143	4.74143e-05	1.33843	2.6663	0.00766904	147.879	1638	672	672	147.879	147.879	189.497	1638	903	903	189.497	189.497
excisionase/Xis,DNA-binding[Frankiasp.CcI3]	Francci3_1200	1433734	1434030	90.2223	90.2223	90.2223	1.39967	9.87911e-05	1.46194	4.38446	1.16273e-05	225.74	297	186	186	225.74	225.74	315.962	297	273	273	315.962	315.962
hypotheticalproteinFrancci3_1201[Frankiasp.CcI3]	Francci3_1201	1434027	1434914	47.3891	47.3891	47.3891	1.1642	5.90559e-05	1.21599	2.44089	0.0146512	288.608	888	711	711	288.608	288.608	335.997	888	868	868	335.997	335.997
excisionase/Xis,DNA-binding[Frankiasp.CcI3]	Francci3_1202	1435019	1435345	3.88852	3.88852	3.88852	1.03236	8.91141e-06	1.07829	0.589017	0.55585	120.152	327	109	109	120.152	120.152	124.04	327	118	118	124.04	124.04
phageintegrase[Frankiasp.CcI3]	Francci3_1203	1435345	1436529	92.7404	92.7404	92.7404	1.58632	9.84354e-05	1.65688	5.02698	4.98271e-07	158.175	1185	520	520	158.175	158.175	250.915	1185	865	865	250.915	250.915
triggerfactor[Frankiasp.CcI3]	Francci3_1204	1436871	1438322	86.552	86.552	-86.552	-1.71688	-7.691e-05	-1.64376	-4.3862	1.15349e-05	207.287	1452	835	835	207.287	207.287	120.735	1452	510	510	120.735	120.735
ClpP1peptidase.Serinepeptidase.MEROPSfamilyS14[Frankiasp.CcI3]	Francci3_1205	1438658	1439299	341.955	341.955	-341.955	-2.28505	-0.000312749	-2.18773	-10.9273	0	608.058	642	1083	1083	608.058	608.058	266.103	642	497	497	266.103	266.103
ATP-dependentClpproteaseproteolyticsubunit[Frankiasp.CcI3]	Francci3_1206	1439356	1440036	264.408	264.408	-264.408	-2.07784	-0.000240158	-1.98935	-9.02851	0	509.719	681	485	963	509.719	509.719	245.312	681	253	486	245.312	245.312
ATP-dependentproteaseATP-bindingsubunit[Frankiasp.CcI3]	Francci3_1207	1440399	1441685	125.974	125.974	-125.974	-1.44835	-0.000107505	-1.38666	-4.23402	2.29551e-05	406.948	1287	1453	1453	406.948	406.948	280.974	1287	1052	1052	280.974	280.974
FolCbifunctionalprotein[Frankiasp.CcI3]	Francci3_1208	1443089	1441752	12.9336	12.9336	12.9336	1.09469	1.85543e-05	1.14339	1.13301	0.257209	136.585	1338	507	507	136.585	136.585	149.519	1338	582	582	149.519	149.519
folylpolyglutamatesynthase-like[Frankiasp.CcI3]	Francci3_1209	1443249	1444679	23.9857	23.9857	-23.9857	-1.17011	-1.67814e-05	-1.12027	-0.990899	0.321735	164.988	1431	655	655	164.988	164.988	141.003	1431	587	587	141.003	141.003
nucleosidediphosphatekinase[Frankiasp.CcI3]	Francci3_1210	1444851	1445264	314.222	314.222	-314.222	-2.61042	-0.000289467	-2.49925	-11.2659	0	509.339	414	585	585	509.339	509.339	195.118	414	235	235	195.118	195.118
rodshape-determiningproteinMreB[Frankiasp.CcI3]	Francci3_1211	1445701	1446732	6.76883	6.76883	-6.76883	-1.04408	5.84223e-08	1.00038	0.00340612	0.997282	160.319	1032	459	459	160.319	160.319	153.55	1032	461	461	153.55	153.55
rodshape-determiningproteinMreC[Frankiasp.CcI3]	Francci3_1212	1446871	1447854	10.2174	10.2174	-10.2174	-1.04695	-5.08149e-07	-1.00236	-0.0248683	0.98016	227.849	984	622	622	227.849	227.849	217.632	984	623	623	217.632	217.632
rodshape-determiningprotein[Frankiasp.CcI3]	Francci3_1213	1447860	1448402	70.8022	70.8022	70.8022	1.24519	8.22303e-05	1.30058	3.33599	0.000849964	288.763	543	435	435	288.763	288.763	359.565	543	568	568	359.565	359.565
peptidoglycanglycosyltransferase[Frankiasp.CcI3]	Francci3_1214	1448399	1450588	30.296	30.296	30.296	1.16583	3.76782e-05	1.21769	1.95649	0.050408	182.697	2190	1110	1110	182.697	182.697	212.993	2190	1357	1357	212.993	212.993
cellcycleprotein[Frankiasp.CcI3]	Francci3_1215	1450705	1451940	108.597	108.597	108.597	1.57466	0.000115424	1.6447	5.40511	6.47682e-08	188.977	1236	648	648	188.977	188.977	297.573	1236	1070	1070	297.573	297.573
radicalSAMfamilyprotein[Frankiasp.CcI3]	Francci3_1216	1452049	1454088	1.31738	1.31738	1.31738	1.00695	9.29366e-06	1.05174	0.492119	0.622635	189.593	2040	1073	1073	189.593	189.593	190.91	2040	1133	1133	190.91	190.91
hypotheticalproteinFrancci3_1217[Frankiasp.CcI3]	Francci3_1217	1454072	1454821	25.174	25.174	-25.174	-1.11915	-1.49452e-05	-1.07148	-0.729552	0.465664	236.459	750	492	492	236.459	236.459	211.285	750	461	461	211.285	211.285
ribonuclease[Frankiasp.CcI3]	Francci3_1218	1455263	1458847	21.994	21.994	-21.994	-1.16954	-1.53696e-05	-1.11973	-0.946264	0.344014	151.723	3585	1509	1509	151.723	151.723	129.729	3585	1353	1353	129.729	129.729
hypotheticalproteinFrancci3_1219[Frankiasp.CcI3]	Francci3_1219	1459625	1458981	46.5055	46.5055	-46.5055	-1.13851	-2.99092e-05	-1.09003	-1.15303	0.248897	382.251	645	684	684	382.251	382.251	335.745	645	630	630	335.745	335.745
50SribosomalproteinL21P[Frankiasp.CcI3]	Francci3_1220	1460092	1460409	196.274	196.274	-196.274	-1.82912	-0.000175971	-1.75122	-7.02401	2.1575e-12	433	318	382	382	433	433	236.726	318	219	219	236.726	236.726
50SribosomalproteinL27[Frankiasp.CcI3]	Francci3_1221	1460415	1460681	256.813	256.813	-256.813	-2.00241	-0.000232504	-1.91713	-8.65991	0	513.008	267	380	380	513.008	513.008	256.195	267	199	199	256.195	256.195
GTPaseObgE[Frankiasp.CcI3]	Francci3_1222	1460855	1462444	48.0389	48.0389	-48.0389	-1.25194	-3.74756e-05	-1.19862	-1.86805	0.0617555	238.717	1590	1053	1053	238.717	238.717	190.678	1590	882	882	190.678	190.678
gamma-glutamylkinase[Frankiasp.CcI3]	Francci3_1223	1462449	1463564	11.6146	11.6146	11.6146	1.10734	1.60529e-05	1.1566	1.09804	0.272189	108.201	1116	335	335	108.201	108.201	119.816	1116	389	389	119.816	119.816
hypotheticalproteinFrancci3_1224[Frankiasp.CcI3]	Francci3_1224	1463915	1464277	242.69	242.69	242.69	2.77104	0.000245924	2.8943	11.1747	0	137.033	363	138	138	137.033	137.033	379.723	363	401	401	379.723	379.723
putativeexonuclease[Frankiasp.CcI3]	Francci3_1226	1467635	1464459	8.28609	8.28609	8.28609	1.11305	1.12882e-05	1.16257	0.936857	0.348832	73.2938	3177	646	646	73.2938	73.2938	81.5799	3177	754	754	81.5799	81.5799
exodeoxyribonucleaseIsubunitD[Frankiasp.CcI3]	Francci3_1226	1468891	1467635	68.9485	68.9485	68.9485	1.41962	7.51513e-05	1.48277	3.89306	9.89862e-05	164.313	1257	573	573	164.313	164.313	233.261	1257	853	853	233.261	233.261
gamma-glutamylphosphatereductase[Frankiasp.CcI3]	Francci3_1227	1469134	1470393	11.5161	11.5161	11.5161	1.08986	1.67967e-05	1.13834	1.06007	0.289111	128.162	1260	448	448	128.162	128.162	139.678	1260	512	512	139.678	139.678
malatesynthase[Frankiasp.CcI3]	Francci3_1228	1470493	1472118	50.243	50.243	50.243	1.32103	5.63127e-05	1.37979	3.05182	0.0022746	156.508	1626	706	706	156.508	156.508	206.751	1626	978	978	206.751	206.751
AAA_5ATPaseassociatedwithvariouscellularactivities[Frankiasp.CcI3]	Francci3_1229	1472301	1473194	50.0348	50.0348	50.0348	1.17308	6.16942e-05	1.22526	2.5426	0.0110031	289.09	894	717	717	289.09	289.09	339.125	894	882	882	339.125	339.125
VWAcontainingCoxE-like[Frankiasp.CcI3]	Francci3_1230	1473293	1474741	32.7191	32.7191	32.7191	1.42428	3.56264e-05	1.48764	2.69122	0.00711906	77.1161	1449	310	310	77.1161	77.1161	109.835	1449	463	463	109.835	109.835
phosphoglucomutase[Frankiasp.CcI3]	Francci3_1231	1476456	1474756	28.1482	28.1482	28.1482	1.20373	3.36762e-05	1.25728	1.99343	0.0462146	138.164	1701	652	652	138.164	138.164	166.312	1701	823	823	166.312	166.312
nicotinicacidmononucleotideadenylyltransferase[Frankiasp.CcI3]	Francci3_1232	1476707	1477294	29.3771	29.3771	29.3771	1.21684	3.4779e-05	1.27097	2.07286	0.0381855	135.477	588	221	221	135.477	135.477	164.854	588	282	282	164.854	164.854
Iojap-relatedprotein[Frankiasp.CcI3]	Francci3_1233	1477355	1477945	237.014	237.014	-237.014	-1.8006	-0.000212067	-1.72391	-7.60812	2.68674e-14	533.06	591	874	874	533.06	533.06	296.046	591	509	509	296.046	296.046
phosphoglyceratemutase[Frankiasp.CcI3]	Francci3_1234	1477942	1478640	17.6314	17.6314	-17.6314	-1.11717	-1.03621e-05	-1.06959	-0.59964	0.548746	168.109	699	326	326	168.109	168.109	150.478	699	306	306	150.478	150.478
transposase,IS4[Frankiasp.CcI3]	Francci3_1235	1480028	1478784	27.3647	27.3647	27.3647	1.1024	3.83401e-05	1.15144	1.67084	0.0947536	267.229	1245	923	923	267.229	267.229	294.594	1245	1067	1067	294.594	294.594
hypotheticalproteinFrancci3_1236[Frankiasp.CcI3]	Francci3_1236	1481430	1480759	34.3709	34.3709	-34.3709	-1.10717	-1.90463e-05	-1.06001	-0.756815	0.449161	355.092	672	662	662	355.092	355.092	320.721	672	627	627	320.721	320.721
putativetransposase[Frankiasp.CcI3]	Francci3_1237	1481837	1482355	67.3826	67.3826	67.3826	1.45981	7.28529e-05	1.52475	3.96344	7.38769e-05	146.544	519	211	211	146.544	146.544	213.926	519	323	323	213.926	213.926
hypotheticalproteinFrancci3_1238[Frankiasp.CcI3]	Francci3_1238	1483077	1483421	146.872	146.872	146.872	1.46858	0.000158543	1.53391	5.88777	3.91444e-09	313.44	345	300	300	313.44	313.44	460.311	345	462	462	460.311	460.311
short-chaindehydrogenase/reductaseSDR[Frankiasp.CcI3]	Francci3_1239	1483623	1484402	28.7736	28.7736	28.7736	1.19277	3.47629e-05	1.24583	1.98471	0.0471773	149.266	780	323	323	149.266	149.266	178.039	780	404	404	178.039	178.039
Poly(3-hydroxybutyrate)depolymerase-like[Frankiasp.CcI3]	Francci3_1240	1484570	1485682	35.3637	35.3637	35.3637	1.24705	4.10261e-05	1.30252	2.36276	0.0181393	143.146	1113	442	442	143.146	143.146	178.51	1113	578	578	178.51	178.51
beta-lactamase-like[Frankiasp.CcI3]	Francci3_1241	1485679	1486392	60.0611	60.0611	-60.0611	-1.22278	-4.55393e-05	-1.1707	-1.9216	0.0546557	329.66	714	653	653	329.66	329.66	269.599	714	560	560	269.599	269.599
Nitrilase/cyanidehydrataseandapolipoproteinN-acyltransferase[Frankiasp.CcI3]	Francci3_1242	1486473	1487687	25.9859	25.9859	25.9859	1.18402	3.16651e-05	1.23669	1.86237	0.0625505	141.216	1215	476	476	141.216	141.216	167.201	1215	591	591	167.201	167.201
TetRfamilytranscriptionalregulator[Frankiasp.CcI3]	Francci3_1243	1488380	1487691	105.033	105.033	105.033	1.37371	0.000115778	1.43482	4.6303	3.65128e-06	281.051	690	538	538	281.051	281.051	386.084	690	775	775	386.084	386.084
EmrB/QacAfamilydrugresistancetransporter[Frankiasp.CcI3]	Francci3_1244	1488854	1490533	29.7912	29.7912	29.7912	1.18056	3.64327e-05	1.23307	1.98396	0.0472605	164.994	1680	764	769	164.994	164.994	194.785	1680	948	952	194.785	194.785
hypotheticalproteinFrancci3_1245[Frankiasp.CcI3]	Francci3_1245	1491049	1490444	5.08581	5.08581	-5.08581	-1.01204	1.29909e-05	1.03206	0.46023	0.645351	427.669	606	716	719	427.669	427.669	422.583	606	740	745	422.583	422.583
hypotheticalproteinFrancci3_1246[Frankiasp.CcI3]	Francci3_1246	1491081	1491392	72.2886	72.2886	-72.2886	-1.85213	-6.49101e-05	-1.77325	-4.31015	1.6314e-05	157.122	312	136	136	157.122	157.122	84.833	312	77	77	84.833	84.833
hypotheticalproteinFrancci3_1247[Frankiasp.CcI3]	Francci3_1247	1492678	1491740	374.824	374.824	-374.824	-2.34021	-0.000343317	-2.24054	-11.6038	0	654.501	939	1705	1705	654.501	654.501	279.677	939	764	764	279.677	279.677
hypotheticalproteinFrancci3_1248[Frankiasp.CcI3]	Francci3_1248	1493037	1493861	23.0819	23.0819	23.0819	1.24234	2.68543e-05	1.2976	1.89793	0.0577052	95.2477	825	218	218	95.2477	95.2477	118.33	825	284	284	118.33	118.33
auxineffluxcarrier[Frankiasp.CcI3]	Francci3_1249	1494835	1493933	7.30649	7.30649	-7.30649	-1.02844	3.90657e-06	1.0156	0.176754	0.859702	264.254	903	662	662	264.254	264.254	256.948	903	675	675	256.948	256.948
hypotheticalproteinFrancci3_1250[Frankiasp.CcI3]	Francci3_1250	1495201	1494938	42.2349	42.2349	-42.2349	-1.10074	-2.23439e-05	-1.05386	-0.777763	0.436709	461.492	264	338	338	461.492	461.492	419.257	264	322	322	419.257	419.257
alkane1-monooxygenase[Frankiasp.CcI3]	Francci3_1251	1495355	1496584	5.86519	5.86519	-5.86519	-1.0278	3.33541e-06	1.01623	0.166559	0.867717	216.859	1230	740	740	216.859	216.859	210.994	1230	755	755	210.994	210.994
phospholipid/glycerolacyltransferase[Frankiasp.CcI3]	Francci3_1252	1497496	1496669	24.1668	24.1668	24.1668	1.12391	3.21329e-05	1.17391	1.63079	0.102935	195.029	828	448	448	195.029	195.029	219.196	828	528	528	219.196	219.196
putativeintegralmembraneprotein[Frankiasp.CcI3]	Francci3_1253	1497653	1498345	61.2045	61.2045	61.2045	1.6648	6.44436e-05	1.73886	4.24961	2.14143e-05	92.0644	693	177	177	92.0644	92.0644	153.269	693	309	309	153.269	153.269
hypotheticalproteinFrancci3_1254[Frankiasp.CcI3]	Francci3_1254	1498412	1499428	18.6429	18.6429	-18.6429	-1.09992	-9.79927e-06	-1.05308	-0.511366	0.609095	205.215	1017	579	579	205.215	205.215	186.572	1017	552	552	186.572	186.572
hypotheticalproteinFrancci3_1255[Frankiasp.CcI3]	Francci3_1255	1500061	1499498	310.59	310.59	-310.59	-1.98571	-0.00028097	-1.90114	-9.46318	1.44329e-15	625.684	564	979	979	625.684	625.684	315.094	564	517	517	315.094	315.094
hypotheticalproteinFrancci3_1256[Frankiasp.CcI3]	Francci3_1256	1500381	1500187	7.53313	7.53313	-7.53313	-1.03262	2.59505e-06	1.01149	0.123725	0.901533	238.455	195	129	129	238.455	238.455	230.922	195	131	131	230.922	230.922
helix-hairpin-helixDNA-binding,class1[Frankiasp.CcI3]	Francci3_1257	1500564	1501832	12.4734	12.4734	12.4734	1.13388	1.62692e-05	1.18432	1.19177	0.233352	93.1674	1269	328	328	93.1674	93.1674	105.641	1269	390	390	105.641	105.641
ComEC/Rec2-relatedprotein[Frankiasp.CcI3]	Francci3_1258	1501855	1504473	17.2634	17.2634	17.2634	1.15857	2.16706e-05	1.21011	1.46012	0.144257	108.866	2619	791	791	108.866	108.866	126.13	2619	961	961	126.13	126.13
DNApolymeraseIII,deltasubunit[Frankiasp.CcI3]	Francci3_1259	1504475	1505479	29.531	29.531	29.531	1.2557	3.40889e-05	1.31156	2.18148	0.0291482	115.489	1005	322	322	115.489	115.489	145.02	1005	424	424	145.02	145.02
hypotheticalproteinFrancci3_1260[Frankiasp.CcI3]	Francci3_1260	1505476	1505847	70.8526	70.8526	70.8526	1.56248	7.54194e-05	1.63198	4.33594	1.4514e-05	125.966	372	130	130	125.966	125.966	196.818	372	213	213	196.818	196.818
SSUribosomalproteinS20P[Frankiasp.CcI3]	Francci3_1261	1506196	1505927	195.13	195.13	-195.13	-1.87085	-0.00017542	-1.79118	-7.14455	9.03499e-13	419.196	270	314	314	419.196	419.196	224.067	270	176	176	224.067	224.067
GTP-bindingproteinLepA[Frankiasp.CcI3]	Francci3_1262	1506365	1508413	50.4386	50.4386	50.4386	1.21672	5.97189e-05	1.27084	2.7158	0.00661153	232.739	2049	1323	1323	232.739	232.739	283.178	2049	1688	1688	283.178	283.178
coproporphyrinogenIIIoxidase[Frankiasp.CcI3]	Francci3_1263	1508864	1510099	11.9745	11.9745	-11.9745	-1.10476	-6.52747e-06	-1.05771	-0.434675	0.663799	126.276	1236	433	433	126.276	126.276	114.302	1236	411	411	114.302	114.302
heat-inducibletranscriptionrepressor[Frankiasp.CcI3]	Francci3_1264	1510354	1511373	206.292	206.292	-206.292	-1.54852	-0.000179589	-1.48257	-5.99255	2.06577e-09	582.383	1020	1648	1648	582.383	582.383	376.091	1020	1116	1116	376.091	376.091
chaperoneDnaJ[Frankiasp.CcI3]	Francci3_1265	1511373	1512512	215.107	215.107	-215.107	-2.12879	-0.000195758	-2.03812	-8.28124	1.77636e-15	405.671	1140	1283	1283	405.671	405.671	190.564	1140	632	632	190.564	190.564
hypotheticalproteinFrancci3_1266[Frankiasp.CcI3]	Francci3_1266	1512636	1513328	0.256154	0.256154	-0.256154	-1.00106	9.89565e-06	1.04337	0.465873	0.641306	240.824	693	463	463	240.824	240.824	240.568	693	485	485	240.568	240.568
PhoH-likeprotein[Frankiasp.CcI3]	Francci3_1267	1513479	1514516	8.66225	8.66225	-8.66225	-1.04502	-9.80699e-08	-1.00052	-0.00510677	0.995925	201.063	1038	579	579	201.063	201.063	192.401	1038	581	581	192.401	192.401
putativemetalloprotease[Frankiasp.CcI3]	Francci3_1268	1514545	1515150	52.1849	52.1849	52.1849	1.26667	5.98857e-05	1.32301	2.93704	0.00331359	195.693	606	329	329	195.693	195.693	247.878	606	437	437	247.878	247.878
CBS[Frankiasp.CcI3]	Francci3_1269	1515171	1516535	63.8645	63.8645	63.8645	1.29858	7.22102e-05	1.35634	3.36388	0.000768546	213.897	1365	810	810	213.897	213.897	277.761	1365	1103	1103	277.761	277.761
hypotheticalproteinFrancci3_1270[Frankiasp.CcI3]	Francci3_1270	1516532	1516957	7.1566	7.1566	-7.1566	-1.16734	-4.97778e-06	-1.11763	-0.534018	0.593329	49.9223	426	59	59	49.9223	49.9223	42.7657	426	53	53	42.7657	42.7657
GTP-bindingproteinEra[Frankiasp.CcI3]	Francci3_1271	1516959	1517882	19.6952	19.6952	19.6952	1.1166	2.66077e-05	1.16627	1.45349	0.146087	168.915	924	433	433	168.915	168.915	188.61	924	507	507	188.61	188.61
DNArepairproteinRecO[Frankiasp.CcI3]	#N/A	1518086	1518817	51.1922	51.1922	-51.1922	-1.36218	-4.2542e-05	-1.30416	-2.40479	0.0161819	192.538	732	391	391	192.538	192.538	141.346	732	301	301	141.346	141.346
undecaprenylpyrophosphatesynthetase[Frankiasp.CcI3]	Francci3_1273	1519106	1519903	2.66685	2.66685	-2.66685	-1.01153	7.22178e-06	1.03258	0.345821	0.729477	233.98	798	518	518	233.98	233.98	231.313	798	537	537	231.313	231.313
antibioticbiosynthesismonooxygenase[Frankiasp.CcI3]	Francci3_1274	1519903	1520475	20.7227	20.7227	-20.7227	-1.4064	-1.74835e-05	-1.3465	-1.63017	0.103066	71.7137	573	114	114	71.7137	71.7137	50.991	573	85	85	50.991	50.991
glycine--tRNAligase[Frankiasp.CcI3]	Francci3_1275	1520749	1523802	36.3234	36.3234	36.3234	1.28628	4.12903e-05	1.3435	2.50403	0.0122788	126.879	3054	1075	1075	126.879	126.879	163.203	3054	1450	1450	163.203	163.203
pyruvatephosphatedikinase[Frankiasp.CcI3]	Francci3_1276	1523879	1526572	47.2675	47.2675	-47.2675	-1.25924	-3.70965e-05	-1.20561	-1.88793	0.0590354	229.6	2694	1716	1716	229.6	229.6	182.332	2694	1429	1429	182.332	182.332
hypotheticalproteinFrancci3_1277[Frankiasp.CcI3]	Francci3_1277	1526646	1527383	7.26563	7.26563	7.26563	1.02547	1.92105e-05	1.07109	0.825569	0.409048	285.239	738	584	584	285.239	285.239	292.504	738	628	628	292.504	292.504
transketolase[Frankiasp.CcI3]	Francci3_1278	1527621	1529495	154.146	154.146	-154.146	-1.67428	-0.000136402	-1.60297	-5.69844	1.20907e-08	382.756	1875	1991	1991	382.756	382.756	228.609	1875	1247	1247	228.609	228.609
hypotheticalproteinFrancci3_1279[Frankiasp.CcI3]	Francci3_1279	1530130	1529591	122.766	122.766	-122.766	-1.42763	-0.000104208	-1.36683	-4.07754	4.55145e-05	409.851	540	614	614	409.851	409.851	287.086	540	451	451	287.086	287.086
hypotheticalproteinFrancci3_1280[Frankiasp.CcI3]	Francci3_1280	1530326	1530171	101.627	101.627	-101.627	-1.35753	-8.43006e-05	-1.29971	-3.36393	0.000768401	385.872	156	167	167	385.872	385.872	284.246	156	129	129	284.246	284.246
deoxyguanosinetriphosphatetriphosphohydrolase-likeprotein[Frankiasp.CcI3]	Francci3_1281	1530422	1531684	36.5928	36.5928	36.5928	1.49697	3.93128e-05	1.56356	2.99457	0.00274829	73.6323	1263	258	258	73.6323	73.6323	110.225	1263	405	405	110.225	110.225
DNAprimase[Frankiasp.CcI3]	Francci3_1282	1532181	1534070	19.1279	19.1279	-19.1279	-1.06565	-5.84267e-06	-1.02027	-0.24601	0.805674	310.488	1890	1628	1628	310.488	310.488	291.36	1890	1602	1602	291.36	291.36
sigma38[Frankiasp.CcI3]	Francci3_1283	1534060	1535289	104.188	104.188	-104.188	-1.40656	-8.79067e-05	-1.34666	-3.65648	0.000255698	360.456	1230	1230	1230	360.456	360.456	256.267	1230	917	917	256.267	256.267
glycosyltransferase,group1[Frankiasp.CcI3]	Francci3_1284	1536590	1535382	29.8257	29.8257	29.8257	1.30223	3.36723e-05	1.36016	2.30737	0.021034	98.6855	1209	331	331	98.6855	98.6855	128.511	1209	452	452	128.511	128.511
hypotheticalproteinFrancci3_1285[Frankiasp.CcI3]	Francci3_1285	1536711	1537460	13.5073	13.5073	13.5073	1.07377	2.10828e-05	1.12153	1.11751	0.263775	183.111	750	381	381	183.111	183.111	196.619	750	429	429	196.619	196.619
glycosyltransferases-like[Frankiasp.CcI3]	Francci3_1286	1538317	1537439	34.0505	34.0505	34.0505	1.50942	3.6511e-05	1.57656	2.91173	0.00359433	66.8422	879	163	163	66.8422	66.8422	100.893	879	258	258	100.893	100.893
diguanylatecyclase/phosphodiesterase[Frankiasp.CcI3]	Francci3_1288	1539416	1541230	23.6281	23.6281	23.6281	1.1403	3.04781e-05	1.19103	1.65816	0.097286	168.411	1815	848	848	168.411	168.411	192.039	1815	1014	1014	192.039	192.039
oxidoreductase-like[Frankiasp.CcI3]	Francci3_1289	1542966	1541344	10.7358	10.7358	10.7358	1.08935	1.5687e-05	1.13781	1.02263	0.306484	120.152	1623	541	541	120.152	120.152	130.888	1623	618	618	130.888	130.888
proteintyrosinephosphatase[Frankiasp.CcI3]	Francci3_1290	1543754	1542963	16.3211	16.3211	16.3211	1.12115	2.18276e-05	1.17103	1.33371	0.182297	134.716	792	296	296	134.716	134.716	151.037	792	348	348	151.037	151.037
macrocin-O-methyltransferase[Frankiasp.CcI3]	Francci3_1291	1544675	1543800	36.8101	36.8101	36.8101	1.47332	3.97022e-05	1.53886	2.95673	0.00310921	77.7695	876	189	189	77.7695	77.7695	114.58	876	292	292	114.58	114.58
hypotheticalproteinFrancci3_1292[Frankiasp.CcI3]	Francci3_1292	1545385	1546332	13.4678	13.4678	13.4678	1.25121	1.55862e-05	1.30687	1.46533	0.142831	53.6121	948	130	141	53.6121	53.6121	67.0799	948	177	185	67.0799	67.0799
glycosyltransferase,group1[Frankiasp.CcI3]	Francci3_1293	1547317	1546085	76.8246	76.8246	76.8246	1.46594	8.29689e-05	1.53115	4.25015	2.13626e-05	164.88	1233	542	564	164.88	164.88	241.705	1233	818	867	241.705	241.705
NAD-dependentepimerase/dehydratase[Frankiasp.CcI3]	Francci3_1294	1547788	1548870	42.4577	42.4577	42.4577	1.30665	4.78482e-05	1.36477	2.76549	0.00568368	138.458	1083	416	416	138.458	138.458	180.915	1083	570	570	180.915	180.915
methyltransferaseFkbM[Frankiasp.CcI3]	Francci3_1295	1548915	1549805	27.5506	27.5506	27.5506	1.43655	2.99218e-05	1.50045	2.49224	0.0126941	63.1101	891	156	156	63.1101	63.1101	90.6607	891	235	235	90.6607	90.6607
hypotheticalproteinFrancci3_1296[Frankiasp.CcI3]	Francci3_1296	1549939	1551537	47.2951	47.2951	47.2951	1.30015	5.34405e-05	1.35798	2.89943	0.00373842	157.573	1599	699	699	157.573	157.573	204.868	1599	953	953	204.868	204.868
methyltransferaseFkbM[Frankiasp.CcI3]	Francci3_1297	1551549	1552253	16.2337	16.2337	16.2337	1.17738	1.99207e-05	1.22975	1.45755	0.144965	91.5199	705	179	179	91.5199	91.5199	107.754	705	221	221	107.754	107.754
glycosyltransferases-like[Frankiasp.CcI3]	Francci3_1298	1553241	1552237	12.4628	12.4628	12.4628	1.10859	1.71692e-05	1.1579	1.13994	0.254309	114.772	1005	320	320	114.772	114.772	127.235	1005	372	372	127.235	127.235
methyltransferaseFkbM[Frankiasp.CcI3]	Francci3_1299	1554095	1553238	29.5297	29.5297	29.5297	1.20982	3.51516e-05	1.26364	2.05881	0.0395121	140.737	858	335	335	140.737	140.737	170.267	858	425	425	170.267	170.267
heparinaseII/III-like[Frankiasp.CcI3]	Francci3_1300	1556215	1554173	45.0973	45.0973	45.0973	1.3555	4.99712e-05	1.4158	2.9859	0.00282741	126.856	2043	719	719	126.856	126.856	171.954	2043	1022	1022	171.954	171.954
glycosyltransferasefamilyprotein[Frankiasp.CcI3]	Francci3_1301	1557264	1556212	19.7729	19.7729	19.7729	1.2458	2.2956e-05	1.30122	1.76403	0.0777269	80.4436	1053	235	235	80.4436	80.4436	100.216	1053	307	307	100.216	100.216
hypotheticalproteinFrancci3_1302[Frankiasp.CcI3]	Francci3_1302	1558265	1557261	62.3564	62.3564	62.3564	1.57569	6.62683e-05	1.64578	4.09793	4.16868e-05	108.316	1005	302	302	108.316	108.316	170.672	1005	499	499	170.672	170.672
methyltransferaseFkbM[Frankiasp.CcI3]	Francci3_1303	1560121	1558262	53.9241	53.9241	53.9241	1.51624	5.77615e-05	1.58369	3.68	0.000233231	104.455	1860	539	539	104.455	104.455	158.379	1860	857	857	158.379	158.379
glycosyltransferase,group1[Frankiasp.CcI3]	Francci3_1304	1561443	1560118	33.8489	33.8489	33.8489	1.29647	3.83061e-05	1.35415	2.44347	0.0145467	114.171	1326	420	420	114.171	114.171	148.02	1326	571	571	148.02	148.02
glycosyltransferasefamilyprotein[Frankiasp.CcI3]	Francci3_1305	1562935	1561613	11.1115	11.1115	11.1115	1.07283	1.74251e-05	1.12055	1.01207	0.311507	152.574	1323	560	560	152.574	152.574	163.685	1323	630	630	163.685	163.685
oxidoreductase-like[Frankiasp.CcI3]	Francci3_1306	1563117	1565360	32.8498	32.8498	32.8498	1.27976	3.74544e-05	1.33669	2.36448	0.0180556	117.421	2244	731	731	117.421	117.421	150.271	2244	981	981	150.271	150.271
GDP-mannose4,6-dehydratase[Frankiasp.CcI3]	Francci3_1307	1565407	1566498	177.297	177.297	177.297	1.47702	0.000191104	1.54272	6.50639	7.69771e-11	371.679	1092	37	1126	371.679	371.679	548.975	1092	41	1744	548.975	548.975
UDP-N-acetylglucosamine2-epimerase[Frankiasp.CcI3]	Francci3_1308	1566606	1567793	52.3597	52.3597	52.3597	1.31038	5.8921e-05	1.36867	3.08274	0.00205106	168.698	1188	556	556	168.698	168.698	221.058	1188	764	764	221.058	221.058
UDP-glucose/GDP-mannosedehydrogenase[Frankiasp.CcI3]	Francci3_1309	1567809	1569161	59.5027	59.5027	59.5027	1.37728	6.55264e-05	1.43854	3.49542	0.000473311	157.716	1353	592	592	157.716	157.716	217.219	1353	855	855	217.219	217.219
glycosyltransferase,group1[Frankiasp.CcI3]	Francci3_1310	1569297	1570487	40.8113	40.8113	40.8113	1.22933	4.78838e-05	1.28402	2.48317	0.013022	177.958	1191	588	588	177.958	177.958	218.769	1191	758	758	218.769	218.769
glycosyltransferase,group1[Frankiasp.CcI3]	Francci3_1311	1570554	1571912	21.222	21.222	21.222	1.24173	2.46997e-05	1.29696	1.8185	0.068988	87.7931	1359	331	331	87.7931	87.7931	109.015	1359	431	431	109.015	109.015
aconitase[Frankiasp.CcI3]	Francci3_1312	1572185	1574968	60.4669	60.4669	-60.4669	-1.34931	-4.99903e-05	-1.29184	-2.56051	0.0104518	233.571	2784	1804	1804	233.571	233.571	173.104	2784	1402	1402	173.104	173.104
inositol-1(or4)-monophosphatase[Frankiasp.CcI3]	Francci3_1313	1576086	1575280	20.8611	20.8611	20.8611	1.28306	2.37486e-05	1.34013	1.89098	0.0586265	73.6991	807	165	165	73.6991	73.6991	94.5602	807	222	222	94.5602	94.5602
valyl-tRNAsynthetase[Frankiasp.CcI3]	Francci3_1314	1576324	1579035	30.9586	30.9586	-30.9586	-1.23152	-2.36944e-05	-1.17907	-1.41678	0.156546	164.677	2712	1239	1239	164.677	164.677	133.719	2712	1055	1055	133.719	133.719
majorfacilitatortransporter[Frankiasp.CcI3]	Francci3_1315	1580437	1579055	65.5883	65.5883	65.5883	1.34855	7.2832e-05	1.40853	3.57855	0.0003455	188.177	1383	722	722	188.177	188.177	253.765	1383	1021	1021	253.765	253.765
hypotheticalproteinFrancci3_1316[Frankiasp.CcI3]	Francci3_1316	1581204	1580641	60.6205	60.6205	-60.6205	-1.42506	-5.14207e-05	-1.36437	-2.85596	0.00429068	203.236	564	318	318	203.236	203.236	142.615	564	234	234	142.615	142.615
hypotheticalproteinFrancci3_1317[Frankiasp.CcI3]	Francci3_1317	1581612	1581286	61.3109	61.3109	61.3109	2.01128	6.3224e-05	2.10075	4.83297	1.3451e-06	60.6271	327	55	55	60.6271	60.6271	121.938	327	116	116	121.938	121.938
deoxyuridine5'-triphosphatenucleotidohydrolase[Frankiasp.CcI3]	Francci3_1318	1581861	1582451	13.8794	13.8794	-13.8794	-1.29461	-1.11637e-05	-1.23947	-1.10898	0.267439	60.9908	591	100	100	60.9908	60.9908	47.1114	591	81	81	47.1114	47.1114
hypotheticalproteinFrancci3_1319[Frankiasp.CcI3]	Francci3_1319	1582432	1583145	49.59	49.59	49.59	1.26548	5.69428e-05	1.32178	2.85922	0.00424688	186.791	714	370	370	186.791	186.791	236.381	714	491	491	236.381	236.381
nucleicacidbinding,OB-fold,tRNA/helicase-type[Frankiasp.CcI3]	Francci3_1320	1583494	1583880	297.489	297.489	-297.489	-2.00882	-0.00026941	-1.92327	-9.34335	1.9984e-15	592.377	387	636	636	592.377	592.377	294.887	387	332	332	294.887	294.887
hypotheticalproteinFrancci3_1321[Frankiasp.CcI3]	Francci3_1321	1583921	1584631	101.11	101.11	-101.11	-1.39685	-8.5053e-05	-1.33736	-3.55526	0.000377612	355.893	711	702	702	355.893	355.893	254.783	711	527	527	254.783	254.783
TrkA-like[Frankiasp.CcI3]	Francci3_1322	1585356	1584661	160.289	160.289	-160.289	-1.54731	-0.000139513	-1.48141	-5.27641	1.31737e-07	453.159	696	875	875	453.159	453.159	292.87	696	593	593	292.87	292.87
TrkA-like[Frankiasp.CcI3]	Francci3_1323	1586217	1585423	43.2861	43.2861	-43.2861	-1.32087	-3.53235e-05	-1.26462	-2.06198	0.0392095	178.187	795	393	393	178.187	178.187	134.901	795	312	312	134.901	134.901
hypotheticalproteinFrancci3_1324[Frankiasp.CcI3]	Francci3_1324	1586224	1588230	18.8304	18.8304	18.8304	1.11071	2.5801e-05	1.16012	1.40655	0.159561	170.08	2007	947	947	170.08	170.08	188.911	2007	1103	1103	188.911	188.911
deoxyribonuclease/RhorelatedTRAM[Frankiasp.CcI3]	Francci3_1325	1588227	1589693	22.5726	22.5726	22.5726	1.32693	2.5246e-05	1.38596	2.0572	0.0396675	69.0443	1467	281	281	69.0443	69.0443	91.6169	1467	391	391	91.6169	91.6169
1-deoxy-D-xylulose-5-phosphatesynthase[Frankiasp.CcI3]	Francci3_1326	1589995	1591962	47.482	47.482	-47.482	-1.33854	-3.9073e-05	-1.28153	-2.22844	0.0258513	187.737	1968	1025	1025	187.737	187.737	140.255	1968	803	803	140.255	140.255
hypotheticalproteinFrancci3_1327[Frankiasp.CcI3]	Francci3_1327	1592247	1593230	28.7119	28.7119	28.7119	1.16712	3.56516e-05	1.21904	1.90846	0.0563312	171.803	984	469	469	171.803	171.803	200.514	984	574	574	200.514	200.514
hypotheticalproteinFrancci3_1328[Frankiasp.CcI3]	Francci3_1328	1593227	1593889	11.4708	11.4708	11.4708	1.0608	1.93013e-05	1.10799	1.01111	0.311965	188.655	663	347	347	188.655	188.655	200.126	663	386	386	200.126	200.126
3-hydroxyacyl-CoAdehydrogenase[Frankiasp.CcI3]	Francci3_1329	1596068	1593921	17.8471	17.8471	-17.8471	-1.13486	-1.13307e-05	-1.08652	-0.696267	0.486262	150.19	2148	895	895	150.19	150.19	132.343	2148	827	827	132.343	132.343
Acetyl-CoAC-acyltransferase[Frankiasp.CcI3]	Francci3_1330	1597383	1596175	75.9159	75.9159	-75.9159	-1.39151	-6.37499e-05	-1.33225	-3.05788	0.00222909	269.82	1209	905	905	269.82	269.82	193.904	1209	682	682	193.904	193.904
3'-5'exonuclease[Frankiasp.CcI3]	Francci3_1331	1598915	1597632	24.9825	24.9825	24.9825	1.13243	3.26713e-05	1.1828	1.68254	0.0924642	188.65	1284	672	672	188.65	188.65	213.632	1284	798	798	213.632	213.632
hypotheticalproteinFrancci3_1332[Frankiasp.CcI3]	Francci3_1332	1599799	1599146	5.51642	5.51642	5.51642	1.04634	1.04758e-05	1.09288	0.693239	0.48816	119.05	654	216	216	119.05	119.05	124.566	654	237	237	124.566	124.566
hypotheticalproteinFrancci3_1333[Frankiasp.CcI3]	Francci3_1333	1600947	1600477	57.8589	57.8589	57.8589	1.31371	6.50259e-05	1.37214	3.25144	0.00114823	184.437	471	241	241	184.437	184.437	242.296	471	332	332	242.296	242.296
uroporphyrinogendecarboxylase[Frankiasp.CcI3]	Francci3_1334	1601250	1602359	84.3943	84.3943	-84.3943	-1.84899	-7.57647e-05	-1.77024	-4.65016	3.31679e-06	183.8	1110	566	566	183.8	183.8	99.4056	1110	321	321	99.4056	99.4056
protoporphyrinogenoxidase[Frankiasp.CcI3]	Francci3_1335	1602461	1603876	24.0748	24.0748	24.0748	1.14011	3.10641e-05	1.19083	1.67323	0.0942826	171.827	1416	675	675	171.827	171.827	195.902	1416	807	807	195.902	195.902
chloritedismutase[Frankiasp.CcI3]	Francci3_1336	1603928	1604623	2.45275	2.45275	-2.45275	-1.01229	6.08502e-06	1.0318	0.313675	0.753768	201.979	696	390	390	201.979	201.979	199.527	696	404	404	199.527	199.527
hypotheticalproteinFrancci3_1337[Frankiasp.CcI3]	Francci3_1337	1605087	1604737	37.6545	37.6545	37.6545	1.50228	4.04196e-05	1.56911	3.04812	0.00230281	74.9665	351	73	73	74.9665	74.9665	112.621	351	115	115	112.621	112.621
undecaprenyl-phosphategalactosephosphotransferase[Frankiasp.CcI3]	Francci3_1338	1605550	1607211	11.7708	11.7708	11.7708	1.06126	1.97456e-05	1.10846	1.02481	0.305455	192.156	1662	663	886	192.156	192.156	203.927	1662	743	986	203.927	203.927
adenylylsulfatekinase[Frankiasp.CcI3]	Francci3_1339	1608745	1607225	20.6522	20.6522	20.6522	1.1431	2.65183e-05	1.19395	1.55743	0.119368	144.324	1521	609	609	144.324	144.324	164.977	1521	730	730	164.977	164.977
inositolmonophosphatase[Frankiasp.CcI3]	Francci3_1340	1609147	1609959	14.933	14.933	-14.933	-1.11973	-8.89088e-06	-1.07204	-0.564774	0.572228	139.66	813	315	315	139.66	139.66	124.727	813	295	295	124.727	124.727
sulfateadenylyltransferasesubunit2[Frankiasp.CcI3]	Francci3_1341	1610147	1611061	0.895361	0.895361	0.895361	1.00373	1.09966e-05	1.04838	0.518068	0.604411	239.91	915	609	609	239.91	239.91	240.805	915	641	641	240.805	240.805
sulfateadenylyltransferasesubunit1[Frankiasp.CcI3]	Francci3_1342	1611061	1612305	41.4897	41.4897	-41.4897	-1.14733	-2.74384e-05	-1.09846	-1.15257	0.249088	323.107	1245	1116	1116	323.107	323.107	281.617	1245	1020	1020	281.617	281.617
hypotheticalproteinFrancci3_1343[Frankiasp.CcI3]	Francci3_1343	1614562	1612337	9.85808	9.85808	9.85808	1.0842	1.46888e-05	1.13243	0.971251	0.331423	117.075	2226	723	723	117.075	117.075	126.933	2226	822	822	126.933	126.933
hypotheticalproteinFrancci3_1344[Frankiasp.CcI3]	Francci3_1344	1614849	1614568	10.5998	10.5998	-10.5998	-1.12248	-6.39488e-06	-1.07467	-0.487341	0.626017	97.1441	282	76	76	97.1441	97.1441	86.5442	282	71	71	86.5442	86.5442
hypotheticalproteinFrancci3_1345[Frankiasp.CcI3]	Francci3_1345	1615829	1615008	11.3848	11.3848	11.3848	1.12917	1.49801e-05	1.1794	1.12944	0.25871	88.1406	822	201	201	88.1406	88.1406	99.5254	822	238	238	99.5254	99.5254
AFG1-likeATPase[Frankiasp.CcI3]	Francci3_1346	1616068	1617240	14.0723	14.0723	14.0723	1.14868	1.79137e-05	1.19978	1.29745	0.194476	94.6465	1173	308	308	94.6465	94.6465	108.719	1173	371	371	108.719	108.719
malto-oligosyltrehalosetrehalohydrolase[Frankiasp.CcI3]	Francci3_1347	1619363	1617582	21.2139	21.2139	21.2139	1.12743	2.80075e-05	1.17758	1.53721	0.124242	166.473	1782	823	823	166.473	166.473	187.687	1782	973	973	187.687	187.687
hypotheticalproteinFrancci3_1348[Frankiasp.CcI3]	Francci3_1348	1619925	1619623	34.4336	34.4336	34.4336	1.38593	3.78332e-05	1.44758	2.67826	0.00740055	89.2217	303	75	75	89.2217	89.2217	123.655	303	109	109	123.655	123.655
malto-oligosyltrehalosesynthase[Frankiasp.CcI3]	Francci3_1349	1622553	1620058	36.6417	36.6417	36.6417	1.32529	4.10052e-05	1.38425	2.61697	0.00887141	112.642	2496	780	780	112.642	112.642	149.284	2496	1084	1084	149.284	149.284
glycogendebranchingproteinGlgX[Frankiasp.CcI3]	Francci3_1350	1624873	1622543	43.3295	43.3295	43.3295	1.2426	5.04028e-05	1.29788	2.60134	0.00928607	178.604	2331	1155	1155	178.604	178.604	221.934	2331	1505	1505	221.934	221.934
hypotheticalproteinFrancci3_1351[Frankiasp.CcI3]	Francci3_1351	1624948	1625382	31.361	31.361	31.361	1.10631	4.34646e-05	1.15552	1.80117	0.0716753	294.994	435	356	356	294.994	294.994	326.354	435	413	413	326.354	326.354
SPFHdomain-containingprotein/band7familyprotein[Frankiasp.CcI3]	Francci3_1352	1625510	1626454	46.2554	46.2554	46.2554	1.27008	5.29888e-05	1.32658	2.77583	0.00550612	171.264	945	449	449	171.264	171.264	217.519	945	598	598	217.519	217.519
hypotheticalproteinFrancci3_1353[Frankiasp.CcI3]	Francci3_1353	1626744	1627286	80.059	80.059	80.059	1.61532	8.4704e-05	1.68718	4.74291	2.10665e-06	130.109	543	196	196	130.109	130.109	210.168	543	332	332	210.168	210.168
hypotheticalproteinFrancci3_1354[Frankiasp.CcI3]	Francci3_1354	1627578	1627871	228.583	228.583	-228.583	-2.07422	-0.000207589	-1.98588	-8.38401	0	441.374	294	360	360	441.374	441.374	212.791	294	182	182	212.791	212.791
isochorismatasehydrolase[Frankiasp.CcI3]	Francci3_1355	1628570	1627983	175.784	175.784	-175.784	-1.64114	-0.000154981	-1.57125	-5.94932	2.69263e-09	449.956	588	734	734	449.956	449.956	274.173	588	469	469	274.173	274.173
hypotheticalproteinFrancci3_1356[Frankiasp.CcI3]	Francci3_1356	1628797	1629606	14.7446	14.7446	14.7446	1.13148	1.93163e-05	1.18181	1.29047	0.196889	112.142	810	252	252	112.142	112.142	126.886	810	299	299	126.886	126.886
cellwallhydrolase/autolysin[Frankiasp.CcI3]	Francci3_1357	1629706	1630566	19.7578	19.7578	19.7578	1.26968	2.26385e-05	1.32616	1.81326	0.0697911	73.2633	861	175	175	73.2633	73.2633	93.0211	861	233	233	93.0211	93.0211
anthranilatesynthasecomponentI/chorismate-bindingprotein[Frankiasp.CcI3]	Francci3_1358	1631097	1632386	102.683	102.683	102.683	1.50134	0.000110239	1.56812	5.03087	4.8825e-07	204.817	1290	733	733	204.817	204.817	307.5	1290	1154	1154	307.5	307.5
sporulationandcelldivisionproteinSsgA[Frankiasp.CcI3]	Francci3_1359	1632970	1632539	448.63	448.63	-448.63	-2.66812	-0.000413691	-2.55448	-13.6066	0	717.574	432	860	860	717.574	717.574	268.944	432	338	338	268.944	268.944
histidinetriad(HIT)protein[Frankiasp.CcI3]	Francci3_1360	1634830	1635408	36.8006	36.8006	-36.8006	-1.16799	-2.56322e-05	-1.11824	-1.2149	0.224404	255.867	579	411	411	255.867	255.867	219.067	579	369	369	219.067	219.067
elongationfactorG[Frankiasp.CcI3]	Francci3_1361	1637789	1635621	8.35944	8.35944	8.35944	1.06567	1.36367e-05	1.11307	0.868595	0.385069	127.298	2169	766	766	127.298	127.298	135.657	2169	856	856	135.657	135.657
CDP-diacylglycerolinositol3-phosphatidyltransferase[Frankiasp.CcI3]	Francci3_1362	1637887	1638684	27.653	27.653	-27.653	-1.14724	-1.82833e-05	-1.09838	-0.940419	0.347003	215.46	798	477	477	215.46	215.46	187.807	798	436	436	187.807	187.807
lipidAbiosynthesislauroylacyltransferase[Frankiasp.CcI3]	Francci3_1363	1638720	1639598	15.4415	15.4415	15.4415	1.11804	2.07927e-05	1.16778	1.29023	0.196969	130.814	879	319	319	130.814	130.814	146.255	879	374	374	146.255	146.255
phosphatidylinositolalpha-mannosyltransferase[Frankiasp.CcI3]	Francci3_1364	1639606	1640772	24.1656	24.1656	24.1656	1.27261	2.76485e-05	1.32922	2.01197	0.0442234	88.6467	1167	287	287	88.6467	88.6467	112.812	1167	383	383	112.812	112.812
hypotheticalproteinFrancci3_1365[Frankiasp.CcI3]	Francci3_1365	1640839	1641381	13.8536	13.8536	-13.8536	-1.20842	-1.03235e-05	-1.15696	-0.880067	0.378823	80.3225	543	121	121	80.3225	80.3225	66.4689	543	105	105	66.4689	66.4689
pyridoxinebiosynthesisprotein[Frankiasp.CcI3]	Francci3_1366	1641531	1642463	97.4708	97.4708	-97.4708	-1.63597	-8.58834e-05	-1.56629	-4.41351	1.0171e-05	250.735	933	649	649	250.735	250.735	153.264	933	416	416	153.264	153.264
glutamineamidotransferasesubunitPdxT[Frankiasp.CcI3]	Francci3_1367	1642460	1643059	65.554	65.554	-65.554	-1.351	-5.42341e-05	-1.29346	-2.67342	0.00750825	252.319	600	420	420	252.319	252.319	186.765	600	326	326	186.765	186.765
hypotheticalproteinFrancci3_1368[Frankiasp.CcI3]	Francci3_1368	1643082	1643837	163.858	163.858	-163.858	-1.62675	-0.000144219	-1.55746	-5.68485	1.3093e-08	425.299	756	892	892	425.299	425.299	261.442	756	575	575	261.442	261.442
Hollidayjunctionresolvase[Frankiasp.CcI3]	Francci3_1369	1643941	1644459	0.833534	0.833534	0.833534	1.00458	8.49339e-06	1.04927	0.459342	0.645988	181.964	519	262	262	181.964	181.964	182.798	519	276	276	182.798	182.798
HollidayjunctionDNAhelicasesubunitRuvA[Frankiasp.CcI3]	Francci3_1370	1644456	1645199	3.25511	3.25511	-3.25511	-1.03748	5.76671e-07	1.00675	0.0447729	0.964288	90.1139	744	186	186	90.1139	90.1139	86.8588	744	188	188	86.8588	86.8588
HollidayjunctionDNAhelicaseB[Frankiasp.CcI3]	Francci3_1371	1645330	1646376	4.07331	4.07331	-4.07331	-1.02227	3.84767e-06	1.02173	0.206666	0.83627	186.941	1047	543	543	186.941	186.941	182.868	1047	557	557	182.868	182.868
proteintranslocasesubunityajC[Frankiasp.CcI3]	Francci3_1372	1646562	1647029	16.8642	16.8642	16.8642	1.09646	2.40559e-05	1.14523	1.29784	0.194341	174.836	468	227	227	174.836	174.836	191.701	468	261	261	191.701	191.701
preproteintranslocasesubunitSecD[Frankiasp.CcI3]	Francci3_1373	1647177	1649000	17.3221	17.3221	-17.3221	-1.09137	-8.42103e-06	-1.04489	-0.43683	0.662235	206.906	1824	1047	1047	206.906	206.906	189.584	1824	1006	1006	189.584	189.584
preproteintranslocasesubunitSecF[Frankiasp.CcI3]	Francci3_1374	1649002	1650198	21.0049	21.0049	-21.0049	-1.0758	-8.22116e-06	-1.02998	-0.354072	0.723285	298.121	1197	990	990	298.121	298.121	277.116	1197	965	965	277.116	277.116
adeninephosphoribosyltransferase[Frankiasp.CcI3]	Francci3_1375	1650340	1650906	37.8559	37.8559	-37.8559	-1.25078	-2.95024e-05	-1.19751	-1.65321	0.098289	188.81	567	297	297	188.81	188.81	150.954	567	249	249	150.954	150.954
(p)ppGppsynthetaseI[Frankiasp.CcI3]	Francci3_1376	1650989	1653577	119.567	119.567	-119.567	-1.61598	-0.000105096	-1.54716	-4.81751	1.45361e-06	313.676	2589	2253	2253	313.676	313.676	194.108	2589	1462	1462	194.108	194.108
(p)ppGppsynthetaseI[Frankiasp.CcI3]	Francci3_1377	1653600	1655843	13.2112	13.2112	-13.2112	-1.05948	-3.15549e-06	-1.01436	-0.152395	0.878875	235.324	2244	1465	1465	235.324	235.324	222.113	2244	1450	1450	222.113	222.113
CutA1divalentiontoleranceprotein[Frankiasp.CcI3]	Francci3_1378	1656190	1656516	61.1609	61.1609	61.1609	1.22833	7.18091e-05	1.28297	3.03612	0.00239643	267.861	327	243	243	267.861	267.861	329.022	327	313	313	329.022	329.022
XREfamilytranscriptionalregulator[Frankiasp.CcI3]	Francci3_1379	1658032	1656509	11.9829	11.9829	-11.9829	-1.06909	-4.0427e-06	-1.02355	-0.220423	0.825542	185.431	1524	784	784	185.431	185.431	173.448	1524	769	769	173.448	173.448
typeIIIrestrictionenzyme,ressubunit[Frankiasp.CcI3]	Francci3_1380	1658205	1660010	13.6831	13.6831	13.6831	1.11861	1.84016e-05	1.16837	1.21576	0.224078	115.362	1806	578	578	115.362	115.362	129.045	1806	678	678	129.045	129.045
peptidyl-prolylcis-transisomerase,cyclophilintype[Frankiasp.CcI3]	Francci3_1381	1660897	1660019	16.1616	16.1616	-16.1616	-1.1041	-8.76854e-06	-1.05708	-0.501112	0.616292	171.411	879	418	418	171.411	171.411	155.25	879	397	397	155.25	155.25
seryl-tRNAsynthetase[Frankiasp.CcI3]	Francci3_1382	1661119	1662381	0.407726	0.407726	-0.407726	-1.00244	6.64469e-06	1.04194	0.375499	0.707289	167.242	1263	586	586	167.242	167.242	166.835	1263	613	613	166.835	166.835
phytoenesynthase[Frankiasp.CcI3]	Francci3_1383	1663373	1662354	43.273	43.273	-43.273	-1.29117	-3.47331e-05	-1.23618	-1.94419	0.0518727	191.89	1020	543	543	191.89	191.89	148.617	1020	441	441	148.617	148.617
vonWillebrandfactor,typeA[Frankiasp.CcI3]	Francci3_1384	1664422	1663463	25.0448	25.0448	25.0448	1.2308	2.93556e-05	1.28555	1.94881	0.0513184	108.512	960	289	289	108.512	108.512	133.557	960	373	373	133.557	133.557
hypotheticalproteinFrancci3_1385[Frankiasp.CcI3]	Francci3_1385	1665471	1664419	32.9216	32.9216	32.9216	1.65425	3.46976e-05	1.72783	3.10095	0.00192902	50.32	1053	147	147	50.32	50.32	83.2416	1053	255	255	83.2416	83.2416
AAA_3ATPaseassociatedwithvariouscellularactivities[Frankiasp.CcI3]	Francci3_1386	1666577	1665468	25.8405	25.8405	25.8405	1.22043	3.05104e-05	1.27472	1.95326	0.0507884	117.229	1110	361	361	117.229	117.229	143.07	1110	462	462	143.07	143.07
amineoxidase[Frankiasp.CcI3]	Francci3_1387	1668266	1666755	5.10574	5.10574	-5.10574	-1.03213	1.85994e-06	1.01197	0.106906	0.914863	164.017	1512	688	688	164.017	164.017	158.911	1512	699	699	158.911	158.911
polyprenylsynthetase[Frankiasp.CcI3]	Francci3_1388	1670238	1668334	29.8649	29.8649	29.8649	1.32678	3.34037e-05	1.3858	2.36597	0.0179829	91.3911	1905	483	483	91.3911	91.3911	121.256	1905	672	672	121.256	121.256
5,10-methylenetetrahydrofolatereductase[Frankiasp.CcI3]	Francci3_1389	1670567	1671463	43.6217	43.6217	-43.6217	-1.20659	-3.24281e-05	-1.1552	-1.5518	0.120709	254.77	897	634	634	254.77	254.77	211.148	897	551	551	211.148	211.148
hypotheticalproteinFrancci3_1390[Frankiasp.CcI3]	Francci3_1390	1671816	1671568	140.947	140.947	140.947	1.53205	0.000150636	1.6002	6.00804	1.87774e-09	264.913	249	183	183	264.913	264.913	405.861	249	294	294	405.861	405.861
CDP-alcoholphosphatidyltransferase[Frankiasp.CcI3]	Francci3_1391	1672031	1672864	37.7119	37.7119	37.7119	1.21759	4.4621e-05	1.27176	2.35096	0.018725	173.313	834	401	401	173.313	173.313	211.024	834	511	512	211.024	211.024
FADdependentoxidoreductase[Frankiasp.CcI3]	Francci3_1392	1674274	1672787	4.06622	4.06622	4.06622	1.03815	8.51555e-06	1.08433	0.596745	0.550678	106.586	1488	440	440	106.586	106.586	110.653	1488	479	479	110.653	110.653
glycosyltransferasefamilyprotein[Frankiasp.CcI3]	Francci3_1393	1675610	1674423	56.8071	56.8071	56.8071	1.44053	6.16467e-05	1.50461	3.58931	0.000331558	128.951	1188	425	425	128.951	128.951	185.758	1188	642	642	185.758	185.758
hypotheticalproteinFrancci3_1394[Frankiasp.CcI3]	Francci3_1394	1676434	1675607	9.68832	9.68832	-9.68832	-1.13111	-6.06437e-06	-1.08294	-0.499129	0.617689	83.5839	828	192	192	83.5839	83.5839	73.8956	828	178	178	73.8956	73.8956
GCN5-relatedN-acetyltransferase[Frankiasp.CcI3]	Francci3_1395	1677210	1676431	13.7834	13.7834	13.7834	1.07747	2.11371e-05	1.1254	1.13561	0.256118	177.917	780	385	385	177.917	177.917	191.701	780	435	435	191.701	191.701
FADdependentoxidoreductase[Frankiasp.CcI3]	Francci3_1396	1679914	1677230	20.3781	20.3781	20.3781	1.28587	2.3169e-05	1.34307	1.87465	0.0608414	71.2856	2685	531	531	71.2856	71.2856	91.6637	2685	716	716	91.6637	91.6637
spheroidenemonooxygenase[Frankiasp.CcI3]	Francci3_1397	1680802	1680059	81.229	81.229	81.229	1.72896	8.50746e-05	1.80587	5.03909	4.67757e-07	111.431	744	230	230	111.431	111.431	192.66	744	417	417	192.66	192.66
SARPfamilytranscriptionalregulator[Frankiasp.CcI3]	Francci3_1398	1684758	1680799	24.4484	24.4484	24.4484	1.20951	2.91102e-05	1.26331	1.87251	0.0611359	116.693	3960	1282	1282	116.693	116.693	141.141	3960	1626	1626	141.141	141.141
hypotheticalproteinFrancci3_1399[Frankiasp.CcI3]	Francci3_1399	1685095	1685832	36.115	36.115	36.115	1.42496	3.93184e-05	1.48834	2.82889	0.004671	84.9855	738	174	174	84.9855	84.9855	121.1	738	260	260	121.1	121.1
hypotheticalproteinFrancci3_1400[Frankiasp.CcI3]	Francci3_1400	1685907	1686548	3.96774	3.96774	3.96774	1.02356	1.10247e-05	1.06909	0.616805	0.537363	168.437	642	300	300	168.437	168.437	172.405	642	322	322	172.405	172.405
methyltransferasetype11[Frankiasp.CcI3]	Francci3_1401	1686863	1687675	0.10272	0.10272	-0.10272	-1.00069	6.13911e-06	1.04376	0.368523	0.712483	148.084	813	334	334	148.084	148.084	147.981	813	350	350	147.981	147.981
hypotheticalproteinFrancci3_1402[Frankiasp.CcI3]	Francci3_1402	1687843	1688253	105.247	105.247	-105.247	-1.41669	-8.90655e-05	-1.35636	-3.72381	0.000196235	357.825	411	408	408	357.825	357.825	252.577	411	302	302	252.577	252.577
transglutaminase-like[Frankiasp.CcI3]	Francci3_1403	1690753	1688201	0.907396	0.907396	0.907396	1.00536	8.02621e-06	1.05009	0.450135	0.652613	169.144	2553	1198	1198	169.144	169.144	170.052	2553	1263	1263	170.052	170.052
hypotheticalproteinFrancci3_1404[Frankiasp.CcI3]	Francci3_1404	1692204	1690765	7.83303	7.83303	-7.83303	-1.07888	-3.23597e-06	-1.03293	-0.232623	0.816054	107.135	1440	428	428	107.135	107.135	99.3024	1440	416	416	99.3024	99.3024
AAA_3ATPaseassociatedwithvariouscellularactivities[Frankiasp.CcI3]	Francci3_1405	1693271	1692243	31.5834	31.5834	-31.5834	-1.10918	-1.77301e-05	-1.06194	-0.741439	0.458427	320.872	1029	916	916	320.872	320.872	289.289	1029	866	866	289.289	289.289
celldivisionproteinMraZ[Frankiasp.CcI3]	Francci3_1406	1693732	1694163	432.396	432.396	-432.396	-1.6958	-0.000383457	-1.62358	-9.67994	2.88658e-15	1053.83	432	1263	1263	1053.83	1053.83	621.436	432	781	781	621.436	621.436
methyltransferase[Frankiasp.CcI3]	Francci3_1407	1694408	1695373	34.2403	34.2403	-34.2403	-1.25124	-2.66953e-05	-1.19795	-1.57417	0.115447	170.526	966	457	457	170.526	170.526	136.286	966	383	383	136.286	136.286
hypotheticalproteinFrancci3_1408[Frankiasp.CcI3]	Francci3_1408	1695475	1696140	29.4176	29.4176	29.4176	1.37746	3.23941e-05	1.43873	2.45799	0.0139716	77.9363	666	144	144	77.9363	77.9363	107.354	666	208	208	107.354	107.354
peptidoglycanglycosyltransferase[Frankiasp.CcI3]	Francci3_1409	1696137	1698149	12.587	12.587	12.587	1.0828	1.88621e-05	1.13096	1.09487	0.273573	152.025	2013	849	849	152.025	152.025	164.612	2013	964	964	164.612	164.612
UDP-N-acetylmuramoylalanyl-D-glutamate--2,6-diaminopimelateligase[Frankiasp.CcI3]	Francci3_1410	1698223	1699857	15.5831	15.5831	-15.5831	-1.16619	-1.08116e-05	-1.11652	-0.783541	0.433309	109.349	1635	496	496	109.349	109.349	93.7661	1635	446	446	93.7661	93.7661
UDP-N-acetylmuramoyl-tripeptide--D-alanyl-D-alanineligase[Frankiasp.CcI3]	Francci3_1411	1699854	1701257	46.289	46.289	46.289	1.39978	5.0684e-05	1.46204	3.14055	0.00168629	115.787	1404	451	451	115.787	115.787	162.076	1404	662	662	162.076	162.076
phospho-N-acetylmuramoyl-pentapeptide-transferase[Frankiasp.CcI3]	Francci3_1412	1701307	1702374	73.6995	73.6995	73.6995	1.55848	7.84893e-05	1.62781	4.41213	1.02358e-05	131.965	1068	391	391	131.965	131.965	205.664	1068	639	639	205.664	205.664
UDP-N-acetylmuramoylalanine--D-glutamateligase[Frankiasp.CcI3]	Francci3_1413	1702379	1703794	32.4951	32.4951	32.4951	1.34223	3.61564e-05	1.40194	2.50419	0.0122733	94.9505	1416	373	373	94.9505	94.9505	127.446	1416	525	525	127.446	127.446
cellcycleprotein[Frankiasp.CcI3]	Francci3_1414	1703797	1705389	59.9013	59.9013	59.9013	1.34425	6.66073e-05	1.40405	3.40646	0.00065811	174.005	1593	769	769	174.005	174.005	233.907	1593	1084	1084	233.907	233.907
UDP-N-acetylglucosamine--N-acetylmuramyl-(pentapeptide)pyrophosphoryl-undecaprenolN-acetylglucosaminetransferase[Frankiasp.CcI3]	Francci3_1415	1705393	1706523	8.28531	8.28531	-8.28531	-1.05058	-9.45657e-07	-1.00583	-0.0532936	0.957498	172.101	1131	540	540	172.101	172.101	163.815	1131	539	539	163.815	163.815
hypotheticalproteinFrancci3_1416[Frankiasp.CcI3]	Francci3_1416	1707030	1706581	10.0393	10.0393	-10.0393	-1.07143	-3.58777e-06	-1.0258	-0.217183	0.828066	150.59	450	188	188	150.59	150.59	140.551	450	184	184	140.551	140.551
UDP-N-acetylmuramate--L-alanineligase[Frankiasp.CcI3]	Francci3_1417	1708872	1707364	6.6855	6.6855	-6.6855	-1.03782	1.11581e-06	1.00642	0.0607247	0.951578	183.453	1509	768	768	183.453	183.453	176.767	1509	776	776	176.767	176.767
celldivisionproteinFtsZ[Frankiasp.CcI3]	Francci3_1418	1709308	1710798	8.01584	8.01584	8.01584	1.04451	1.55222e-05	1.09097	0.835517	0.403427	180.107	1491	745	745	180.107	180.107	188.123	1491	816	816	188.123	188.123
hypotheticalproteinFrancci3_1419[Frankiasp.CcI3]	Francci3_1419	1710822	1711505	15.1803	15.1803	15.1803	1.07078	2.40603e-05	1.11841	1.17926	0.238296	214.482	684	407	407	214.482	214.482	229.662	684	457	457	229.662	229.662
hypotheticalproteinFrancci3_1420[Frankiasp.CcI3]	Francci3_1420	1711502	1712542	24.9368	24.9368	24.9368	1.18952	3.02208e-05	1.24243	1.83904	0.0659089	131.578	1041	380	380	131.578	131.578	156.515	1041	474	474	156.515	156.515
hypotheticalproteinFrancci3_1421[Frankiasp.CcI3]	Francci3_1421	1712532	1713095	51.2432	51.2432	-51.2432	-1.21449	-3.84786e-05	-1.16276	-1.72799	0.0839894	290.154	564	454	454	290.154	290.154	238.911	564	392	392	238.911	238.911
hypotheticalproteinFrancci3_1422[Frankiasp.CcI3]	Francci3_1422	1713158	1713424	8.64029	8.64029	8.64029	1.03351	1.94167e-05	1.07948	0.875874	0.381098	257.854	267	191	191	257.854	257.854	266.494	267	207	207	266.494	266.494
hypotheticalproteinFrancci3_1423[Frankiasp.CcI3]	Francci3_1423	1713519	1714469	67.6998	67.6998	-67.6998	-1.68861	-5.99946e-05	-1.61669	-3.81145	0.000138156	166.014	951	438	438	166.014	166.014	98.3144	951	272	272	98.3144	98.3144
isoleucyl-tRNAsynthetase[Frankiasp.CcI3]	Francci3_1424	1717953	1714744	32.3312	32.3312	32.3312	1.29744	3.65736e-05	1.35516	2.39047	0.0168269	108.698	3210	968	968	108.698	108.698	141.029	3210	1317	1317	141.029	141.029
signalpeptidaseII[Frankiasp.CcI3]	Francci3_1425	1718525	1719130	91.0009	91.0009	-91.0009	-1.67693	-8.05475e-05	-1.60551	-4.38573	1.15599e-05	225.433	606	379	379	225.433	225.433	134.433	606	237	237	134.433	134.433
ribosomallargesubunitpseudouridinesynthaseD[Frankiasp.CcI3]	Francci3_1426	1719111	1720052	26.4604	26.4604	-26.4604	-1.27677	-2.10391e-05	-1.22239	-1.4729	0.140778	122.065	942	319	319	122.065	122.065	95.6047	942	262	262	95.6047	95.6047
hypotheticalproteinFrancci3_1427[Frankiasp.CcI3]	Francci3_1427	1720049	1721131	41.93	41.93	41.93	1.56241	4.46329e-05	1.63191	3.33532	0.000852016	74.5541	1083	224	224	74.5541	74.5541	116.484	1083	367	367	116.484	116.484
hypotheticalproteinFrancci3_1428[Frankiasp.CcI3]	Francci3_1428	1721244	1721966	31.9048	31.9048	31.9048	1.11572	4.31898e-05	1.16535	1.84721	0.0647172	275.701	723	553	553	275.701	275.701	307.606	723	647	647	307.606	307.606
ABCtransporterrelated[Frankiasp.CcI3]	Francci3_1429	1722016	1722978	2.45316	2.45316	2.45316	1.0144	9.60485e-06	1.05953	0.53562	0.592221	170.309	963	455	455	170.309	170.309	172.762	963	484	484	172.762	172.762
hypotheticalproteinFrancci3_1430[Frankiasp.CcI3]	Francci3_1430	1723043	1723885	3.87807	3.87807	3.87807	1.05889	6.61253e-06	1.106	0.586563	0.557497	65.8483	843	154	154	65.8483	65.8483	69.7264	843	171	171	69.7264	69.7264
hypotheticalproteinFrancci3_1431[Frankiasp.CcI3]	Francci3_1431	1724068	1724811	6.47657	6.47657	-6.47657	-1.0694	-2.2027e-06	-1.02385	-0.163709	0.86996	99.8036	744	206	206	99.8036	99.8036	93.327	744	202	202	93.327	93.327
peptidaseS16,lon-like[Frankiasp.CcI3]	Francci3_1432	1725547	1724873	12.8721	12.8721	12.8721	1.06261	2.14017e-05	1.10988	1.0735	0.283048	205.593	675	385	385	205.593	205.593	218.465	675	429	429	218.465	218.465
hypotheticalproteinFrancci3_1433[Frankiasp.CcI3]	Francci3_1433	1725711	1726202	15.9885	15.9885	15.9885	1.10492	2.22432e-05	1.15407	1.28281	0.19956	152.388	492	208	208	152.388	152.388	168.376	492	241	241	168.376	168.376
hypotheticalproteinFrancci3_1434[Frankiasp.CcI3]	Francci3_1434	1728592	1726274	2.02931	2.02931	2.02931	1.01501	7.70707e-06	1.06016	0.482244	0.629633	135.229	2319	870	870	135.229	135.229	137.258	2319	926	926	137.258	137.258
hypotheticalproteinFrancci3_1435[Frankiasp.CcI3]	Francci3_1435	1729056	1728853	71.9684	71.9684	71.9684	1.21325	8.54377e-05	1.26722	3.22929	0.00124097	337.485	204	191	191	337.485	337.485	409.454	204	243	243	409.454	409.454
hypotheticalproteinFrancci3_1436[Frankiasp.CcI3]	Francci3_1436	1729214	1730254	20.2063	20.2063	-20.2063	-1.09667	-1.03345e-05	-1.04997	-0.509921	0.610107	229.223	1041	662	662	229.223	229.223	209.017	1041	633	633	209.017	209.017
hypotheticalproteinFrancci3_1437[Frankiasp.CcI3]	Francci3_1437	1730372	1731115	1.19793	1.19793	1.19793	1.01155	5.55479e-06	1.05655	0.397282	0.691159	103.679	744	214	214	103.679	103.679	104.877	744	227	227	104.877	104.877
bifunctionalRNaseH/acidphosphatase[Frankiasp.CcI3]	Francci3_1438	1731165	1732301	5.26083	5.26083	5.26083	1.04118	1.059e-05	1.08749	0.67734	0.49819	127.76	1137	403	403	127.76	127.76	133.021	1137	440	440	133.021	133.021
hypotheticalproteinFrancci3_1439[Frankiasp.CcI3]	Francci3_1439	1732744	1732358	7.78319	7.78319	-7.78319	-1.03043	3.40683e-06	1.01364	0.154411	0.877286	263.589	387	283	283	263.589	263.589	255.806	387	288	288	255.806	255.806
hypotheticalproteinFrancci3_1440[Frankiasp.CcI3]	Francci3_1440	1733636	1732737	35.3745	35.3745	-35.3745	-1.26312	-2.78475e-05	-1.20933	-1.64901	0.0991464	169.815	900	424	424	169.815	169.815	134.44	900	352	352	134.44	134.44
hypotheticalproteinFrancci3_1441[Frankiasp.CcI3]	Francci3_1441	1733835	1734116	100.975	100.975	100.975	2.21534	0.000103419	2.31389	6.53552	6.33904e-11	83.0837	282	65	65	83.0837	83.0837	184.059	282	151	151	184.059	184.059
hypotheticalproteinFrancci3_1442[Frankiasp.CcI3]	Francci3_1442	1734341	1734162	74.2215	74.2215	74.2215	1.43605	8.06178e-05	1.49993	4.08936	4.32574e-05	170.215	180	85	85	170.215	170.215	244.437	180	128	128	244.437	244.437
prevent-host-deathprotein[Frankiasp.CcI3]	Francci3_1443	1734672	1734430	2.0465	2.0465	-2.0465	-1.01247	4.97645e-06	1.03162	0.28286	0.777284	166.136	243	112	112	166.136	166.136	164.089	243	116	116	164.089	164.089
hypotheticalproteinFrancci3_1444[Frankiasp.CcI3]	Francci3_1444	1735260	1735811	8.23164	8.23164	8.23164	1.07879	1.25486e-05	1.12678	0.879465	0.379149	104.48	552	160	160	104.48	104.48	112.712	552	181	181	112.712	112.712
thioesterasesuperfamilyprotein[Frankiasp.CcI3]	Francci3_1445	1735887	1736501	3.21588	3.21588	-3.21588	-1.03144	1.26388e-06	1.01265	0.090562	0.927841	105.499	615	180	180	105.499	105.499	102.283	615	183	183	102.283	102.283
serine/threonineproteinkinase[Frankiasp.CcI3]	Francci3_1446	1736879	1738819	21.3378	21.3378	-21.3378	-1.16483	-1.47595e-05	-1.11522	-0.910648	0.362481	150.793	1941	812	812	150.793	150.793	129.456	1941	731	731	129.456	129.456
putativetransglycosylaseassociatedprotein[Frankiasp.CcI3]	Francci3_1447	1738977	1739276	20.8265	20.8265	20.8265	1.08581	3.08369e-05	1.13411	1.41569	0.156867	242.707	300	202	202	242.707	242.707	263.533	300	230	230	263.533	263.533
beta-lactamase-like[Frankiasp.CcI3]	Francci3_1448	1740058	1739408	54.4353	54.4353	-54.4353	-1.23537	-4.18247e-05	-1.18276	-1.90009	0.0574218	285.707	651	516	516	285.707	285.707	231.271	651	438	438	231.271	231.271
zinc-bindingalcoholdehydrogenase[Frankiasp.CcI3]	Francci3_1449	1741348	1740260	48.2988	48.2988	48.2988	1.24483	5.61069e-05	1.30021	2.75396	0.00588784	197.274	1089	596	596	197.274	197.274	245.573	1089	778	778	245.573	245.573
cobyrinicacida,c-diamidesynthase[Frankiasp.CcI3]	Francci3_1450	1741613	1742602	10.1431	10.1431	10.1431	1.06218	1.69111e-05	1.10943	0.952399	0.340895	163.115	990	448	448	163.115	163.115	173.258	990	499	499	173.258	173.258
hypotheticalproteinFrancci3_1451[Frankiasp.CcI3]	Francci3_1451	1742642	1743331	15.2193	15.2193	15.2193	1.1138	2.0696e-05	1.16335	1.27141	0.203584	133.734	690	256	256	133.734	133.734	148.954	690	299	299	148.954	148.954
condensinsubunitScpA[Frankiasp.CcI3]	Francci3_1452	1743372	1744316	27.4656	27.4656	27.4656	1.24163	3.19683e-05	1.29686	2.06856	0.0385872	113.667	945	298	298	113.667	113.667	141.133	945	388	388	141.133	141.133
condensinsubunitScpB[Frankiasp.CcI3]	Francci3_1453	1744313	1744888	34.0177	34.0177	34.0177	1.29384	3.85405e-05	1.35139	2.44279	0.0145742	115.771	576	185	185	115.771	115.771	149.789	576	251	251	149.789	149.789
ribosomallargesubunitpseudouridinesynthaseB[Frankiasp.CcI3]	Francci3_1454	1744945	1745703	14.3286	14.3286	14.3286	1.08451	2.13236e-05	1.13276	1.1716	0.241358	169.542	759	357	357	169.542	169.542	183.871	759	406	406	183.871	183.871
prephenatedehydrogenase[Frankiasp.CcI3]	Francci3_1455	1745728	1746840	26.5209	26.5209	26.5209	1.17998	3.24533e-05	1.23247	1.87027	0.0614461	147.356	1113	455	455	147.356	147.356	173.877	1113	563	563	173.877	173.877
cytidylatekinase[Frankiasp.CcI3]	Francci3_1456	1746935	1747741	102.123	102.123	-102.123	-1.53878	-8.87623e-05	-1.47324	-4.17956	2.9207e-05	291.67	807	653	653	291.67	291.67	189.546	807	445	445	189.546	189.546
phospholipid/glycerolacyltransferase[Frankiasp.CcI3]	Francci3_1457	1747738	1748565	31.6	31.6	-31.6	-1.25979	-2.48113e-05	-1.20614	-1.54573	0.122171	153.237	828	352	352	153.237	153.237	121.637	828	293	293	121.637	121.637
smallGTP-bindingproteindomain-containingprotein[Frankiasp.CcI3]	Francci3_1458	1748701	1750164	1.28821	1.28821	1.28821	1.0164	4.58474e-06	1.06161	0.376282	0.706707	78.5419	1464	319	319	78.5419	78.5419	79.8301	1464	340	340	79.8301	79.8301
hypotheticalproteinFrancci3_1459[Frankiasp.CcI3]	Francci3_1459	1751115	1750531	6.80984	6.80984	-6.80984	-1.03825	1.05162e-06	1.00601	0.0570208	0.954529	184.849	585	300	300	184.849	184.849	178.039	585	303	303	178.039	178.039
peptidaseC60,sortaseAandB[Frankiasp.CcI3]	Francci3_1460	1751490	1752419	18.966	18.966	18.966	1.16203	2.37003e-05	1.21372	1.53881	0.123851	117.051	930	302	302	117.051	117.051	136.017	930	368	368	136.017	136.017
NLP/P60[Frankiasp.CcI3]	Francci3_1461	1752952	1754052	41.7665	41.7665	41.7665	1.19871	5.0187e-05	1.25204	2.41145	0.0158893	210.184	1101	642	642	210.184	210.184	251.95	1101	807	807	251.95	251.95
CDP-diacylglycerol-phosphatidylglycerolphosphatidyltransferase[Frankiasp.CcI3]	Francci3_1462	1754313	1754921	22.6408	22.6408	22.6408	1.14435	2.90139e-05	1.19525	1.63409	0.10224	156.848	609	265	265	156.848	156.848	179.489	609	318	318	179.489	179.489
nucleotidyltransferase[Frankiasp.CcI3]	Francci3_1463	1754940	1757426	33.5467	33.5467	33.5467	1.22385	3.95112e-05	1.27829	2.23551	0.0253839	149.864	2487	1034	1034	149.864	149.864	183.41	2487	1327	1327	183.41	183.41
hypotheticalproteinFrancci3_1464[Frankiasp.CcI3]	Francci3_1464	1757483	1758385	9.06772	9.06772	9.06772	1.08382	1.35317e-05	1.13204	0.930896	0.351907	108.177	903	271	271	108.177	108.177	117.244	903	308	308	117.244	117.244
hypotheticalproteinFrancci3_1465[Frankiasp.CcI3]	Francci3_1465	1758382	1758714	32.9159	32.9159	32.9159	1.47514	3.54908e-05	1.54076	2.79939	0.00511996	69.2767	333	64	64	69.2767	69.2767	102.193	333	99	99	102.193	102.193
hypotheticalproteinFrancci3_1466[Frankiasp.CcI3]	Francci3_1466	1758717	1759607	19.2626	19.2626	19.2626	1.13565	2.50452e-05	1.18617	1.4855	0.137412	141.998	891	351	351	141.998	141.998	161.26	891	418	418	161.26	161.26
glycinecleavagesystemproteinH[Frankiasp.CcI3]	Francci3_1467	1759745	1760125	2.03214	2.03214	2.03214	1.00972	1.08223e-05	1.05464	0.54533	0.585526	209.083	381	221	221	209.083	209.083	211.115	381	234	234	211.115	211.115
FHAdomain-containingprotein[Frankiasp.CcI3]	Francci3_1468	1760419	1760964	128.812	128.812	-128.812	-1.62763	-0.000113386	-1.55831	-5.04346	4.57192e-07	334.049	546	506	506	334.049	334.049	205.236	546	326	326	205.236	205.236
MerRfamilytranscriptionalregulator[Frankiasp.CcI3]	Francci3_1469	1760981	1761757	1.17108	1.17108	-1.17108	-1.00629	6.73962e-06	1.03796	0.360126	0.718753	187.418	777	404	404	187.418	187.418	186.247	777	421	421	186.247	186.247
hypotheticalproteinFrancci3_1470[Frankiasp.CcI3]	Francci3_1470	1761925	1762410	411.476	411.476	-411.476	-2.13406	-0.000374536	-2.04317	-11.4743	0	774.312	486	1044	1044	774.312	774.312	362.836	486	513	513	362.836	362.836
MerRfamilytranscriptionalregulator[Frankiasp.CcI3]	Francci3_1471	1762910	1763524	82.2573	82.2573	82.2573	1.28642	9.34993e-05	1.34364	3.76908	0.000163852	287.192	615	490	490	287.192	287.192	369.45	615	661	661	369.45	369.45
daunorubicinresistanceABCtransporterATP-bindingsubunit[Frankiasp.CcI3]	Francci3_1472	1763580	1764695	30.8449	30.8449	-30.8449	-1.22657	-2.34846e-05	-1.17433	-1.39324	0.163547	166.985	1116	517	517	166.985	166.985	136.14	1116	442	442	136.14	136.14
hypotheticalproteinFrancci3_1473[Frankiasp.CcI3]	Francci3_1473	1764692	1765501	60.8926	60.8926	60.8926	1.2715	6.97071e-05	1.32806	3.19005	0.00142248	224.283	810	504	504	224.283	224.283	285.176	810	672	672	285.176	285.176
hypotheticalproteinFrancci3_1474[Frankiasp.CcI3]	Francci3_1474	1766131	1765562	8.4775	8.4775	-8.4775	-1.14798	-5.61708e-06	-1.09908	-0.522989	0.600982	65.7673	570	104	104	65.7673	65.7673	57.2898	570	95	95	57.2898	57.2898
celldivisionFtsK/SpoIIIE[Frankiasp.CcI3]	Francci3_1475	1766264	1769569	13.8931	13.8931	13.8931	1.14285	1.78463e-05	1.19369	1.27685	0.201656	97.2554	3306	892	892	97.2554	97.2554	111.149	3306	1069	1069	111.149	111.149
hypotheticalproteinFrancci3_1476[Frankiasp.CcI3]	Francci3_1476	1769574	1770815	14.2688	14.2688	-14.2688	-1.15766	-9.70401e-06	-1.10836	-0.717256	0.473216	104.77	1242	361	361	104.77	104.77	90.5013	1242	327	327	90.5013	90.5013
hypotheticalproteinFrancci3_1477[Frankiasp.CcI3]	Francci3_1477	1770822	1771085	17.2034	17.2034	-17.2034	-1.06383	-4.93968e-06	-1.01852	-0.216344	0.82872	286.726	264	210	210	286.726	286.726	269.523	264	207	207	269.523	269.523
Alpha,alpha-trehalose-phosphatesynthase(UDP-forming)[Frankiasp.CcI3]	Francci3_1478	1771355	1772887	11.5452	11.5452	-11.5452	-1.06436	-3.378e-06	-1.01903	-0.181318	0.856118	190.926	1533	812	812	190.926	190.926	179.381	1533	800	800	179.381	179.381
putativephosphohistidinephosphatase,SixA[Frankiasp.CcI3]	Francci3_1480	1773920	1773363	44.387	44.387	-44.387	-1.31192	-3.60546e-05	-1.25605	-2.05318	0.0400549	186.688	558	289	289	186.688	186.688	142.301	558	231	231	142.301	142.301
hypotheticalproteinFrancci3_1481[Frankiasp.CcI3]	Francci3_1481	1774276	1773917	56.724	56.724	56.724	1.49263	6.09827e-05	1.55903	3.71797	0.000200827	115.146	360	115	115	115.146	115.146	171.87	360	180	180	171.87	171.87
transcriptionfactorWhiB[Frankiasp.CcI3]	Francci3_1482	1774849	1774481	50.2607	50.2607	-50.2607	-1.56202	-4.38475e-05	-1.4955	-2.99201	0.0027715	139.689	369	143	143	139.689	139.689	89.428	369	96	96	89.428	89.428
rhodanese-likeprotein[Frankiasp.CcI3]	Francci3_1483	1776179	1775757	11.6609	11.6609	11.6609	1.06248	1.94035e-05	1.10975	1.02157	0.306983	186.619	423	219	219	186.619	186.619	198.28	423	244	244	198.28	198.28
cysteinedioxygenasetypeI[Frankiasp.CcI3]	Francci3_1484	1776862	1776176	42.0658	42.0658	42.0658	1.49187	4.52296e-05	1.55823	3.2001	0.00137381	85.5229	687	163	163	85.5229	85.5229	127.589	687	255	255	127.589	127.589
hypotheticalproteinFrancci3_1485[Frankiasp.CcI3]	Francci3_1485	1776900	1777226	25.8741	25.8741	25.8741	1.12162	3.4569e-05	1.17151	1.68071	0.0928199	212.746	327	193	193	212.746	212.746	238.62	327	227	227	238.62	238.62
putativesignaltransductionhistidinekinase[Frankiasp.CcI3]	Francci3_1486	1777591	1779330	27.9953	27.9953	27.9953	1.25988	3.2242e-05	1.31593	2.13439	0.0328112	107.722	1740	520	520	107.722	107.722	135.718	1740	687	687	135.718	135.718
twocomponentLuxRfamilytranscriptionalregulator[Frankiasp.CcI3]	Francci3_1487	1780085	1779390	17.2258	17.2258	17.2258	1.06706	2.78711e-05	1.11453	1.24938	0.211527	256.876	696	496	496	256.876	256.876	274.102	696	555	555	274.102	274.102
hypotheticalproteinFrancci3_1488[Frankiasp.CcI3]	Francci3_1488	1780584	1781477	20.9707	20.9707	-20.9707	-1.21058	-1.56705e-05	-1.15902	-1.09089	0.275322	120.555	894	299	299	120.555	120.555	99.5843	894	259	259	99.5843	99.5843
rhomboid-likeprotein[Frankiasp.CcI3]	Francci3_1489	1782558	1781662	32.0022	32.0022	32.0022	1.16488	3.98468e-05	1.2167	2.00789	0.0446553	194.091	897	483	483	194.091	194.091	226.094	897	590	590	226.094	226.094
aminotransferase[Frankiasp.CcI3]	Francci3_1490	1783358	1784644	17.0974	17.0974	-17.0974	-1.09264	-8.42004e-06	-1.04611	-0.442553	0.658089	201.653	1287	720	720	201.653	201.653	184.556	1287	691	691	184.556	184.556
diguanylatecyclase[Frankiasp.CcI3]	Francci3_1491	1785092	1786780	31.7765	31.7765	31.7765	1.19643	3.82612e-05	1.24965	2.09659	0.03603	161.768	1689	758	758	161.768	161.768	193.544	1689	951	951	193.544	193.544
methenyltetrahydrofolatecyclohydrolase[Frankiasp.CcI3]	Francci3_1492	1787672	1786842	41.7328	41.7328	-41.7328	-1.30759	-3.38192e-05	-1.2519	-1.97419	0.0483604	177.408	831	409	409	177.408	177.408	135.676	831	328	328	135.676	135.676
hypotheticalproteinFrancci3_1493[Frankiasp.CcI3]	Francci3_1493	1788577	1788990	171.087	171.087	171.087	1.87334	0.000177552	1.95667	7.73029	9.76996e-15	195.9	414	225	225	195.9	195.9	366.987	414	442	442	366.987	366.987
hypotheticalproteinFrancci3_1494[Frankiasp.CcI3]	Francci3_1494	1789008	1789559	39.8975	39.8975	39.8975	1.19902	4.79282e-05	1.25236	2.35787	0.0183802	200.471	552	307	307	200.471	200.471	240.368	552	386	386	240.368	240.368
TetRfamilytranscriptionalregulator[Frankiasp.CcI3]	Francci3_1495	1790245	1789643	19.9567	19.9567	-19.9567	-1.08375	-8.86481e-06	-1.0376	-0.410938	0.681118	258.237	603	432	432	258.237	258.237	238.28	603	418	418	238.28	238.28
pyridoxamine5'-phosphateoxidase-related,FMN-binding[Frankiasp.CcI3]	Francci3_1496	1791051	1790509	79.1776	79.1776	-79.1776	-1.62538	-6.96761e-05	-1.55616	-3.94744	7.8992e-05	205.785	543	310	310	205.785	205.785	126.607	543	200	200	126.607	126.607
hypotheticalproteinFrancci3_1497[Frankiasp.CcI3]	Francci3_1497	1791213	1791875	186.02	186.02	186.02	1.58992	0.000197362	1.66065	7.13418	9.72111e-13	315.331	663	580	580	315.331	315.331	501.351	663	967	967	501.351	501.351
biotincarboxylase-like[Frankiasp.CcI3]	Francci3_1498	1792574	1793860	11.2379	11.2379	11.2379	1.1153	1.52278e-05	1.16491	1.09539	0.273346	97.4658	1287	348	348	97.4658	97.4658	108.704	1287	407	407	108.704	108.704
hypotheticalproteinFrancci3_1499[Frankiasp.CcI3]	Francci3_1499	1793965	1794264	24.591	24.591	-24.591	-1.1333	-1.55228e-05	-1.08504	-0.808241	0.418952	209.064	300	174	174	209.064	209.064	184.473	300	161	161	184.473	184.473
amidinotransferase[Frankiasp.CcI3]	Francci3_1500	1794278	1795390	42.7045	42.7045	42.7045	1.65931	4.4987e-05	1.73312	3.54038	0.000399549	64.7719	1113	200	200	64.7719	64.7719	107.476	1113	348	348	107.476	107.476
hypotheticalproteinFrancci3_1501[Frankiasp.CcI3]	Francci3_1501	1795426	1795662	5.13128	5.13128	-5.13128	-1.02225	4.85737e-06	1.02175	0.232335	0.816277	235.741	237	155	155	235.741	235.741	230.61	237	159	159	230.61	230.61
PilTprotein-like[Frankiasp.CcI3]	Francci3_1502	1795659	1796060	65.2118	65.2118	65.2118	1.24003	7.59788e-05	1.29519	3.18139	0.00146568	271.687	402	303	303	271.687	271.687	336.898	402	394	394	336.898	336.898
hypotheticalproteinFrancci3_1503[Frankiasp.CcI3]	Francci3_1503	1796170	1796466	3.70773	3.70773	-3.70773	-1.02939	1.80388e-06	1.01466	0.116446	0.907299	129.861	297	107	107	129.861	129.861	126.153	297	109	109	126.153	126.153
4'-phosphopantetheinyltransferase[Frankiasp.CcI3]	Francci3_1504	1797506	1796616	12.3217	12.3217	-12.3217	-1.08025	-5.20256e-06	-1.03424	-0.300675	0.763662	165.866	891	410	410	165.866	165.866	153.544	891	398	398	153.544	153.544
metallophosphoesterase[Frankiasp.CcI3]	Francci3_1505	1798387	1797512	53.7939	53.7939	-53.7939	-1.22925	-4.10745e-05	-1.1769	-1.85506	0.0635881	288.447	876	701	701	288.447	288.447	234.653	876	598	598	234.653	234.653
hypotheticalproteinFrancci3_1506[Frankiasp.CcI3]	Francci3_1506	1798605	1798979	118.243	118.243	-118.243	-1.31463	-9.61836e-05	-1.25864	-3.36886	0.000754793	494.064	375	514	514	494.064	494.064	375.821	375	410	410	375.821	375.821
hypotheticalproteinFrancci3_1507[Frankiasp.CcI3]	Francci3_1507	1799068	1799676	238.298	238.298	-238.298	-1.90599	-0.000214676	-1.82481	-8.0212	9.99201e-16	501.323	609	847	847	501.323	501.323	263.025	609	466	466	263.025	263.025
stressprotein[Frankiasp.CcI3]	Francci3_1508	1800498	1799842	0.932056	0.932056	0.932056	1.00341	1.24368e-05	1.04805	0.549092	0.582942	273.222	657	498	498	273.222	273.222	274.154	657	524	524	274.154	274.154
hypotheticalproteinFrancci3_1509[Frankiasp.CcI3]	Francci3_1509	1800659	1800943	179.959	179.959	179.959	2.82419	0.000182232	2.94982	9.69092	3.10862e-15	98.651	285	78	78	98.651	98.651	278.61	285	231	231	278.61	278.61
hypotheticalproteinFrancci3_1510[Frankiasp.CcI3]	Francci3_1510	1801242	1802486	4.20177	4.20177	-4.20177	-1.03002	1.91855e-06	1.01405	0.117555	0.90642	144.182	1245	498	498	144.182	144.182	139.98	1245	507	507	139.98	139.98
hypotheticalproteinFrancci3_1511[Frankiasp.CcI3]	Francci3_1511	1802483	1804384	25.2335	25.2335	25.2335	1.12363	3.3571e-05	1.17361	1.66558	0.0957978	204.107	1902	1077	1077	204.107	204.107	229.34	1902	1269	1269	229.34	229.34
hypotheticalproteinFrancci3_1512[Frankiasp.CcI3]	Francci3_1512	1804583	1805434	24.868	24.868	24.868	1.16465	3.09728e-05	1.21646	1.76931	0.0768427	151.036	852	357	357	151.036	151.036	175.904	852	436	436	175.904	175.904
tetratricopeptideTPR_4[Frankiasp.CcI3]	Francci3_1513	1805421	1809401	9.58645	9.58645	9.58645	1.09199	1.38781e-05	1.14056	0.970796	0.33165	104.216	3981	1151	1151	104.216	104.216	113.803	3981	1318	1318	113.803	113.803
hypotheticalproteinFrancci3_1514[Frankiasp.CcI3]	Francci3_1514	1809525	1810592	53.7378	53.7378	53.7378	1.38646	5.90353e-05	1.44813	3.34736	0.000815845	139.052	1068	412	412	139.052	139.052	192.79	1068	599	599	192.79	192.79
hypotheticalproteinFrancci3_1515[Frankiasp.CcI3]	Francci3_1515	1810645	1813032	7.23564	7.23564	-7.23564	-1.06145	-1.89272e-06	-1.01624	-0.12548	0.900144	124.982	2388	828	828	124.982	124.982	117.746	2388	818	818	117.746	117.746
MerRfamilytranscriptionalregulator[Frankiasp.CcI3]	Francci3_1516	1813201	1813806	18.0772	18.0772	18.0772	1.11256	2.46561e-05	1.16205	1.38263	0.166778	160.599	606	270	270	160.599	160.599	178.676	606	315	315	178.676	178.676
aldo/ketoreductase[Frankiasp.CcI3]	Francci3_1517	1813806	1814783	48.3931	48.3931	48.3931	1.36883	5.3416e-05	1.42972	3.12952	0.00175091	131.209	978	356	356	131.209	131.209	179.602	978	511	511	179.602	179.602
cobaltochelatase[Frankiasp.CcI3]	Francci3_1518	1819079	1814985	1.59241	1.59241	1.59241	1.01256	6.91756e-06	1.05761	0.447349	0.654623	126.754	4095	1440	1440	126.754	126.754	128.346	4095	1529	1529	128.346	128.346
nitrite/sulfitereductase,hemoproteinbeta-component,ferrodoxin-like[Frankiasp.CcI3]	Francci3_1519	1819324	1820769	13.0528	13.0528	13.0528	1.14076	1.68242e-05	1.1915	1.23333	0.217453	92.7313	1446	372	372	92.7313	92.7313	105.784	1446	445	445	105.784	105.784
precorrin-8Xmethylmutase[Frankiasp.CcI3]	Francci3_1520	1820766	1821425	1.77768	1.77768	-1.77768	-1.01918	2.22276e-06	1.02483	0.167801	0.86674	94.4831	660	173	173	94.4831	94.4831	92.7054	660	178	178	92.7054	92.7054
precorrin-2C20-methyltransferase/cobalt-factorIIC20-methyltransferase/precorrin-3methyltransferase[Frankiasp.CcI3]	Francci3_1521	1821425	1823005	7.83046	7.83046	7.83046	1.05763	1.34751e-05	1.10467	0.832368	0.405201	135.883	1581	596	596	135.883	135.883	143.714	1581	661	661	143.714	143.714
cobalt-precorrin-6xreductase[Frankiasp.CcI3]	Francci3_1522	1823864	1823058	2.55182	2.55182	2.55182	1.05547	4.46396e-06	1.10242	0.474121	0.635414	46.0061	807	103	103	46.0061	46.0061	48.5579	807	114	114	48.5579	48.5579
precorrin-4C11-methyltransferase[Frankiasp.CcI3]	Francci3_1523	1824727	1823885	22.3598	22.3598	22.3598	1.25021	2.58918e-05	1.30582	1.88586	0.059314	89.3656	843	209	209	89.3656	89.3656	111.725	843	274	274	111.725	111.725
hypotheticalproteinFrancci3_1524[Frankiasp.CcI3]	Francci3_1524	1826509	1824983	39.4404	39.4404	39.4404	1.22701	4.63493e-05	1.2816	2.43388	0.0149379	173.736	1527	736	736	173.736	173.736	213.177	1527	947	947	213.177	213.177
hypotheticalproteinFrancci3_1525[Frankiasp.CcI3]	Francci3_1525	1827683	1826832	46.4789	46.4789	46.4789	1.49487	4.99504e-05	1.56137	3.37038	0.000750634	93.9215	852	222	222	93.9215	93.9215	140.4	852	348	348	140.4	140.4
ATPase[Frankiasp.CcI3]	Francci3_1526	1827916	1829226	74.4136	74.4136	74.4136	1.31954	8.34488e-05	1.37823	3.70879	0.000208252	232.88	1311	847	847	232.88	232.88	307.294	1311	1172	1172	307.294	307.294
propionyl-CoAcarboxylase[Frankiasp.CcI3]	Francci3_1527	1829612	1831285	13.4718	13.4718	-13.4718	-1.0568	-2.76793e-06	-1.01179	-0.129451	0.897001	250.639	1674	1164	1164	250.639	250.639	237.168	1674	1155	1155	237.168	237.168
carbamoyl-phosphatesynthaseLchain,ATP-binding[Frankiasp.CcI3]	Francci3_1528	1831532	1833736	34.776	34.776	34.776	1.24679	4.03505e-05	1.30225	2.34233	0.019164	140.913	2205	862	862	140.913	140.913	175.689	2205	1127	1127	175.689	175.689
hypotheticalproteinFrancci3_1529[Frankiasp.CcI3]	Francci3_1529	1834782	1834021	62.5606	62.5606	62.5606	1.26451	7.18733e-05	1.32076	3.20794	0.00133691	236.519	762	499	500	236.519	236.519	299.08	762	662	663	299.08	299.08
hypotheticalproteinFrancci3_1530[Frankiasp.CcI3]	Francci3_1530	1835920	1835189	48.3292	48.3292	48.3292	1.36485	5.34056e-05	1.42557	3.11669	0.00182896	132.462	732	269	269	132.462	132.462	180.792	732	385	385	180.792	180.792
hypotheticalproteinFrancci3_1531[Frankiasp.CcI3]	Francci3_1531	1836894	1836499	49.2298	49.2298	49.2298	1.14384	6.31379e-05	1.19472	2.4078	0.0160488	342.251	396	376	376	342.251	342.251	391.481	396	451	451	391.481	391.481
periplasmicbindingprotein/LacItranscriptionalregulator[Frankiasp.CcI3]	Francci3_1532	1838294	1837341	224.015	224.015	-224.015	-1.41256	-0.000189345	-1.3524	-5.40478	6.48873e-08	767.007	954	977	2030	767.007	767.007	542.992	954	787	1507	542.992	542.992
phosphoenolpyruvatephosphomutase[Frankiasp.CcI3]	Francci3_1533	1838929	1838291	737.062	737.062	-737.062	-1.7335	-0.000655934	-1.65967	-12.9348	0	1741.92	639	3088	3088	1741.92	1741.92	1004.86	639	1868	1868	1004.86	1004.86
hypotheticalproteinFrancci3_1534[Frankiasp.CcI3]	Francci3_1534	1839487	1839110	333.202	333.202	-333.202	-1.43107	-0.000283096	-1.37013	-6.74802	1.49893e-11	1106.16	378	1160	1160	1106.16	1106.16	772.958	378	850	850	772.958	772.958
ATPase[Frankiasp.CcI3]	Francci3_1535	1840147	1843989	14.6563	14.6563	14.6563	1.13299	1.91475e-05	1.18339	1.2899	0.197086	110.21	3843	1175	1175	110.21	110.21	124.866	3843	1396	1396	124.866	124.866
LuxRfamilytranscriptionalregulator[Frankiasp.CcI3]	Francci3_1536	1844171	1845244	101.472	101.472	101.472	1.64056	0.000107086	1.71353	5.40823	6.36513e-08	158.413	1074	472	472	158.413	158.413	259.885	1074	812	812	259.885	259.885
MMPL[Frankiasp.CcI3]	Francci3_1537	1846010	1848529	55.9362	55.9362	55.9362	1.57763	5.94316e-05	1.64781	3.88539	0.000102165	96.8367	2520	677	677	96.8367	96.8367	152.773	2520	1120	1120	152.773	152.773
hypotheticalproteinFrancci3_1538[Frankiasp.CcI3]	Francci3_1538	1849057	1848596	53.9065	53.9065	-53.9065	-1.2088	-4.01899e-05	-1.15732	-1.73845	0.0821315	312.083	462	400	400	312.083	312.083	258.176	462	347	347	258.176	258.176
twin-argininetranslocationpathwaysignal[Frankiasp.CcI3]	Francci3_1539	1849264	1850724	8.30556	8.30556	8.30556	1.06132	1.39268e-05	1.10853	0.860884	0.389302	135.448	1461	549	549	135.448	135.448	143.754	1461	611	611	143.754	143.754
methyltransferasetype12[Frankiasp.CcI3]	Francci3_1540	1851464	1850775	11.4762	11.4762	11.4762	1.0893	1.67719e-05	1.13776	1.05721	0.290414	128.51	690	246	246	128.51	128.51	139.986	690	281	281	139.986	139.986
GntRfamilytranscriptionalregulator[Frankiasp.CcI3]	Francci3_1541	1851745	1852449	5.87469	5.87469	5.87469	1.03503	1.28807e-05	1.08107	0.720183	0.471412	167.701	705	328	328	167.701	167.701	173.576	705	356	356	173.576	173.576
hypotheticalproteinFrancci3_1542[Frankiasp.CcI3]	Francci3_1542	1852788	1852543	24.5527	24.5527	-24.5527	-1.21693	-1.8491e-05	-1.1651	-1.20571	0.227928	137.735	246	94	94	137.735	137.735	113.182	246	81	81	113.182	113.182
LuxRfamilytranscriptionalregulator[Frankiasp.CcI3]	Francci3_1543	1853285	1852815	201	201	-201	-1.68511	-0.000178061	-1.61335	-6.55353	5.61939e-11	494.383	471	646	646	494.383	494.383	293.382	471	402	402	293.382	293.382
alcoholdehydrogenaseGroES-likeprotein[Frankiasp.CcI3]	Francci3_1544	1854039	1854371	561.725	561.725	-561.725	-1.87208	-0.000505025	-1.79235	-12.1324	0	1205.85	333	1114	1114	1205.85	1205.85	644.124	333	624	624	644.124	644.124
hypotheticalproteinFrancci3_1545[Frankiasp.CcI3]	Francci3_1545	1854939	1854400	1898.07	1898.07	-1898.07	-1.81581	-0.00170015	-1.73848	-21.7289	1.11022e-15	4224.67	540	6329	6329	4224.67	4224.67	2326.6	540	3655	3655	2326.6	2326.6
GCN5-relatedN-acetyltransferase[Frankiasp.CcI3]	Francci3_1546	1855939	1855139	105.077	105.077	-105.077	-1.98733	-9.50636e-05	-1.90269	-5.50686	3.65285e-08	211.503	801	470	470	211.503	211.503	106.426	801	248	248	106.426	106.426
zinc-bindingalcoholdehydrogenase[Frankiasp.CcI3]	Francci3_1547	1856955	1855936	252.918	252.918	-252.918	-3.08472	-0.000234498	-2.95335	-10.881	0	374.238	1020	1059	1059	374.238	374.238	121.32	1020	360	360	121.32	121.32
hypotheticalproteinFrancci3_1548[Frankiasp.CcI3]	Francci3_1548	1857313	1856993	177.443	177.443	177.443	2.05347	0.000182684	2.14482	8.32072	0	168.437	321	150	150	168.437	168.437	345.881	321	323	323	345.881	345.881
butyryl-CoAdehydrogenase[Frankiasp.CcI3]	Francci3_1549	1858548	1857385	70.4873	70.4873	70.4873	1.42074	7.68096e-05	1.48394	3.93965	8.16e-05	167.531	1164	541	541	167.531	167.531	238.019	1164	806	806	238.019	238.019
3-hydroxybutyryl-CoAdehydrogenase[Frankiasp.CcI3]	Francci3_1550	1859483	1858632	37.5184	37.5184	37.5184	1.30792	4.22605e-05	1.3661	2.603	0.00924129	121.844	852	288	288	121.844	121.844	159.363	852	395	395	159.363	159.363
TetRfamilytranscriptionalregulator[Frankiasp.CcI3]	Francci3_1551	1859559	1860242	63.2624	63.2624	63.2624	1.57715	6.72194e-05	1.6473	4.13093	3.61306e-05	109.612	684	208	208	109.612	109.612	172.875	684	344	344	172.875	172.875
helicaseRecD/TraA[Frankiasp.CcI3]	Francci3_1552	1860507	1862726	38.044	38.044	38.044	1.24612	4.41599e-05	1.30155	2.44795	0.0143673	154.574	2220	952	952	154.574	154.574	192.618	2220	1244	1244	192.618	192.618
hypotheticalproteinFrancci3_1553[Frankiasp.CcI3]	Francci3_1553	1863002	1862775	21.3359	21.3359	21.3359	1.35515	2.36444e-05	1.41543	2.05307	0.0400653	60.0759	228	38	38	60.0759	60.0759	81.4119	228	54	54	81.4119	81.4119
majorfacilitatortransporter[Frankiasp.CcI3]	Francci3_1554	1863193	1865025	89.6294	89.6294	89.6294	1.69163	9.41524e-05	1.76688	5.20708	1.91832e-07	129.591	1833	659	659	129.591	129.591	219.22	1833	1169	1169	219.22	219.22
MerRfamilytranscriptionalregulator[Frankiasp.CcI3]	Francci3_1555	1865066	1865647	5.73209	5.73209	5.73209	1.0617	9.58723e-06	1.10893	0.715505	0.474297	92.9009	582	150	150	92.9009	92.9009	98.633	582	167	167	98.633	98.633
serinephosphatase[Frankiasp.CcI3]	Francci3_1556	1866732	1865641	28.9799	28.9799	28.9799	1.14755	3.69535e-05	1.1986	1.85856	0.0630892	196.402	1092	595	595	196.402	196.402	225.382	1092	716	716	225.382	225.382
short-chaindehydrogenase/reductaseSDR[Frankiasp.CcI3]	Francci3_1557	1867732	1866971	16.2987	16.2987	16.2987	1.0888	2.3863e-05	1.13724	1.25885	0.208084	183.539	762	388	388	183.539	183.539	199.838	762	443	443	199.838	199.838
cellenvelope-relatedtranscriptionalattenuator[Frankiasp.CcI3]	Francci3_1558	1869622	1867985	10.1609	10.1609	-10.1609	-1.06208	-2.72801e-06	-1.01684	-0.153372	0.878105	173.846	1638	790	790	173.846	173.846	163.685	1638	780	780	163.685	163.685
hypotheticalproteinFrancci3_1559[Frankiasp.CcI3]	Francci3_1559	1870047	1869781	34.9049	34.9049	-34.9049	-1.67781	-3.08982e-05	-1.60635	-2.71763	0.00657514	86.4013	267	64	64	86.4013	86.4013	51.4965	267	40	40	51.4965	51.4965
putativesignaltransductionhistidinekinase[Frankiasp.CcI3]	Francci3_1560	1872249	1870483	39.7632	39.7632	-39.7632	-1.36566	-3.30883e-05	-1.3075	-2.13081	0.0331047	148.507	1767	728	728	148.507	148.507	108.744	1767	559	559	108.744	108.744
4-hydroxybutyratecoenzymeAtransferase[Frankiasp.CcI3]	Francci3_1561	1872352	1873689	0.608404	0.608404	0.608404	1.00337	8.22015e-06	1.048	0.44617	0.655474	180.767	1338	671	671	180.767	180.767	181.375	1338	706	706	181.375	181.375
glycosyltransferase,group1[Frankiasp.CcI3]	Francci3_1562	1874078	1875469	72.2226	72.2226	72.2226	1.73204	7.56242e-05	1.80909	4.75772	1.95792e-06	98.6592	1392	381	381	98.6592	98.6592	170.882	1392	692	692	170.882	170.882
nucleotidyltransferase[Frankiasp.CcI3]	Francci3_1563	1875466	1876239	155.841	155.841	155.841	1.89956	0.000161511	1.98406	7.4436	9.63674e-14	173.242	774	372	372	173.242	173.242	329.083	774	741	741	329.083	329.083
NAD-dependentepimerase/dehydratase[Frankiasp.CcI3]	Francci3_1564	1876245	1877285	54.7492	54.7492	54.7492	1.47482	5.90352e-05	1.54043	3.60968	0.000306577	115.304	1041	333	333	115.304	115.304	170.053	1041	515	515	170.053	170.053
methyltransferasetype12[Frankiasp.CcI3]	Francci3_1565	1877388	1878578	49.8776	49.8776	49.8776	1.39712	5.46486e-05	1.45927	3.25307	0.00114164	125.6	1191	415	415	125.6	125.6	175.477	1191	608	608	175.477	175.477
putativesugarnucleotideprocessingenzyme[Frankiasp.CcI3]	Francci3_1566	1878579	1879823	92.764	92.764	92.764	1.445	0.000100578	1.50928	4.60183	4.18796e-06	208.456	1245	720	720	208.456	208.456	301.22	1245	1091	1091	301.22	301.22
glycosyltransferasefamilyprotein[Frankiasp.CcI3]	Francci3_1567	1879875	1880966	48.611	48.611	48.611	1.34815	5.39864e-05	1.40812	3.07959	0.00207284	139.627	1092	423	423	139.627	139.627	188.238	1092	598	598	188.238	188.238
lipopolysaccharidebiosynthesis[Frankiasp.CcI3]	Francci3_1568	1881153	1881920	106.568	106.568	106.568	2.24076	0.000109072	2.34043	6.7526	1.45222e-11	85.8898	768	183	183	85.8898	85.8898	192.458	768	430	430	192.458	192.458
O-antigenpolymerase[Frankiasp.CcI3]	Francci3_1569	1881955	1883424	40.5831	40.5831	40.5831	1.37529	4.47154e-05	1.43647	2.88178	0.00395436	108.137	1470	441	441	108.137	108.137	148.72	1470	636	636	148.72	148.72
polysaccharidebiosynthesisprotein[Frankiasp.CcI3]	Francci3_1570	1883592	1885085	42.9403	42.9403	42.9403	1.56322	4.57038e-05	1.63276	3.37682	0.000733295	76.2409	1494	316	316	76.2409	76.2409	119.181	1494	518	518	119.181	119.181
hypotheticalproteinFrancci3_1571[Frankiasp.CcI3]	Francci3_1571	1885120	1886310	24.6164	24.6164	24.6164	1.25182	2.84785e-05	1.3075	1.98255	0.0474178	97.7558	1191	323	323	97.7558	97.7558	122.372	1191	424	424	122.372	122.372
parallelbeta-helixrepeat-containingprotein[Frankiasp.CcI3]	Francci3_1572	1886405	1887364	55.0599	55.0599	55.0599	1.53912	5.87875e-05	1.60759	3.77066	0.000162815	102.129	960	272	272	102.129	102.129	157.189	960	439	439	157.189	157.189
glycosyltransferasefamilyprotein[Frankiasp.CcI3]	Francci3_1573	1888379	1887408	48.6337	48.6337	48.6337	1.5557	5.18128e-05	1.6249	3.57832	0.000345809	87.518	972	236	236	87.518	87.518	136.152	972	385	385	136.152	136.152
glycosyltransferase,group1[Frankiasp.CcI3]	Francci3_1574	1888566	1889642	78.5774	78.5774	78.5774	1.46035	8.49481e-05	1.52532	4.28171	1.85459e-05	170.689	1077	510	510	170.689	170.689	249.267	1077	781	781	249.267	249.267
hypotheticalproteinFrancci3_1575[Frankiasp.CcI3]	Francci3_1575	1889690	1890388	23.582	23.582	23.582	1.24586	2.73773e-05	1.30128	1.92664	0.0540248	95.9152	699	186	186	95.9152	95.9152	119.497	699	243	243	119.497	119.497
glycosyltransferasefamilyprotein[Frankiasp.CcI3]	Francci3_1576	1890633	1891574	63.7639	63.7639	63.7639	1.4208	6.94822e-05	1.48401	3.7472	0.000178821	151.529	942	396	396	151.529	151.529	215.293	942	590	590	215.293	215.293
undecaprenyl-phosphategalactosephosphotransferase[Frankiasp.CcI3]	Francci3_1577	1893142	1891571	88.368	88.368	88.368	1.72441	9.25837e-05	1.80112	5.24566	1.55727e-07	121.986	1572	532	532	121.986	121.986	210.354	1572	962	962	210.354	210.354
hypotheticalproteinFrancci3_1578[Frankiasp.CcI3]	Francci3_1578	1893510	1893181	26.4652	26.4652	26.4652	1.21069	3.14818e-05	1.26454	1.95133	0.0510184	125.613	330	115	115	125.613	125.613	152.078	330	146	146	152.078	152.078
glycosyltransferasefamilyprotein[Frankiasp.CcI3]	Francci3_1579	1893617	1894480	72.8506	72.8506	72.8506	1.65895	7.67471e-05	1.73274	4.62347	3.77371e-06	110.556	864	265	265	110.556	110.556	183.407	864	461	461	183.407	183.407
glycosyltransferasefamilyprotein[Frankiasp.CcI3]	Francci3_1580	1894480	1896276	52.5365	52.5365	52.5365	1.59661	5.56975e-05	1.66764	3.80447	0.000142108	88.0579	1797	439	439	88.0579	88.0579	140.594	1797	735	735	140.594	140.594
glycosyltransferasefamilyprotein[Frankiasp.CcI3]	Francci3_1581	1896273	1897673	77.8678	77.8678	77.8678	1.57429	8.27667e-05	1.64432	4.57587	4.74255e-06	135.589	1401	527	527	135.589	135.589	213.457	1401	870	870	213.457	213.457
hypotheticalproteinFrancci3_1582[Frankiasp.CcI3]	Francci3_1582	1897670	1898059	31.2262	31.2262	31.2262	1.35942	3.45606e-05	1.41989	2.49324	0.0126583	86.879	390	94	94	86.879	86.879	118.105	390	134	134	118.105	118.105
hypotheticalproteinFrancci3_1583[Frankiasp.CcI3]	Francci3_1583	1898056	1899954	55.178	55.178	55.178	1.42624	6.00559e-05	1.48969	3.50016	0.000464978	129.453	1899	682	682	129.453	129.453	184.631	1899	1020	1020	184.631	184.631
hypotheticalproteinFrancci3_1584[Frankiasp.CcI3]	Francci3_1584	1900061	1901323	84.9705	84.9705	84.9705	1.73152	8.8976e-05	1.80854	5.15947	2.47653e-07	116.156	1263	407	407	116.156	116.156	201.127	1263	739	739	201.127	201.127
methyltransferasetype11[Frankiasp.CcI3]	Francci3_1585	1902039	1901269	143.974	143.974	143.974	1.87736	0.000149382	1.96087	7.10101	1.24034e-12	164.098	771	351	351	164.098	164.098	308.072	771	691	691	308.072	308.072
glycosyltransferasefamilyprotein[Frankiasp.CcI3]	Francci3_1586	1903406	1902072	97.2416	97.2416	97.2416	1.69126	0.000102152	1.7665	5.42283	5.86641e-08	140.672	1335	521	521	140.672	140.672	237.914	1335	924	924	237.914	237.914
polysaccharidedeacetylase[Frankiasp.CcI3]	Francci3_1587	1905283	1903403	79.0832	79.0832	79.0832	1.62245	8.36095e-05	1.69463	4.73119	2.23205e-06	127.051	1881	663	663	127.051	127.051	206.134	1881	1128	1128	206.134	206.134
hypotheticalproteinFrancci3_1588[Frankiasp.CcI3]	Francci3_1588	1905663	1905418	94.0745	94.0745	94.0745	2.16733	9.64858e-05	2.26374	6.23772	4.43984e-10	80.5897	246	55	55	80.5897	80.5897	174.664	246	125	125	174.664	174.664
RNA-bindingS4[Frankiasp.CcI3]	Francci3_1589	1906063	1905653	5.22656	5.22656	5.22656	1.16554	6.50242e-06	1.21739	0.812203	0.416675	31.5728	411	36	36	31.5728	31.5728	36.7993	411	44	44	36.7993	36.7993
ABCtransporterrelated[Frankiasp.CcI3]	Francci3_1590	1907368	1906214	41.062	41.062	41.062	1.42581	4.46961e-05	1.48923	3.01838	0.00254127	96.4336	1155	309	309	96.4336	96.4336	137.496	1155	462	462	137.496	137.496
binding-protein-dependenttransportsystemsinnermembranecomponent[Frankiasp.CcI3]	Francci3_1591	1908921	1907365	52.4964	52.4964	52.4964	1.4207	5.72055e-05	1.4839	3.39973	0.000674525	124.782	1557	539	539	124.782	124.782	177.278	1557	803	803	177.278	177.278
extracellularsolute-bindingprotein[Frankiasp.CcI3]	Francci3_1592	1909982	1908918	29.0613	29.0613	29.0613	1.11298	3.95974e-05	1.16249	1.75445	0.079354	257.227	1065	760	760	257.227	257.227	286.288	1065	887	887	286.288	286.288
AMP-dependentsynthetaseandligase[Frankiasp.CcI3]	Francci3_1593	1912699	1910030	27.6004	27.6004	27.6004	1.18205	3.37007e-05	1.23463	1.91383	0.0556423	151.607	2670	1123	1123	151.607	151.607	179.208	2670	1392	1392	179.208	179.208
hypotheticalproteinFrancci3_1594[Frankiasp.CcI3]	Francci3_1594	1913055	1913780	24.4029	24.4029	-24.4029	-1.08491	-1.10072e-05	-1.0387	-0.46449	0.642297	311.799	726	628	628	311.799	311.799	287.396	726	607	607	287.396	287.396
ABCtransporterrelated[Frankiasp.CcI3]	Francci3_1595	1913893	1915905	36.5286	36.5286	36.5286	1.34113	4.06589e-05	1.40079	2.65238	0.00799264	107.08	2013	598	598	107.08	107.08	143.609	2013	841	841	143.609	143.609
hypotheticalproteinFrancci3_1596[Frankiasp.CcI3]	Francci3_1596	1917453	1915960	21.3093	21.3093	21.3093	1.23366	2.49297e-05	1.28853	1.80408	0.0712188	91.1996	1494	378	378	91.1996	91.1996	112.509	1494	489	489	112.509	112.509
hypotheticalproteinFrancci3_1597[Frankiasp.CcI3]	Francci3_1597	1917862	1917602	211.678	211.678	211.678	2.18816	0.00021697	2.2855	9.40396	0	178.156	261	129	129	178.156	178.156	389.834	261	296	296	389.834	389.834
hypotheticalproteinFrancci3_1598[Frankiasp.CcI3]	Francci3_1598	1918415	1918167	98.0308	98.0308	98.0308	1.82584	0.000102007	1.90706	5.75281	8.77711e-09	118.704	249	82	82	118.704	118.704	216.735	249	157	157	216.735	216.735
cytochromeP450[Frankiasp.CcI3]	Francci3_1599	1918974	1920173	79.9142	79.9142	79.9142	1.49728	8.585e-05	1.56388	4.42649	9.57808e-06	160.703	1200	535	535	160.703	160.703	240.617	1200	840	840	240.617	240.617
putativeferredoxin[Frankiasp.CcI3]	Francci3_1600	1920187	1920411	24.1976	24.1976	24.1976	1.23238	2.83327e-05	1.2872	1.91937	0.0549369	104.132	225	65	65	104.132	104.132	128.329	225	84	84	128.329	128.329
fibronectin,typeIII[Frankiasp.CcI3]	Francci3_1601	1920918	1922564	68.1531	68.1531	68.1531	1.53232	7.28352e-05	1.60048	4.17812	2.93928e-05	128.031	1647	585	585	128.031	128.031	196.184	1647	940	940	196.184	196.184
AMP-dependentsynthetaseandligase[Frankiasp.CcI3]	Francci3_1602	1924391	1922655	73.8699	73.8699	73.8699	1.47149	7.96992e-05	1.53694	4.18349	2.87072e-05	156.675	1737	755	755	156.675	156.675	230.545	1737	1165	1165	230.545	230.545
thioesterase[Frankiasp.CcI3]	Francci3_1603	1925245	1924445	14.3221	14.3221	14.3221	1.0831	2.14356e-05	1.13128	1.16851	0.242601	172.353	801	383	383	172.353	172.353	186.675	801	435	435	186.675	186.675
cytochromeP450[Frankiasp.CcI3]	Francci3_1604	1926552	1925242	41.2413	41.2413	41.2413	1.46439	4.45522e-05	1.52953	3.11053	0.00186755	88.8079	1311	323	323	88.8079	88.8079	130.049	1311	496	496	130.049	130.049
cyclopropane-fatty-acyl-phospholipidsynthase[Frankiasp.CcI3]	Francci3_1605	1927451	1926549	23.4057	23.4057	23.4057	1.18381	2.8527e-05	1.23647	1.76694	0.0772375	127.337	903	319	319	127.337	127.337	150.743	903	396	396	150.743	150.743
phosphopantetheine-binding[Frankiasp.CcI3]	Francci3_1606	1927714	1927457	140.898	140.898	140.898	1.67684	0.000148196	1.75143	6.4848	8.88507e-11	208.17	258	149	149	208.17	208.17	349.068	258	262	262	349.068	349.068
Delta-9acyl-phospholipiddesaturase[Frankiasp.CcI3]	Francci3_1607	1928743	1927727	85.2699	85.2699	85.2699	1.56475	9.07402e-05	1.63435	4.76288	1.90847e-06	150.987	1017	426	426	150.987	150.987	236.257	1017	699	699	236.257	236.257
cytochromeP450[Frankiasp.CcI3]	Francci3_1608	1930244	1928994	69.7219	69.7219	69.7219	1.41648	7.60469e-05	1.47949	3.90543	9.40579e-05	167.406	1251	581	581	167.406	167.406	237.128	1251	863	863	237.128	237.128
chromatetransporter[Frankiasp.CcI3]	Francci3_1609	1931622	1930426	7.53363	7.53363	7.53363	1.05859	1.28737e-05	1.10568	0.817289	0.413763	128.584	1197	427	427	128.584	128.584	136.117	1197	474	474	136.117	136.117
hypotheticalproteinFrancci3_1610[Frankiasp.CcI3]	Francci3_1610	1932477	1931818	91.0734	91.0734	91.0734	1.40279	9.96486e-05	1.4652	4.41609	1.00502e-05	226.104	660	414	414	226.104	226.104	317.177	660	609	609	317.177	317.177
hypotheticalproteinFrancci3_1611[Frankiasp.CcI3]	Francci3_1611	1933069	1932569	18.9338	18.9338	18.9338	1.06596	3.08336e-05	1.11337	1.30784	0.190928	287.069	501	399	399	287.069	287.069	306.003	501	446	446	306.003	306.003
NLP/P60[Frankiasp.CcI3]	Francci3_1612	1933754	1933152	122.886	122.886	122.886	1.36449	0.000135808	1.42519	4.96884	6.7354e-07	337.143	603	564	564	337.143	337.143	460.029	603	807	807	460.029	460.029
diguanylatecyclase[Frankiasp.CcI3]	Francci3_1613	1936054	1934288	80.1481	80.1481	80.1481	1.33524	8.93846e-05	1.39463	3.90757	9.32297e-05	239.08	1767	1172	1172	239.08	239.08	319.228	1767	1641	1641	319.228	319.228
hypotheticalproteinFrancci3_1614[Frankiasp.CcI3]	Francci3_1614	1936953	1937795	9.04276	9.04276	9.04276	1.02459	2.44452e-05	1.07017	0.925474	0.354719	367.725	843	860	860	367.725	367.725	376.767	843	924	924	376.767	376.767
hypotheticalproteinFrancci3_1615[Frankiasp.CcI3]	Francci3_1615	1938537	1937989	858.405	858.405	-858.405	-2.10743	-0.000780575	-2.01767	-16.4362	1.73195e-14	1633.54	549	2488	2488	1633.54	1633.54	775.135	549	1238	1238	775.135	775.135
hypotheticalproteinFrancci3_1616[Frankiasp.CcI3]	Francci3_1616	1939600	1939055	10.1802	10.1802	10.1802	1.09578	1.45529e-05	1.14452	1.00712	0.313878	106.288	546	161	161	106.288	106.288	116.468	546	185	185	116.468	116.468
proteinofunknownfunctionDUF899,thioredoxin-like[Frankiasp.CcI3]	Francci3_1617	1939769	1940551	24.2319	24.2319	24.2319	1.29082	2.74898e-05	1.34824	2.0551	0.0398691	83.3237	783	181	181	83.3237	83.3237	107.556	783	245	245	107.556	107.556
responseregulatorreceiver/ANTARdomain-containingprotein[Frankiasp.CcI3]	Francci3_1618	1941327	1941926	20.1906	20.1906	-20.1906	-1.11188	-1.1523e-05	-1.06453	-0.609676	0.542077	200.654	600	334	334	200.654	200.654	180.463	600	315	315	180.463	180.463
extracellularligand-bindingreceptor[Frankiasp.CcI3]	Francci3_1619	1941985	1943634	38.1477	38.1477	-38.1477	-1.25257	-2.97754e-05	-1.19923	-1.66738	0.0954385	189.185	1650	866	866	189.185	189.185	151.037	1650	725	725	151.037	151.037
extracellularligand-bindingreceptor[Frankiasp.CcI3]	Francci3_1620	1943946	1945151	19.1617	19.1617	19.1617	1.08967	2.79672e-05	1.13814	1.36702	0.171619	213.703	1206	715	715	213.703	213.703	232.865	1206	817	817	232.865	232.865
DNApolymeraseI[Frankiasp.CcI3]	Francci3_1621	1945247	1948084	26.8832	26.8832	26.8832	1.18044	3.28804e-05	1.23296	1.88431	0.0595231	148.983	2838	1173	1173	148.983	148.983	175.866	2838	1452	1452	175.866	175.866
diguanylatecyclase/phosphodiesterase[Frankiasp.CcI3]	Francci3_1622	1948335	1950413	46.711	46.711	46.711	1.31584	5.24546e-05	1.37438	2.92762	0.00341573	147.893	2079	853	853	147.893	147.893	194.604	2079	1177	1177	194.604	194.604
peptidaseM4,thermolysin[Frankiasp.CcI3]	Francci3_1623	1951550	1950423	25.1827	25.1827	25.1827	1.22075	2.97268e-05	1.27505	1.92904	0.0537258	114.08	1128	357	357	114.08	114.08	139.263	1128	457	457	139.263	139.263
hypotheticalproteinFrancci3_1624[Frankiasp.CcI3]	Francci3_1624	1952384	1951713	50.0198	50.0198	50.0198	1.44406	5.42433e-05	1.5083	3.37668	0.000733664	112.642	672	210	210	112.642	112.642	162.662	672	318	318	162.662	162.662
dephospho-CoAkinase[Frankiasp.CcI3]	Francci3_1625	1952516	1953205	35.0658	35.0658	-35.0658	-1.24872	-2.72794e-05	-1.19554	-1.58248	0.11354	176.049	690	337	337	176.049	176.049	140.983	690	283	283	140.983	140.983
excinucleaseABCsubunitB[Frankiasp.CcI3]	Francci3_1626	1955375	1953231	38.3893	38.3893	38.3893	1.23921	4.47506e-05	1.29434	2.43836	0.0147542	160.483	2145	955	955	160.483	160.483	198.872	2145	1241	1241	198.872	198.872
putativetransmembranealanineandleucinerichprotein[Frankiasp.CcI3]	Francci3_1627	1955575	1956897	390.694	390.694	-390.694	-2.14351	-0.000355739	-2.05222	-11.214	3.33067e-15	732.354	1323	2688	2688	732.354	732.354	341.66	1323	1315	1315	341.66	341.66
integralmembraneproteinTerC[Frankiasp.CcI3]	Francci3_1628	1956940	1957944	16.1285	16.1285	16.1285	1.08146	2.43032e-05	1.12957	1.23661	0.216232	197.982	1005	552	552	197.982	197.982	214.11	1005	626	626	214.11	214.11
glycosyltransferasefamilyprotein[Frankiasp.CcI3]	Francci3_1629	1958268	1959296	0.664939	0.664939	-0.664939	-1.00343	7.53532e-06	1.04091	0.395054	0.692803	194.415	1029	555	555	194.415	194.415	193.75	1029	580	580	193.75	193.75
beta-lactamase-like[Frankiasp.CcI3]	Francci3_1630	1960092	1959394	73.5516	73.5516	73.5516	1.37634	8.1018e-05	1.43756	3.88321	0.000103085	195.44	699	379	379	195.44	195.44	268.992	699	547	547	268.992	268.992
excinucleaseABCsubunitA[Frankiasp.CcI3]	Francci3_1631	1960338	1963268	54.849	54.849	54.849	1.33209	6.12353e-05	1.39135	3.22282	0.00126938	165.163	2931	1343	1343	165.163	165.163	220.012	2931	1876	1876	220.012	220.012
hypotheticalproteinFrancci3_1632[Frankiasp.CcI3]	Francci3_1632	1963624	1963211	71.4021	71.4021	-71.4021	-1.79627	-6.38663e-05	-1.71977	-4.16586	3.10178e-05	161.073	414	185	185	161.073	161.073	89.671	414	108	108	89.671	89.671
excinucleaseABCsubunitC[Frankiasp.CcI3]	Francci3_1633	1963875	1965992	38.4909	38.4909	38.4909	1.35673	4.26351e-05	1.41709	2.76155	0.00575272	107.898	2118	634	634	107.898	107.898	146.389	2118	902	902	146.389	146.389
hypotheticalproteinFrancci3_1634[Frankiasp.CcI3]	Francci3_1634	1965989	1966858	26.4095	26.4095	26.4095	1.25497	3.04981e-05	1.31079	2.06117	0.0392871	103.579	870	250	250	103.579	103.579	129.989	870	329	329	129.989	129.989
hypotheticalproteinFrancci3_1635[Frankiasp.CcI3]	Francci3_1635	1966866	1967948	27.3472	27.3472	27.3472	1.31123	3.07639e-05	1.36956	2.22971	0.0257666	87.8673	1083	264	264	87.8673	87.8673	115.214	1083	363	363	115.214	115.214
hypotheticalproteinFrancci3_1636[Frankiasp.CcI3]	Francci3_1636	1967954	1968940	11.9628	11.9628	11.9628	1.14957	1.52082e-05	1.20071	1.19799	0.230922	79.9795	987	219	219	79.9795	79.9795	91.9423	987	264	264	91.9423	91.9423
glyceraldehyde-3-phosphatedehydrogenase[Frankiasp.CcI3]	Francci3_1637	1969408	1970415	156.608	156.608	-156.608	-1.42641	-0.00013289	-1.36566	-4.59869	4.25163e-06	523.876	1008	1465	1465	523.876	523.876	367.269	1008	1077	1077	367.269	367.269
phosphoglyceratekinase[Frankiasp.CcI3]	Francci3_1638	1970581	1971783	30.0958	30.0958	-30.0958	-1.15535	-2.0348e-05	-1.10615	-1.02857	0.303683	223.824	1203	747	747	223.824	223.824	193.728	1203	678	678	193.728	193.728
triosephosphateisomerase[Frankiasp.CcI3]	Francci3_1639	1971853	1972779	11.254	11.254	11.254	1.05281	2.01163e-05	1.09965	0.993491	0.320471	213.085	927	548	548	213.085	213.085	224.339	927	605	605	224.339	224.339
preproteintranslocasesubunitSecG[Frankiasp.CcI3]	Francci3_1640	1973056	1973286	66.9618	66.9618	-66.9618	-1.15	-4.46253e-05	-1.10102	-1.48805	0.136739	513.376	231	329	329	513.376	513.376	446.414	231	300	300	446.414	446.414
extracellularsolute-bindingprotein[Frankiasp.CcI3]	Francci3_1641	1973361	1975127	3.58247	3.58247	-3.58247	-1.01834	4.83706e-06	1.02567	0.251643	0.801317	198.893	1767	975	975	198.893	198.893	195.311	1767	1004	1004	195.311	195.311
hypotheticalproteinFrancci3_1642[Frankiasp.CcI3]	Francci3_1642	1975385	1975720	3.26207	3.26207	3.26207	1.01071	1.60678e-05	1.05567	0.670582	0.502487	304.671	336	284	284	304.671	304.671	307.933	336	301	301	307.933	307.933
serine/threonineproteinkinase[Frankiasp.CcI3]	Francci3_1643	1975832	1977436	19.1515	19.1515	19.1515	1.11994	2.56804e-05	1.16976	1.4417	0.149388	159.678	1605	711	711	159.678	159.678	178.83	1605	835	835	178.83	178.83
putativeintegralmembraneprotein[Frankiasp.CcI3]	Francci3_1644	1977665	1978054	25.3111	25.3111	25.3111	1.11804	3.40826e-05	1.16778	1.65195	0.0985438	214.425	390	232	232	214.425	214.425	239.736	390	272	272	239.736	239.736
6-phosphogluconolactonase[Frankiasp.CcI3]	Francci3_1645	1978921	1978124	40.6674	40.6674	40.6674	1.30011	4.59524e-05	1.35794	2.68846	0.00717817	135.51	798	300	300	135.51	135.51	176.177	798	409	409	176.177	176.177
glucose-6-Pdehydrogenasesubunit-like[Frankiasp.CcI3]	Francci3_1646	1980030	1978918	6.24819	6.24819	6.24819	1.07972	9.48572e-06	1.12775	0.767398	0.442845	78.374	1113	242	242	78.374	78.374	84.6222	1113	274	274	84.6222	84.6222
glucose-6-phosphate1-dehydrogenase[Frankiasp.CcI3]	Francci3_1647	1981583	1980051	13.7002	13.7002	-13.7002	-1.07813	-5.58974e-06	-1.03222	-0.30246	0.762301	189.045	1533	804	804	189.045	189.045	175.345	1533	782	782	175.345	175.345
transaldolase[Frankiasp.CcI3]	Francci3_1648	1982841	1981726	235.106	235.106	-235.106	-2.10946	-0.000213805	-2.01962	-8.60382	7.77156e-16	447.017	1116	1384	1384	447.017	447.017	211.911	1116	688	688	211.911	211.911
protohemeIXfarnesyltransferase[Frankiasp.CcI3]	Francci3_1649	1983653	1984522	48.5145	48.5145	-48.5145	-1.14566	-3.19252e-05	-1.09687	-1.23362	0.217344	381.586	870	921	921	381.586	381.586	333.071	870	843	843	333.071	333.071
hypotheticalproteinFrancci3_1650[Frankiasp.CcI3]	Francci3_1650	1984586	1985095	226.318	226.318	226.318	1.46883	0.000244292	1.53417	7.31072	2.65565e-13	482.728	510	683	683	482.728	482.728	709.046	510	1052	1052	709.046	709.046
putativetransporter[Frankiasp.CcI3]	Francci3_1651	1985492	1985785	32.8722	32.8722	32.8722	1.22158	3.878e-05	1.27592	2.20642	0.0273546	148.351	294	121	121	148.351	148.351	181.223	294	155	155	181.223	181.223
NADPH-dependentFMNreductase[Frankiasp.CcI3]	Francci3_1652	1986375	1985833	60.5042	60.5042	60.5042	1.33024	6.7592e-05	1.38941	3.37895	0.000727634	183.215	543	276	276	183.215	183.215	243.719	543	385	385	243.719	243.719
cytochromeoxidaseassembly[Frankiasp.CcI3]	Francci3_1653	1987884	1986856	9.71176	9.71176	-9.71176	-1.05933	-2.30254e-06	-1.01422	-0.129538	0.896932	173.397	1029	495	495	173.397	173.397	163.685	1029	490	490	163.685	163.685
hypotheticalproteinFrancci3_1654[Frankiasp.CcI3]	Francci3_1654	1988772	1987987	26.0283	26.0283	26.0283	1.29106	2.95245e-05	1.34849	2.13047	0.0331326	89.426	786	195	195	89.426	89.426	115.454	786	264	264	115.454	115.454
ABCtransporterrelated[Frankiasp.CcI3]	Francci3_1655	1989893	1988769	26.3346	26.3346	26.3346	1.28941	2.98937e-05	1.34676	2.13921	0.0324188	90.995	1125	284	284	90.995	90.995	117.33	1125	384	384	117.33	117.33
XREfamilytranscriptionalregulator[Frankiasp.CcI3]	Francci3_1656	1990586	1990029	42.9192	42.9192	42.9192	1.74652	4.48927e-05	1.82422	3.68994	0.000224309	57.492	558	89	89	57.492	57.492	100.411	558	163	163	100.411	100.411
glycerolkinase[Frankiasp.CcI3]	Francci3_1657	1992342	1990810	20.0121	20.0121	20.0121	1.23318	2.34194e-05	1.28804	1.74725	0.0805939	85.8228	1533	365	365	85.8228	85.8228	105.835	1533	472	472	105.835	105.835
hypotheticalproteinFrancci3_1658[Frankiasp.CcI3]	Francci3_1658	1993202	1992498	48.6685	48.6685	48.6685	1.22937	5.71011e-05	1.28406	2.71187	0.00669042	212.183	705	415	415	212.183	212.183	260.852	705	535	535	260.852	260.852
putativetranscriptionalregulator[Frankiasp.CcI3]	Francci3_1659	1993530	1994456	362.332	362.332	-362.332	-2.62857	-0.000333892	-2.51662	-12.1393	0	584.817	927	1504	1504	584.817	584.817	222.485	927	600	600	222.485	222.485
FeSassemblyproteinSufB[Frankiasp.CcI3]	Francci3_1660	1994453	1995865	233.281	233.281	-233.281	-1.83169	-0.000209187	-1.75368	-7.66758	1.90958e-14	513.77	1413	2014	2014	513.77	513.77	280.489	1413	1153	1153	280.489	280.489
FeSassemblyproteinSufD[Frankiasp.CcI3]	Francci3_1661	1995865	1997124	144.384	144.384	-144.384	-2.13087	-0.000131406	-2.04012	-6.78885	1.13027e-11	272.058	1260	951	951	272.058	272.058	127.674	1260	468	468	127.674	127.674
Rieske(2Fe-2S)protein[Frankiasp.CcI3]	Francci3_1662	1997121	1997498	82.608	82.608	-82.608	-1.26956	-6.53467e-05	-1.21549	-2.55955	0.0104807	389.063	378	408	408	389.063	389.063	306.455	378	337	337	306.455	306.455
FeSassemblyATPaseSufC[Frankiasp.CcI3]	Francci3_1663	1997507	1998301	102.603	102.603	-102.603	-1.41852	-8.6873e-05	-1.35811	-3.68529	0.000228441	347.76	795	767	767	347.76	347.76	245.157	795	567	567	245.157	245.157
SufSsubfamilycysteinedesulfurase[Frankiasp.CcI3]	Francci3_1664	1998298	1999626	15.1082	15.1082	-15.1082	-1.12481	-9.21206e-06	-1.07691	-0.593295	0.552984	136.154	1329	502	502	136.154	136.154	121.046	1329	468	468	121.046	121.046
SUFsystemFeSassemblyprotein[Frankiasp.CcI3]	Francci3_1665	1999623	2000141	186.785	186.785	-186.785	-1.65586	-0.000164956	-1.58534	-6.19585	5.79705e-10	471.579	519	679	679	471.579	471.579	284.793	519	430	430	284.793	284.793
hypotheticalproteinFrancci3_1666[Frankiasp.CcI3]	Francci3_1666	2000138	2000587	102.857	102.857	-102.857	-1.54737	-8.9526e-05	-1.48147	-4.22668	2.37162e-05	290.767	450	363	363	290.767	290.767	187.911	450	246	246	187.911	187.911
glucose-1-phosphateadenylyltransferase[Frankiasp.CcI3]	Francci3_1667	2000815	2002053	28.1192	28.1192	-28.1192	-1.15334	-1.89114e-05	-1.10422	-0.982996	0.325609	211.502	1239	727	727	211.502	211.502	183.383	1239	661	661	183.383	183.383
glycogensynthase[Frankiasp.CcI3]	Francci3_1668	2002166	2003401	23.6619	23.6619	23.6619	1.20858	2.81951e-05	1.26234	1.83981	0.0657955	113.444	1236	389	389	113.444	113.444	137.106	1236	493	493	137.106	137.106
dTDP-glucose4,6-dehydratase[Frankiasp.CcI3]	Francci3_1669	2004497	2003424	39.1139	39.1139	39.1139	1.19686	4.70777e-05	1.2501	2.32754	0.0199364	198.687	1074	592	592	198.687	198.687	237.801	1074	743	743	237.801	237.801
ABCtransporterrelated[Frankiasp.CcI3]	Francci3_1670	2004888	2006501	6.2611	6.2611	6.2611	1.05125	1.13439e-05	1.09802	0.74017	0.459197	122.162	1614	547	547	122.162	122.162	128.423	1614	603	603	128.423	128.423
cationdiffusionfacilitatorfamilytransporter[Frankiasp.CcI3]	Francci3_1671	2006540	2007565	13.6029	13.6029	13.6029	1.088	1.9975e-05	1.1364	1.14842	0.250797	154.581	1026	438	440	154.581	154.581	168.184	1026	500	502	168.184	168.184
putativeintegralmembraneprotein[Frankiasp.CcI3]	Francci3_1672	2008813	2007473	40.5369	40.5369	40.5369	1.32087	4.54366e-05	1.37963	2.74077	0.00612951	126.334	1341	463	470	126.334	126.334	166.871	1341	648	651	166.871	166.871
hypotheticalproteinFrancci3_1673[Frankiasp.CcI3]	Francci3_1673	2009483	2009226	225.061	225.061	-225.061	-1.86186	-0.000202214	-1.78256	-7.64111	2.04281e-14	486.196	258	348	348	486.196	486.196	261.135	258	196	196	261.135	261.135
transcriptionalregulator[Frankiasp.CcI3]	Francci3_1674	2009615	2009833	618.396	618.396	-618.396	-2.03138	-0.000560592	-1.94487	-13.5868	0	1217.98	219	740	740	1217.98	1217.98	599.581	219	382	382	599.581	599.581
enoyl-CoAhydratase[Frankiasp.CcI3]	Francci3_1675	2009837	2010658	34.1631	34.1631	-34.1631	-1.23818	-2.63208e-05	-1.18545	-1.51734	0.129181	177.597	822	405	405	177.597	177.597	143.434	822	343	343	143.434	143.434
ABCtransporterrelated[Frankiasp.CcI3]	Francci3_1676	2010762	2012687	34.246	34.246	-34.246	-1.14592	-2.25535e-05	-1.09712	-1.03809	0.29923	268.938	1926	1437	1437	268.938	268.938	234.692	1926	1315	1315	234.692	234.692
hypotheticalproteinFrancci3_1677[Frankiasp.CcI3]	Francci3_1677	2013095	2012811	10.5835	10.5835	-10.5835	-1.04344	2.40849e-07	1.001	0.0111499	0.991104	254.216	285	201	201	254.216	254.216	243.633	285	202	202	243.633	243.633
pyruvatekinase[Frankiasp.CcI3]	Francci3_1678	2013257	2014672	13.0114	13.0114	13.0114	1.08752	1.91403e-05	1.1359	1.12224	0.261759	148.662	1416	584	584	148.662	148.662	161.674	1416	666	666	161.674	161.674
hypotheticalproteinFrancci3_1679[Frankiasp.CcI3]	Francci3_1679	2015011	2017251	21.5996	21.5996	21.5996	1.18049	2.64167e-05	1.23301	1.68911	0.0911974	119.669	2241	744	744	119.669	119.669	141.269	2241	921	921	141.269	141.269
twocomponentLuxRfamilytranscriptionalregulator[Frankiasp.CcI3]	Francci3_1680	2018241	2017552	45.6775	45.6775	45.6775	1.41244	4.98666e-05	1.47527	3.1511	0.00162659	110.749	690	212	212	110.749	110.749	156.426	690	314	314	156.426	156.426
PilTprotein-like[Frankiasp.CcI3]	Francci3_1681	2019051	2018641	99.2484	99.2484	99.2484	1.48569	0.000106821	1.55178	4.89583	9.78925e-07	204.346	411	233	233	204.346	204.346	303.594	411	363	363	303.594	303.594
SpoVT/AbrB-like[Frankiasp.CcI3]	Francci3_1682	2019296	2019048	72.3556	72.3556	72.3556	1.3204	8.11152e-05	1.37914	3.66024	0.000251982	225.828	249	156	156	225.828	225.828	298.183	249	216	216	298.183	298.183
hypotheticalproteinFrancci3_1683[Frankiasp.CcI3]	Francci3_1683	2020528	2019479	4.96039	4.96039	4.96039	1.03937	1.0218e-05	1.08561	0.658419	0.510269	125.988	1050	367	367	125.988	125.988	130.948	1050	400	400	130.948	130.948
resolvase-likeprotein[Frankiasp.CcI3]	Francci3_1684	2022474	2020477	74.3603	74.3603	74.3603	1.20712	8.87118e-05	1.26082	3.2555	0.00113191	359.012	1998	1990	1990	359.012	359.012	433.373	1998	2519	2519	433.373	433.373
hypotheticalproteinFrancci3_1685[Frankiasp.CcI3]	Francci3_1685	2022795	2022523	131.652	131.652	131.652	1.6517	0.000138788	1.72518	6.19407	5.86287e-10	202.014	273	153	153	202.014	202.014	333.666	273	265	265	333.666	333.666
recombinase[Frankiasp.CcI3]	Francci3_1686	2023884	2023189	25.8649	25.8649	25.8649	1.25223	2.99156e-05	1.30794	2.03321	0.042031	102.543	696	198	198	102.543	102.543	128.408	696	260	260	128.408	128.408
hypotheticalproteinFrancci3_1687[Frankiasp.CcI3]	Francci3_1687	2024780	2023965	20.4991	20.4991	20.4991	1.2417	2.38588e-05	1.29693	1.78719	0.0739069	84.8131	816	192	192	84.8131	84.8131	105.312	816	250	250	105.312	105.312
hypotheticalproteinFrancci3_1688[Frankiasp.CcI3]	Francci3_1688	2025484	2024777	17.9417	17.9417	17.9417	1.18947	2.17446e-05	1.24238	1.55977	0.118814	94.696	708	186	186	94.696	94.696	112.638	708	232	232	112.638	112.638
hypotheticalproteinFrancci3_1689[Frankiasp.CcI3]	Francci3_1689	2025974	2026864	41.9527	41.9527	41.9527	1.41151	4.58098e-05	1.4743	3.01769	0.00254712	101.947	891	252	252	101.947	101.947	143.9	891	373	373	143.9	143.9
hypotheticalproteinFrancci3_1690[Frankiasp.CcI3]	Francci3_1690	2026861	2027250	46.1427	46.1427	46.1427	1.66566	4.85809e-05	1.73976	3.6913	0.000223108	69.3184	390	75	75	69.3184	69.3184	115.461	390	131	131	115.461	115.461
hypotheticalproteinFrancci3_1691[Frankiasp.CcI3]	Francci3_1691	2027254	2029413	37.0421	37.0421	37.0421	1.39638	4.05926e-05	1.45849	2.8017	0.00508342	93.4514	2160	560	560	93.4514	93.4514	130.494	2160	820	820	130.494	130.494
hypotheticalproteinFrancci3_1692[Frankiasp.CcI3]	Francci3_1692	2029410	2030720	22.4716	22.4716	22.4716	1.17063	2.77866e-05	1.2227	1.69747	0.0896074	131.7	1311	479	479	131.7	131.7	154.171	1311	588	588	154.171	154.171
TypeIVsecretorypathwayVirB4components-like[Frankiasp.CcI3]	Francci3_1693	2030717	2032606	96.7712	96.7712	96.7712	1.70669	0.000101529	1.78261	5.4472	5.11678e-08	136.935	1890	718	718	136.935	136.935	233.706	1890	1285	1285	233.706	233.706
TypeIVsecretorypathwayVirD4components-like[Frankiasp.CcI3]	Francci3_1694	2032640	2035138	77.4599	77.4599	77.4599	1.49404	8.32565e-05	1.5605	4.34883	1.36868e-05	156.789	2499	1087	1087	156.789	156.789	234.249	2499	1703	1703	234.249	234.249
hypotheticalproteinFrancci3_1695[Frankiasp.CcI3]	Francci3_1695	2035171	2036184	87.9487	87.9487	87.9487	1.48992	9.45933e-05	1.5562	4.62151	3.8095e-06	179.517	1014	505	505	179.517	179.517	267.466	1014	789	789	267.466	267.466
NLP/P60[Frankiasp.CcI3]	Francci3_1696	2036242	2037150	64.526	64.526	64.526	1.32479	7.22229e-05	1.38373	3.47128	0.000517977	198.667	909	501	501	198.667	198.667	263.193	909	696	696	263.193	263.193
XREfamilytranscriptionalregulator[Frankiasp.CcI3]	Francci3_1697	2038381	2037866	62.7974	62.7974	62.7974	1.56538	6.68208e-05	1.63502	4.08872	4.33754e-05	111.071	516	159	159	111.071	111.071	173.868	516	261	261	173.868	173.868
hypotheticalproteinFrancci3_1698[Frankiasp.CcI3]	Francci3_1698	2039674	2038724	50.3262	50.3262	50.3262	1.31095	5.662e-05	1.36927	3.02403	0.00249432	161.845	951	427	427	161.845	161.845	212.171	951	587	587	212.171	212.171
hypotheticalproteinFrancci3_1699[Frankiasp.CcI3]	Francci3_1699	2040555	2040073	121.614	121.614	121.614	1.78346	0.000126883	1.86279	6.30512	2.87964e-10	155.227	483	208	208	155.227	155.227	276.842	483	389	389	276.842	276.842
hypotheticalproteinFrancci3_1700[Frankiasp.CcI3]	Francci3_1700	2040707	2041102	11.5905	11.5905	11.5905	1.16978	1.43461e-05	1.22181	1.21746	0.223428	68.2681	396	75	75	68.2681	68.2681	79.8586	396	92	92	79.8586	79.8586
hypotheticalproteinFrancci3_1701[Frankiasp.CcI3]	Francci3_1701	2041665	2041129	27.7622	27.7622	27.7622	1.20889	3.30726e-05	1.26266	1.99371	0.0461833	132.905	537	198	198	132.905	132.905	160.668	537	251	251	160.668	160.668
hypotheticalproteinFrancci3_1702[Frankiasp.CcI3]	Francci3_1702	2043149	2042418	20.2496	20.2496	20.2496	1.08375	3.0227e-05	1.13196	1.39103	0.164217	241.781	732	491	491	241.781	241.781	262.031	732	558	558	262.031	262.031
hypotheticalproteinFrancci3_1703[Frankiasp.CcI3]	Francci3_1703	2044153	2043545	63.5715	63.5715	63.5715	1.81989	6.61736e-05	1.90085	4.62232	3.79464e-06	77.5364	609	131	131	77.5364	77.5364	141.108	609	250	250	141.108	141.108
hypotheticalproteinFrancci3_1704[Frankiasp.CcI3]	Francci3_1704	2044965	2044336	168.123	168.123	168.123	2.20428	0.000172246	2.30233	8.41208	0	139.605	630	244	244	139.605	139.605	307.728	630	564	564	307.728	307.728
hypotheticalproteinFrancci3_1705[Frankiasp.CcI3]	Francci3_1705	2045543	2044995	95.132	95.132	95.132	1.58425	0.000100998	1.65472	5.08566	3.66355e-07	162.829	549	248	248	162.829	162.829	257.961	549	412	412	257.961	257.961
hypotheticalproteinFrancci3_1706[Frankiasp.CcI3]	Francci3_1706	2046018	2045668	58.1248	58.1248	58.1248	1.75467	6.07621e-05	1.83272	4.30864	1.64264e-05	77.0204	351	75	75	77.0204	77.0204	135.145	351	138	138	135.145	135.145
hypotheticalproteinFrancci3_1707[Frankiasp.CcI3]	Francci3_1707	2046691	2046071	112.113	112.113	112.113	1.89838	0.000116199	1.98282	6.3108	2.77593e-10	124.795	621	215	215	124.795	124.795	236.909	621	428	428	236.909	236.909
hypotheticalproteinFrancci3_1708[Frankiasp.CcI3]	Francci3_1708	2047069	2046839	29.0915	29.0915	-29.0915	-1.34298	-2.39863e-05	-1.28579	-1.75742	0.0788458	113.91	231	73	73	113.91	113.91	84.8187	231	57	57	84.8187	84.8187
hypotheticalproteinFrancci3_1709[Frankiasp.CcI3]	Francci3_1709	2047438	2047130	145.707	145.707	145.707	1.60635	0.000154309	1.6778	6.36917	1.90054e-10	240.304	309	206	206	240.304	240.304	386.011	309	347	347	386.011	386.011
DNApolymeraseIIIbetasubunitfamilyprotein[Frankiasp.CcI3]	Francci3_1710	2048731	2047505	17.9328	17.9328	17.9328	1.14852	2.28334e-05	1.19962	1.46428	0.143116	120.739	1227	411	411	120.739	120.739	138.672	1227	495	495	138.672	138.672
hypotheticalproteinFrancci3_1711[Frankiasp.CcI3]	Francci3_1711	2049258	2048860	37.7124	37.7124	37.7124	1.32613	4.21907e-05	1.38512	2.65709	0.00788192	115.635	399	128	128	115.635	115.635	153.347	399	178	178	153.347	153.347
hypotheticalproteinFrancci3_1712[Frankiasp.CcI3]	Francci3_1712	2049841	2049302	34.0315	34.0315	34.0315	1.32892	3.80355e-05	1.38804	2.53084	0.011379	103.464	540	155	155	103.464	103.464	137.496	540	216	216	137.496	137.496
hypotheticalproteinFrancci3_1713[Frankiasp.CcI3]	Francci3_1713	2050158	2049901	68.2157	68.2157	68.2157	2.31963	6.968e-05	2.42281	5.49398	3.92983e-08	51.6932	258	37	37	51.6932	51.6932	119.909	258	90	90	119.909	119.909
hypotheticalproteinFrancci3_1714[Frankiasp.CcI3]	Francci3_1714	2050690	2050148	34.6574	34.6574	34.6574	1.48341	3.73159e-05	1.5494	2.8885	0.00387088	71.6928	543	108	108	71.6928	71.6928	106.35	543	168	168	106.35	106.35
hypotheticalproteinFrancci3_1715[Frankiasp.CcI3]	Francci3_1715	2051081	2050695	53.6304	53.6304	53.6304	1.6061	5.67979e-05	1.67755	3.86323	0.000111898	88.4839	387	95	95	88.4839	88.4839	142.114	387	160	160	142.114	142.114
hypotheticalproteinFrancci3_1716[Frankiasp.CcI3]	Francci3_1716	2052019	2051195	66.5177	66.5177	66.5177	1.59938	7.04982e-05	1.67053	4.28725	1.80896e-05	110.977	825	254	254	110.977	110.977	177.494	825	426	426	177.494	177.494
hypotheticalproteinFrancci3_1717[Frankiasp.CcI3]	Francci3_1717	2052480	2052196	33.5253	33.5253	33.5253	1.24773	3.88775e-05	1.30324	2.30242	0.0213114	135.329	285	107	107	135.329	135.329	168.854	285	140	140	168.854	168.854
hypotheticalproteinFrancci3_1718[Frankiasp.CcI3]	Francci3_1718	2052907	2052590	58.2493	58.2493	58.2493	1.80294	6.06966e-05	1.88315	4.39641	1.10055e-05	72.5445	318	64	64	72.5445	72.5445	130.794	318	121	121	130.794	130.794
hypotheticalproteinFrancci3_1719[Frankiasp.CcI3]	Francci3_1719	2053375	2053016	39.5545	39.5545	39.5545	1.16599	4.91832e-05	1.21785	2.23616	0.0253416	238.301	360	238	238	238.301	238.301	277.856	360	291	291	277.856	277.856
hypotheticalproteinFrancci3_1720[Frankiasp.CcI3]	Francci3_1720	2054017	2053511	43.5664	43.5664	43.5664	1.23389	5.09603e-05	1.28878	2.58045	0.00986728	186.271	507	262	262	186.271	186.271	229.837	507	339	339	229.837	229.837
hypotheticalproteinFrancci3_1721[Frankiasp.CcI3]	Francci3_1721	2055116	2054109	95.3142	95.3142	95.3142	1.60304	0.000100977	1.67435	5.14212	2.71659e-07	158.057	1008	442	442	158.057	158.057	253.371	1008	743	743	253.371	253.371
hypotheticalproteinFrancci3_1722[Frankiasp.CcI3]	Francci3_1722	2055596	2055213	42.1811	42.1811	42.1811	1.27738	4.81481e-05	1.33421	2.6724	0.00753104	152.067	384	162	162	152.067	152.067	194.248	384	217	217	194.248	194.248
hypotheticalproteinFrancci3_1723[Frankiasp.CcI3]	Francci3_1723	2055976	2055593	45.8814	45.8814	45.8814	1.63478	4.84471e-05	1.70751	3.62603	0.000287808	72.2789	384	77	77	72.2789	72.2789	118.16	384	132	132	118.16	118.16
hypotheticalproteinFrancci3_1724[Frankiasp.CcI3]	Francci3_1724	2056809	2056378	249.451	249.451	249.451	2.16328	0.000255876	2.25951	10.1485	0	214.438	432	257	257	214.438	214.438	463.889	432	583	583	463.889	463.889
hypotheticalproteinFrancci3_1725[Frankiasp.CcI3]	Francci3_1725	2058952	2058149	56.6012	56.6012	56.6012	1.3933	6.20735e-05	1.45528	3.45474	0.000550818	143.913	804	321	321	143.913	143.913	200.514	804	469	469	200.514	200.514
transposaseIS3/IS911[Frankiasp.CcI3]	Francci3_1726	2059527	2059817	76.5253	76.5253	76.5253	3.47119	7.70291e-05	3.6256	6.7613	1.3674e-11	30.967	291	25	25	30.967	30.967	107.492	291	91	91	107.492	107.492
integrase[Frankiasp.CcI3]	Francci3_1727	2059862	2060707	118.945	118.945	118.945	2.10781	0.000122225	2.20157	6.91112	4.81037e-12	107.37	846	252	252	107.37	107.37	226.315	846	557	557	226.315	226.315
putativetransposase[Frankiasp.CcI3]	Francci3_1728	2062385	2061087	172.159	172.159	172.159	1.71149	0.000180554	1.78763	7.28138	3.29514e-13	241.969	1299	50	872	241.969	241.969	414.127	1299	126	1565	414.127	414.127
putativetranscriptionalregulator[Frankiasp.CcI3]	Francci3_1729	2063500	2063949	39.9253	39.9253	39.9253	1.31348	4.48747e-05	1.37191	2.70025	0.00692878	127.361	450	159	159	127.361	127.361	167.286	450	219	219	167.286	167.286
responseregulatorreceiver/SARPdomain-containingprotein[Frankiasp.CcI3]	Francci3_1730	2066907	2063941	39.1306	39.1306	39.1306	1.32469	4.37998e-05	1.38362	2.70283	0.00687524	120.516	2967	992	992	120.516	120.516	159.647	2967	1378	1378	159.647	159.647
hypotheticalproteinFrancci3_1731[Frankiasp.CcI3]	Francci3_1731	2067335	2066904	14.192	14.192	14.192	1.08138	2.13926e-05	1.12949	1.15982	0.246121	174.387	432	209	209	174.387	174.387	188.579	432	237	237	188.579	188.579
TadE-like[Frankiasp.CcI3]	Francci3_1732	2067778	2067332	116.302	116.302	116.302	2.0376	0.000119808	2.12824	6.70657	1.99245e-11	112.088	447	139	139	112.088	112.088	228.39	447	297	297	228.39	228.39
hypotheticalproteinFrancci3_1733[Frankiasp.CcI3]	Francci3_1733	2068119	2067775	5.99024	5.99024	5.99024	1.06992	9.53809e-06	1.11751	0.739779	0.459434	85.6735	345	82	82	85.6735	85.6735	91.6637	345	92	92	91.6637	91.6637
typeIIsecretionsystemprotein[Frankiasp.CcI3]	Francci3_1734	2069842	2068937	52.9112	52.9112	52.9112	1.44479	5.73705e-05	1.50906	3.47475	0.000511333	118.958	906	299	299	118.958	118.958	171.87	906	453	453	171.87	171.87
putativeintegralmembraneprotein[Frankiasp.CcI3]	Francci3_1735	2070747	2069839	1.6723	1.6723	-1.6723	-1.01552	2.9576e-06	1.02852	0.20727	0.835799	109.445	909	276	276	109.445	109.445	107.773	909	285	285	107.773	107.773
typeIIsecretionsystemproteinE[Frankiasp.CcI3]	Francci3_1736	2072189	2070744	9.86481	9.86481	-9.86481	-1.07242	-3.60536e-06	-1.02675	-0.221643	0.824592	146.077	1446	586	586	146.077	146.077	136.212	1446	573	573	136.212	136.212
hypotheticalproteinFrancci3_1737[Frankiasp.CcI3]	Francci3_1737	2073007	2072186	1.18709	1.18709	-1.18709	-1.01036	3.70414e-06	1.03377	0.252083	0.800977	115.767	822	264	264	115.767	115.767	114.58	822	274	274	114.58	114.58
hypotheticalproteinFrancci3_1738[Frankiasp.CcI3]	Francci3_1738	2073704	2073012	6.53874	6.53874	6.53874	1.05173	1.17969e-05	1.09852	0.75665	0.449259	126.394	693	243	243	126.394	126.394	132.932	693	268	268	132.932	132.932
putativeATP/GTP-bindingprotein[Frankiasp.CcI3]	Francci3_1739	2074806	2073781	5.99602	5.99602	5.99602	1.02757	1.50981e-05	1.07328	0.742684	0.457673	217.468	1026	619	619	217.468	217.468	223.464	1026	667	667	223.464	223.464
hypotheticalproteinFrancci3_1740[Frankiasp.CcI3]	Francci3_1740	2075426	2074800	98.3109	98.3109	-98.3109	-1.39586	-8.26722e-05	-1.33641	-3.50093	0.000463634	346.658	627	603	603	346.658	346.658	248.347	627	453	453	248.347	248.347
hypotheticalproteinFrancci3_1741[Frankiasp.CcI3]	Francci3_1741	2075630	2076088	90.1715	90.1715	90.1715	1.99846	9.30333e-05	2.08736	5.83944	5.23765e-09	90.3102	459	115	115	90.3102	90.3102	180.482	459	241	241	180.482	180.482
hypotheticalproteinFrancci3_1742[Frankiasp.CcI3]	Francci3_1742	2076085	2076735	46.8106	46.8106	46.8106	1.28658	5.32042e-05	1.34382	2.84359	0.0044608	163.34	651	295	295	163.34	163.34	210.151	651	398	398	210.151	210.151
hypotheticalproteinFrancci3_1743[Frankiasp.CcI3]	Francci3_1743	2077410	2076808	59.2123	59.2123	59.2123	1.78615	6.17665e-05	1.86561	4.40395	1.06298e-05	75.3191	603	126	126	75.3191	75.3191	134.531	603	236	236	134.531	134.531
hypotheticalproteinFrancci3_1744[Frankiasp.CcI3]	Francci3_1744	2078234	2077503	60.9182	60.9182	60.9182	1.27011	6.9785e-05	1.32661	3.18575	0.0014438	225.531	732	458	458	225.531	225.531	286.449	732	610	610	286.449	286.449
hypotheticalproteinFrancci3_1745[Frankiasp.CcI3]	Francci3_1745	2079004	2078348	77.2103	77.2103	77.2103	1.33507	8.6113e-05	1.39446	3.83468	0.000125729	230.428	657	420	420	230.428	230.428	307.639	657	588	588	307.639	307.639
hypotheticalproteinFrancci3_1746[Frankiasp.CcI3]	Francci3_1746	2079445	2079005	226.452	226.452	226.452	1.65808	0.000238582	1.73184	8.14939	0	344.108	441	421	421	344.108	344.108	570.56	441	732	732	570.56	570.56
HADfamilyhydrolase[Frankiasp.CcI3]	Francci3_1747	2080584	2079853	30.512	30.512	30.512	1.12543	4.04443e-05	1.17549	1.83728	0.0661682	243.258	732	494	494	243.258	243.258	273.77	732	583	583	273.77	273.77
GTPcyclohydrolase[Frankiasp.CcI3]	Francci3_1748	2081159	2080581	15.3925	15.3925	15.3925	1.04995	2.82183e-05	1.09666	1.15973	0.246157	308.161	579	495	495	308.161	308.161	323.554	579	545	545	323.554	323.554
NUDIXhydrolase[Frankiasp.CcI3]	Francci3_1749	2081731	2081150	96.5166	96.5166	96.5166	1.457	0.000104407	1.52182	4.73434	2.19765e-06	211.195	582	341	341	211.195	211.195	307.711	582	521	521	307.711	307.711
3-polyprenyl-4-hydroxybenzoatedecarboxylaseandrelateddecarboxylases-like[Frankiasp.CcI3]	Francci3_1750	2082996	2081734	56.7243	56.7243	-56.7243	-1.27033	-4.48966e-05	-1.21622	-2.12472	0.0336101	266.56	1263	934	934	266.56	266.56	209.836	1263	771	771	209.836	209.836
phosphoribosyltransferase[Frankiasp.CcI3]	Francci3_1751	2083529	2082993	18.8629	18.8629	18.8629	1.14338	2.42099e-05	1.19424	1.48912	0.136457	131.563	537	196	196	131.563	131.563	150.426	537	235	235	150.426	150.426
GMPreductase[Frankiasp.CcI3]	Francci3_1752	2084683	2083526	7.74136	7.74136	7.74136	1.04666	1.46523e-05	1.09322	0.821305	0.411472	165.909	1158	533	533	165.909	165.909	173.651	1158	585	585	173.651	173.651
radicalSAMfamilyprotein[Frankiasp.CcI3]	Francci3_1753	2085475	2084720	4.02149	4.02149	-4.02149	-1.01552	7.11232e-06	1.02852	0.321443	0.747875	263.19	756	552	552	263.19	263.19	259.168	756	570	570	259.168	259.168
PfkB[Frankiasp.CcI3]	Francci3_1754	2086419	2085472	1.92434	1.92434	1.92434	1.01939	6.08647e-06	1.06474	0.444075	0.656988	99.2394	948	261	261	99.2394	99.2394	101.164	948	279	279	101.164	101.164
putative6-pyruvoyltetrahydropterinsynthase[Frankiasp.CcI3]	Francci3_1755	2086855	2086421	27.2679	27.2679	-27.2679	-1.1006	-1.44107e-05	-1.05373	-0.623846	0.532729	298.308	435	360	360	298.308	298.308	271.04	435	343	343	271.04	271.04
sulfatase[Frankiasp.CcI3]	Francci3_1756	2088554	2087130	86.4589	86.4589	86.4589	1.48073	9.31331e-05	1.5466	4.55438	5.25393e-06	179.848	1425	711	711	179.848	179.848	266.307	1425	1104	1104	266.307	266.307
hypotheticalproteinFrancci3_1757[Frankiasp.CcI3]	Francci3_1757	2089329	2088808	48.1449	48.1449	48.1449	1.2631	5.53527e-05	1.31929	2.80956	0.00496091	182.99	522	265	265	182.99	182.99	231.135	522	351	351	231.135	231.135
hypotheticalproteinFrancci3_1758[Frankiasp.CcI3]	Francci3_1758	2089754	2089422	27.7108	27.7108	27.7108	1.24151	3.22562e-05	1.29674	2.07747	0.0377583	114.74	333	106	106	114.74	114.74	142.45	333	138	138	142.45	142.45
amidinotransferase[Frankiasp.CcI3]	Francci3_1759	2090915	2089953	14.7858	14.7858	14.7858	1.05556	2.58466e-05	1.10251	1.14149	0.253668	266.131	963	711	711	266.131	266.131	280.917	963	787	787	280.917	280.917
hypotheticalproteinFrancci3_1760[Frankiasp.CcI3]	Francci3_1760	2092215	2090890	40.767	40.767	40.767	1.19326	4.92301e-05	1.24634	2.36413	0.0180724	210.945	1326	776	776	210.945	210.945	251.712	1326	971	971	251.712	251.712
DNAtopoisomeraseII[Frankiasp.CcI3]	Francci3_1761	2094203	2092227	12.687	12.687	-12.687	-1.04794	-8.67137e-07	-1.00331	-0.038476	0.969308	277.316	1977	1521	1521	277.316	277.316	264.629	1977	1522	1522	264.629	264.629
rubrerythrin[Frankiasp.CcI3]	Francci3_1762	2094717	2094244	43.6104	43.6104	-43.6104	-1.33409	-3.58147e-05	-1.27727	-2.11931	0.034064	174.144	474	229	229	174.144	174.144	130.534	474	180	180	130.534	130.534
putativetransposase[Frankiasp.CcI3]	Francci3_1763	2095985	2097292	52.9263	52.9263	52.9263	1.18829	6.42182e-05	1.24115	2.67467	0.00748029	281.089	1308	59	1020	281.089	281.089	334.015	1308	102	1271	334.015	334.015
transposase,IS4[Frankiasp.CcI3]	Francci3_1764	2099217	2097793	12.49	12.49	12.49	1.07691	1.92031e-05	1.12482	1.08003	0.280131	162.395	1425	0	642	162.395	162.395	174.885	1425	0	725	174.885	174.885
sulfatase[Frankiasp.CcI3]	Francci3_1765	2099588	2100775	387.935	387.935	-387.935	-2.39516	-0.000355806	-2.29315	-11.9629	0	665.993	1188	2195	2195	665.993	665.993	278.058	1188	961	961	278.058	278.058
hypotheticalproteinFrancci3_1766[Frankiasp.CcI3]	Francci3_1766	2100765	2101178	137.971	137.971	-137.971	-2.03213	-0.000125079	-1.94558	-6.41722	1.38789e-10	271.648	414	312	312	271.648	271.648	133.676	414	161	161	133.676	133.676
LacIfamilytranscriptionregulator[Frankiasp.CcI3]	Francci3_1767	2101640	2102752	11.5192	11.5192	11.5192	1.05133	2.0857e-05	1.09809	1.00406	0.315349	224.435	1113	693	693	224.435	224.435	235.954	1113	764	764	235.954	235.954
majorfacilitatortransporter[Frankiasp.CcI3]	Francci3_1768	2102801	2104114	47.4853	47.4853	47.4853	1.16677	5.89881e-05	1.21867	2.45312	0.0141623	284.743	1314	1038	1038	284.743	284.743	332.229	1314	1270	1270	332.229	332.229
cytochromeP450[Frankiasp.CcI3]	Francci3_1769	2104160	2105347	28.8339	28.8339	-28.8339	-1.15919	-1.96835e-05	-1.10982	-1.02808	0.303914	209.962	1188	692	692	209.962	209.962	181.128	1188	626	626	181.128	181.128
adenosinedeaminase[Frankiasp.CcI3]	Francci3_1770	2105701	2106699	62.2708	62.2708	62.2708	1.34936	6.91306e-05	1.40938	3.48943	0.000484046	178.243	999	494	494	178.243	178.243	240.514	999	699	699	240.514	240.514
hypotheticalproteinFrancci3_1771[Frankiasp.CcI3]	Francci3_1771	2107745	2106924	92.6769	92.6769	-92.6769	-1.59257	-8.12097e-05	-1.52475	-4.16574	3.10338e-05	249.074	822	568	568	249.074	249.074	156.397	822	374	374	156.397	156.397
majorfacilitatortransporter[Frankiasp.CcI3]	Francci3_1772	2109397	2107934	53.3377	53.3377	53.3377	1.34169	5.93578e-05	1.40138	3.20681	0.00134216	156.099	1464	634	634	156.099	156.099	209.437	1464	892	892	209.437	209.437
UbiE/COQ5methyltransferase[Frankiasp.CcI3]	Francci3_1773	2110320	2109523	9.04458	9.04458	9.04458	1.04233	1.7954e-05	1.0887	0.887789	0.374654	213.653	798	473	473	213.653	213.653	222.698	798	517	517	222.698	222.698
sulfotransferasedomain-containingprotein[Frankiasp.CcI3]	Francci3_1774	2111411	2110335	39.8749	39.8749	-39.8749	-1.25037	-3.10651e-05	-1.19712	-1.69492	0.0900911	199.137	1077	595	595	199.137	199.137	159.263	1077	499	499	159.263	159.263
radicalSAMfamilyprotein[Frankiasp.CcI3]	Francci3_1775	2112605	2111427	86.5598	86.5598	86.5598	1.65236	9.12454e-05	1.72587	5.02388	5.06368e-07	132.687	1179	434	434	132.687	132.687	219.247	1179	752	752	219.247	219.247
transposase,IS4[Frankiasp.CcI3]	Francci3_1776	2113903	2112602	0	0	0	1	0	1	0	1	0	1302	0	0	0	0	0	1302	0	0	0	0
cobalaminB12-binding[Frankiasp.CcI3]	Francci3_1777	2114760	2114212	91.1827	91.1827	-91.1827	-1.26099	-7.16615e-05	-1.20728	-2.63388	0.00844148	440.557	549	671	671	440.557	440.557	349.374	549	558	558	349.374	349.374
transposase[Frankiasp.CcI3]	Francci3_1778	2115365	2116117	48.5354	48.5354	48.5354	1.5095	5.20418e-05	1.57665	3.47656	0.000507885	95.2598	753	189	199	95.2598	95.2598	143.795	753	288	315	143.795	143.795
putativesignaltransductionhistidinekinase[Frankiasp.CcI3]	Francci3_1779	2116605	2115961	18.6801	18.6801	18.6801	1.18166	2.2818e-05	1.23423	1.57353	0.115596	102.828	645	175	184	102.828	102.828	121.508	645	225	228	121.508	121.508
XREfamilytranscriptionalregulator[Frankiasp.CcI3]	Francci3_1780	2116949	2117827	33.7665	33.7665	33.7665	1.22684	3.96863e-05	1.28141	2.25148	0.0243551	148.857	879	363	363	148.857	148.857	182.624	879	467	467	182.624	182.624
hypotheticalproteinFrancci3_1781[Frankiasp.CcI3]	Francci3_1781	2117811	2118020	5.44296	5.44296	5.44296	1.05766	9.36452e-06	1.1047	0.693975	0.487698	94.405	210	55	55	94.405	94.405	99.848	210	61	61	99.848	99.848
hypotheticalproteinFrancci3_1782[Frankiasp.CcI3]	Francci3_1782	2119088	2118294	78.8188	78.8188	78.8188	1.26662	9.04519e-05	1.32297	3.60956	0.000306715	295.619	795	652	652	295.619	295.619	374.438	795	866	866	374.438	374.438
responseregulatorreceiverprotein[Frankiasp.CcI3]	Francci3_1783	2119948	2119175	61.3272	61.3272	-61.3272	-1.54798	-5.33841e-05	-1.48205	-3.26529	0.00109353	173.242	774	0	372	173.242	173.242	111.915	774	0	252	111.915	111.915
hypotheticalproteinFrancci3_1784[Frankiasp.CcI3]	Francci3_1784	2122412	2121348	13.5423	13.5423	13.5423	1.05716	2.33851e-05	1.10419	1.09415	0.273888	236.919	1065	700	700	236.919	236.919	250.461	1065	776	776	250.461	250.461
hypotheticalproteinFrancci3_1785[Frankiasp.CcI3]	Francci3_1785	2122972	2122367	4.27414	4.27414	4.27414	1.0226	1.22008e-05	1.06809	0.644307	0.519376	189.15	606	318	318	189.15	189.15	193.424	606	341	341	193.424	193.424
hypotheticalproteinFrancci3_1786[Frankiasp.CcI3]	Francci3_1786	2124292	2123375	73.0439	73.0439	73.0439	1.3781	8.04206e-05	1.43941	3.87557	0.000106377	193.185	918	492	492	193.185	193.185	266.229	918	711	711	266.229	266.229
hypotheticalproteinFrancci3_1787[Frankiasp.CcI3]	Francci3_1787	2125189	2124680	77.7599	77.7599	77.7599	1.20877	9.26429e-05	1.26254	3.33657	0.000848204	372.471	510	527	527	372.471	372.471	450.231	510	668	668	450.231	450.231
hypotheticalproteinFrancci3_1788[Frankiasp.CcI3]	Francci3_1788	2126518	2125487	60.9893	60.9893	60.9893	1.31576	6.84907e-05	1.37429	3.34507	0.000822611	193.151	1032	553	553	193.151	193.151	254.14	1032	763	763	254.14	254.14
hypotheticalproteinFrancci3_1789[Frankiasp.CcI3]	Francci3_1789	2127504	2127217	56.1109	56.1109	56.1109	1.54673	5.98485e-05	1.61554	3.82362	0.000131506	102.63	288	82	82	102.63	102.63	158.741	288	133	133	158.741	158.741
hypotheticalproteinFrancci3_1790[Frankiasp.CcI3]	Francci3_1790	2127775	2127497	17.8926	17.8926	-17.8926	-1.17497	-1.26416e-05	-1.12493	-0.875529	0.381286	120.152	279	93	93	120.152	120.152	102.259	279	83	83	102.259	102.259
ROK[Frankiasp.CcI3]	Francci3_1791	2128731	2127772	42.9674	42.9674	42.9674	1.34783	4.77236e-05	1.40778	2.89444	0.00379837	123.531	960	329	329	123.531	123.531	166.499	960	465	465	166.499	166.499
hypotheticalproteinFrancci3_1792[Frankiasp.CcI3]	Francci3_1792	2129150	2128728	112.957	112.957	112.957	1.71652	0.000118418	1.79288	5.91067	3.40721e-09	157.646	423	185	185	157.646	157.646	270.603	423	333	333	270.603	270.603
phosphoesterasePHP-like[Frankiasp.CcI3]	Francci3_1793	2130220	2129387	49.142	49.142	49.142	1.46984	5.30353e-05	1.53523	3.40823	0.00065385	104.593	834	242	242	104.593	104.593	153.735	834	373	373	153.735	153.735
hypotheticalproteinFrancci3_1794[Frankiasp.CcI3]	Francci3_1794	2131186	2130494	18.4806	18.4806	-18.4806	-1.09857	-9.60665e-06	-1.05178	-0.500242	0.616904	205.975	693	396	396	205.975	205.975	187.494	693	378	378	187.494	187.494
hypotheticalproteinFrancci3_1795[Frankiasp.CcI3]	Francci3_1795	2131830	2131183	13.6647	13.6647	13.6647	1.12929	1.79757e-05	1.17953	1.23765	0.215845	105.689	648	190	190	105.689	105.689	119.354	648	225	225	119.354	119.354
hypotheticalproteinFrancci3_1796[Frankiasp.CcI3]	Francci3_1796	2132035	2131841	29.1687	29.1687	29.1687	1.22225	3.43943e-05	1.27662	2.0802	0.037507	131.243	195	71	71	131.243	131.243	160.412	195	91	91	160.412	160.412
ribulose-5-phosphate3-epimerase[Frankiasp.CcI3]	Francci3_1797	2132878	2132099	6.00768	6.00768	6.00768	1.04114	1.2099e-05	1.08745	0.723843	0.469162	146.031	780	316	316	146.031	146.031	152.038	780	345	345	152.038	152.038
hypotheticalproteinFrancci3_1798[Frankiasp.CcI3]	Francci3_1798	2133518	2133096	39.3023	39.3023	39.3023	1.29377	4.4529e-05	1.35132	2.62553	0.00865143	133.786	423	157	157	133.786	133.786	173.088	423	213	213	173.088	173.088
hypotheticalproteinFrancci3_1799[Frankiasp.CcI3]	Francci3_1799	2133524	2133772	7.35141	7.35141	7.35141	1.09233	1.06298e-05	1.14092	0.850635	0.394972	79.6187	249	55	55	79.6187	79.6187	86.9701	249	63	63	86.9701	86.9701
endonuclease/exonuclease/phosphatase[Frankiasp.CcI3]	Francci3_1800	2134613	2133783	92.2707	92.2707	92.2707	1.27272	0.000105563	1.32934	3.93251	8.4065e-05	338.334	831	780	780	338.334	338.334	430.604	831	1041	1041	430.604	430.604
aldo/ketoreductase[Frankiasp.CcI3]	Francci3_1801	2135794	2134610	72.1274	72.1274	72.1274	1.30875	8.12174e-05	1.36697	3.61237	0.000303411	233.612	1185	768	768	233.612	233.612	305.739	1185	1054	1054	305.739	305.739
hypotheticalproteinFrancci3_1802[Frankiasp.CcI3]	Francci3_1802	2135913	2136413	25.4986	25.4986	25.4986	1.29534	2.88701e-05	1.35296	2.11822	0.0341567	86.3367	501	120	120	86.3367	86.3367	111.835	501	163	163	111.835	111.835
radicalSAMfamilyprotein[Frankiasp.CcI3]	Francci3_1803	2138580	2136436	53.2824	53.2824	53.2824	1.46019	5.7604e-05	1.52515	3.52532	0.000422977	115.783	2145	689	689	115.783	115.783	169.065	2145	1055	1055	169.065	169.065
ribonucleotidereductaselargesubunit[Frankiasp.CcI3]	Francci3_1804	2139335	2139904	121.068	121.068	-121.068	-1.69227	-0.000107328	-1.6202	-5.10916	3.23592e-07	295.953	570	468	468	295.953	295.953	174.885	570	290	290	174.885	174.885
hypotheticalproteinFrancci3_1805[Frankiasp.CcI3]	Francci3_1805	2141068	2139929	16.9466	16.9466	-16.9466	-1.03914	2.19274e-06	1.00514	0.0762323	0.939234	449.937	1140	1423	1423	449.937	449.937	432.991	1140	1436	1436	432.991	432.991
AMP-dependentsynthetaseandligase[Frankiasp.CcI3]	Francci3_1806	2142645	2141065	82.727	82.727	82.727	1.30162	9.34197e-05	1.35952	3.84076	0.000122655	274.275	1581	1203	1203	274.275	274.275	357.002	1581	1642	1642	357.002	357.002
hypotheticalproteinFrancci3_1807[Frankiasp.CcI3]	Francci3_1807	2143295	2142642	87.7426	87.7426	87.7426	1.27591	0.000100226	1.33266	3.84837	0.000118905	318.017	654	577	577	318.017	318.017	405.759	654	772	772	405.759	405.759
Acyl-CoAsynthetases(AMP-forming)/AMP-acidligasesII-like[Frankiasp.CcI3]	Francci3_1808	2144505	2143279	34.1719	34.1719	34.1719	1.33235	3.81473e-05	1.39162	2.54435	0.0109482	102.819	1227	350	350	102.819	102.819	136.991	1227	489	489	136.991	136.991
hypotheticalproteinFrancci3_1809[Frankiasp.CcI3]	Francci3_1809	2145674	2144583	70.9623	70.9623	70.9623	1.46332	7.6674e-05	1.52841	4.07733	4.55561e-05	153.161	1092	464	464	153.161	153.161	224.123	1092	712	712	224.123	224.123
uncharacterizedFAD-dependentdehydrogenase[Frankiasp.CcI3]	Francci3_1810	2147090	2145723	79.055	79.055	79.055	1.53291	8.44791e-05	1.6011	4.50157	6.74544e-06	148.345	1368	563	563	148.345	148.345	227.4	1368	905	905	227.4	227.4
NUDIXhydrolase[Frankiasp.CcI3]	Francci3_1811	2148343	2147906	148.927	148.927	148.927	1.7834	0.000155379	1.86273	6.97731	3.00893e-12	190.103	438	231	231	190.103	190.103	339.03	438	432	432	339.03	339.03
thymidylatekinase-like[Frankiasp.CcI3]	Francci3_1813	2148993	2148379	58.3933	58.3933	58.3933	1.42038	6.3636e-05	1.48356	3.58473	0.000337432	138.907	615	237	237	138.907	138.907	197.301	615	353	353	197.301	197.301
hypotheticalproteinFrancci3_1813[Frankiasp.CcI3]	Francci3_1813	2149808	2148993	10.4993	10.4993	10.4993	1.07667	1.61604e-05	1.12457	0.989824	0.32226	136.938	816	310	310	136.938	136.938	147.437	816	350	350	147.437	147.437
radicalSAMfamilyprotein[Frankiasp.CcI3]	Francci3_1814	2150841	2149801	30.7858	30.7858	-30.7858	-1.18873	-2.22917e-05	-1.1381	-1.21858	0.223004	193.905	1041	560	560	193.905	193.905	163.119	1041	494	494	163.119	163.119
pterin-4-alpha-carbinolaminedehydratase[Frankiasp.CcI3]	Francci3_1816	2151472	2151158	75.1029	75.1029	75.1029	1.51679	8.04411e-05	1.58426	4.34453	1.39574e-05	145.327	315	127	127	145.327	145.327	220.429	315	202	202	220.429	220.429
flavoprotein[Frankiasp.CcI3]	Francci3_1816	2152023	2151472	58.7039	58.7039	58.7039	1.26133	6.7556e-05	1.31744	3.09614	0.00196055	224.632	552	344	344	224.632	224.632	283.336	552	455	455	283.336	283.336
hypotheticalproteinFrancci3_1817[Frankiasp.CcI3]	Francci3_1817	2153603	2152020	11.7462	11.7462	11.7462	1.09703	1.67251e-05	1.14583	1.08421	0.278273	121.062	1584	532	532	121.062	121.062	132.808	1584	612	612	132.808	132.808
hypotheticalproteinFrancci3_1818[Frankiasp.CcI3]	Francci3_1818	2154000	2154803	66.1343	66.1343	66.1343	1.41436	7.21682e-05	1.47728	3.79738	0.000146234	159.605	804	356	356	159.605	159.605	225.739	804	528	528	225.739	225.739
protein-L-isoaspartate(D-aspartate)O-methyltransferase[Frankiasp.CcI3]	Francci3_1819	2154800	2156032	3.51665	3.51665	3.51665	1.02304	9.91098e-06	1.06855	0.582624	0.560146	152.602	1233	522	522	152.602	152.602	156.118	1233	560	560	156.118	156.118
hypotheticalproteinFrancci3_1820[Frankiasp.CcI3]	Francci3_1820	2156124	2156345	56.5417	56.5417	56.5417	1.17858	6.9293e-05	1.23101	2.7254	0.00642236	316.616	222	195	195	316.616	316.616	373.158	222	241	241	373.158	373.158
lantibioticdehydratase-like[Frankiasp.CcI3]	Francci3_1821	2156428	2159652	67.0807	67.0807	67.0807	1.54413	7.15739e-05	1.61282	4.17437	2.98807e-05	123.281	3225	1103	1103	123.281	123.281	190.362	3225	1786	1786	190.362	190.362
hypotheticalproteinFrancci3_1822[Frankiasp.CcI3]	Francci3_1822	2159649	2160875	45.738	45.738	45.738	1.16201	5.71568e-05	1.2137	2.38979	0.0168581	282.313	1227	961	961	282.313	282.313	328.051	1227	1171	1171	328.051	328.051
putativeO-methyltransferase[Frankiasp.CcI3]	Francci3_1823	2160884	2161735	62.1031	62.1031	62.1031	1.41821	6.77111e-05	1.4813	3.69073	0.000223608	148.498	852	351	351	148.498	148.498	210.601	852	522	522	210.601	210.601
hypotheticalproteinFrancci3_1824[Frankiasp.CcI3]	Francci3_1824	2161774	2162907	149.695	149.695	149.695	1.61642	0.000158362	1.68832	6.48963	8.60494e-11	242.847	1134	764	764	242.847	242.847	392.541	1134	1295	1295	392.541	392.541
hypotheticalproteinFrancci3_1825[Frankiasp.CcI3]	Francci3_1825	2163715	2162861	28.8573	28.8573	28.8573	1.21869	3.41163e-05	1.2729	2.05945	0.0394513	131.956	855	313	313	131.956	131.956	160.814	855	400	400	160.814	160.814
pterin-4-alpha-carbinolaminedehydratase[Frankiasp.CcI3]	Francci3_1826	2164266	2163952	96.2809	96.2809	96.2809	1.34768	0.000106943	1.40763	4.33257	1.47379e-05	276.921	315	242	242	276.921	276.921	373.202	315	342	342	373.202	373.202
hypotheticalproteinFrancci3_1827[Frankiasp.CcI3]	Francci3_1827	2165722	2164268	45.6948	45.6948	45.6948	1.35066	5.0708e-05	1.41075	2.9926	0.00276615	130.309	1455	369	526	130.309	130.309	176.004	1455	517	745	176.004	176.004
[truncated: 2,691 more rows]
