# Supplementary material for: Transcriptomes of Frankia sp. strain CcI3 in growth transitions
Source: BMC Microbiol. 2011 Aug 25;11:192. doi: 10.1186/1471-2180-11-192 (PMC3188489; doi:10.1186/1471-2180-11-192)
Supplement: Additional file 6 — Pairwise comparison of 3dN2 with 5dNH4. Comparison of RPKM values from the 5dNH4 and 3dN2 samples for annotated Frankia sp. strain CcI3 ORFs. [file 1471-2180-11-192-S6.XLS]

## Sheet: 5dNH4 vs. 3dN2
								Kal's ztest				5dNH4						3dN2
Feature ID	locus tag	Nuc Start	Nuc End	Range (original values)	IQR (original values)	Difference (original values)	Fold Change (original values)	Proportions difference	Proportions fold change	Test statistic	P-value	Expression values	Gene length	Unique gene reads	Total gene reads	RPKM	Means	Expression values	Gene length	Unique gene reads	Total gene reads	RPKM	Means
chromosomal replication initiator protein DnaA [Frankia sp. CcI3]	Francci3_0001	35	1723	5.10512	5.10512	5.10512	1.02199	2.06156e-06	1.00886	0.0955421	0.923884	232.195	1689	516	516	232.195	232.195	237.3	1689	1166	1166	237.3	237.3
DNApolymeraseIII,betasubunit[Frankiasp.CcI3]	Francci3_0003	2488	3696	61.2095	61.2095	61.2095	1.39742	5.85852e-05	1.37946	3.0615	0.00220234	154.018	1209	245	245	154.018	154.018	215.228	1209	757	757	215.228	215.228
recombinationproteinF[Frankiasp.CcI3]	Francci3_0004	3698	4897	21.4939	21.4939	-21.4939	-1.15282	-2.33568e-05	-1.16782	-1.34785	0.177707	162.14	1200	256	256	162.14	162.14	140.647	1200	491	491	140.647	140.647
hypotheticalproteinFrancci3_0005[Frankiasp.CcI3]	Francci3_0005	4887	5708	1.88811	1.88811	1.88811	1.0176	4.87155e-07	1.00453	0.0332527	0.973473	107.255	822	116	116	107.255	107.255	109.143	822	261	261	109.143	109.143
DNAgyrasesubunitB[Frankiasp.CcI3]	Francci3_0006	5916	7955	91.7998	91.7998	91.7998	1.45545	8.82431e-05	1.43675	3.9832	6.79935e-05	201.558	2040	541	541	201.558	201.558	293.358	2040	1741	1741	293.358	293.358
DNAgyrasesubunitA[Frankiasp.CcI3]	Francci3_0007	8155	10659	67.5226	67.5226	67.5226	1.50011	6.50769e-05	1.48084	3.55676	0.000375452	135.016	2505	445	445	135.016	135.016	202.538	2505	1476	1476	202.538	202.538
hypotheticalproteinFrancci3_0008[Frankiasp.CcI3]	Francci3_0008	11724	10825	4.59397	4.59397	-4.59397	-1.03843	-6.14448e-06	-1.05194	-0.395241	0.692665	124.139	900	147	147	124.139	124.139	119.545	900	313	313	119.545	119.545
hypotheticalproteinFrancci3_0009[Frankiasp.CcI3]	Francci3_0009	11810	12496	255.393	255.393	-255.393	-2.36479	-0.000258417	-2.39556	-10.342	0	442.523	687	400	400	442.523	442.523	187.13	687	374	374	187.13	187.13
glycosyltransferase,group1[Frankiasp.CcI3]	Francci3_0010	13122	14525	17.6131	17.6131	17.6131	1.15949	1.60065e-05	1.1446	1.04079	0.297973	110.432	1404	204	204	110.432	110.432	128.045	1404	523	523	128.045	128.045
methyltransferasetype11[Frankiasp.CcI3]	Francci3_0011	14536	15267	89.9397	89.9397	89.9397	1.46322	8.64977e-05	1.44442	3.97179	7.13338e-05	194.161	732	187	187	194.161	194.161	284.101	732	605	605	284.101	284.101
hypotheticalproteinFrancci3_0012[Frankiasp.CcI3]	Francci3_0012	15254	16435	27.2047	27.2047	-27.2047	-1.22542	-2.88243e-05	-1.24136	-1.76611	0.0773782	147.891	1182	230	230	147.891	147.891	120.687	1182	415	415	120.687	120.687
hypotheticalproteinFrancci3_0013[Frankiasp.CcI3]	Francci3_0013	16990	16418	15.2669	15.2669	15.2669	1.08221	1.27157e-05	1.06831	0.649351	0.516111	185.697	573	140	140	185.697	185.697	200.964	573	335	335	200.964	200.964
peptidedeformylase[Frankiasp.CcI3]	Francci3_0014	17819	17127	64.1213	64.1213	64.1213	1.33601	6.09925e-05	1.31885	2.90086	0.00372143	190.831	693	174	174	190.831	190.831	254.952	693	514	514	254.952	254.952
glycosyltransferasefamilyprotein[Frankiasp.CcI3]	Francci3_0015	18601	20655	2.64784	2.64784	-2.64784	-1.00973	-6.15882e-06	-1.02287	-0.264453	0.791431	274.795	2055	743	743	274.795	274.795	272.148	2055	1627	1627	272.148	272.148
acyltransferase3[Frankiasp.CcI3]	Francci3_0016	20624	22171	0.566633	0.566633	-0.566633	-1.0027	-3.2731e-06	-1.01575	-0.160245	0.872688	210.629	1548	429	429	210.629	210.629	210.063	1548	946	946	210.063	210.063
CRISPR-associatedhelicaseCas3familyproteinprotein[Frankiasp.CcI3]	Francci3_0017	22428	25316	18.401	18.401	18.401	1.07636	1.51051e-05	1.06253	0.678111	0.497701	240.98	2889	916	916	240.98	240.98	259.381	2889	2180	2180	259.381	259.381
hypotheticalproteinFrancci3_0018[Frankiasp.CcI3]	Francci3_0018	25679	27331	348.004	348.004	-348.004	-2.36836	-0.000352117	-2.39919	-12.0821	0	602.325	1653	1310	1310	602.325	602.325	254.321	1653	1223	1223	254.321	254.321
hypotheticalproteinFrancci3_0019[Frankiasp.CcI3]	Francci3_0019	27358	27978	296.459	296.459	-296.459	-1.99366	-0.000301014	-2.01961	-10.1154	3.33067e-15	594.809	621	486	486	594.809	594.809	298.35	621	539	539	298.35	298.35
CRISPR-associatedCse4familyprotein[Frankiasp.CcI3]	Francci3_0020	28057	29211	390.053	390.053	-390.053	-1.81506	-0.000397155	-1.83868	-10.8682	2.9976e-15	868.609	1155	1320	1320	868.609	868.609	478.556	1155	1608	1608	478.556	478.556
CRISPR-associatedCas5efamilyprotein[Frankiasp.CcI3]	Francci3_0021	29208	30038	434.116	434.116	-434.116	-1.93371	-0.000441148	-1.95887	-11.9975	0	899.053	831	983	983	899.053	899.053	464.937	831	1124	1124	464.937	464.937
hypotheticalproteinFrancci3_0022[Frankiasp.CcI3]	Francci3_0022	30046	30873	146.183	146.183	-146.183	-1.44517	-0.000150764	-1.46397	-5.34325	9.12945e-08	474.562	828	517	517	474.562	474.562	328.379	828	791	791	328.379	328.379
CRISPR-associatedCas1familyprotein[Frankiasp.CcI3]	Francci3_0023	30875	31867	108.06	108.06	108.06	1.21621	0.000100493	1.20058	3.0326	0.00242459	499.8	993	653	653	499.8	499.8	607.861	993	1756	1756	607.861	607.861
CRISPR-associatedCas2familyprotein[Frankiasp.CcI3]	Francci3_0024	31864	32142	26.6697	26.6697	26.6697	1.14397	2.4005e-05	1.12928	1.20957	0.226445	185.241	279	68	68	185.241	185.241	211.911	279	172	172	211.911	211.911
hypotheticalproteinFrancci3_0025[Frankiasp.CcI3]	Francci3_0025	32272	32565	257.107	257.107	-257.107	-1.91627	-0.00026134	-1.9412	-9.17482	1.33227e-15	537.711	294	206	208	537.711	537.711	280.603	294	240	240	280.603	280.603
hypotheticalproteinFrancci3_0026[Frankiasp.CcI3]	Francci3_0026	32562	32816	412.688	412.688	-412.688	-4.68855	-0.000415123	-4.74956	-16.5244	4.21885e-15	524.572	255	174	176	524.572	524.572	111.884	255	81	83	111.884	111.884
hypotheticalproteinFrancci3_0027[Frankiasp.CcI3]	Francci3_0027	32939	34468	70.0045	70.0045	-70.0045	-1.38707	-7.2502e-05	-1.40512	-3.50397	0.000458373	250.861	1530	504	505	250.861	250.861	180.856	1530	803	805	180.856	180.856
OsmC-likeprotein[Frankiasp.CcI3]	Francci3_0028	34953	34525	217.997	217.997	217.997	2.86437	0.000214209	2.82757	10.1193	3.10862e-15	116.928	429	66	66	116.928	116.928	334.925	429	418	418	334.925	334.925
hypotheticalproteinFrancci3_0029[Frankiasp.CcI3]	Francci3_0029	35586	35311	47.3095	47.3095	-47.3095	-1.31921	-4.93319e-05	-1.33638	-2.67193	0.00754168	195.516	276	71	71	195.516	195.516	148.206	276	119	119	148.206	148.206
secretorylipase[Frankiasp.CcI3]	Francci3_0030	37199	35871	83.5258	83.5258	-83.5258	-1.35802	-8.67312e-05	-1.3757	-3.71338	0.000204511	316.823	1329	554	554	316.823	316.823	233.298	1329	902	902	233.298	233.298
hypotheticalproteinFrancci3_0031[Frankiasp.CcI3]	Francci3_0031	37685	38491	33.3605	33.3605	33.3605	1.12742	2.96396e-05	1.11293	1.26115	0.207254	261.821	807	278	278	261.821	261.821	295.181	807	693	693	295.181	295.181
nitrogenregulatoryproteinP-II[Frankiasp.CcI3]	Francci3_0032	39249	38911	4.12584	4.12584	4.12584	1.02788	2.17713e-06	1.01468	0.126203	0.899571	147.971	339	66	66	147.971	147.971	152.097	339	150	150	152.097	152.097
PBPfamilyphospholipid-bindingprotein[Frankiasp.CcI3]	Francci3_0033	39396	39938	70.1361	70.1361	-70.1361	-1.33882	-7.29707e-05	-1.35624	-3.33026	0.00086766	277.139	543	198	198	277.139	277.139	207.003	543	327	327	207.003	207.003
TypeIVsecretorypathwayVirB4components-like[Frankiasp.CcI3]	Francci3_0034	42114	39979	28.5272	28.5272	-28.5272	-1.15913	-3.09045e-05	-1.17421	-1.57736	0.114712	207.799	2136	584	584	207.799	207.799	179.272	2136	1114	1114	179.272	179.272
putativeintegralmembraneprotein[Frankiasp.CcI3]	Francci3_0035	43613	42111	52.7016	52.7016	52.7016	1.23263	4.92324e-05	1.2168	2.19829	0.0279285	226.543	1503	448	448	226.543	226.543	279.245	1503	1221	1221	279.245	279.245
hypotheticalproteinFrancci3_0036[Frankiasp.CcI3]	Francci3_0036	45035	43653	48.0491	48.0491	48.0491	1.31451	4.55786e-05	1.29762	2.43392	0.0149364	152.776	1383	278	278	152.776	152.776	200.825	1383	808	808	200.825	200.825
hypotheticalproteinFrancci3_0037[Frankiasp.CcI3]	Francci3_0037	45817	45032	86.0039	86.0039	86.0039	1.12405	7.61753e-05	1.10961	1.99384	0.0461697	693.313	786	717	717	693.313	693.313	779.317	786	1782	1782	779.317	779.317
hypotheticalproteinFrancci3_0038[Frankiasp.CcI3]	Francci3_0038	46303	45887	541.624	541.624	-541.624	-2.51746	-0.000547525	-2.55022	-15.5202	0	898.552	417	493	493	898.552	898.552	356.928	417	433	433	356.928	356.928
hypotheticalproteinFrancci3_0039[Frankiasp.CcI3]	Francci3_0039	48741	46300	15.5308	15.5308	-15.5308	-1.08941	-1.7805e-05	-1.10359	-0.9385	0.347988	189.23	2442	608	608	189.23	189.23	173.699	2442	1234	1234	173.699	173.699
hypotheticalproteinFrancci3_0040[Frankiasp.CcI3]	Francci3_0040	49299	50174	23.5762	23.5762	23.5762	1.19835	2.17986e-05	1.18295	1.35409	0.175707	118.864	876	137	137	118.864	118.864	142.44	876	363	363	142.44	142.44
NLP/P60[Frankiasp.CcI3]	Francci3_0041	50181	51176	10.0171	10.0171	-10.0171	-1.05864	-1.22412e-05	-1.07241	-0.655462	0.51217	180.851	996	237	237	180.851	180.851	170.834	996	495	495	170.834	170.834
hypotheticalproteinFrancci3_0042[Frankiasp.CcI3]	Francci3_0042	51205	51471	1.1179	1.1179	1.1179	1.00818	-6.53334e-07	-1.00479	-0.0396046	0.968408	136.635	267	48	48	136.635	136.635	137.753	267	107	107	137.753	137.753
twin-argininetranslocationpathwaysignal[Frankiasp.CcI3]	Francci3_0043	53304	51706	63.7458	63.7458	63.7458	1.48416	6.13829e-05	1.46509	3.4082	0.000653941	131.663	1599	277	277	131.663	131.663	195.409	1599	909	909	195.409	195.409
serine/threonineproteinkinase[Frankiasp.CcI3]	Francci3_0044	56019	53428	123.782	123.782	123.782	1.97268	0.000120847	1.94734	6.23913	4.40021e-10	127.259	2592	434	434	127.259	127.259	251.041	2592	1893	1893	251.041	251.041
glucose-6-phosphateisomerase[Frankiasp.CcI3]	Francci3_0045	56163	57833	61.7536	61.7536	-61.7536	-1.26403	-6.49143e-05	-1.28048	-2.83278	0.00461446	295.644	1671	650	650	295.644	295.644	233.891	1671	1137	1137	233.891	233.891
anti-sigma-factorantagonistdomain-containingprotein[Frankiasp.CcI3]	Francci3_0046	57927	58268	78.926	78.926	-78.926	-1.22696	-8.35943e-05	-1.24292	-3.01667	0.00255564	426.685	342	192	192	426.685	426.685	347.759	342	346	346	347.759	347.759
hypotheticalproteinFrancci3_0047[Frankiasp.CcI3]	Francci3_0047	58859	59182	143.163	143.163	-143.163	-3.54607	-0.000144231	-3.59221	-9.05843	2.88658e-15	199.391	324	85	85	199.391	199.391	56.2289	324	53	53	56.2289	56.2289
adenylate/guanylatecyclase[Frankiasp.CcI3]	Francci3_0048	62632	59204	10.4295	10.4295	-10.4295	-1.06752	-1.24439e-05	-1.08141	-0.699197	0.484429	164.907	3429	744	744	164.907	164.907	154.477	3429	1541	1541	154.477	154.477
ABC-typemultidrugtransportsystemATPasecomponent-like[Frankiasp.CcI3]	Francci3_0049	62964	62629	38.9137	38.9137	38.9137	1.13986	3.49234e-05	1.12522	1.43732	0.150628	278.226	336	123	123	278.226	278.226	317.14	336	310	310	317.14	317.14
nitroreductase[Frankiasp.CcI3]	Francci3_0050	63095	63721	131.905	131.905	-131.905	-1.86238	-0.000134193	-1.88661	-6.44011	1.1939e-10	284.861	627	235	235	284.861	284.861	152.956	627	279	279	152.956	152.956
hypotheticalproteinFrancci3_0051[Frankiasp.CcI3]	Francci3_0051	63817	64413	17.3269	17.3269	17.3269	1.11534	1.52109e-05	1.10101	0.856826	0.391541	150.224	597	118	118	150.224	150.224	167.551	597	291	291	167.551	167.551
hypotheticalproteinFrancci3_0052[Frankiasp.CcI3]	Francci3_0052	67876	64448	47.4172	47.4172	-47.4172	-1.2226	-5.02745e-05	-1.23851	-2.32018	0.0203309	260.437	3429	1175	1175	260.437	260.437	213.02	3429	2125	2125	213.02	213.02
acyl-CoAdehydrogenase-like[Frankiasp.CcI3]	Francci3_0053	68071	69915	87.8324	87.8324	87.8324	1.20781	8.147e-05	1.1923	2.67849	0.00739557	422.653	1845	1026	1026	422.653	422.653	510.485	1845	2740	2740	510.485	510.485
hypotheticalproteinFrancci3_0054[Frankiasp.CcI3]	Francci3_0054	69967	70365	259.633	259.633	259.633	1.74482	0.000252426	1.7224	8.19575	4.44089e-16	348.587	399	183	183	348.587	348.587	608.22	399	706	706	608.22	608.22
hypotheticalproteinFrancci3_0055[Frankiasp.CcI3]	Francci3_0055	70723	70487	221.38	221.38	221.38	1.79348	0.000215469	1.77044	7.75102	8.43769e-15	279	237	87	87	279	279	500.38	237	345	345	500.38	500.38
dehydrogenasesubunit[Frankiasp.CcI3]	Francci3_0056	72428	70854	31.0367	31.0367	-31.0367	-1.20374	-3.30731e-05	-1.2194	-1.81256	0.0698991	183.373	1575	380	380	183.373	183.373	152.336	1575	698	698	152.336	152.336
transketolase[Frankiasp.CcI3]	Francci3_0057	73542	72481	89.055	89.055	-89.055	-1.38698	-9.22329e-05	-1.40503	-3.95182	7.75577e-05	319.185	1062	446	446	319.185	319.185	230.13	1062	711	711	230.13	230.13
pyruvatedehydrogenase[Frankiasp.CcI3]	Francci3_0058	74738	73539	33.408	33.408	-33.408	-1.12581	-3.69079e-05	-1.14046	-1.55998	0.118765	298.946	1200	472	472	298.946	298.946	265.538	1200	927	927	265.538	265.538
hypotheticalproteinFrancci3_0059[Frankiasp.CcI3]	Francci3_0059	74865	75776	20.787	20.787	20.787	1.12287	1.83908e-05	1.10845	0.974481	0.329818	169.174	912	203	203	169.174	169.174	189.961	912	504	504	189.961	189.961
poly-gamma-glutamatebiosynthesisprotein[Frankiasp.CcI3]	Francci3_0060	75885	77102	21.4345	21.4345	21.4345	1.18568	1.97235e-05	1.17044	1.24682	0.212463	115.44	1218	185	185	115.44	115.44	136.875	1218	485	485	136.875	136.875
zincuptakeregulator[Frankiasp.CcI3]	Francci3_0061	77627	77199	97.2124	97.2124	97.2124	1.69458	9.43922e-05	1.67281	4.88084	1.05638e-06	139.959	429	79	79	139.959	139.959	237.172	429	296	296	237.172	237.172
hypotheticalproteinFrancci3_0062[Frankiasp.CcI3]	Francci3_0062	78169	78789	58.2138	58.2138	58.2138	1.6342	5.64223e-05	1.6132	3.64347	0.00026899	91.7914	621	72	75	91.7914	91.7914	150.005	621	271	271	150.005	150.005
hypotheticalproteinFrancci3_0063[Frankiasp.CcI3]	Francci3_0063	80380	78731	4.07401	4.07401	4.07401	1.02688	2.07981e-06	1.01369	0.119161	0.905148	151.546	1650	326	329	151.546	151.546	155.62	1650	747	747	155.62	155.62
aminotransferaseAlaT[Frankiasp.CcI3]	Francci3_0064	81671	80424	135.748	135.748	135.748	1.83798	0.00013224	1.81437	6.1933	5.89159e-10	161.994	1248	266	266	161.994	161.994	297.742	1248	1081	1081	297.742	297.742
hypotheticalproteinFrancci3_0065[Frankiasp.CcI3]	Francci3_0065	82288	82662	113.228	113.228	113.228	1.57595	0.000109511	1.5557	4.88676	1.02509e-06	196.595	375	97	97	196.595	196.595	309.823	375	338	338	309.823	309.823
hypotheticalproteinFrancci3_0066[Frankiasp.CcI3]	Francci3_0066	82997	82641	205.587	205.587	205.587	1.46877	0.000197787	1.44991	6.037	1.57003e-09	438.563	357	206	206	438.563	438.563	644.15	357	669	669	644.15	644.15
HNHendonuclease[Frankiasp.CcI3]	Francci3_0067	84502	83126	58.3667	58.3667	58.3667	1.14667	5.26309e-05	1.13194	1.80841	0.0705424	397.955	1377	721	721	397.955	397.955	456.322	1377	1828	1828	456.322	456.322
sigma-24[Frankiasp.CcI3]	Francci3_0068	86473	85040	20.3999	20.3999	-20.3999	-1.04697	-2.60423e-05	-1.06059	-0.877132	0.380415	454.748	1434	858	858	454.748	454.748	434.348	1434	1812	1812	434.348	434.348
peptidaseS1andS6,chymotrypsin/Hap[Frankiasp.CcI3]	Francci3_0069	88559	86820	45.8234	45.8234	45.8234	1.28742	4.32905e-05	1.27088	2.27633	0.0228264	159.432	1740	365	365	159.432	159.432	205.256	1740	1039	1039	205.256	205.256
largeconductancemechanosensitivechannelprotein[Frankiasp.CcI3]	Francci3_0070	89094	88699	213.27	213.27	213.27	1.64605	0.000206786	1.6249	7.02663	2.11609e-12	330.115	396	172	172	330.115	330.115	543.385	396	626	626	543.385	543.385
hypotheticalproteinFrancci3_0071[Frankiasp.CcI3]	Francci3_0071	89381	90892	2.93	2.93	2.93	1.01949	9.63854e-07	1.0064	0.0555533	0.955698	150.298	1512	298	299	150.298	150.298	153.228	1512	674	674	153.228	153.228
Poly(3-hydroxybutyrate)depolymerase-like[Frankiasp.CcI3]	Francci3_0072	92099	90921	155.113	155.113	-155.113	-1.84315	-0.000157855	-1.86713	-6.93119	4.17533e-12	339.082	1179	526	526	339.082	339.082	183.969	1179	631	631	183.969	183.969
hypotheticalproteinFrancci3_0073[Frankiasp.CcI3]	Francci3_0073	92720	92127	63.1746	63.1746	63.1746	1.65832	6.12774e-05	1.63701	3.85243	0.000116953	95.9638	594	75	75	95.9638	95.9638	159.138	594	275	275	159.138	159.138
hypotheticalproteinFrancci3_0074[Frankiasp.CcI3]	Francci3_0074	93798	92722	64.507	64.507	64.507	1.24772	6.04783e-05	1.23169	2.51034	0.0120614	260.401	1077	369	369	260.401	260.401	324.908	1077	1018	1018	324.908	324.908
phageSPO1DNApolymerase-relatedprotein[Frankiasp.CcI3]	Francci3_0075	94020	94670	24.9007	24.9007	24.9007	1.2269	2.32267e-05	1.21114	1.49189	0.135727	109.744	651	94	94	109.744	109.744	134.644	651	255	255	134.644	134.644
ErfK/YbiS/YcfS/YnhG[Frankiasp.CcI3]	Francci3_0076	95439	94744	5.45692	5.45692	-5.45692	-1.02776	-8.00132e-06	-1.04114	-0.402447	0.687355	202.02	696	185	185	202.02	202.02	196.563	696	398	398	196.563	196.563
hypotheticalproteinFrancci3_0077[Frankiasp.CcI3]	Francci3_0077	96299	95499	93.5067	93.5067	-93.5067	-1.25971	-9.83683e-05	-1.2761	-3.46339	0.000533415	453.553	801	478	478	453.553	453.553	360.046	801	839	839	360.046	360.046
hypotheticalproteinFrancci3_0078[Frankiasp.CcI3]	Francci3_0078	96417	97085	40.5293	40.5293	-40.5293	-1.15903	-4.39087e-05	-1.17412	-1.87976	0.0601412	295.379	669	260	260	295.379	295.379	254.85	669	496	496	254.85	254.85
pyridoxamine5'-phosphateoxidase[Frankiasp.CcI3]	Francci3_0079	98060	97224	12.5774	12.5774	12.5774	1.13067	1.12062e-05	1.11615	0.785744	0.432017	96.2527	837	106	106	96.2527	96.2527	108.83	837	265	265	108.83	108.83
putativeATP/GTPbindingprotein[Frankiasp.CcI3]	Francci3_0080	98539	98144	49.4413	49.4413	49.4413	1.33895	4.70452e-05	1.32175	2.55758	0.0105402	145.865	396	76	76	145.865	145.865	195.306	396	225	225	195.306	195.306
citratesynthase2[Frankiasp.CcI3]	Francci3_0081	98966	100075	26.0923	26.0923	-26.0923	-1.16018	-2.82527e-05	-1.17528	-1.51241	0.130429	188.981	1110	276	276	188.981	188.981	162.889	1110	526	526	162.889	162.889
phosphoserineaminotransferase[Frankiasp.CcI3]	Francci3_0082	100068	101192	17.4132	17.4132	-17.4132	-1.10554	-1.95799e-05	-1.11993	-1.05486	0.291489	182.408	1125	270	270	182.408	182.408	164.995	1125	540	540	164.995	164.995
citratesynthase[Frankiasp.CcI3]	Francci3_0083	102663	101296	22.7086	22.7086	22.7086	1.07273	1.845e-05	1.05895	0.728313	0.466422	312.236	1368	562	562	312.236	312.236	334.945	1368	1333	1333	334.945	334.945
twocomponentLuxRfamilytranscriptionalregulator[Frankiasp.CcI3]	Francci3_0084	103620	102901	38.4127	38.4127	38.4127	1.30074	3.63657e-05	1.28403	2.13015	0.033159	127.728	720	121	121	127.728	127.728	166.141	720	348	348	166.141	166.141
putativesignaltransductionhistidinekinase[Frankiasp.CcI3]	Francci3_0085	105374	103611	598.484	598.484	-598.484	-2.76512	-0.000604291	-2.8011	-16.9871	5.10703e-15	937.547	1764	2176	2176	937.547	937.547	339.062	1764	1740	1740	339.062	339.062
MarRfamilytranscriptionalregulator[Frankiasp.CcI3]	Francci3_0086	105749	106180	56.2796	56.2796	-56.2796	-1.61505	-5.75935e-05	-1.63607	-3.73853	0.000185096	147.784	432	84	84	147.784	147.784	91.5046	432	115	115	91.5046	91.5046
dehydrogenasesandrelatedproteins-like[Frankiasp.CcI3]	Francci3_0087	107347	106217	35.1962	35.1962	35.1962	1.3233	3.34258e-05	1.3063	2.11046	0.0348188	108.864	1131	162	162	108.864	108.864	144.06	1131	474	474	144.06	144.06
2',5'RNAligase[Frankiasp.CcI3]	Francci3_0088	107420	108103	24.6871	24.6871	24.6871	1.36422	2.35557e-05	1.34669	1.86845	0.0617001	67.7807	684	61	61	67.7807	67.7807	92.4678	684	184	184	92.4678	92.4678
responseregulatorreceiverprotein[Frankiasp.CcI3]	Francci3_0089	108585	108070	13.2146	13.2146	13.2146	1.08544	1.10846e-05	1.0715	0.619776	0.535406	154.658	516	105	105	154.658	154.658	167.873	516	252	252	167.873	167.873
hypotheticalproteinFrancci3_0090[Frankiasp.CcI3]	Francci3_0090	109230	110144	17.0701	17.0701	17.0701	1.12925	1.51906e-05	1.11474	0.9096	0.363033	132.071	915	159	159	132.071	132.071	149.141	915	397	397	149.141	149.141
hypotheticalproteinFrancci3_0091[Frankiasp.CcI3]	Francci3_0091	110202	110540	6.10507	6.10507	-6.10507	-1.07719	-7.13826e-06	-1.09121	-0.559208	0.57602	85.1955	339	38	38	85.1955	85.1955	79.0904	339	78	78	79.0904	79.0904
hypotheticalproteinFrancci3_0092[Frankiasp.CcI3]	Francci3_0092	114177	110569	38.407	38.407	-38.407	-1.40204	-3.97297e-05	-1.42028	-2.63355	0.0084497	133.938	3609	636	636	133.938	133.938	95.5307	3609	1003	1003	95.5307	95.5307
hypotheticalproteinFrancci3_0093[Frankiasp.CcI3]	Francci3_0093	114314	115126	26.0936	26.0936	26.0936	1.2083	2.42072e-05	1.19278	1.46146	0.14389	125.27	813	134	134	125.27	125.27	151.364	813	358	358	151.364	151.364
amidophosphoribosyltransferase[Frankiasp.CcI3]	Francci3_0094	115384	117018	106.884	106.884	-106.884	-1.46728	-0.000110087	-1.48637	-4.65353	3.26297e-06	335.623	1635	722	722	335.623	335.623	228.739	1635	1088	1088	228.739	228.739
phosphoribosylaminoimidazolesynthetase[Frankiasp.CcI3]	Francci3_0095	117015	118124	30.4171	30.4171	-30.4171	-1.1679	-3.28232e-05	-1.1831	-1.66317	0.0962789	211.577	1110	309	309	211.577	211.577	181.16	1110	585	585	181.16	181.16
hypotheticalproteinFrancci3_0096[Frankiasp.CcI3]	Francci3_0096	118594	118388	171.32	171.32	171.32	1.62214	0.00016598	1.6013	6.2031	5.53606e-10	275.374	207	75	75	275.374	275.374	446.695	207	269	269	446.695	446.695
valinedehydrogenase(NAD)[Frankiasp.CcI3]	Francci3_0097	120046	118976	1.34249	1.34249	1.34249	1.01296	-5.79472e-09	-1.00006	-0.000402905	0.999679	103.609	1071	146	146	103.609	103.609	104.951	1071	327	327	104.951	104.951
hypotheticalproteinFrancci3_0098[Frankiasp.CcI3]	Francci3_0098	120308	121138	105.803	105.803	105.803	2.05165	0.000103399	2.0253	5.92564	3.11088e-09	100.606	831	110	110	100.606	100.606	206.409	831	499	499	206.409	206.409
excisionase/Xis,DNA-binding[Frankiasp.CcI3]	Francci3_0099	121291	121497	330.569	330.569	330.569	2.36413	0.000323987	2.33376	11.3957	3.10862e-15	242.329	207	66	66	242.329	242.329	572.898	207	345	345	572.898	572.898
hypotheticalproteinFrancci3_0100[Frankiasp.CcI3]	Francci3_0100	122042	122794	33.0812	33.0812	-33.0812	-1.1342	-3.63352e-05	-1.14896	-1.5908	0.111654	279.587	753	277	277	279.587	279.587	246.506	753	540	540	246.506	246.506
hypotheticalproteinFrancci3_0101[Frankiasp.CcI3]	Francci3_0101	124507	123143	48.3269	48.3269	48.3269	1.15781	4.38773e-05	1.14293	1.7141	0.0865096	306.24	1365	546	550	306.24	306.24	354.567	1365	1408	1408	354.567	354.567
hypotheticalproteinFrancci3_0102[Frankiasp.CcI3]	Francci3_0102	124773	125201	5.24542	5.24542	5.24542	1.05018	3.84445e-06	1.03669	0.2637	0.792011	104.527	429	59	59	104.527	104.527	109.772	429	137	137	109.772	109.772
putativeisomerase[Frankiasp.CcI3]	Francci3_0103	125242	125610	63.8121	63.8121	63.8121	1.68847	6.19504e-05	1.66678	3.94069	8.1247e-05	92.687	369	45	45	92.687	92.687	156.499	369	168	168	156.499	156.499
XREfamilytranscriptionalregulator[Frankiasp.CcI3]	Francci3_0104	126445	125720	124.645	124.645	124.645	2.15596	0.000121952	2.12826	6.63828	3.17368e-11	107.828	726	103	103	107.828	107.828	232.474	726	491	491	232.474	232.474
hypotheticalproteinFrancci3_0105[Frankiasp.CcI3]	Francci3_0105	126483	127232	89.0556	89.0556	-89.0556	-1.3104	-9.29647e-05	-1.32745	-3.62609	0.000287744	375.963	750	371	371	375.963	375.963	286.907	750	626	626	286.907	286.907
glycosyltransferasefamilyprotein[Frankiasp.CcI3]	Francci3_0106	127446	128207	106.076	106.076	106.076	1.94115	0.000103514	1.91621	5.709	1.13642e-08	112.708	762	113	113	112.708	112.708	218.784	762	485	485	218.784	218.784
hypotheticalproteinFrancci3_0107[Frankiasp.CcI3]	Francci3_0107	129806	128268	31.7846	31.7846	-31.7846	-1.09387	-3.62215e-05	-1.10811	-1.36612	0.171903	370.387	1539	750	750	370.387	370.387	338.602	1539	1516	1516	338.602	338.602
twin-argininetranslocationpathwaysignal[Frankiasp.CcI3]	Francci3_0108	131040	130057	3.55203	3.55203	3.55203	1.01263	-1.05694e-07	-1.00038	-0.00446191	0.99644	281.15	984	364	364	281.15	281.15	284.703	984	815	815	284.703	284.703
hypotheticalproteinFrancci3_0109[Frankiasp.CcI3]	Francci3_0109	132205	131792	14.0203	14.0203	-14.0203	-1.10554	-1.57648e-05	-1.11993	-0.946513	0.343887	146.866	414	80	80	146.866	146.866	132.846	414	160	160	132.846	132.846
putativeDNAhelicase[Frankiasp.CcI3]	Francci3_0110	132382	134361	50.7124	50.7124	50.7124	1.35803	4.83574e-05	1.34058	2.657	0.00788401	141.643	1980	369	369	141.643	141.643	192.355	1980	1108	1108	192.355	192.355
putativetransposase,IS891/IS1136/IS1341[Frankiasp.CcI3]	Francci3_0111	135169	134396	10.9031	10.9031	-10.9031	-1.08614	-1.25593e-05	-1.10028	-0.776103	0.437688	137.474	774	140	140	137.474	137.474	126.571	774	285	285	126.571	126.571
B12-dependentmethioninesynthase[Frankiasp.CcI3]	Francci3_0112	139001	135222	20.5271	20.5271	-20.5271	-1.10873	-2.30076e-05	-1.12316	-1.15794	0.24689	209.311	3780	1041	1041	209.311	209.311	188.784	3780	2076	2076	188.784	188.784
enoyl-CoAhydratase[Frankiasp.CcI3]	Francci3_0113	139435	139211	0.205923	0.205923	0.205923	1.00145	-1.62321e-06	-1.01155	-0.0967268	0.922943	141.873	225	42	42	141.873	141.873	142.079	225	93	93	142.079	142.079
phageintegrase[Frankiasp.CcI3]	Francci3_0114	141600	140305	115.684	115.684	115.684	1.71994	0.000112404	1.69784	5.39912	6.69673e-08	160.686	1296	274	274	160.686	160.686	276.37	1296	1042	1042	276.37	276.37
transposase,IS4[Frankiasp.CcI3]	Francci3_0115	141625	142620	225.869	225.869	-225.869	-1.82219	-0.00022995	-1.84591	-8.29367	3.55271e-15	500.584	996	656	656	500.584	500.584	274.715	996	796	796	274.715	274.715
site-specificrecombinaseXerD-like[Frankiasp.CcI3]	Francci3_0116	142982	143365	37.1128	37.1128	37.1128	1.15497	3.36402e-05	1.14013	1.48701	0.137012	239.49	384	121	121	239.49	239.49	276.602	384	309	309	276.602	276.602
IS630familytransposase[Frankiasp.CcI3]	Francci3_0117	144165	143542	179.371	179.371	-179.371	-1.48168	-0.000184598	-1.50097	-6.09849	1.07076e-09	551.755	624	0	453	551.755	551.755	372.384	624	0	676	372.384	372.384
IS630familytransposase[Frankiasp.CcI3]	Francci3_0118	144650	144129	115.818	115.818	-115.818	-1.4408	-0.00011948	-1.45955	-4.73801	2.1583e-06	378.561	522	0	260	378.561	378.561	262.743	522	0	399	262.743	262.743
signaltransductionprotein[Frankiasp.CcI3]	Francci3_0119	144898	148125	113.814	113.814	113.814	1.39982	0.000108957	1.38184	4.18637	2.83446e-05	284.659	3228	1209	1209	284.659	284.659	398.473	3228	3742	3742	398.473	398.473
responseregulatorreceiverprotein[Frankiasp.CcI3]	Francci3_0120	148289	149023	1108.92	1108.92	1108.92	2.55195	0.00108811	2.51916	21.7003	2.22045e-15	714.535	735	5	691	714.535	714.535	1823.45	735	21	3899	1823.45	1823.45
transposase,IS4[Frankiasp.CcI3]	Francci3_0121	149099	150523	87.0569	87.0569	-87.0569	-1.38517	-9.01771e-05	-1.40319	-3.90015	9.61316e-05	313.08	1425	0	587	313.08	313.08	226.023	1425	0	937	226.023	226.023
transposase,IS4[Frankiasp.CcI3]	Francci3_0122	152596	151406	72.671	72.671	-72.671	-2.35373	-7.35372e-05	-2.38436	-5.50315	3.73068e-08	126.353	1191	0	198	126.353	126.353	53.6822	1191	0	186	53.6822	53.6822
hypotheticalproteinFrancci3_0123[Frankiasp.CcI3]	Francci3_0123	154531	153065	105.816	105.816	-105.816	-1.40869	-0.000109405	-1.42702	-4.39943	1.08535e-05	364.733	1467	704	704	364.733	364.733	258.917	1467	1105	1105	258.917	258.917
AAAATPase[Frankiasp.CcI3]	Francci3_0124	155449	154538	137.797	137.797	137.797	1.48207	0.000132674	1.46303	5.0021	5.67104e-07	285.846	912	343	343	285.846	285.846	423.643	912	1124	1124	423.643	423.643
hypotheticalproteinFrancci3_0125[Frankiasp.CcI3]	Francci3_0125	155955	155446	42.0393	42.0393	42.0393	1.15415	3.80872e-05	1.13932	1.57802	0.114562	272.718	510	183	183	272.718	272.718	314.757	510	467	467	314.757	314.757
hypotheticalproteinFrancci3_0126[Frankiasp.CcI3]	Francci3_0126	156923	155958	153.657	153.657	153.657	1.83819	0.000149688	1.81458	6.58992	4.40052e-11	183.321	966	233	233	183.321	183.321	336.978	966	947	947	336.978	336.978
XREfamilytranscriptionalregulator[Frankiasp.CcI3]	Francci3_0127	157063	157398	102.342	102.342	102.342	1.36784	9.76873e-05	1.35026	3.82206	0.00013234	278.226	336	123	123	278.226	278.226	380.568	336	372	372	380.568	380.568
hypotheticalproteinFrancci3_0128[Frankiasp.CcI3]	Francci3_0128	157382	157909	0.814947	0.814947	0.814947	1.00267	-3.12337e-06	-1.01032	-0.126876	0.899038	305.165	528	212	212	305.165	305.165	305.98	528	470	470	305.98	305.98
hypotheticalproteinFrancci3_0129[Frankiasp.CcI3]	Francci3_0129	158840	158019	40.891	40.891	40.891	1.22112	3.80815e-05	1.20544	1.88686	0.0591788	184.923	822	200	200	184.923	184.923	225.814	822	540	540	225.814	225.814
transposaseIS116/IS110/IS902[Frankiasp.CcI3]	Francci3_0130	161406	160042	8.68095	8.68095	-8.68095	-1.03386	-1.20031e-05	-1.04732	-0.527874	0.597587	265.037	1365	457	476	265.037	265.037	256.356	1365	828	1018	256.356	256.356
NUDIXhydrolase[Frankiasp.CcI3]	Francci3_0131	162172	161702	68.2655	68.2655	68.2655	1.25181	6.40597e-05	1.23573	2.60368	0.00922286	271.095	471	168	168	271.095	271.095	339.36	471	465	465	339.36	339.36
hypotheticalproteinFrancci3_0132[Frankiasp.CcI3]	Francci3_0132	162718	162176	117.658	117.658	-117.658	-1.24948	-0.000124015	-1.26574	-3.824	0.000131305	589.271	543	421	421	589.271	589.271	471.612	543	745	745	471.612	471.612
hypotheticalproteinFrancci3_0133[Frankiasp.CcI3]	Francci3_0133	162818	163372	46.9631	46.9631	46.9631	1.27656	4.42847e-05	1.26016	2.26172	0.0237149	169.809	555	123	124	169.809	169.809	216.772	555	350	350	216.772	216.772
hypotheticalproteinFrancci3_0134[Frankiasp.CcI3]	Francci3_0134	163323	163628	123.198	123.198	-123.198	-1.41542	-0.000127313	-1.43384	-4.77708	1.77861e-06	419.757	306	166	169	419.757	419.757	296.559	306	264	264	296.559	296.559
hypotheticalproteinFrancci3_0135[Frankiasp.CcI3]	Francci3_0135	164720	164190	216.826	216.826	216.826	2.59459	0.000212805	2.56126	9.66589	4.44089e-16	135.976	531	95	95	135.976	135.976	352.802	531	545	545	352.802	352.802
hypotheticalproteinFrancci3_0136[Frankiasp.CcI3]	Francci3_0136	165430	165717	111.837	111.837	111.837	1.67268	0.000108525	1.65119	5.16986	2.34272e-07	166.257	288	63	63	166.257	166.257	278.094	288	233	233	278.094	278.094
hypotheticalproteinFrancci3_0137[Frankiasp.CcI3]	Francci3_0137	165717	165908	62.3577	62.3577	-62.3577	-1.26588	-6.5528e-05	-1.28236	-2.8545	0.0043105	296.888	192	75	75	296.888	296.888	234.53	192	131	131	234.53	234.53
celldivisionFtsK/SpoIIIE[Frankiasp.CcI3]	Francci3_0138	166020	167696	92.4818	92.4818	92.4818	1.28945	8.73989e-05	1.27288	3.24518	0.00117375	319.513	1677	705	705	319.513	319.513	411.995	1677	2010	2010	411.995	411.995
hypotheticalproteinFrancci3_0139[Frankiasp.CcI3]	Francci3_0139	168481	167882	192.442	192.442	192.442	1.58207	0.000186169	1.56175	6.3991	1.56297e-10	330.614	600	261	261	330.614	330.614	523.056	600	913	913	523.056	523.056
hypotheticalproteinFrancci3_0140[Frankiasp.CcI3]	Francci3_0140	169255	168614	54.126	54.126	-54.126	-1.21238	-5.75383e-05	-1.22815	-2.43333	0.0149605	308.985	642	261	261	308.985	308.985	254.859	642	476	476	254.859	254.859
PilTprotein-like[Frankiasp.CcI3]	Francci3_0141	170038	169565	36.1594	36.1594	-36.1594	-1.20604	-3.85064e-05	-1.22174	-1.96516	0.0493956	211.655	474	132	132	211.655	211.655	175.495	474	242	242	175.495	175.495
prevent-host-deathprotein[Frankiasp.CcI3]	Francci3_0142	170291	170022	81.5095	81.5095	81.5095	1.55685	7.87711e-05	1.53685	4.08867	4.33851e-05	146.377	270	52	52	146.377	146.377	227.886	270	179	179	227.886	227.886
responseregulatorreceiverprotein[Frankiasp.CcI3]	Francci3_0143	171693	170920	27.1476	27.1476	-27.1476	-1.25053	-2.86084e-05	-1.2668	-1.83951	0.0658398	135.51	774	0	138	135.51	135.51	108.362	774	0	244	108.362	108.362
transposaseIS66[Frankiasp.CcI3]	Francci3_0144	171894	173606	98.2516	98.2516	-98.2516	-1.26727	-0.000103222	-1.28376	-3.59068	0.000329814	465.87	1713	850	1050	465.87	465.87	367.618	1713	1702	1832	367.618	367.618
SARPfamilytranscriptionalregulator[Frankiasp.CcI3]	Francci3_0145	174006	174713	12.7338	12.7338	12.7338	1.07414	1.03886e-05	1.06034	0.552689	0.580476	171.759	708	160	160	171.759	171.759	184.493	708	380	380	184.493	184.493
short-chaindehydrogenase/reductaseSDR[Frankiasp.CcI3]	Francci3_0146	175619	174885	253.505	253.505	-253.505	-1.72565	-0.000258614	-1.7481	-8.41692	2.44249e-15	602.856	735	583	583	602.856	602.856	349.351	735	747	747	349.351	349.351
methylated-DNA--protein-cysteinemethyltransferase[Frankiasp.CcI3]	Francci3_0147	176376	175762	39.1598	39.1598	-39.1598	-1.38496	-4.05641e-05	-1.40298	-2.61504	0.00892177	140.884	615	114	114	140.884	140.884	101.724	615	182	182	101.724	101.724
sigma-24[Frankiasp.CcI3]	Francci3_0148	176858	176373	21.9989	21.9989	21.9989	1.14209	1.97748e-05	1.12742	1.09038	0.275546	154.822	486	99	99	154.822	154.822	176.82	486	250	250	176.82	176.82
methylated-DNA--protein-cysteinemethyltransferase[Frankiasp.CcI3]	Francci3_0149	177055	177582	7.01498	7.01498	-7.01498	-1.07483	-8.2391e-06	-1.08882	-0.593191	0.553054	100.762	528	70	70	100.762	100.762	93.747	528	144	144	93.747	93.747
putative3-carboxy-cis,cis-muconatecycloisomerase[Frankiasp.CcI3]	Francci3_0150	177775	179004	9.70555	9.70555	9.70555	1.07662	7.9727e-06	1.06279	0.493603	0.621586	126.672	1230	205	205	126.672	126.672	136.378	1230	488	488	136.378	136.378
transposase,IS4[Frankiasp.CcI3]	Francci3_0151	179235	179987	347.753	347.753	-347.753	-1.6607	-0.000355368	-1.68232	-9.53812	0	874.089	753	234	866	874.089	874.089	526.336	753	669	1153	526.336	526.336
DNApolymerase[Frankiasp.CcI3]	Francci3_0152	180630	180932	108.523	108.523	-108.523	-1.40535	-0.000112232	-1.42363	-4.44133	8.94036e-06	376.254	303	150	150	376.254	376.254	267.731	303	236	236	267.731	267.731
hypotheticalproteinFrancci3_0153[Frankiasp.CcI3]	Francci3_0153	180922	181269	126.282	126.282	126.282	1.67234	0.000122541	1.65086	5.4926	3.96067e-08	187.824	348	86	86	187.824	187.824	314.106	348	318	318	314.106	314.106
hypotheticalproteinFrancci3_0155[Frankiasp.CcI3]	Francci3_0155	182215	183180	14.4704	14.4704	-14.4704	-1.05563	-1.78549e-05	-1.06937	-0.775392	0.438108	274.588	966	346	349	274.588	274.588	260.117	966	731	731	260.117	260.117
hypotheticalproteinFrancci3_0156[Frankiasp.CcI3]	Francci3_0156	184350	183259	18.2957	18.2957	-18.2957	-1.09011	-2.09543e-05	-1.1043	-1.02144	0.307044	221.328	1092	318	318	221.328	221.328	203.033	1092	645	645	203.033	203.033
hypotheticalproteinFrancci3_0158[Frankiasp.CcI3]	Francci3_0158	188675	185247	54.5712	54.5712	54.5712	1.2388	5.10571e-05	1.22289	2.26676	0.0234051	228.52	3429	1031	1031	228.52	228.52	283.091	3429	2824	2824	283.091	283.091
hypotheticalproteinFrancci3_0159[Frankiasp.CcI3]	Francci3_0159	189832	188891	491.474	491.474	-491.474	-1.70925	-0.000501581	-1.73149	-11.6287	0	1184.43	942	1468	1468	1184.43	1184.43	692.952	942	1899	1899	692.952	692.952
hypotheticalproteinFrancci3_0160[Frankiasp.CcI3]	Francci3_0160	190254	189838	385.292	385.292	-385.292	-2.40363	-0.000389755	-2.43491	-12.8061	0	659.789	417	362	362	659.789	659.789	274.497	417	333	333	274.497	274.497
luciferase-like[Frankiasp.CcI3]	Francci3_0161	191390	190521	71.3256	71.3256	71.3256	1.21152	6.62364e-05	1.19595	2.43582	0.014858	337.21	870	386	386	337.21	337.21	408.536	870	1034	1034	408.536	408.536
MerRfamilytranscriptionalregulator[Frankiasp.CcI3]	Francci3_0162	191853	191494	71.6153	71.6153	71.6153	1.37691	6.84186e-05	1.35922	3.23291	0.00122534	190.008	360	90	90	190.008	190.008	261.624	360	274	274	261.624	261.624
hypotheticalproteinFrancci3_0163[Frankiasp.CcI3]	Francci3_0163	193595	192225	400.46	400.46	-400.46	-3.64005	-0.000403378	-3.68742	-15.2692	0	552.147	1371	996	996	552.147	552.147	151.686	1371	605	605	151.686	151.686
twin-argininetranslocationpathwaysignal[Frankiasp.CcI3]	Francci3_0164	193779	194693	100.319	100.319	-100.319	-1.36135	-0.000104136	-1.37907	-4.08439	4.41923e-05	377.94	915	455	455	377.94	377.94	277.621	915	739	739	277.621	277.621
polysaccharidedeacetylase[Frankiasp.CcI3]	Francci3_0165	195514	194831	1179.42	1179.42	-1179.42	-3.70381	-0.00118788	-3.75201	-26.3442	2.68674e-14	1615.63	684	1454	1454	1615.63	1615.63	436.207	684	868	868	436.207	436.207
hypotheticalproteinFrancci3_0166[Frankiasp.CcI3]	Francci3_0166	196154	197257	72.3229	72.3229	-72.3229	-1.25752	-7.61136e-05	-1.27388	-3.03561	0.00240053	353.168	1104	513	513	353.168	353.168	280.845	1104	902	902	280.845	280.845
sigma-24[Frankiasp.CcI3]	Francci3_0167	198236	197358	99.0927	99.0927	99.0927	1.48767	9.54385e-05	1.46856	4.26274	2.01933e-05	203.194	879	235	235	203.194	203.194	302.287	879	773	773	302.287	302.287
NAD-dependentepimerase/dehydratase[Frankiasp.CcI3]	Francci3_0168	198470	199165	15.7354	15.7354	15.7354	1.09178	1.33629e-05	1.07776	0.708571	0.478591	171.444	696	157	157	171.444	171.444	187.18	696	379	379	187.18	187.18
kelchrepeat-containingprotein[Frankiasp.CcI3]	Francci3_0169	200727	199276	72.3112	72.3112	72.3112	1.60064	7.00038e-05	1.58007	3.97267	7.10728e-05	120.391	1452	230	230	120.391	120.391	192.702	1452	814	814	192.702	192.702
hypotheticalproteinFrancci3_0170[Frankiasp.CcI3]	Francci3_0170	201946	200990	7.08158	7.08158	7.08158	1.06654	5.637e-06	1.05284	0.381681	0.702698	106.421	957	134	134	106.421	106.421	113.502	957	316	316	113.502	113.502
glycosyltransferase,group1[Frankiasp.CcI3]	Francci3_0171	203220	201952	12.5706	12.5706	12.5706	1.09717	1.0773e-05	1.08307	0.656752	0.51134	129.367	1269	216	216	129.367	129.367	141.938	1269	524	524	141.938	141.938
hypotheticalproteinFrancci3_0172[Frankiasp.CcI3]	Francci3_0172	203554	203949	11.2635	11.2635	-11.2635	-1.12722	-1.24308e-05	-1.14188	-0.909515	0.363078	99.8023	396	52	52	99.8023	99.8023	88.5388	396	102	102	88.5388	88.5388
hypotheticalproteinFrancci3_0173[Frankiasp.CcI3]	Francci3_0173	204486	204004	41.3337	41.3337	41.3337	1.55888	3.99485e-05	1.53886	2.91587	0.00354703	73.9577	483	47	47	73.9577	73.9577	115.291	483	162	162	115.291	115.291
serinephosphatase[Frankiasp.CcI3]	Francci3_0174	205857	204685	41.5952	41.5952	-41.5952	-1.20722	-4.42803e-05	-1.22293	-2.11246	0.0346467	242.329	1173	374	374	242.329	242.329	200.734	1173	685	685	200.734	200.734
amidase[Frankiasp.CcI3]	Francci3_0175	207507	206008	81.8317	81.8317	-81.8317	-1.54105	-8.39764e-05	-1.56111	-4.30145	1.69688e-05	233.077	1500	460	460	233.077	233.077	151.245	1500	660	660	151.245	151.245
hypotheticalproteinFrancci3_0176[Frankiasp.CcI3]	Francci3_0176	208053	208643	83.6072	83.6072	-83.6072	-1.4423	-8.62427e-05	-1.46107	-4.03064	5.56259e-05	272.635	591	212	212	272.635	272.635	189.027	591	325	325	189.027	189.027
hypotheticalproteinFrancci3_0177[Frankiasp.CcI3]	Francci3_0177	208675	208983	55.3015	55.3015	55.3015	1.51099	5.33288e-05	1.49158	3.2484	0.00116057	108.225	309	44	44	108.225	108.225	163.526	309	147	147	163.526	163.526
MscSmechanosensitiveionchannel[Frankiasp.CcI3]	Francci3_0178	210755	209118	9.56225	9.56225	-9.56225	-1.0329	-1.33281e-05	-1.04634	-0.550624	0.581892	300.208	1638	647	647	300.208	300.208	290.646	1638	1385	1385	290.646	290.646
putativeacetyltransferase[Frankiasp.CcI3]	Francci3_0179	212041	211430	6.93363	6.93363	6.93363	1.01692	1.58352e-06	1.00385	0.0553141	0.955888	409.822	612	330	330	409.822	409.822	416.755	612	742	742	416.755	416.755
hypotheticalproteinFrancci3_0180[Frankiasp.CcI3]	Francci3_0180	212333	212133	15.6933	15.6933	-15.6933	-1.13904	-1.71846e-05	-1.15386	-1.11053	0.26677	128.563	201	34	34	128.563	128.563	112.87	201	66	66	112.87	112.87
glutamatedecarboxylase[Frankiasp.CcI3]	Francci3_0181	212677	214077	86.9325	86.9325	86.9325	1.33595	8.269e-05	1.31878	3.37749	0.000731511	258.769	1401	477	477	258.769	258.769	345.702	1401	1409	1409	345.702	345.702
glyoxalase/bleomycinresistanceprotein/dioxygenase[Frankiasp.CcI3]	Francci3_0182	214335	215183	43.427	43.427	-43.427	-1.35283	-4.51165e-05	-1.37044	-2.66218	0.00776356	166.509	849	179	186	166.509	166.509	123.082	849	299	304	123.082	123.082
L-threoninealdolase[Frankiasp.CcI3]	Francci3_0183	215782	215087	14.4474	14.4474	-14.4474	-1.20747	-1.53789e-05	-1.22318	-1.24548	0.212954	84.0841	696	76	77	84.0841	84.0841	69.6368	696	135	141	69.6368	69.6368
hypotheticalproteinFrancci3_0184[Frankiasp.CcI3]	Francci3_0184	216353	215799	75.4131	75.4131	-75.4131	-1.64085	-7.711e-05	-1.66221	-4.39229	1.12162e-05	193.09	555	141	141	193.09	193.09	117.676	555	190	190	117.676	117.676
binding-protein-dependenttransportsystemsinnermembranecomponent[Frankiasp.CcI3]	Francci3_0186	217848	219344	11.6237	11.6237	11.6237	1.07506	9.50789e-06	1.06125	0.532612	0.594302	154.85	1497	305	305	154.85	154.85	166.473	1497	725	725	166.473	166.473
ABCtransporterrelated[Frankiasp.CcI3]	Francci3_0187	219341	220285	108.897	108.897	-108.897	-1.79834	-0.000110916	-1.82175	-5.70078	1.19257e-08	245.302	945	305	305	245.302	245.302	136.404	945	375	375	136.404	136.404
2OG-Fe(II)oxygenase[Frankiasp.CcI3]	Francci3_0188	220282	221313	54.8786	54.8786	54.8786	1.50349	5.29004e-05	1.48417	3.21567	0.0013014	108.997	1032	148	148	108.997	108.997	163.876	1032	492	492	163.876	163.876
hypotheticalproteinFrancci3_0189[Frankiasp.CcI3]	Francci3_0189	221592	222524	100.513	100.513	-100.513	-1.39596	-0.000104023	-1.41413	-4.23582	2.2772e-05	354.356	933	435	435	354.356	354.356	253.844	933	689	689	253.844	253.844
Rieske(2Fe-2S)protein[Frankiasp.CcI3]	Francci3_0190	222852	223949	34.7829	34.7829	34.7829	1.26587	3.2734e-05	1.24961	1.90911	0.0562478	130.825	1098	189	189	130.825	130.825	165.608	1098	529	529	165.608	165.608
IS630familytransposase[Frankiasp.CcI3]	Francci3_0191	224423	224184	38.6407	38.6407	38.6407	1.3211	3.66865e-05	1.30413	2.20419	0.0275106	120.339	240	38	38	120.339	120.339	158.979	240	111	111	158.979	158.979
N-6DNAmethylase[Frankiasp.CcI3]	Francci3_0192	225565	227316	1.08536	1.08536	-1.08536	-1.00369	-4.87275e-06	-1.01675	-0.201643	0.840196	294.99	1752	680	680	294.99	294.99	293.905	1752	1498	1498	293.905	293.905
typeIrestriction-modificationsystemspecificitydeterminant[Frankiasp.CcI3]	Francci3_0193	227306	228556	11.905	11.905	11.905	1.04278	8.19714e-06	1.02939	0.345267	0.729893	278.254	1251	458	458	278.254	278.254	290.159	1251	1056	1056	290.159	290.159
hypotheticalproteinFrancci3_0194[Frankiasp.CcI3]	Francci3_0194	228556	231681	64.2789	64.2789	-64.2789	-1.21483	-6.82867e-05	-1.23064	-2.66389	0.00772427	363.484	3126	1495	1495	363.484	363.484	299.205	3126	2721	2721	299.205	299.205
secretionproteinHlyD[Frankiasp.CcI3]	Francci3_0196	234961	232703	2.3575	2.3575	2.3575	1.01582	4.13469e-07	1.00277	0.0239526	0.98089	149.046	2259	443	443	149.046	149.046	151.403	2259	995	995	151.403	151.403
hypotheticalproteinFrancci3_0197[Frankiasp.CcI3]	Francci3_0197	236012	234954	4.44215	4.44215	-4.44215	-1.06742	-5.30137e-06	-1.08131	-0.456076	0.648335	70.3336	1059	98	98	70.3336	70.3336	65.8914	1059	203	203	65.8914	65.8914
hypotheticalproteinFrancci3_0198[Frankiasp.CcI3]	Francci3_0199	237273	236038	5.13611	5.13611	-5.13611	-1.03109	-7.27578e-06	-1.04451	-0.398856	0.689999	170.331	1236	277	277	170.331	170.331	165.195	1236	594	594	165.195	165.195
ABCtransporterrelated[Frankiasp.CcI3]	Francci3_0199	238148	237273	97.3733	97.3733	-97.3733	-1.31814	-0.000101549	-1.3353	-3.82857	0.000128889	403.442	876	465	465	403.442	403.442	306.069	876	780	780	306.069	306.069
secretionproteinHlyD[Frankiasp.CcI3]	Francci3_0200	239610	238141	13.6615	13.6615	-13.6615	-1.09987	-1.54559e-05	-1.11418	-0.915714	0.359817	150.456	1470	291	291	150.456	150.456	136.794	1470	585	585	136.794	136.794
tetracyclinrepressor-like[Frankiasp.CcI3]	Francci3_0201	239756	240475	82.3629	82.3629	82.3629	1.37876	7.87002e-05	1.36105	3.47485	0.000511135	217.454	720	206	206	217.454	217.454	299.817	720	628	628	299.817	299.817
hypotheticalproteinFrancci3_0202[Frankiasp.CcI3]	Francci3_0202	240834	240562	26.8901	26.8901	26.8901	1.43904	2.58198e-05	1.42055	2.12118	0.0339066	61.2481	273	22	22	61.2481	61.2481	88.1382	273	70	70	88.1382	88.1382
NAD-dependentepimerase/dehydratase[Frankiasp.CcI3]	Francci3_0203	240985	241698	17.0351	17.0351	-17.0351	-1.14682	-1.85702e-05	-1.16175	-1.1815	0.237403	133.059	714	125	125	133.059	133.059	116.024	714	241	241	116.024	116.024
putativeO-methyltransferase[Frankiasp.CcI3]	Francci3_0204	242437	242000	106.32	106.32	-106.32	-1.18868	-0.000113832	-1.20415	-3.2556	0.00113152	669.801	438	386	386	669.801	669.801	563.481	438	718	718	563.481	563.481
hypotheticalproteinFrancci3_0205[Frankiasp.CcI3]	Francci3_0205	244087	242849	156.445	156.445	-156.445	-1.76826	-0.000159444	-1.79127	-6.74375	1.54348e-11	360.08	1239	587	587	360.08	360.08	203.636	1239	734	734	203.636	203.636
hypotheticalproteinFrancci3_0207[Frankiasp.CcI3]	Francci3_0207	246375	245245	38.0312	38.0312	38.0312	1.17098	3.47687e-05	1.15594	1.58883	0.112099	222.432	1131	331	331	222.432	222.432	260.464	1131	857	857	260.464	260.464
XREfamilytranscriptionalregulator[Frankiasp.CcI3]	Francci3_0208	247401	246568	51.2853	51.2853	51.2853	1.20999	4.76033e-05	1.19444	2.05761	0.0396276	244.231	834	268	268	244.231	244.231	295.517	834	717	717	295.517	295.517
NADPH-dependentFMNreductase[Frankiasp.CcI3]	Francci3_0209	247515	248108	125.502	125.502	125.502	1.4302	0.000120431	1.41183	4.54222	5.56653e-06	291.73	594	228	228	291.73	291.73	417.232	594	721	721	417.232	417.232
MarRfamilytranscriptionalregulator[Frankiasp.CcI3]	Francci3_0210	248930	248256	413.669	413.669	-413.669	-2.17899	-0.000419183	-2.20734	-12.6058	0	764.537	675	679	679	764.537	764.537	350.868	675	689	689	350.868	350.868
methane/phenol/toluenehydroxylase[Frankiasp.CcI3]	Francci3_0211	249173	250768	84.929	84.929	84.929	1.32544	8.06792e-05	1.30842	3.28888	0.00100588	260.964	1596	548	548	260.964	260.964	345.893	1596	1606	1606	345.893	345.893
toluene-4-monooxygenasesystemB[Frankiasp.CcI3]	Francci3_0212	250881	251129	115.516	115.516	115.516	4.44045	0.000113874	4.38341	8.46013	1.33227e-15	33.5758	249	11	11	33.5758	33.5758	149.092	249	108	108	149.092	149.092
Rieske(2Fe-2S)protein[Frankiasp.CcI3]	Francci3_0213	251167	251547	42.8965	42.8965	42.8965	1.36447	4.09318e-05	1.34694	2.46381	0.0137469	117.695	381	59	59	117.695	117.695	160.592	381	178	178	160.592	160.592
monooxygenasecomponentMmoB/DmpM[Frankiasp.CcI3]	Francci3_0214	251544	251849	87.1608	87.1608	87.1608	1.48071	8.39133e-05	1.46169	3.97317	7.09216e-05	181.315	306	73	73	181.315	181.315	268.476	306	239	239	268.476	268.476
methane/phenol/toluenehydroxylase[Frankiasp.CcI3]	Francci3_0215	251852	252877	55.4904	55.4904	55.4904	1.38219	5.30397e-05	1.36443	2.8638	0.00418588	145.192	1026	196	196	145.192	145.192	200.682	1026	599	599	200.682	200.682
carbonicanhydrase[Frankiasp.CcI3]	Francci3_0216	252938	253426	120.217	120.217	120.217	1.30815	0.000113935	1.29135	3.81316	0.000137199	390.119	489	251	251	390.119	390.119	510.336	489	726	726	510.336	510.336
RNAbindingS1[Frankiasp.CcI3]	Francci3_0217	256295	253701	42.6233	42.6233	-42.6233	-1.28963	-4.46211e-05	-1.30641	-2.44092	0.0146497	189.789	2595	648	648	189.789	189.789	147.165	2595	1111	1111	147.165	147.165
putativeserine/threoninekinaseanti-sigmafactor[Frankiasp.CcI3]	Francci3_0218	256823	257818	66.0073	66.0073	66.0073	1.83981	6.4304e-05	1.81617	4.32191	1.54685e-05	78.5978	996	103	103	78.5978	78.5978	144.605	996	419	419	144.605	144.605
hypotheticalproteinFrancci3_0219[Frankiasp.CcI3]	Francci3_0219	258408	257962	53.0282	53.0282	53.0282	1.41036	5.08089e-05	1.39224	2.89086	0.00384192	129.223	447	76	76	129.223	129.223	182.251	447	237	237	182.251	182.251
hypotheticalproteinFrancci3_0220[Frankiasp.CcI3]	Francci3_0220	259407	258715	2.23493	2.23493	-2.23493	-1.01341	-4.38651e-06	-1.0266	-0.240456	0.809977	168.896	693	154	154	168.896	168.896	166.661	693	336	336	166.661	166.661
hypotheticalproteinFrancci3_0221[Frankiasp.CcI3]	Francci3_0221	259991	259383	109.121	109.121	109.121	1.51737	0.000105262	1.49788	4.58741	4.48779e-06	210.912	609	169	169	210.912	210.912	320.033	609	567	567	320.033	320.033
alpha/betahydrolasefold[Frankiasp.CcI3]	Francci3_0222	261099	260173	37.6957	37.6957	-37.6957	-1.23697	-3.9835e-05	-1.25306	-2.12048	0.0339657	196.772	927	240	240	196.772	196.772	159.077	927	429	429	159.077	159.077
DegT/DnrJ/EryC1/StrSaminotransferase[Frankiasp.CcI3]	Francci3_0223	262847	263977	42.5396	42.5396	42.5396	1.18296	3.91e-05	1.16776	1.74281	0.081367	232.512	1131	346	346	232.512	232.512	275.052	1131	905	905	275.052	275.052
NAD-dependentepimerase/dehydratase[Frankiasp.CcI3]	Francci3_0224	263974	264957	1.10565	1.10565	1.10565	1.00522	-1.63128e-06	-1.00775	-0.0795174	0.936621	211.635	984	274	274	211.635	211.635	212.741	984	609	609	212.741	212.741
UDP-N-acetylglucosamine:LPSN-acetylglucosaminetransferase-like[Frankiasp.CcI3]	Francci3_0225	264960	266267	52.0652	52.0652	-52.0652	-1.28142	-5.4573e-05	-1.2981	-2.6674	0.00764413	237.075	1308	408	408	237.075	237.075	185.009	1308	704	704	185.009	185.009
hypotheticalproteinFrancci3_0226[Frankiasp.CcI3]	Francci3_0226	266320	267414	41.5367	41.5367	41.5367	1.31831	3.94215e-05	1.30138	2.27591	0.0228516	130.49	1095	188	188	130.49	130.49	172.026	1095	548	548	172.026	172.026
hypotheticalproteinFrancci3_0227[Frankiasp.CcI3]	Francci3_0227	267965	267687	335.291	335.291	-335.291	-1.52843	-0.000344269	-1.54832	-8.63363	1.9984e-15	969.791	279	356	356	969.791	969.791	634.5	279	515	515	634.5	634.5
hypotheticalproteinFrancci3_0228[Frankiasp.CcI3]	Francci3_0228	269079	268837	124.918	124.918	-124.918	-1.94955	-0.000126913	-1.97492	-6.46962	9.82464e-11	256.472	243	82	82	256.472	256.472	131.554	243	93	93	131.554	131.554
XREfamilytranscriptionalregulator[Frankiasp.CcI3]	Francci3_0229	269981	269076	69.3962	69.3962	69.3962	1.31695	6.58501e-05	1.30003	2.93592	0.00332563	218.95	906	261	261	218.95	218.95	288.346	906	760	760	288.346	288.346
hypotheticalproteinFrancci3_0230[Frankiasp.CcI3]	Francci3_0230	270516	270794	19.7384	19.7384	-19.7384	-1.2356	-2.08648e-05	-1.25168	-1.53085	0.125806	103.517	279	38	38	103.517	103.517	83.7787	279	68	68	83.7787	83.7787
oxidoreductaseFAD/NAD(P)-binding[Frankiasp.CcI3]	Francci3_0231	270934	272280	43.4778	43.4778	-43.4778	-1.24235	-4.58927e-05	-1.25852	-2.29768	0.0215799	222.875	1347	395	395	222.875	222.875	179.398	1347	703	703	179.398	179.398
FMN-binding[Frankiasp.CcI3]	Francci3_0232	272340	272858	131.207	131.207	-131.207	-1.89236	-0.000133416	-1.91699	-6.49656	8.21769e-11	278.24	519	190	190	278.24	278.24	147.033	519	222	222	147.033	147.033
ApbE-likelipoprotein[Frankiasp.CcI3]	Francci3_0233	272851	273732	3.07301	3.07301	3.07301	1.01706	7.21599e-07	1.004	0.0380175	0.969674	180.099	882	209	209	180.099	180.099	183.172	882	470	470	183.172	183.172
twocomponenttranscriptionalregulator[Frankiasp.CcI3]	Francci3_0234	273729	274457	24.4265	24.4265	-24.4265	-1.12104	-2.70841e-05	-1.13563	-1.31455	0.18866	226.238	729	217	217	226.238	226.238	201.811	729	428	428	201.811	201.811
periplasmicsensorsignaltransductionhistidinekinase[Frankiasp.CcI3]	Francci3_0235	274454	275956	6.09799	6.09799	6.09799	1.05266	4.54292e-06	1.03914	0.295877	0.767324	115.8	1503	229	229	115.8	115.8	121.898	1503	533	533	121.898	121.898
HemKfamilymodificationmethylase[Frankiasp.CcI3]	Francci3_0236	276160	277170	80.5343	80.5343	-80.5343	-1.47852	-8.28955e-05	-1.49776	-4.0757	4.58767e-05	248.834	1011	331	331	248.834	248.834	168.3	1011	495	495	168.3	168.3
tyrosinase[Frankiasp.CcI3]	Francci3_0237	278336	277305	153.942	153.942	-153.942	-1.42401	-0.000158988	-1.44255	-5.38228	7.35479e-08	516.999	1032	702	702	516.999	516.999	363.058	1032	1090	1090	363.058	363.058
hypotheticalproteinFrancci3_0238[Frankiasp.CcI3]	Francci3_0238	278742	278338	553.079	553.079	-553.079	-2.36901	-0.000559613	-2.39984	-15.2355	0	957.079	405	510	510	957.079	957.079	403.999	405	476	476	403.999	403.999
hypotheticalproteinFrancci3_0239[Frankiasp.CcI3]	Francci3_0239	278917	279081	60.4583	60.4583	-60.4583	-1.52765	-6.20793e-05	-1.54753	-3.66294	0.000249341	175.038	165	38	38	175.038	175.038	114.58	165	55	55	114.58	114.58
TetRfamilytranscriptionalregulator[Frankiasp.CcI3]	Francci3_0240	280028	279183	34.5207	34.5207	34.5207	1.23148	3.22388e-05	1.21566	1.77459	0.0759663	149.132	846	166	166	149.132	149.132	183.653	846	452	452	183.653	183.653
ABCtransporterrelated[Frankiasp.CcI3]	Francci3_0241	280096	280632	37.4916	37.4916	37.4916	1.23864	3.50759e-05	1.22273	1.87814	0.0603623	157.102	537	111	111	157.102	157.102	194.593	537	304	304	194.593	194.593
heatshockprotein90[Frankiasp.CcI3]	Francci3_0243	281268	283220	10.5734	10.5734	10.5734	1.05078	7.78155e-06	1.03729	0.378158	0.705313	208.202	1953	535	535	208.202	208.202	218.775	1953	1243	1243	218.775	218.775
putativesigmafactor[Frankiasp.CcI3]	Francci3_0244	284636	283431	47.5234	47.5234	-47.5234	-1.36326	-4.93225e-05	-1.381	-2.81669	0.00485209	178.349	1206	280	283	178.349	178.349	130.826	1206	459	459	130.826	130.826
hypotheticalproteinFrancci3_0245[Frankiasp.CcI3]	Francci3_0245	284992	284585	56.5723	56.5723	56.5723	1.26875	5.32693e-05	1.25245	2.44778	0.0143738	210.499	408	109	113	210.499	210.499	267.072	408	317	317	267.072	267.072
Rv0623-liketranscriptionfactor[Frankiasp.CcI3]	Francci3_0246	285155	285424	96.1349	96.1349	96.1349	2.31353	9.41859e-05	2.28381	6.07308	1.25479e-09	73.1884	270	26	26	73.1884	73.1884	169.323	270	133	133	169.323	169.323
hypotheticalproteinFrancci3_0247[Frankiasp.CcI3]	Francci3_0247	285556	286281	78.3728	78.3728	78.3728	1.40034	7.50313e-05	1.38235	3.47577	0.000509383	195.766	726	187	187	195.766	195.766	274.139	726	579	579	274.139	274.139
transposase[Frankiasp.CcI3]	Francci3_0248	287126	286491	56.0011	56.0011	56.0011	1.3749	5.34911e-05	1.35723	2.85179	0.00434732	149.378	636	120	125	149.378	149.378	205.379	636	380	380	205.379	205.379
ABCtransporterrelated[Frankiasp.CcI3]	Francci3_0249	288355	287447	26.0268	26.0268	26.0268	1.25103	2.44192e-05	1.23496	1.60503	0.108487	103.679	909	124	124	103.679	103.679	129.706	909	343	343	129.706	129.706
binding-protein-dependenttransportsystemsinnermembranecomponent[Frankiasp.CcI3]	Francci3_0250	289170	288328	39.6001	39.6001	39.6001	1.25837	3.72118e-05	1.2422	2.00843	0.0445976	153.269	843	170	170	153.269	153.269	192.869	843	473	473	192.869	192.869
putativesulfonatebindingproteinprecursor[Frankiasp.CcI3]	Francci3_0251	290253	289213	50.4175	50.4175	50.4175	1.24575	4.72477e-05	1.22975	2.21039	0.027078	205.158	1041	281	281	205.158	205.158	255.575	1041	774	774	255.575	255.575
taurinedioxygenase[Frankiasp.CcI3]	Francci3_0252	291369	290443	25.0286	25.0286	25.0286	1.12511	2.21903e-05	1.11066	1.08071	0.279824	200.052	927	244	244	200.052	200.052	225.08	927	607	607	225.08	225.08
ROK[Frankiasp.CcI3]	Francci3_0253	293080	291680	19.3339	19.3339	-19.3339	-1.13133	-2.12762e-05	-1.14606	-1.20613	0.227767	166.545	1401	307	307	166.545	166.545	147.212	1401	600	600	147.212	147.212
peptidaseM48,Ste24p[Frankiasp.CcI3]	Francci3_0254	294774	293551	16.4241	16.4241	16.4241	1.15289	1.48688e-05	1.13808	0.981761	0.326218	107.423	1224	173	173	107.423	107.423	123.847	1224	441	441	123.847	123.847
CopYfamilytranscriptionalregulator[Frankiasp.CcI3]	Francci3_0255	295345	294788	96.7106	96.7106	96.7106	1.6514	9.37861e-05	1.63019	4.74673	2.06733e-06	148.465	558	109	109	148.465	148.465	245.176	558	398	398	245.176	245.176
cytochromebdubiquinoloxidase,subunitI[Frankiasp.CcI3]	Francci3_0256	295942	297609	1.92791	1.92791	1.92791	1.0136	8.28611e-08	1.00058	0.0049256	0.99607	141.709	1668	311	311	141.709	141.709	143.637	1668	697	697	143.637	143.637
cytochromebdubiquinoloxidase,subunitII[Frankiasp.CcI3]	Francci3_0257	297609	298601	160.04	160.04	160.04	2.23726	0.000156699	2.20852	7.68956	1.46549e-14	129.351	993	169	169	129.351	129.351	289.392	993	836	836	289.392	289.392
abortiveinfectionprotein[Frankiasp.CcI3]	Francci3_0258	298708	299526	20.9546	20.9546	20.9546	1.16978	1.91458e-05	1.15475	1.17478	0.240082	123.424	819	133	133	123.424	123.424	144.379	819	344	344	144.379	144.379
CHAD[Frankiasp.CcI3]	Francci3_0259	299713	301281	1.56584	1.56584	1.56584	1.00804	-9.58224e-07	-1.00493	-0.0486596	0.961191	194.731	1569	402	402	194.731	194.731	196.297	1569	896	896	196.297	196.297
cold-shockDNA-bindingproteinfamilyprotein[Frankiasp.CcI3]	Francci3_0260	301688	301891	1033.47	1033.47	1033.47	2.84929	0.00101546	2.81269	21.9948	8.88178e-16	558.848	204	150	150	558.848	558.848	1592.32	204	945	945	1592.32	1592.32
aspartatesemialdehydedehydrogenase[Frankiasp.CcI3]	Francci3_0261	303180	302101	16.445	16.445	-16.445	-1.09917	-1.862e-05	-1.11348	-1.00215	0.316269	182.267	1080	259	259	182.267	182.267	165.822	1080	521	521	165.822	165.822
aspartatekinase[Frankiasp.CcI3]	Francci3_0262	304576	303308	25.2453	25.2453	25.2453	1.1373	2.26132e-05	1.12269	1.14546	0.252018	183.869	1269	307	307	183.869	183.869	209.115	1269	772	772	209.115	209.115
stressprotein[Frankiasp.CcI3]	Francci3_0263	304876	305460	82.2457	82.2457	82.2457	1.43064	7.89252e-05	1.41227	3.67851	0.000234603	190.983	585	147	147	190.983	190.983	273.228	585	465	465	273.228	273.228
alcoholdehydrogenaseGroES-likeprotein[Frankiasp.CcI3]	Francci3_0264	305474	306472	53.0754	53.0754	53.0754	1.32907	5.04427e-05	1.312	2.61342	0.00896403	161.288	999	212	212	161.288	161.288	214.364	999	623	623	214.364	214.364
hypotheticalproteinFrancci3_0265[Frankiasp.CcI3]	Francci3_0265	307070	306618	11.6548	11.6548	11.6548	1.06202	9.11296e-06	1.04838	0.464881	0.642016	187.911	453	112	112	187.911	187.911	199.566	453	263	263	199.566	199.566
hypotheticalproteinFrancci3_0266[Frankiasp.CcI3]	Francci3_0266	307181	307453	30.0623	30.0623	-30.0623	-1.2151	-3.19344e-05	-1.23091	-1.82249	0.0683807	169.824	273	61	61	169.824	169.824	139.762	273	111	111	139.762	139.762
hypotheticalproteinFrancci3_0267[Frankiasp.CcI3]	Francci3_0267	307671	308285	246.926	246.926	-246.926	-2.12129	-0.000250356	-2.14889	-9.58968	4.44089e-16	467.142	615	378	378	467.142	467.142	220.217	615	394	394	220.217	220.217
recombinationproteinRecR[Frankiasp.CcI3]	Francci3_0268	308992	308393	72.7102	72.7102	72.7102	1.37763	6.94694e-05	1.35994	3.26041	0.00111253	192.542	600	152	152	192.542	192.542	265.252	600	463	463	265.252	265.252
hypotheticalproteinFrancci3_0269[Frankiasp.CcI3]	Francci3_0269	309484	309008	90.924	90.924	-90.924	-1.85252	-9.25163e-05	-1.87663	-5.32616	1.00313e-07	197.577	477	124	124	197.577	197.577	106.653	477	148	148	106.653	106.653
DNApolymeraseIIIsubunitsgammaandtau[Frankiasp.CcI3]	Francci3_0270	311981	309543	6.4637	6.4637	-6.4637	-1.05182	-8.08544e-06	-1.06551	-0.50751	0.611797	131.191	2439	421	421	131.191	131.191	124.727	2439	885	885	124.727	124.727
hypotheticalproteinFrancci3_0272[Frankiasp.CcI3]	Francci3_0272	314527	313871	44.6181	44.6181	44.6181	1.59338	4.31826e-05	1.57291	3.10506	0.00190239	75.1935	657	65	65	75.1935	75.1935	119.812	657	229	229	119.812	119.812
hypotheticalproteinFrancci3_0273[Frankiasp.CcI3]	Francci3_0273	314734	315207	130.925	130.925	130.925	1.48602	0.000126085	1.46693	4.89288	9.93689e-07	269.379	474	168	168	269.379	269.379	400.304	474	552	552	400.304	400.304
hypotheticalproteinFrancci3_0274[Frankiasp.CcI3]	Francci3_0274	315627	316211	80.599	80.599	80.599	1.82716	7.85003e-05	1.80369	4.7492	2.04225e-06	97.4402	585	75	75	97.4402	97.4402	178.039	585	303	303	178.039	178.039
hypotheticalproteinFrancci3_0275[Frankiasp.CcI3]	Francci3_0275	316297	317343	47.7931	47.7931	47.7931	1.32755	4.54137e-05	1.3105	2.47455	0.0133404	145.909	1047	201	201	145.909	145.909	193.702	1047	590	590	193.702	193.702
WD-40repeat-containingprotein[Frankiasp.CcI3]	Francci3_0276	320365	317381	14.7442	14.7442	-14.7442	-1.07461	-1.73244e-05	-1.0886	-0.859206	0.390227	212.351	2985	834	834	212.351	212.351	197.607	2985	1716	1716	197.607	197.607
transposaseIS66[Frankiasp.CcI3]	Francci3_0277	322440	320800	71.0762	71.0762	-71.0762	-5.08814	-7.14712e-05	-5.15436	-6.97532	3.05278e-12	88.4621	1641	0	191	88.4621	88.4621	17.3859	1641	0	83	17.3859	17.3859
hypotheticalproteinFrancci3_0278[Frankiasp.CcI3]	Francci3_0278	322805	323263	51.0386	51.0386	-51.0386	-1.55863	-5.2338e-05	-1.57891	-3.43727	0.000587602	142.403	459	86	86	142.403	142.403	91.3642	459	122	122	91.3642	91.3642
pyridoxal-dependentdecarboxylase[Frankiasp.CcI3]	Francci3_0279	323798	325183	19.5975	19.5975	19.5975	1.14238	1.76199e-05	1.12771	1.03033	0.302853	137.639	1386	251	251	137.639	137.639	157.237	1386	634	634	157.237	157.237
tRNA-adenosinedeaminase[Frankiasp.CcI3]	Francci3_0280	326046	325516	6.50049	6.50049	-6.50049	-1.06356	-7.83326e-06	-1.0774	-0.541408	0.588226	108.781	531	76	76	108.781	108.781	102.28	531	158	158	102.28	102.28
hypotheticalproteinFrancci3_0281[Frankiasp.CcI3]	Francci3_0281	326580	326089	58.9069	58.9069	58.9069	1.38911	5.63406e-05	1.37126	2.97481	0.00293171	151.389	492	98	98	151.389	151.389	210.296	492	301	301	210.296	210.296
Murligase[Frankiasp.CcI3]	Francci3_0282	327001	328251	103.908	103.908	-103.908	-1.54648	-0.000106607	-1.5666	-4.86509	1.14404e-06	294.05	1251	484	484	294.05	294.05	190.142	1251	692	692	190.142	190.142
CobB/CobQ-likeglutamineamidotransferase[Frankiasp.CcI3]	Francci3_0283	328333	329076	3.11294	3.11294	-3.11294	-1.01604	-5.61928e-06	-1.02926	-0.285288	0.775423	197.159	744	193	193	197.159	197.159	194.046	744	420	420	194.046	194.046
Poly(3-hydroxybutyrate)depolymerase-like[Frankiasp.CcI3]	Francci3_0284	329213	329860	57.4622	57.4622	57.4622	1.62015	5.56674e-05	1.59934	3.58744	0.000333939	92.6584	648	79	79	92.6584	92.6584	150.121	648	283	283	150.121	150.121
NLP/P60[Frankiasp.CcI3]	Francci3_0285	331486	330380	8.7252	8.7252	8.7252	1.04265	5.99912e-06	1.02925	0.294679	0.768239	204.598	1107	298	298	204.598	204.598	213.323	1107	687	687	213.323	213.323
hypotheticalproteinFrancci3_0286[Frankiasp.CcI3]	Francci3_0286	332396	332010	35.4274	35.4274	-35.4274	-1.29114	-3.70797e-05	-1.30794	-2.2299	0.0257542	157.113	387	80	80	157.113	157.113	121.685	387	137	137	121.685	121.685
magnesiumandcobalttransportproteinCorA[Frankiasp.CcI3]	Francci3_0287	333921	332611	20.5417	20.5417	20.5417	1.10737	1.7863e-05	1.09315	0.893343	0.371674	191.313	1311	330	330	191.313	191.313	211.854	1311	808	808	211.854	211.854
phenazinebiosynthesisPhzC/PhzFprotein[Frankiasp.CcI3]	Francci3_0288	334095	334808	45.6043	45.6043	-45.6043	-1.32665	-4.7512e-05	-1.34391	-2.64711	0.00811827	185.218	714	174	174	185.218	185.218	139.614	714	290	290	139.614	139.614
hypotheticalproteinFrancci3_0289[Frankiasp.CcI3]	Francci3_0289	334995	335774	67.3866	67.3866	-67.3866	-1.27904	-7.06587e-05	-1.29568	-3.02452	0.00249031	308.885	780	317	317	308.885	308.885	241.499	780	548	548	241.499	241.499
responseregulatorreceivermodulatedserinephosphatase[Frankiasp.CcI3]	Francci3_0290	336011	337183	60.1638	60.1638	60.1638	1.44857	5.78066e-05	1.42996	3.20308	0.00135965	134.124	1173	207	207	134.124	134.124	194.287	1173	663	663	194.287	194.287
multi-sensorsignaltransductionhistidinekinase[Frankiasp.CcI3]	Francci3_0291	337183	338814	40.2231	40.2231	40.2231	1.1981	3.71872e-05	1.1827	1.76759	0.0771291	203.048	1632	436	436	203.048	203.048	243.271	1632	1155	1155	243.271	243.271
hypotheticalproteinFrancci3_0292[Frankiasp.CcI3]	Francci3_0292	338842	339504	148.339	148.339	-148.339	-2.62565	-0.000149871	-2.65982	-8.27391	2.10942e-15	239.588	663	209	209	239.588	239.588	91.249	663	176	176	91.249	91.249
hypotheticalproteinFrancci3_0293[Frankiasp.CcI3]	Francci3_0293	340903	339572	49.8513	49.8513	49.8513	1.34262	4.74557e-05	1.32537	2.58109	0.00984884	145.502	1332	255	255	145.502	145.502	195.353	1332	757	757	195.353	195.353
interferon-inducedtransmembraneprotein[Frankiasp.CcI3]	Francci3_0294	341387	341953	51.6883	51.6883	-51.6883	-1.26153	-5.43578e-05	-1.27795	-2.5819	0.00982567	249.323	567	186	186	249.323	249.323	197.635	567	326	326	197.635	197.635
heatshockproteinDnaJ-like[Frankiasp.CcI3]	Francci3_0295	343178	342024	91.5595	91.5595	91.5595	1.88064	8.9262e-05	1.85648	5.17922	2.22812e-07	103.97	1155	158	158	103.97	103.97	195.529	1155	657	657	195.529	195.529
insertionelementhypotheticalprotein[Frankiasp.CcI3]	Francci3_0296	344795	343548	75.0772	75.0772	75.0772	1.32357	7.13031e-05	1.30656	3.08377	0.00204399	232.029	1248	34	381	232.029	232.029	307.107	1248	513	1115	307.107	307.107
transposase,IS4[Frankiasp.CcI3]	Francci3_0297	346530	345106	93.7868	93.7868	-93.7868	-1.41852	-9.68984e-05	-1.43698	-4.17974	2.91841e-05	317.881	1425	0	596	317.881	317.881	224.094	1425	0	929	224.094	224.094
GCN5-relatedN-acetyltransferase[Frankiasp.CcI3]	Francci3_0298	346650	347126	264.993	264.993	264.993	2.44618	0.000259859	2.41476	10.3847	2.66454e-15	183.237	477	115	115	183.237	183.237	448.23	477	622	622	448.23	448.23
hypotheticalproteinFrancci3_0299[Frankiasp.CcI3]	Francci3_0299	348337	347324	10.4178	10.4178	-10.4178	-1.0387	-1.3909e-05	-1.05222	-0.596259	0.551002	279.578	1014	373	373	279.578	279.578	269.161	1014	794	794	269.161	269.161
transposase,IS4[Frankiasp.CcI3]	Francci3_0300	349589	348360	0	0	0	1	0	1	0	1	0	1230	0	0	0	0	0	1230	0	0	0	0
XREfamilytranscriptionalregulator[Frankiasp.CcI3]	Francci3_0301	350447	349944	100.738	100.738	100.738	1.43662	9.67123e-05	1.41816	4.09605	4.20252e-05	230.724	504	153	153	230.724	230.724	331.463	504	486	486	331.463	331.463
ABC-typemultidrugtransportsystemATPasecomponent[Frankiasp.CcI3]	Francci3_0302	350689	350444	33.0376	33.0376	-33.0376	-1.94575	-3.3567e-05	-1.97107	-3.32256	0.000891961	67.9704	246	22	22	67.9704	67.9704	34.9328	246	25	25	34.9328	34.9328
twocomponentLuxRfamilytranscriptionalregulator[Frankiasp.CcI3]	Francci3_0303	351430	350786	15.1214	15.1214	-15.1214	-1.13774	-1.65715e-05	-1.15254	-1.08619	0.277395	124.905	645	106	106	124.905	124.905	109.783	645	206	206	109.783	109.783
putativesignaltransductionhistidinekinase[Frankiasp.CcI3]	Francci3_0304	351810	351427	78.0056	78.0056	-78.0056	-2.42856	-7.88965e-05	-2.46016	-5.78991	7.04224e-09	132.61	384	67	67	132.61	132.61	54.6044	384	61	61	54.6044	54.6044
histidinekinase,dimerisationandphosphoacceptorregion[Frankiasp.CcI3]	Francci3_0305	352739	351807	119.161	119.161	-119.161	-1.89346	-0.000121165	-1.9181	-6.19363	5.87956e-10	252.53	933	310	310	252.53	252.53	133.369	933	362	362	133.369	133.369
thymidylatekinase[Frankiasp.CcI3]	Francci3_0306	352958	353596	102.933	102.933	102.933	1.66062	9.98487e-05	1.63929	4.92445	8.45983e-07	155.813	639	131	131	155.813	155.813	258.746	639	481	481	258.746	258.746
fattyaciddesaturase,type2[Frankiasp.CcI3]	Francci3_0307	354617	353679	62.0286	62.0286	62.0286	1.22606	5.78457e-05	1.21031	2.35044	0.0187513	274.389	939	339	339	274.389	274.389	336.418	939	919	919	336.418	336.418
twocomponenttranscriptionalregulator[Frankiasp.CcI3]	Francci3_0308	354896	355615	30.1535	30.1535	-30.1535	-1.17163	-3.24885e-05	-1.18688	-1.67021	0.0948787	205.842	720	195	195	205.842	205.842	175.689	720	368	368	175.689	175.689
periplasmicsensorsignaltransductionhistidinekinase[Frankiasp.CcI3]	Francci3_0309	355612	357036	54.3676	54.3676	-54.3676	-1.32665	-5.66419e-05	-1.34391	-2.89032	0.00384848	220.81	1425	414	414	220.81	220.81	166.442	1425	690	690	166.442	166.442
hypotheticalproteinFrancci3_0310[Frankiasp.CcI3]	Francci3_0310	358031	357069	166.417	166.417	-166.417	-1.54465	-0.000170752	-1.56476	-6.1498	7.75819e-10	471.962	963	598	598	471.962	471.962	305.546	963	856	856	305.546	305.546
hypotheticalproteinFrancci3_0311[Frankiasp.CcI3]	Francci3_0311	359449	358220	77.3121	77.3121	77.3121	1.35047	7.36619e-05	1.33312	3.24853	0.00116002	220.595	1230	357	357	220.595	220.595	297.907	1230	1066	1066	297.907	297.907
putativetranscriptionalregulator[Frankiasp.CcI3]	Francci3_0312	361038	359872	20.7899	20.7899	-20.7899	-1.19338	-2.22244e-05	-1.20891	-1.45324	0.146157	128.3	1167	197	197	128.3	128.3	107.51	1167	365	365	107.51	107.51
hypotheticalproteinFrancci3_0313[Frankiasp.CcI3]	Francci3_0313	361136	361621	126.78	126.78	-126.78	-1.94342	-0.000128816	-1.96871	-6.50394	7.82444e-11	261.164	486	167	167	261.164	261.164	134.384	486	190	190	134.384	134.384
amidohydrolase2[Frankiasp.CcI3]	Francci3_0314	362797	361643	67.9769	67.9769	-67.9769	-1.39932	-7.03327e-05	-1.41753	-3.49462	0.00047474	238.21	1155	362	362	238.21	238.21	170.233	1155	572	572	170.233	170.233
L-glutaminesynthetase[Frankiasp.CcI3]	Francci3_0315	363160	364737	51.4466	51.4466	51.4466	1.41888	4.93263e-05	1.40065	2.87365	0.00405755	122.819	1578	255	255	122.819	122.819	174.266	1578	800	800	174.266	174.266
saccharopinedehydrogenase[Frankiasp.CcI3]	Francci3_0316	365949	364762	27.1931	27.1931	27.1931	1.33207	2.58538e-05	1.31496	1.87856	0.0603049	81.8891	1188	128	128	81.8891	81.8891	109.082	1188	377	377	109.082	109.082
pyruvatecarboxylase[Frankiasp.CcI3]	Francci3_0317	366037	369447	10.3852	10.3852	-10.3852	-1.07441	-1.22075e-05	-1.08839	-0.720405	0.471276	149.957	3411	673	673	149.957	149.957	139.572	3411	1385	1385	139.572	139.572
glycosyltransferasefamilyprotein[Frankiasp.CcI3]	Francci3_0318	370813	369431	3.65626	3.65626	-3.65626	-1.02026	-5.98875e-06	-1.03354	-0.314966	0.752788	184.101	1383	335	335	184.101	184.101	180.444	1383	726	726	180.444	180.444
glycosyltransferasefamilyprotein[Frankiasp.CcI3]	Francci3_0319	373602	371215	8.98953	8.98953	-8.98953	-1.06893	-1.06906e-05	-1.08284	-0.653521	0.51342	139.403	2388	438	438	139.403	139.403	130.414	2388	906	906	130.414	130.414
periplasmicsensorsignaltransductionhistidinekinase[Frankiasp.CcI3]	Francci3_0320	375302	373644	93.9315	93.9315	-93.9315	-1.4859	-9.6647e-05	-1.50524	-4.42721	9.54602e-06	287.246	1659	627	627	287.246	287.246	193.314	1659	933	933	193.314	193.314
twocomponenttranscriptionalregulator[Frankiasp.CcI3]	Francci3_0321	376549	375329	74.3246	74.3246	74.3246	1.44223	7.13821e-05	1.42371	3.53804	0.000403103	168.066	1221	270	270	168.066	168.066	242.391	1221	861	861	242.391	242.391
WD-40repeat-containingprotein[Frankiasp.CcI3]	Francci3_0322	379731	377113	3.99369	3.99369	-3.99369	-1.01798	-6.86305e-06	-1.03123	-0.325554	0.744762	226.066	2619	779	779	226.066	226.066	222.072	2619	1692	1692	222.072	222.072
hypotheticalproteinFrancci3_0323[Frankiasp.CcI3]	Francci3_0323	380425	379820	50.9526	50.9526	-50.9526	-1.32665	-5.3084e-05	-1.34391	-2.79806	0.00514112	206.94	606	165	165	206.94	206.94	155.987	606	275	275	155.987	155.987
responseregulatorreceiverprotein[Frankiasp.CcI3]	Francci3_0324	381302	380496	50.7424	50.7424	-50.7424	-1.64048	-5.18848e-05	-1.66182	-3.60206	0.000315704	129.969	807	138	138	129.969	129.969	79.2261	807	186	186	79.2261	79.2261
putativesignaltransductionhistidinekinase[Frankiasp.CcI3]	Francci3_0325	382621	381299	51.2235	51.2235	51.2235	1.43924	4.91854e-05	1.42075	2.92832	0.00340797	116.619	1323	203	203	116.619	116.619	167.842	1323	646	646	167.842	167.842
hypotheticalproteinFrancci3_0326[Frankiasp.CcI3]	Francci3_0326	382914	383162	115.526	115.526	-115.526	-1.62921	-0.000118168	-1.65042	-5.40087	6.63188e-08	299.13	249	98	98	299.13	299.13	183.604	249	133	133	183.604	183.604
vonWillebrandfactor,typeA[Frankiasp.CcI3]	Francci3_0327	385166	383199	64.8261	64.8261	-64.8261	-1.43358	-6.69076e-05	-1.45224	-3.52222	0.000427954	214.339	1968	555	555	214.339	214.339	149.512	1968	856	856	149.512	149.512
hypotheticalproteinFrancci3_0328[Frankiasp.CcI3]	Francci3_0328	386140	385457	116.435	116.435	-116.435	-2.02519	-0.000118178	-2.05154	-6.40209	1.53266e-10	230.01	684	207	207	230.01	230.01	113.575	684	226	226	113.575	113.575
hypotheticalproteinFrancci3_0329[Frankiasp.CcI3]	Francci3_0329	386532	386182	27.4136	27.4136	27.4136	1.11615	2.40872e-05	1.10181	1.08232	0.279112	236.022	351	109	109	236.022	236.022	263.435	351	269	269	263.435	263.435
MarRfamilytranscriptionalregulator[Frankiasp.CcI3]	Francci3_0330	387049	386624	15.1464	15.1464	15.1464	1.06581	1.2024e-05	1.05212	0.55375	0.57975	230.151	426	129	129	230.151	230.151	245.297	426	304	304	245.297	245.297
hypotheticalproteinFrancci3_0331[Frankiasp.CcI3]	Francci3_0331	387486	388586	26.0152	26.0152	-26.0152	-1.08169	-3.01787e-05	-1.09577	-1.17708	0.239162	344.466	1101	499	499	344.466	344.466	318.45	1101	1020	1020	318.45	318.45
metallophosphoesterase[Frankiasp.CcI3]	Francci3_0332	388583	389458	8.27723	8.27723	-8.27723	-1.05909	-1.01011e-05	-1.07287	-0.597214	0.550364	148.363	876	171	171	148.363	148.363	140.085	876	357	357	140.085	140.085
Rieske(2Fe-2S)protein[Frankiasp.CcI3]	Francci3_0333	390369	389473	16.5269	16.5269	16.5269	1.12917	1.47062e-05	1.11467	0.894705	0.370945	127.943	897	151	151	127.943	127.943	144.47	897	377	377	144.47	144.47
hypotheticalproteinFrancci3_0334[Frankiasp.CcI3]	Francci3_0334	390496	390924	14.8555	14.8555	-14.8555	-1.07446	-1.74605e-05	-1.08844	-0.861841	0.388775	214.368	429	121	121	214.368	214.368	199.513	429	249	249	199.513	199.513
hypotheticalproteinFrancci3_0335[Frankiasp.CcI3]	Francci3_0335	391006	391272	26.4518	26.4518	26.4518	1.1575	2.40121e-05	1.14263	1.26669	0.205266	167.947	267	59	59	167.947	167.947	194.399	267	151	151	194.399	194.399
hypotheticalproteinFrancci3_0336[Frankiasp.CcI3]	Francci3_0336	391282	391533	137.013	137.013	137.013	1.90857	0.000133636	1.88405	6.40759	1.47836e-10	150.8	252	50	50	150.8	150.8	287.813	252	211	211	287.813	287.813
hypotheticalproteinFrancci3_0337[Frankiasp.CcI3]	Francci3_0337	391791	391561	50.7942	50.7942	50.7942	1.36757	4.84828e-05	1.35	2.69154	0.00711238	138.188	231	42	42	138.188	138.188	188.982	231	127	127	188.982	188.982
L-asparaginaseII[Frankiasp.CcI3]	Francci3_0338	391910	392917	35.5115	35.5115	-35.5115	-1.2356	-3.7538e-05	-1.25168	-2.05342	0.0400318	186.238	1008	247	247	186.238	186.238	150.727	1008	442	442	150.727	150.727
heatshockproteinDnaJ-like[Frankiasp.CcI3]	Francci3_0339	393496	392906	95.3284	95.3284	-95.3284	-1.33111	-9.92654e-05	-1.34844	-3.84795	0.000119112	383.232	591	298	298	383.232	383.232	287.903	591	495	495	287.903	287.903
L-carnitinedehydratase/bileacid-inducibleproteinF[Frankiasp.CcI3]	Francci3_0340	393749	395140	58.773	58.773	58.773	1.59802	5.6892e-05	1.57749	3.5751	0.000350088	98.2802	1392	180	180	98.2802	98.2802	157.053	1392	636	636	157.053	157.053
extracellularligand-bindingreceptor[Frankiasp.CcI3]	Francci3_0341	395347	396516	71.8156	71.8156	71.8156	1.44399	6.89807e-05	1.42544	3.48386	0.000494231	161.751	1170	249	249	161.751	161.751	233.566	1170	795	795	233.566	233.566
inner-membranetranslocator[Frankiasp.CcI3]	Francci3_0342	396589	397521	10.6858	10.6858	-10.6858	-1.07057	-1.26615e-05	-1.0845	-0.718031	0.472738	162.108	933	199	199	162.108	162.108	151.422	933	411	411	151.422	151.422
inner-membranetranslocator[Frankiasp.CcI3]	Francci3_0343	397518	398930	6.61403	6.61403	-6.61403	-1.0373	-8.9137e-06	-1.05079	-0.470898	0.637714	183.957	1413	342	342	183.957	183.957	177.343	1413	729	729	177.343	177.343
ABCtransporterrelated[Frankiasp.CcI3]	Francci3_0344	398927	399937	94.0213	94.0213	-94.0213	-1.71088	-9.59508e-05	-1.73315	-5.08841	3.61086e-07	226.281	1011	301	301	226.281	226.281	132.26	1011	389	389	132.26	132.26
ABCtransporterrelated[Frankiasp.CcI3]	Francci3_0345	399937	400665	57.3655	57.3655	57.3655	1.39585	5.48986e-05	1.37792	2.95851	0.00309131	144.917	729	139	139	144.917	144.917	202.283	729	429	429	202.283	202.283
FAD-linkedoxidoreductase[Frankiasp.CcI3]	Francci3_0346	402156	400735	16.4399	16.4399	16.4399	1.11392	1.44094e-05	1.09961	0.828416	0.407435	144.31	1422	270	270	144.31	144.31	160.75	1422	665	665	160.75	160.75
acyltransferase3[Frankiasp.CcI3]	Francci3_0347	403551	402259	232.331	232.331	-232.331	-1.62963	-0.000237642	-1.65084	-7.66187	1.68754e-14	601.326	1293	1023	1023	601.326	601.326	368.994	1293	1388	1388	368.994	368.994
short-chaindehydrogenase/reductaseSDR[Frankiasp.CcI3]	Francci3_0348	404537	403695	5.08099	5.08099	-5.08099	-1.03471	-6.9783e-06	-1.04818	-0.406019	0.684729	151.466	843	168	168	151.466	151.466	146.385	843	359	359	146.385	146.385
ATPase,E1-E2type[Frankiasp.CcI3]	Francci3_0349	409643	405078	2.9939	2.9939	2.9939	1.02544	1.44707e-06	1.01227	0.0941157	0.925017	117.684	4566	707	707	117.684	117.684	120.678	4566	1603	1603	120.678	120.678
hypotheticalproteinFrancci3_0350[Frankiasp.CcI3]	Francci3_0350	410965	409769	191.509	191.509	-191.509	-2.13224	-0.000194148	-2.15999	-8.47036	0	360.651	1197	568	568	360.651	360.651	169.141	1197	589	589	169.141	169.141
short-chaindehydrogenase/reductaseSDR[Frankiasp.CcI3]	Francci3_0351	411299	412174	120.402	120.402	120.402	2.32164	0.000117968	2.29182	6.80964	9.78373e-12	91.0999	876	105	105	91.0999	91.0999	211.502	876	530	539	211.502	211.502
luciferase-like[Frankiasp.CcI3]	Francci3_0352	413129	412062	36.6415	36.6415	-36.6415	-1.21319	-3.8943e-05	-1.22898	-2.00505	0.0449581	208.511	1068	289	293	208.511	208.511	171.87	1068	530	534	171.87	171.87
hypotheticalproteinFrancci3_0353[Frankiasp.CcI3]	Francci3_0353	413775	413197	39.6473	39.6473	-39.6473	-1.20299	-4.2258e-05	-1.21864	-2.04569	0.0407867	234.967	579	179	179	234.967	234.967	195.32	579	329	329	195.32	195.32
hypotheticalproteinFrancci3_0354[Frankiasp.CcI3]	Francci3_0354	414957	413881	67.028	67.028	-67.028	-1.44588	-6.91252e-05	-1.4647	-3.61997	0.000294641	217.354	1077	308	308	217.354	217.354	150.326	1077	471	471	150.326	150.326
hypotheticalproteinFrancci3_0355[Frankiasp.CcI3]	Francci3_0355	415578	415093	23.8717	23.8717	-23.8717	-1.14301	-2.60787e-05	-1.15789	-1.3846	0.166176	190.79	486	122	122	190.79	190.79	166.919	486	236	236	166.919	166.919
hypotheticalproteinFrancci3_0356[Frankiasp.CcI3]	Francci3_0356	416725	415826	21.0713	21.0713	-21.0713	-1.13199	-2.31779e-05	-1.14672	-1.26154	0.207114	180.719	900	214	214	180.719	180.719	159.648	900	418	418	159.648	159.648
OmpA/MotB[Frankiasp.CcI3]	Francci3_0357	417285	416722	15.9238	15.9238	15.9238	1.07826	1.31367e-05	1.0644	0.641477	0.521213	203.484	564	151	151	203.484	203.484	219.408	564	360	360	219.408	219.408
methyltransferasetype11[Frankiasp.CcI3]	Francci3_0358	418430	417342	36.1714	36.1714	36.1714	1.31796	3.43277e-05	1.30103	2.12269	0.0337796	113.761	1089	163	163	113.761	113.761	149.932	1089	475	475	149.932	149.932
serine/threonineproteinkinase[Frankiasp.CcI3]	Francci3_0359	420382	418487	74.2249	74.2249	74.2249	1.60511	7.18681e-05	1.58449	4.03704	5.41288e-05	122.664	1896	306	306	122.664	122.664	196.888	1896	1086	1086	196.888	196.888
serine/threonineproteinkinase[Frankiasp.CcI3]	Francci3_0360	422039	420513	43.3455	43.3455	-43.3455	-1.3457	-4.50645e-05	-1.36321	-2.63859	0.00832523	168.73	1527	339	339	168.73	168.73	125.385	1527	557	557	125.385	125.385
TRAP-typeuncharacterizedtransportsystemperiplasmiccomponent-like[Frankiasp.CcI3]	Francci3_0361	423289	422126	53.2003	53.2003	53.2003	1.40136	5.09363e-05	1.38336	2.86687	0.00414547	132.549	1164	203	203	132.549	132.549	185.749	1164	629	629	185.749	185.749
hypotheticalproteinFrancci3_0362[Frankiasp.CcI3]	Francci3_0362	425523	423484	102.666	102.666	-102.666	-1.60506	-0.000105098	-1.62595	-5.01978	5.17315e-07	272.345	2040	731	731	272.345	272.345	169.679	2040	1007	1007	169.679	169.679
hypotheticalproteinFrancci3_0363[Frankiasp.CcI3]	Francci3_0363	426179	425679	74.5124	74.5124	74.5124	1.90958	7.26773e-05	1.88505	4.72692	2.27946e-06	81.9197	501	54	54	81.9197	81.9197	156.432	501	228	228	156.432	156.432
hypotheticalproteinFrancci3_0364[Frankiasp.CcI3]	Francci3_0364	426478	426176	57.1778	57.1778	57.1778	1.63319	5.54163e-05	1.61221	3.6086	0.00030785	90.301	303	36	36	90.301	90.301	147.479	303	130	130	147.479	147.479
thioesterase[Frankiasp.CcI3]	Francci3_0365	426526	427611	24.9818	24.9818	24.9818	1.26839	2.35216e-05	1.2521	1.62542	0.104072	93.0796	1086	133	133	93.0796	93.0796	118.061	1086	373	373	118.061	118.061
hypotheticalproteinFrancci3_0366[Frankiasp.CcI3]	Francci3_0366	427661	427852	21.9794	21.9794	-21.9794	-1.28551	-2.30237e-05	-1.30224	-1.74288	0.081354	98.9627	192	25	25	98.9627	98.9627	76.9832	192	43	43	76.9832	76.9832
short-chaindehydrogenase/reductaseSDR[Frankiasp.CcI3]	Francci3_0367	428657	427896	7.01445	7.01445	7.01445	1.0472	5.0272e-06	1.03375	0.289408	0.772269	148.615	762	149	149	148.615	148.615	155.63	762	345	345	155.63	155.63
diguanylatecyclase[Frankiasp.CcI3]	Francci3_0368	432944	428922	10.8577	10.8577	-10.8577	-1.04349	-1.40989e-05	-1.05707	-0.626813	0.530782	260.523	4023	1379	1379	260.523	260.523	249.666	4023	2922	2922	249.666	249.666
acyl-CoAdehydrogenase-like[Frankiasp.CcI3]	Francci3_0369	434264	435949	58.8768	58.8768	-58.8768	-1.38711	-6.09771e-05	-1.40516	-3.2135	0.00131128	210.97	1686	468	468	210.97	210.97	152.093	1686	746	746	152.093	152.093
hypotheticalproteinFrancci3_0370[Frankiasp.CcI3]	Francci3_0370	436045	437145	28.5478	28.5478	28.5478	1.26009	2.68354e-05	1.24391	1.71086	0.0871069	109.76	1101	159	159	109.76	109.76	138.307	1101	443	443	138.307	138.307
hypotheticalproteinFrancci3_0371[Frankiasp.CcI3]	Francci3_0371	437284	438129	168.689	168.689	168.689	2.138	0.000165014	2.11053	7.68308	1.39888e-14	148.233	846	165	165	148.233	148.233	316.922	846	780	780	316.922	316.922
hypotheticalproteinFrancci3_0372[Frankiasp.CcI3]	Francci3_0372	438669	438337	16.9873	16.9873	16.9873	1.24009	1.58983e-05	1.22416	1.26802	0.204792	70.7538	333	31	31	70.7538	70.7538	87.7412	333	85	85	87.7412	87.7412
hypotheticalproteinFrancci3_0373[Frankiasp.CcI3]	Francci3_0373	439643	438654	16.4862	16.4862	-16.4862	-1.11638	-1.83501e-05	-1.13091	-1.06417	0.287251	158.148	990	206	206	158.148	158.148	141.662	990	408	408	141.662	141.662
cystathioninegamma-lyase[Frankiasp.CcI3]	Francci3_0374	441052	439874	2.07984	2.07984	2.07984	1.00975	-6.89708e-07	-1.00324	-0.033445	0.97332	213.377	1179	331	331	213.377	213.377	215.456	1179	739	739	215.456	215.456
cystathioninebeta-synthase[Frankiasp.CcI3]	Francci3_0375	442479	441091	104.321	104.321	104.321	1.54785	0.000100776	1.52796	4.59445	4.33901e-06	190.419	1389	348	348	190.419	190.419	294.739	1389	1191	1191	294.739	294.739
hypotheticalproteinFrancci3_0376[Frankiasp.CcI3]	Francci3_0376	442980	443384	15.4413	15.4413	15.4413	1.06479	1.22105e-05	1.05111	0.552743	0.58044	238.331	405	127	127	238.331	238.331	253.773	405	299	299	253.773	253.773
diguanylatecyclase/phosphodiesterase[Frankiasp.CcI3]	Francci3_0377	443682	446747	45.1354	45.1354	-45.1354	-1.12472	-4.99044e-05	-1.13935	-1.80734	0.0707092	407.037	3066	1642	1642	407.037	407.037	361.901	3066	3228	3228	361.901	361.901
ABCtransporterrelated[Frankiasp.CcI3]	Francci3_0378	446983	448716	27.0301	27.0301	27.0301	1.10278	2.33605e-05	1.08861	0.997563	0.318491	262.987	1734	600	600	262.987	262.987	290.017	1734	1463	1463	290.017	290.017
ABCtransporterrelated[Frankiasp.CcI3]	Francci3_0379	448713	450674	83.7475	83.7475	83.7475	1.48043	8.06258e-05	1.46141	3.89357	9.87784e-05	174.32	1962	450	450	174.32	174.32	258.067	1962	1473	1473	258.067	258.067
ABC-typebranched-chainaminoacidtransportsystemsperiplasmiccomponent-like[Frankiasp.CcI3]	Francci3_0380	452109	450781	28.8344	28.8344	28.8344	1.10913	2.51301e-05	1.09489	1.06903	0.285054	264.21	1329	462	462	264.21	264.21	293.045	1329	1133	1133	293.045	293.045
inner-membranetranslocator[Frankiasp.CcI3]	Francci3_0381	452158	454236	87.1635	87.1635	87.1635	1.54811	8.4203e-05	1.52822	4.20042	2.66426e-05	159.026	2079	435	435	159.026	159.026	246.189	2079	1489	1489	246.189	246.189
ABCtransporterrelated[Frankiasp.CcI3]	Francci3_0382	454233	455849	27.5361	27.5361	-27.5361	-1.24167	-2.90697e-05	-1.25783	-1.82643	0.0677848	141.478	1617	301	301	141.478	141.478	113.942	1617	536	536	113.942	113.942
thiaminebiosynthesisproteinThiC[Frankiasp.CcI3]	Francci3_0383	456092	458050	55.3374	55.3374	-55.3374	-1.22591	-5.8625e-05	-1.24187	-2.52123	0.0116947	300.289	1959	774	774	300.289	300.289	244.951	1959	1396	1396	244.951	244.951
hypotheticalproteinFrancci3_0384[Frankiasp.CcI3]	Francci3_0384	458307	458636	376.112	376.112	376.112	4.47457	0.00037078	4.41709	15.2954	0	108.247	330	47	47	108.247	108.247	484.36	330	465	465	484.36	484.36
hypotheticalproteinFrancci3_0385[Frankiasp.CcI3]	Francci3_0385	458676	458921	63.7303	63.7303	-63.7303	-1.60012	-6.52513e-05	-1.62094	-3.94305	8.04527e-05	169.926	246	55	55	169.926	169.926	106.196	246	76	76	106.196	106.196
hypotheticalproteinFrancci3_0386[Frankiasp.CcI3]	Francci3_0386	459519	459758	283.332	283.332	283.332	3.63145	0.000278979	3.5848	12.5453	0	107.671	240	34	34	107.671	107.671	391.003	240	273	273	391.003	391.003
hypotheticalproteinFrancci3_0387[Frankiasp.CcI3]	Francci3_0387	459755	460165	65.3216	65.3216	65.3216	1.35681	6.22802e-05	1.33937	3.01082	0.00260542	183.074	411	99	99	183.074	183.074	248.395	411	297	297	248.395	248.395
hypotheticalproteinFrancci3_0388[Frankiasp.CcI3]	Francci3_0388	460203	460688	104.707	104.707	104.707	1.31434	9.93207e-05	1.29745	3.5924	0.000327642	333.101	486	213	213	333.101	333.101	437.807	486	619	619	437.807	437.807
hypotheticalproteinFrancci3_0389[Frankiasp.CcI3]	Francci3_0389	460759	461151	6.73675	6.73675	6.73675	1.05529	5.09724e-06	1.04174	0.323444	0.746359	121.837	393	63	63	121.837	121.837	128.574	393	147	147	128.574	128.574
XREfamilytranscriptionalregulator[Frankiasp.CcI3]	Francci3_0390	461148	461462	138.99	138.99	138.99	1.61941	0.000134646	1.59861	5.57718	2.44447e-08	224.391	315	93	93	224.391	224.391	363.381	315	333	333	363.381	363.381
transposase,IS4[Frankiasp.CcI3]	Francci3_0391	461909	463195	338.094	338.094	338.094	1.62569	0.000327596	1.60481	8.73566	8.88178e-16	540.35	1287	1	915	540.35	540.35	878.444	1287	5	3289	878.444	878.444
transposase,IS4[Frankiasp.CcI3]	Francci3_0392	464364	463192	19.6048	19.6048	-19.6048	-1.11301	-2.1886e-05	-1.12749	-1.14787	0.251022	193.086	1173	0	298	193.086	193.086	173.481	1173	0	592	173.481	173.481
recombinase[Frankiasp.CcI3]	Francci3_0393	464656	466224	14.9639	14.9639	14.9639	1.07609	1.22746e-05	1.06226	0.609994	0.541866	196.669	1569	405	406	196.669	196.669	211.633	1569	966	966	211.633	211.633
cupin4[Frankiasp.CcI3]	Francci3_0394	467350	468570	79.1493	79.1493	79.1493	1.3163	7.50982e-05	1.29939	3.13247	0.00173344	250.232	1221	402	402	250.232	250.232	329.381	1221	1170	1170	329.381	329.381
hypotheticalproteinFrancci3_0395[Frankiasp.CcI3]	Francci3_0395	468675	469370	33.2338	33.2338	-33.2338	-1.14317	-3.6303e-05	-1.15805	-1.63445	0.102164	265.356	696	243	243	265.356	265.356	232.123	696	470	470	232.123	232.123
hypotheticalproteinFrancci3_0396[Frankiasp.CcI3]	Francci3_0396	470251	469361	620.456	620.456	-620.456	-3.1106	-0.000625736	-3.15108	-18.0792	1.11022e-14	914.428	891	1072	1072	914.428	914.428	293.972	891	762	762	293.972	293.972
hypotheticalproteinFrancci3_0397[Frankiasp.CcI3]	Francci3_0397	470555	470346	253.225	253.225	253.225	2.11059	0.000247637	2.08347	9.33809	0	228.01	210	63	63	228.01	228.01	481.235	210	294	294	481.235	481.235
putativeDNA-bindingprotein[Frankiasp.CcI3]	Francci3_0398	471442	470552	241.122	241.122	-241.122	-1.69912	-0.000246144	-1.72123	-8.10213	1.44329e-15	586.019	891	687	687	586.019	586.019	344.896	891	894	894	344.896	344.896
hypotheticalproteinFrancci3_0399[Frankiasp.CcI3]	Francci3_0399	471763	472068	42.1888	42.1888	42.1888	1.42465	4.04677e-05	1.40634	2.61811	0.00884173	99.3507	306	40	40	99.3507	99.3507	141.54	306	126	126	141.54	141.54
putativesignaltransductionhistidinekinase[Frankiasp.CcI3]	Francci3_0400	472130	472741	43.0575	43.0575	43.0575	1.24943	4.03837e-05	1.23338	2.05791	0.0395985	172.622	612	139	139	172.622	172.622	215.679	612	384	384	215.679	215.679
hypotheticalproteinFrancci3_0401[Frankiasp.CcI3]	Francci3_0401	472773	473318	59.6278	59.6278	-59.6278	-1.21189	-6.33953e-05	-1.22766	-2.55173	0.010719	341.041	546	245	245	341.041	341.041	281.413	546	447	447	281.413	281.413
transposase,IS4[Frankiasp.CcI3]	Francci3_0402	473885	474535	118.782	118.782	118.782	2.3387	0.000116395	2.30866	6.79063	1.11633e-11	88.7289	651	24	76	88.7289	88.7289	207.511	651	206	393	207.511	207.511
hypotheticalproteinFrancci3_0403[Frankiasp.CcI3]	Francci3_0403	474669	475115	65.4253	65.4253	65.4253	1.8187	6.37112e-05	1.79533	4.26253	2.02121e-05	79.914	447	47	47	79.914	79.914	145.339	447	189	189	145.339	145.339
hypotheticalproteinFrancci3_0404[Frankiasp.CcI3]	Francci3_0404	475165	476595	17.908	17.908	-17.908	-1.0853	-2.06547e-05	-1.09942	-0.991276	0.321551	227.851	1431	429	429	227.851	227.851	209.943	1431	874	874	209.943	209.943
excisionase/Xis,DNA-binding[Frankiasp.CcI3]	Francci3_0405	476627	476818	559.736	559.736	-559.736	-2.77641	-0.000565141	-2.81254	-16.4547	0	874.83	192	221	221	874.83	874.83	315.094	192	176	176	315.094	315.094
hypotheticalproteinFrancci3_0406[Frankiasp.CcI3]	Francci3_0406	477179	477478	122.386	122.386	122.386	1.91147	0.000119375	1.88692	6.06276	1.33803e-09	134.273	300	53	53	134.273	134.273	256.658	300	224	224	256.658	256.658
phageintegrase[Frankiasp.CcI3]	Francci3_0407	477885	479396	39.1518	39.1518	-39.1518	-1.18946	-4.19072e-05	-1.20494	-1.97839	0.0478844	245.804	1512	489	489	245.804	245.804	206.653	1512	909	909	206.653	206.653
majorfacilitatortransporter[Frankiasp.CcI3]	Francci3_0408	480245	481576	41.9924	41.9924	41.9924	1.23438	3.92455e-05	1.21852	1.96965	0.0488782	179.167	1332	314	314	179.167	179.167	221.159	1332	857	857	221.159	221.159
peptidoglycan-bindingLysM[Frankiasp.CcI3]	Francci3_0409	485805	481648	60.7266	60.7266	-60.7266	-1.3043	-6.34427e-05	-1.32127	-2.97088	0.00296949	260.29	4158	1424	1424	260.29	260.29	199.564	4158	2414	2414	199.564	199.564
hypotheticalproteinFrancci3_0410[Frankiasp.CcI3]	Francci3_0410	486682	486395	7.99931	7.99931	7.99931	1.04811	5.77457e-06	1.03465	0.314234	0.753344	166.257	288	63	63	166.257	166.257	174.257	288	146	146	174.257	174.257
hypotheticalproteinFrancci3_0411[Frankiasp.CcI3]	Francci3_0411	487076	486807	42.5234	42.5234	42.5234	1.41962	4.07732e-05	1.40138	2.6146	0.00893322	101.338	270	36	36	101.338	101.338	143.861	270	113	113	143.861	143.861
celldivisionFtsK/SpoIIIE[Frankiasp.CcI3]	Francci3_0412	491878	487064	99.4035	99.4035	-99.4035	-1.42949	-0.000102623	-1.4481	-4.346	1.38645e-05	330.847	4815	2096	2096	330.847	330.847	231.444	4815	3242	3242	231.444	231.444
hypotheticalproteinFrancci3_0413[Frankiasp.CcI3]	Francci3_0413	492498	492091	220.878	220.878	-220.878	-2.24251	-0.000223699	-2.2717	-9.35671	0	398.645	408	214	214	398.645	398.645	177.767	408	211	211	177.767	177.767
putativeryanodinereceptor[Frankiasp.CcI3]	Francci3_0414	492879	492574	5.44999	5.44999	-5.44999	-1.0198	-9.00722e-06	-1.03307	-0.383639	0.701246	280.666	306	113	113	280.666	280.666	275.216	306	245	245	275.216	275.216
TrkA-like[Frankiasp.CcI3]	Francci3_0415	494406	492907	9.17549	9.17549	-9.17549	-1.04145	-1.20483e-05	-1.055	-0.569128	0.569269	230.543	1500	455	455	230.543	230.543	221.368	1500	966	966	221.368	221.368
hypotheticalproteinFrancci3_0416[Frankiasp.CcI3]	Francci3_0416	495274	494966	72.0495	72.0495	72.0495	1.75109	7.00598e-05	1.72859	4.33051	1.48763e-05	95.9265	309	39	39	95.9265	95.9265	167.976	309	151	151	167.976	167.976
hypotheticalproteinFrancci3_0417[Frankiasp.CcI3]	Francci3_0417	495964	495560	13.163	13.163	-13.163	-1.12309	-1.45718e-05	-1.1377	-0.971059	0.331519	120.104	405	64	64	120.104	120.104	106.941	405	126	126	106.941	106.941
lysyl-tRNAsynthetase[Frankiasp.CcI3]	Francci3_0418	496147	497598	118.872	118.872	-118.872	-1.29194	-0.000124402	-1.30875	-4.08973	4.3188e-05	526.056	1452	1005	1005	526.056	526.056	407.184	1452	1720	1720	407.184	407.184
integrase[Frankiasp.CcI3]	Francci3_0419	498318	497761	22.7644	22.7644	22.7644	1.06077	1.77025e-05	1.04715	0.639883	0.522248	374.568	558	273	275	374.568	374.568	397.333	558	645	645	397.333	397.333
PIIuridylyl-transferase[Frankiasp.CcI3]	Francci3_0420	501119	498762	28.1097	28.1097	28.1097	1.17338	2.57276e-05	1.15831	1.37627	0.168737	162.128	2358	503	503	162.128	162.128	190.237	2358	1305	1305	190.237	190.237
nitrogenregulatoryproteinP-II[Frankiasp.CcI3]	Francci3_0421	501711	501370	98.9919	98.9919	98.9919	1.69601	9.61239e-05	1.67422	4.92927	8.25376e-07	142.228	342	64	64	142.228	142.228	241.22	342	240	240	241.22	241.22
ammoniumtransporter[Frankiasp.CcI3]	Francci3_0422	502997	501708	168.71	168.71	168.71	1.91779	0.000164577	1.89315	7.13615	9.58345e-13	183.822	1290	312	312	183.822	183.822	352.532	1290	1323	1323	352.532	352.532
NLP/P60[Frankiasp.CcI3]	Francci3_0423	503262	504641	35.7136	35.7136	-35.7136	-1.27002	-3.75028e-05	-1.28654	-2.17332	0.0297565	167.978	1380	305	305	167.978	167.978	132.265	1380	531	531	132.265	132.265
irondependentrepressor[Frankiasp.CcI3]	Francci3_0424	505480	504716	57.7676	57.7676	57.7676	1.2643	5.4348e-05	1.24805	2.45323	0.0141582	218.572	765	220	220	218.572	218.572	276.339	765	615	615	276.339	276.339
sulphatetransporter[Frankiasp.CcI3]	Francci3_0425	508054	506306	196.657	196.657	-196.657	-1.9265	-0.000199864	-1.95157	-8.05302	1.11022e-16	408.914	1749	941	941	408.914	408.914	212.257	1749	1080	1080	212.257	212.257
ArsRfamilytranscriptionalregulator[Frankiasp.CcI3]	Francci3_0426	508396	508743	66.9517	66.9517	66.9517	1.27869	6.31569e-05	1.26226	2.71068	0.00671451	240.24	348	110	110	240.24	240.24	307.192	348	311	311	307.192	307.192
malicenzyme-like[Frankiasp.CcI3]	Francci3_0427	508871	510115	112	112	-112	-1.42124	-0.000115693	-1.43974	-4.5791	4.6699e-06	377.88	1245	619	619	377.88	377.88	265.88	1245	963	963	265.88	265.88
3-dehydroquinatedehydratase[Frankiasp.CcI3]	Francci3_0428	511087	510647	204.93	204.93	-204.93	-2.10006	-0.000207822	-2.12739	-8.68436	9.99201e-16	391.219	441	227	227	391.219	391.219	186.289	441	239	239	186.289	186.289
DegT/DnrJ/EryC1/StrSaminotransferase[Frankiasp.CcI3]	Francci3_0429	511412	512578	95.2982	95.2982	95.2982	1.87099	9.28915e-05	1.84696	5.26286	1.41832e-07	109.414	1167	168	168	109.414	109.414	204.712	1167	695	695	204.712	204.712
oxidoreductase-like[Frankiasp.CcI3]	Francci3_0430	512575	513705	14.7386	14.7386	14.7386	1.14242	1.32516e-05	1.12774	0.893632	0.371519	103.488	1131	154	154	103.488	103.488	118.227	1131	389	389	118.227	118.227
3-amino-5-hydroxybenoicacidsynthesisrelated[Frankiasp.CcI3]	Francci3_0431	513784	514575	59.9388	59.9388	59.9388	1.63091	5.80878e-05	1.60996	3.68936	0.000224816	95.0041	792	99	99	95.0041	95.0041	154.943	792	357	357	154.943	154.943
ROK[Frankiasp.CcI3]	Francci3_0432	515579	514542	3.79945	3.79945	3.79945	1.02703	1.94929e-06	1.01383	0.11595	0.907692	140.584	1038	192	192	140.584	140.584	144.384	1038	436	436	144.384	144.384
shikimatedehydrogenase[Frankiasp.CcI3]	Francci3_0433	516417	515596	18.4534	18.4534	-18.4534	-1.16907	-1.99033e-05	-1.18429	-1.29891	0.193975	127.597	822	138	138	127.597	127.597	109.143	822	261	261	109.143	109.143
3-dehydroquinatesynthase[Frankiasp.CcI3]	Francci3_0434	517493	516423	8.606	8.606	-8.606	-1.05417	-1.06726e-05	-1.06789	-0.593237	0.553023	167.477	1071	236	236	167.477	167.477	158.871	1071	495	495	158.871	158.871
MarRfamilytranscriptionalregulator[Frankiasp.CcI3]	Francci3_0435	517764	518216	79.2496	79.2496	-79.2496	-1.57071	-8.12286e-05	-1.59115	-4.31712	1.58082e-05	218.111	453	130	130	218.111	218.111	138.861	453	183	183	138.861	138.861
glyoxalase/bleomycinresistanceprotein/dioxygenase[Frankiasp.CcI3]	Francci3_0436	519065	518619	41.7409	41.7409	41.7409	1.37768	3.98806e-05	1.35998	2.47035	0.0134983	110.519	447	65	65	110.519	110.519	152.26	447	198	198	152.26	152.26
FADdependentoxidoreductase[Frankiasp.CcI3]	Francci3_0437	521033	519384	77.9514	77.9514	-77.9514	-1.38221	-8.07655e-05	-1.40019	-3.6795	0.000233695	281.903	1650	612	612	281.903	281.903	203.952	1650	979	979	203.952	203.952
selenocysteinesynthase[Frankiasp.CcI3]	Francci3_0439	523197	521590	38.6694	38.6694	38.6694	1.1708	3.5349e-05	1.15576	1.60119	0.109334	226.403	1608	479	479	226.403	226.403	265.072	1608	1240	1240	265.072	265.072
hypotheticalproteinFrancci3_0440[Frankiasp.CcI3]	Francci3_0440	523719	523219	75.4078	75.4078	-75.4078	-1.72786	-7.69235e-05	-1.75035	-4.59471	4.33354e-06	179.01	501	118	118	179.01	179.01	103.602	501	151	151	103.602	103.602
anti-sigma-factorantagonistdomain-containingprotein[Frankiasp.CcI3]	Francci3_0441	524017	524364	428.306	428.306	428.306	2.56888	0.000420306	2.53588	13.5234	0	273	348	125	125	273	273	701.307	348	710	710	701.307	701.307
GCN5-relatedN-acetyltransferase[Frankiasp.CcI3]	Francci3_0442	525428	524394	71.8378	71.8378	71.8378	1.83613	6.99793e-05	1.81254	4.5015	6.74769e-06	85.9168	1035	117	117	85.9168	85.9168	157.755	1035	475	475	157.755	157.755
responseregulatorreceiverprotein[Frankiasp.CcI3]	Francci3_0443	526377	525625	36.0801	36.0801	36.0801	1.29062	3.41036e-05	1.27404	2.0307	0.0422851	124.149	753	123	123	124.149	124.149	160.229	753	351	351	160.229	160.229
hypotheticalproteinFrancci3_0444[Frankiasp.CcI3]	Francci3_0444	526433	527296	37.309	37.309	37.309	1.13726	3.3418e-05	1.12265	1.39232	0.163825	271.817	864	309	309	271.817	271.817	309.126	864	777	777	309.126	309.126
thiamineS[Frankiasp.CcI3]	Francci3_0445	527293	527586	13.4999	13.4999	13.4999	1.08851	1.13944e-05	1.07453	0.641068	0.521478	152.524	294	59	59	152.524	152.524	166.024	294	142	142	166.024	166.024
putativeintegralmembraneprotein[Frankiasp.CcI3]	Francci3_0446	527837	528682	33.5005	33.5005	-33.5005	-1.33381	-3.48735e-05	-1.35117	-2.2881	0.0221319	133.859	846	149	149	133.859	133.859	100.359	846	247	247	100.359	100.359
thioredoxin-related[Frankiasp.CcI3]	Francci3_0447	528774	529214	483.883	483.883	483.883	2.03604	0.000472803	2.00989	12.6113	0	467.05	441	271	271	467.05	467.05	950.933	441	1220	1220	950.933	950.933
hypotheticalproteinFrancci3_0448[Frankiasp.CcI3]	Francci3_0448	529425	529844	41.3695	41.3695	-41.3695	-1.11037	-4.62961e-05	-1.12482	-1.65307	0.0983162	416.209	420	230	230	416.209	416.209	374.839	420	458	458	374.839	374.839
rhodanese-likeprotein[Frankiasp.CcI3]	Francci3_0449	529841	530674	391.804	391.804	391.804	2.9997	0.000385179	2.96116	13.818	0	195.932	834	215	215	195.932	195.932	587.736	834	1426	1426	587.736	587.736
hypotheticalproteinFrancci3_0450[Frankiasp.CcI3]	Francci3_0450	530678	530977	0.514808	0.514808	0.514808	1.00145	-4.05803e-06	-1.01155	-0.152955	0.878434	354.682	300	140	140	354.682	354.682	355.197	300	310	310	355.197	355.197
hypotheticalproteinFrancci3_0451[Frankiasp.CcI3]	Francci3_0451	531359	531066	118.941	118.941	-118.941	-2.21108	-0.000120492	-2.23985	-6.8132	9.54659e-12	217.152	294	84	84	217.152	217.152	98.2111	294	84	84	98.2111	98.2111
hypotheticalproteinFrancci3_0452[Frankiasp.CcI3]	Francci3_0452	532090	531524	94.8657	94.8657	-94.8657	-1.52335	-9.74284e-05	-1.54317	-4.57458	4.77177e-06	276.132	567	206	206	276.132	276.132	181.266	567	299	299	181.266	181.266
hypotheticalproteinFrancci3_0453[Frankiasp.CcI3]	Francci3_0453	532188	532087	534.022	534.022	-534.022	-12.3189	-0.000535915	-12.4792	-21.4692	0	581.202	102	78	78	581.202	581.202	47.1799	102	14	14	47.1799	47.1799
hypotheticalproteinFrancci3_0454[Frankiasp.CcI3]	Francci3_0454	532641	533030	22.379	22.379	22.379	1.20879	2.07644e-05	1.19326	1.35508	0.175391	107.184	390	55	55	107.184	107.184	129.563	390	147	147	129.563	129.563
hypotheticalproteinFrancci3_0455[Frankiasp.CcI3]	Francci3_0455	533668	533174	34.0985	34.0985	34.0985	1.22432	3.1784e-05	1.20859	1.73572	0.0826141	152.007	495	99	99	152.007	152.007	186.105	495	268	268	186.105	186.105
glycosyltransferase,group1[Frankiasp.CcI3]	Francci3_0456	535032	533725	78.4707	78.4707	78.4707	1.53378	7.5756e-05	1.51408	3.94152	8.09678e-05	147.009	1308	253	253	147.009	147.009	225.48	1308	858	858	225.48	225.48
hypotheticalproteinFrancci3_0457[Frankiasp.CcI3]	Francci3_0457	535227	536354	32.0148	32.0148	32.0148	1.559	3.09421e-05	1.53897	2.56639	0.0102763	57.272	1128	83	85	57.272	57.272	89.2868	1128	282	293	89.2868	89.2868
aldo/ketoreductase[Frankiasp.CcI3]	Francci3_0458	537128	536175	58.492	58.492	-58.492	-1.47191	-6.0229e-05	-1.49106	-3.45515	0.000549994	182.44	954	221	229	182.44	182.44	123.948	954	330	344	123.948	123.948
hypotheticalproteinFrancci3_0459[Frankiasp.CcI3]	Francci3_0459	537773	537246	168.015	168.015	168.015	3.48343	0.000165385	3.43868	9.53538	0	67.6545	528	47	47	67.6545	67.6545	235.67	528	362	362	235.67	235.67
XREfamilytranscriptionalregulator[Frankiasp.CcI3]	Francci3_0460	538920	537943	76.865	76.865	76.865	1.57505	7.43389e-05	1.55482	4.02358	5.73199e-05	133.666	978	172	172	133.666	133.666	210.531	978	599	599	210.531	210.531
hypotheticalproteinFrancci3_0461[Frankiasp.CcI3]	Francci3_0461	540600	539161	13.7874	13.7874	-13.7874	-1.1275	-1.52131e-05	-1.14218	-1.00714	0.313868	121.922	1440	231	231	121.922	121.922	108.135	1440	453	453	108.135	108.135
binding-protein-dependenttransportsystemsinnermembranecomponent[Frankiasp.CcI3]	Francci3_0462	540670	541575	79.7951	79.7951	79.7951	1.50596	7.69287e-05	1.48661	3.88577	0.000102008	157.711	906	188	188	157.711	157.711	237.506	906	626	626	237.506	237.506
binding-protein-dependenttransportsystemsinnermembranecomponent[Frankiasp.CcI3]	Francci3_0463	541572	542537	10.2717	10.2717	-10.2717	-1.04106	-1.35178e-05	-1.05461	-0.60075	0.548007	260.425	966	331	331	260.425	260.425	250.154	966	703	703	250.154	250.154
extracellularsolute-bindingprotein[Frankiasp.CcI3]	Francci3_0464	542550	543908	2.89198	2.89198	-2.89198	-1.01696	-5.09429e-06	-1.0302	-0.275868	0.78265	173.37	1359	310	310	173.37	173.37	170.478	1359	674	674	170.478	170.478
ABCtransporterrelated[Frankiasp.CcI3]	Francci3_0465	543934	545091	22.199	22.199	22.199	1.16911	2.02762e-05	1.15409	1.2066	0.227588	131.267	1158	200	200	131.267	131.267	153.466	1158	517	517	153.466	153.466
tetratricopeptideTPR_2[Frankiasp.CcI3]	Francci3_0466	545444	546793	3.57241	3.57241	3.57241	1.02735	1.85302e-06	1.01415	0.114345	0.908965	130.613	1350	232	232	130.613	130.613	134.186	1350	527	527	134.186	134.186
glycinecleavageTprotein(aminomethyltransferase)[Frankiasp.CcI3]	Francci3_0467	547979	546822	119.203	119.203	-119.203	-1.92957	-0.000121141	-1.95468	-6.27614	3.4708e-10	247.437	1158	377	377	247.437	247.437	128.234	1158	432	432	128.234	128.234
phosphoglyceratemutase[Frankiasp.CcI3]	Francci3_0468	548258	549259	133.809	133.809	133.809	1.62116	0.000129634	1.60033	5.47842	4.29129e-08	215.419	1002	284	284	215.419	215.419	349.228	1002	1018	1018	349.228	349.228
phosphateuptakeregulator,PhoU[Frankiasp.CcI3]	Francci3_0469	550124	549477	1.44118	1.44118	-1.44118	-1.00799	-3.76721e-06	-1.02111	-0.198781	0.842434	181.798	648	155	155	181.798	181.798	180.357	648	340	340	180.357	180.357
histidinekinase[Frankiasp.CcI3]	Francci3_0470	550454	551731	110.019	110.019	110.019	1.61055	0.000106547	1.58986	4.93305	8.09552e-07	180.196	1278	303	303	180.196	180.196	290.215	1278	1079	1079	290.215	290.215
twocomponenttranscriptionalregulator[Frankiasp.CcI3]	Francci3_0471	551849	552529	263.951	263.951	263.951	2.77822	0.000259275	2.74253	10.9944	0	148.435	681	133	133	148.435	148.435	412.386	681	817	817	412.386	412.386
Ppx/GppAphosphatase[Frankiasp.CcI3]	Francci3_0472	552691	553626	42.6462	42.6462	-42.6462	-1.29929	-4.45838e-05	-1.3162	-2.47335	0.0133851	185.136	936	228	228	185.136	185.136	142.49	936	388	388	142.49	142.49
xyloseisomerase-like[Frankiasp.CcI3]	Francci3_0473	553898	554824	24.1998	24.1998	24.1998	1.15293	2.19087e-05	1.13812	1.19192	0.233294	158.238	927	193	193	158.238	158.238	182.438	927	492	492	182.438	182.438
UbiE/COQ5methyltransferase[Frankiasp.CcI3]	Francci3_0474	554907	555704	16.1984	16.1984	16.1984	1.11811	1.42626e-05	1.10374	0.840281	0.400751	137.149	798	144	144	137.149	137.149	153.347	798	356	356	153.347	153.347
acyltransferase3[Frankiasp.CcI3]	Francci3_0475	556103	558244	0.631686	0.631686	-0.631686	-1.00322	-3.15645e-06	-1.01628	-0.159984	0.872893	196.573	2142	554	554	196.573	196.573	195.941	2142	1221	1221	195.941	195.941
pyrroline-5-carboxylatereductase[Frankiasp.CcI3]	Francci3_0476	558339	559142	59.4266	59.4266	-59.4266	-1.19885	-6.34181e-05	-1.21445	-2.48442	0.0129763	358.274	804	379	379	358.274	358.274	298.848	804	699	699	298.848	298.848
hypotheticalproteinFrancci3_0477[Frankiasp.CcI3]	Francci3_0477	559239	559337	157.867	157.867	157.867	2.71361	0.000155028	2.67875	8.41631	8.88178e-16	92.1252	99	12	12	92.1252	92.1252	249.992	99	72	72	249.992	249.992
hypotheticalproteinFrancci3_0478[Frankiasp.CcI3]	Francci3_0478	559632	560501	77.1787	77.1787	77.1787	1.58897	7.46831e-05	1.56856	4.07152	4.67066e-05	131.04	870	150	150	131.04	131.04	208.219	870	527	527	208.219	208.219
NAD-dependentepimerase/dehydratase[Frankiasp.CcI3]	Francci3_0479	560805	561869	13.6058	13.6058	13.6058	1.06507	1.07707e-05	1.05139	0.520488	0.602724	209.098	1065	293	293	209.098	209.098	222.704	1065	690	690	222.704	222.704
phospholipid/glycerolacyltransferase[Frankiasp.CcI3]	Francci3_0480	561965	563074	20.4081	20.4081	20.4081	1.08055	1.6932e-05	1.06667	0.740598	0.458937	253.344	1110	370	370	253.344	253.344	273.753	1110	884	884	273.753	273.753
HADfamilyhydrolase[Frankiasp.CcI3]	Francci3_0481	563987	563100	18.066	18.066	18.066	1.1759	1.65542e-05	1.16079	1.11193	0.26617	102.707	888	120	120	102.707	102.707	120.773	888	312	312	120.773	120.773
sigma-24[Frankiasp.CcI3]	Francci3_0482	564960	564244	43.4838	43.4838	43.4838	1.65114	4.21685e-05	1.62993	3.1822	0.0014616	66.7812	717	63	63	66.7812	66.7812	110.265	717	230	230	110.265	110.265
glutaredoxin2[Frankiasp.CcI3]	Francci3_0483	565223	565534	222.945	222.945	222.945	1.81715	0.000217097	1.79381	7.86408	5.32907e-15	272.832	312	112	112	272.832	272.832	495.777	312	450	450	495.777	495.777
redox-sensingtranscriptionalrepressorRex[Frankiasp.CcI3]	Francci3_0484	565720	566862	127.533	127.533	127.533	1.431	0.000122387	1.41261	4.58258	4.59266e-06	295.901	1143	445	445	295.901	295.901	423.434	1143	1408	1408	423.434	423.434
glutamyl-tRNAreductase[Frankiasp.CcI3]	Francci3_0485	566859	568280	14.6591	14.6591	14.6591	1.10272	1.26679e-05	1.08856	0.734323	0.462752	142.707	1422	267	267	142.707	142.707	157.366	1422	651	651	157.366	157.366
porphobilinogendeaminase[Frankiasp.CcI3]	Francci3_0486	568277	569464	41.4289	41.4289	41.4289	1.44354	3.97923e-05	1.425	2.6448	0.00817393	93.4048	1188	146	146	93.4048	93.4048	134.834	1188	466	466	134.834	134.834
uroporphyrinogen-IIIsynthase/uroporphyrinogen-IIIC-methyltransferase[Frankiasp.CcI3]	Francci3_0487	569467	571290	56.9915	56.9915	-56.9915	-1.40922	-5.89221e-05	-1.42756	-3.2301	0.00123749	196.259	1824	471	471	196.259	196.259	139.267	1824	739	739	139.267	139.267
delta-aminolevulinicaciddehydratase[Frankiasp.CcI3]	Francci3_0488	571287	572309	27.1737	27.1737	27.1737	1.26504	2.55689e-05	1.24879	1.68478	0.0920303	102.526	1023	138	138	102.526	102.526	129.7	1023	386	386	129.7	129.7
heavymetaltransport/detoxificationprotein[Frankiasp.CcI3]	Francci3_0489	572939	573163	304.393	304.393	304.393	3.81601	0.000299814	3.76699	13.1956	0	108.094	225	32	32	108.094	108.094	412.487	225	270	270	412.487	412.487
heavymetaltranslocatingP-typeATPase[Frankiasp.CcI3]	Francci3_0490	573277	575829	6.92001	6.92001	6.92001	1.04436	4.83871e-06	1.03094	0.272077	0.785563	155.996	2553	524	524	155.996	155.996	162.916	2553	1210	1210	162.916	162.916
methionyl-tRNAsynthetase[Frankiasp.CcI3]	Francci3_0491	577458	575893	71.8822	71.8822	71.8822	1.39814	6.88046e-05	1.38018	3.32046	0.000898689	180.544	1566	372	372	180.544	180.544	252.426	1566	1150	1150	252.426	252.426
hypotheticalproteinFrancci3_0492[Frankiasp.CcI3]	Francci3_0492	578218	578472	83.8561	83.8561	-83.8561	-1.44754	-8.64708e-05	-1.46638	-4.05477	5.01838e-05	271.228	255	91	91	271.228	271.228	187.371	255	139	139	187.371	187.371
hypotheticalproteinFrancci3_0494[Frankiasp.CcI3]	Francci3_0494	579355	580176	368.596	368.596	-368.596	-2.28866	-0.000373167	-2.31844	-12.2195	0	654.627	822	708	708	654.627	654.627	286.031	822	684	684	286.031	286.031
hypotheticalproteinFrancci3_0495[Frankiasp.CcI3]	Francci3_0495	580176	580514	110.945	110.945	-110.945	-1.37343	-0.000115038	-1.39131	-4.35057	1.35786e-05	408.041	339	182	182	408.041	408.041	297.096	339	293	293	297.096	297.096
integrase[Frankiasp.CcI3]	Francci3_0496	580535	582106	14.2643	14.2643	14.2643	1.08677	1.19981e-05	1.07281	0.650497	0.515371	164.384	1572	339	340	164.384	164.384	178.648	1572	817	817	178.648	178.648
hypotheticalproteinFrancci3_0497[Frankiasp.CcI3]	Francci3_0497	582103	583236	22.8208	22.8208	22.8208	1.13898	2.04673e-05	1.12435	1.09665	0.272796	164.205	1134	245	245	164.205	164.205	187.026	1134	617	617	187.026	187.026
hypotheticalproteinFrancci3_0498[Frankiasp.CcI3]	Francci3_0498	583241	584050	413.98	413.98	-413.98	-2.42411	-0.00041872	-2.45566	-13.3292	0	704.673	810	751	751	704.673	704.673	290.693	810	685	685	290.693	290.693
hypotheticalproteinFrancci3_0499[Frankiasp.CcI3]	Francci3_0499	584737	584333	83.7325	83.7325	-83.7325	-1.15635	-9.08307e-05	-1.1714	-2.68448	0.00726431	619.286	405	330	330	619.286	619.286	535.554	405	631	631	535.554	535.554
hypotheticalproteinFrancci3_0500[Frankiasp.CcI3]	Francci3_0500	585508	584984	62.3181	62.3181	62.3181	1.76869	6.06216e-05	1.74597	4.063	4.84456e-05	81.0702	525	56	56	81.0702	81.0702	143.388	525	219	219	143.388	143.388
hypotheticalproteinFrancci3_0501[Frankiasp.CcI3]	Francci3_0501	585568	585921	87.3639	87.3639	87.3639	1.27681	8.23849e-05	1.26041	3.0864	0.00202598	315.607	354	147	147	315.607	315.607	402.971	354	415	415	402.971	402.971
putativemethyltransferase[Frankiasp.CcI3]	Francci3_0502	586767	586114	104.475	104.475	104.475	1.4105	0.000100103	1.39238	4.0586	4.93688e-05	254.507	654	219	219	254.507	254.507	358.981	654	683	683	358.981	358.981
MerRfamilytranscriptionalregulator[Frankiasp.CcI3]	Francci3_0503	587063	586881	3.67232	3.67232	-3.67232	-1.06742	-4.38263e-06	-1.08131	-0.414675	0.678379	58.1446	183	14	14	58.1446	58.1446	54.4723	183	29	29	54.4723	54.4723
transposaseIS66[Frankiasp.CcI3]	Francci3_0505	590040	588307	58.4714	58.4714	58.4714	1.29319	5.5291e-05	1.27658	2.59627	0.00942425	199.432	1734	0	455	199.432	199.432	257.903	1734	0	1301	257.903	257.903
hypotheticalproteinFrancci3_0506[Frankiasp.CcI3]	Francci3_0506	591979	591704	65.1594	65.1594	-65.1594	-1.30596	-6.80587e-05	-1.32295	-3.08402	0.00204225	278.128	276	101	101	278.128	278.128	212.969	276	171	171	212.969	212.969
glutamate-1-semialdehydeaminotransferase[Frankiasp.CcI3]	Francci3_0507	592169	593527	60.1928	60.1928	-60.1928	-1.4612	-6.20184e-05	-1.48021	-3.47469	0.000511443	190.707	1359	341	341	190.707	190.707	130.515	1359	516	516	130.515	130.515
phosphoglyceratemutase[Frankiasp.CcI3]	Francci3_0508	593524	594171	10.2805	10.2805	10.2805	1.11845	9.05519e-06	1.10408	0.670544	0.502511	86.7939	648	74	74	86.7939	86.7939	97.0744	648	183	183	97.0744	97.0744
methyltransferasetype12[Frankiasp.CcI3]	Francci3_0509	594168	595148	167.855	167.855	-167.855	-2.4605	-0.000169739	-2.49252	-8.54677	0	282.785	981	365	365	282.785	282.785	114.93	981	328	328	114.93	114.93
putativesecretedprotein[Frankiasp.CcI3]	Francci3_0510	595361	595990	21.0031	21.0031	21.0031	1.11305	1.83907e-05	1.09875	0.93206	0.351305	185.786	630	154	154	185.786	185.786	206.789	630	379	379	206.789	206.789
cytochromecbiogenesisprotein,transmembraneregion[Frankiasp.CcI3]	Francci3_0511	596025	596960	191.446	191.446	-191.446	-2.0468	-0.000194262	-2.07344	-8.26415	0	374.333	936	461	461	374.333	374.333	182.887	936	498	498	182.887	182.887
ResB-like[Frankiasp.CcI3]	Francci3_0512	596957	599071	13.2855	13.2855	13.2855	1.05644	1.01154e-05	1.04287	0.461697	0.644299	235.377	2115	655	655	235.377	235.377	248.662	2115	1530	1530	248.662	248.662
cytochromecassemblyprotein[Frankiasp.CcI3]	Francci3_0513	599071	600264	52.6246	52.6246	52.6246	1.45675	5.059e-05	1.43804	3.01943	0.00253255	115.214	1194	181	181	115.214	115.214	167.839	1194	583	583	167.839	167.839
hypotheticalproteinFrancci3_0514[Frankiasp.CcI3]	Francci3_0514	600876	600451	46.7133	46.7133	46.7133	1.26183	4.39267e-05	1.24562	2.19581	0.0281058	178.412	426	100	100	178.412	178.412	225.125	426	279	279	225.125	225.125
3-octaprenyl-4hydroxybenzoatedecarboxylase[Frankiasp.CcI3]	Francci3_0515	601191	602714	55.1753	55.1753	55.1753	1.28009	5.20608e-05	1.26365	2.46675	0.0136347	196.99	1524	395	395	196.99	196.99	252.165	1524	1118	1118	252.165	252.165
prenyltransferase[Frankiasp.CcI3]	Francci3_0516	602790	603749	90.5559	90.5559	90.5559	1.6689	8.78644e-05	1.64746	4.64163	3.4567e-06	135.381	960	171	171	135.381	135.381	225.937	960	631	631	225.937	225.937
3-octaprenyl-4-hydroxybenzoatecarboxy-lyase[Frankiasp.CcI3]	Francci3_0517	603764	604546	74.2373	74.2373	-74.2373	-1.67372	-7.5835e-05	-1.6955	-4.43646	9.14509e-06	184.427	783	190	190	184.427	184.427	110.19	783	251	251	110.19	110.19
hypotheticalproteinFrancci3_0518[Frankiasp.CcI3]	Francci3_0518	604642	605034	158.21	158.21	-158.21	-1.92761	-0.000160787	-1.95269	-7.22566	4.98712e-13	328.768	393	170	170	328.768	328.768	170.558	393	195	195	170.558	170.558
hypotheticalproteinFrancci3_0519[Frankiasp.CcI3]	Francci3_0519	605148	606296	74.508	74.508	74.508	1.39662	7.13087e-05	1.37868	3.37474	0.000738863	187.859	1149	284	284	187.859	187.859	262.366	1149	877	877	262.366	262.366
hypotheticalproteinFrancci3_0520[Frankiasp.CcI3]	Francci3_0520	606309	606602	24.1924	24.1924	24.1924	1.11412	2.12093e-05	1.09981	1.00606	0.314388	211.982	294	82	82	211.982	211.982	236.174	294	202	202	236.174	236.174
hypotheticalproteinFrancci3_0521[Frankiasp.CcI3]	Francci3_0521	606602	606916	71.115	71.115	71.115	1.39299	6.80401e-05	1.37509	3.28332	0.00102592	180.96	315	75	75	180.96	180.96	252.075	315	231	231	252.075	252.075
hypotheticalproteinFrancci3_0522[Frankiasp.CcI3]	Francci3_0522	606910	607788	89.8589	89.8589	89.8589	1.51962	8.66911e-05	1.5001	4.17043	3.04028e-05	172.931	879	200	200	172.931	172.931	262.79	879	672	672	262.79	262.79
XREfamilytranscriptionalregulator[Frankiasp.CcI3]	Francci3_0523	608815	607820	22.5388	22.5388	22.5388	1.14269	2.02687e-05	1.12801	1.1063	0.268595	157.959	996	207	207	157.959	157.959	180.497	996	523	523	180.497	180.497
responseregulatorreceiverprotein[Frankiasp.CcI3]	Francci3_0524	609331	609876	134.601	134.601	134.601	2.343	0.000131901	2.3129	7.23593	4.64739e-13	100.224	546	72	72	100.224	100.224	234.825	546	373	373	234.825	234.825
ferredoxin--nitritereductase[Frankiasp.CcI3]	Francci3_0525	610351	612060	32.0692	32.0692	32.0692	1.1966	2.96329e-05	1.18123	1.57199	0.115953	163.118	1710	367	367	163.118	163.118	195.187	1710	971	971	195.187	195.187
hypotheticalproteinFrancci3_0526[Frankiasp.CcI3]	Francci3_0526	612053	612289	9.76164	9.76164	-9.76164	-1.0376	-1.31284e-05	-1.0511	-0.573199	0.56651	269.379	237	84	84	269.379	269.379	259.617	237	179	179	259.617	259.617
phosphoadenosinephosphosulfatereductase[Frankiasp.CcI3]	Francci3_0527	612391	613062	57.9451	57.9451	-57.9451	-1.29655	-6.06009e-05	-1.31342	-2.87271	0.00406966	253.344	672	224	224	253.344	253.344	195.399	672	382	382	195.399	195.399
uroporphyrinogen-IIIC-methyltransferase[Frankiasp.CcI3]	Francci3_0528	613123	614649	2.32258	2.32258	2.32258	1.02482	1.09326e-06	1.01166	0.0797516	0.936435	93.5732	1527	188	188	93.5732	93.5732	95.8958	1527	426	426	95.8958	95.8958
cobalamin(vitaminB12)biosynthesisCbiXprotein[Frankiasp.CcI3]	Francci3_0529	615088	614615	19.0178	19.0178	19.0178	1.16944	1.73733e-05	1.15441	1.11795	0.263589	112.241	474	70	70	112.241	112.241	131.259	474	181	181	131.259	131.259
FAD-dependentpyridinenucleotide-disulphideoxidoreductase[Frankiasp.CcI3]	Francci3_0530	616156	615191	7.88233	7.88233	7.88233	1.04935	5.74303e-06	1.03587	0.318754	0.749913	159.717	966	203	203	159.717	159.717	167.599	966	471	471	167.599	167.599
serine/threonineproteinkinase[Frankiasp.CcI3]	Francci3_0531	616702	618540	11.3751	11.3751	11.3751	1.07731	9.36135e-06	1.06347	0.537692	0.59079	147.13	1839	356	356	147.13	147.13	158.505	1839	848	848	158.505	158.505
hypotheticalproteinFrancci3_0532[Frankiasp.CcI3]	Francci3_0532	618583	618843	311.315	311.315	311.315	2.44469	0.00030528	2.41329	11.2527	0	215.488	261	74	74	215.488	215.488	526.803	261	400	400	526.803	526.803
hypotheticalproteinFrancci3_0533[Frankiasp.CcI3]	Francci3_0533	619171	620358	116.934	116.934	116.934	1.43415	0.000112241	1.41573	4.40214	1.07189e-05	269.338	1188	421	421	269.338	269.338	386.272	1188	1335	1335	386.272	386.272
adenosinedeaminase[Frankiasp.CcI3]	Francci3_0534	620383	621465	24.0603	24.0603	24.0603	1.21163	2.23444e-05	1.19607	1.41496	0.157081	113.689	1083	162	162	113.689	113.689	137.75	1083	434	434	137.75	137.75
ubiquinone/menaquinonebiosynthesismethyltransferase[Frankiasp.CcI3]	Francci3_0535	621479	622204	73.5743	73.5743	73.5743	1.48469	7.08492e-05	1.46561	3.66329	0.000248997	151.797	726	145	145	151.797	151.797	225.372	726	476	476	225.372	225.372
carboxymethylenebutenolidase[Frankiasp.CcI3]	Francci3_0536	622998	622279	5.96546	5.96546	-5.96546	-1.04369	-7.73813e-06	-1.05727	-0.465148	0.641826	142.506	720	135	135	142.506	142.506	136.541	720	286	286	136.541	136.541
geranylgeranylreductase[Frankiasp.CcI3]	Francci3_0537	623570	624874	63.4966	63.4966	-63.4966	-1.37087	-6.58542e-05	-1.38871	-3.28225	0.00102983	234.708	1305	403	403	234.708	234.708	171.211	1305	650	650	171.211	171.211
NADHdehydrogenasesubunitA[Frankiasp.CcI3]	Francci3_0538	624993	625355	88.1445	88.1445	-88.1445	-1.38306	-9.132e-05	-1.40106	-3.91613	8.99832e-05	318.251	363	152	152	318.251	318.251	230.106	363	243	243	230.106	230.106
NADHdehydrogenasesubunitB[Frankiasp.CcI3]	Francci3_0539	625346	626161	18.9478	18.9478	-18.9478	-1.0882	-2.176e-05	-1.10236	-1.03165	0.302237	233.785	816	251	251	233.785	233.785	214.837	816	510	510	214.837	214.837
NADHdehydrogenasesubunitC[Frankiasp.CcI3]	Francci3_0540	626165	626875	166.294	166.294	-166.294	-1.93469	-0.000168985	-1.95987	-7.42648	1.09912e-13	344.206	711	322	322	344.206	344.206	177.913	711	368	368	177.913	177.913
NADHdehydrogenasesubunitD[Frankiasp.CcI3]	Francci3_0541	626964	628412	57.1174	57.1174	-57.1174	-1.32018	-5.95522e-05	-1.33736	-2.93938	0.00328865	235.511	1449	449	449	235.511	235.511	178.393	1449	752	752	178.393	178.393
NADHdehydrogenasesubunitE[Frankiasp.CcI3]	Francci3_0542	628412	629200	36.2443	36.2443	36.2443	1.29627	3.42894e-05	1.27961	2.0543	0.0399468	122.337	789	127	127	122.337	122.337	158.582	789	364	364	158.582	158.582
NADH-quinoneoxidoreductase,Fsubunit[Frankiasp.CcI3]	Francci3_0543	629203	630534	37.96	37.96	37.96	1.31984	3.60342e-05	1.30289	2.18063	0.0292106	118.684	1332	208	208	118.684	118.684	156.644	1332	607	607	156.644	156.644
NADHdehydrogenasesubunitG[Frankiasp.CcI3]	Francci3_0544	630540	633047	0.0690216	0.0690216	0.0690216	1.00054	-1.58635e-06	-1.01247	-0.0993529	0.920858	128.49	2508	424	424	128.49	128.49	128.559	2508	938	938	128.559	128.559
NADHdehydrogenasesubunitH[Frankiasp.CcI3]	Francci3_0545	633044	634393	65.3175	65.3175	-65.3175	-1.31788	-6.81208e-05	-1.33503	-3.13448	0.00172161	270.797	1350	481	481	270.797	270.797	205.48	1350	807	807	205.48	205.48
NADHdehydrogenasesubunitI[Frankiasp.CcI3]	Francci3_0546	634397	635050	20.8277	20.8277	-20.8277	-1.10857	-2.33483e-05	-1.12299	-1.16573	0.243724	212.67	654	183	183	212.67	212.67	191.842	654	365	365	191.842	191.842
NADHdehydrogenasesubunitJ[Frankiasp.CcI3]	Francci3_0547	635047	635850	31.3312	31.3312	31.3312	1.21383	2.91163e-05	1.19824	1.62333	0.104518	146.524	804	155	155	146.524	146.524	177.855	804	416	416	177.855	177.855
NADHdehydrogenasesubunitK[Frankiasp.CcI3]	Francci3_0548	635847	636146	52.7905	52.7905	-52.7905	-1.18578	-5.65768e-05	-1.20121	-2.27975	0.0226228	336.948	300	133	133	336.948	336.948	284.158	300	248	248	284.158	284.158
NADHdehydrogenasesubunitL[Frankiasp.CcI3]	Francci3_0549	636337	638322	27.0772	27.0772	-27.0772	-1.11103	-3.02828e-05	-1.12549	-1.34026	0.180162	270.948	1986	708	708	270.948	270.948	243.871	1986	1409	1409	243.871	243.871
NADHdehydrogenasesubunitM[Frankiasp.CcI3]	Francci3_0550	638324	640012	16.3747	16.3747	-16.3747	-1.07127	-1.9373e-05	-1.08521	-0.891758	0.372523	246.145	1689	547	547	246.145	246.145	229.77	1689	1129	1129	229.77	229.77
NADHdehydrogenasesubunitN[Frankiasp.CcI3]	Francci3_0551	640054	641589	26.4987	26.4987	-26.4987	-1.17362	-2.85279e-05	-1.18889	-1.57277	0.115771	179.122	1536	362	362	179.122	179.122	152.624	1536	682	682	152.624	152.624
polyprenylsynthetase[Frankiasp.CcI3]	Francci3_0552	641597	642613	20.0776	20.0776	-20.0776	-1.1188	-2.23022e-05	-1.13336	-1.18349	0.236614	189.074	1017	253	253	189.074	189.074	168.997	1017	500	500	168.997	168.997
CG32656geneproductfromtranscriptCG32656-RA[Frankiasp.CcI3]	Francci3_0553	643923	642727	169.816	169.816	-169.816	-1.99219	-0.000172429	-2.01812	-7.65143	2.09832e-14	340.967	1197	537	537	340.967	340.967	171.152	1197	596	596	171.152	171.152
2-oxoglutarateferredoxinoxidoreductasesubunitbeta[Frankiasp.CcI3]	Francci3_0554	645392	644331	29.4974	29.4974	29.4974	1.12452	2.6138e-05	1.11008	1.17002	0.241994	236.884	1062	331	331	236.884	236.884	266.382	1062	823	823	266.382	266.382
pyruvateflavodoxin/ferredoxinoxidoreductase-like[Frankiasp.CcI3]	Francci3_0555	647275	645389	21.0561	21.0561	-21.0561	-1.09633	-2.39218e-05	-1.11059	-1.12217	0.26179	239.65	1887	595	595	239.65	239.65	218.594	1887	1200	1200	218.594	218.594
hypotheticalproteinFrancci3_0556[Frankiasp.CcI3]	Francci3_0556	647837	648913	1.23229	1.23229	1.23229	1.01112	-2.07371e-07	-1.00187	-0.0139495	0.98887	110.794	1077	157	157	110.794	110.794	112.026	1077	351	351	112.026	112.026
heatshockproteinHtpX[Frankiasp.CcI3]	Francci3_0557	648954	649826	58.1072	58.1072	-58.1072	-1.21513	-6.17254e-05	-1.23094	-2.5341	0.0112737	328.216	873	377	377	328.216	328.216	270.109	873	686	686	270.109	270.109
nucleotide-bindingprotein[Frankiasp.CcI3]	Francci3_0558	650529	650041	16.8897	16.8897	16.8897	1.07653	1.38707e-05	1.0627	0.650635	0.515282	220.705	489	142	142	220.705	220.705	237.595	489	338	338	237.595	237.595
orotatephosphoribosyltransferase[Frankiasp.CcI3]	Francci3_0559	651447	650911	27.1308	27.1308	-27.1308	-1.18113	-2.9125e-05	-1.1965	-1.61804	0.105655	176.916	537	125	125	176.916	176.916	149.786	537	234	234	149.786	149.786
AIG2-like[Frankiasp.CcI3]	Francci3_0560	651539	651991	67.8517	67.8517	-67.8517	-1.78438	-6.9129e-05	-1.8076	-4.47268	7.72453e-06	154.356	453	92	92	154.356	154.356	86.5039	453	114	114	86.5039	86.5039
hypotheticalproteinFrancci3_0561[Frankiasp.CcI3]	Francci3_0561	652582	652025	25.961	25.961	-25.961	-1.05657	-3.19335e-05	-1.07032	-1.04392	0.296525	484.896	558	356	356	484.896	484.896	458.935	558	745	745	458.935	458.935
glycosidehydrolasefamilyprotein[Frankiasp.CcI3]	Francci3_0562	654251	652761	13.1176	13.1176	13.1176	1.09191	1.11422e-05	1.07788	0.647499	0.517309	142.729	1491	280	280	142.729	142.729	155.847	1491	676	676	155.847	155.847
50SribosomalproteinL33[Frankiasp.CcI3]	Francci3_0563	655015	655179	320.686	320.686	320.686	3.90081	0.000315905	3.8507	13.629	0	110.55	165	24	24	110.55	110.55	431.236	165	207	207	431.236	431.236
hypotheticalproteinFrancci3_0564[Frankiasp.CcI3]	Francci3_0564	655410	655871	79.127	79.127	-79.127	-1.43765	-8.16457e-05	-1.45636	-3.90537	9.40825e-05	259.925	462	158	158	259.925	259.925	180.798	462	243	243	180.798	180.798
MaoC-likedehydratase[Frankiasp.CcI3]	Francci3_0565	655981	656409	37.8031	37.8031	37.8031	1.38103	3.61296e-05	1.36329	2.36041	0.0182545	99.2118	429	56	56	99.2118	99.2118	137.015	429	171	171	137.015	137.015
aspartateaminotransferase[Frankiasp.CcI3]	Francci3_0566	657662	656454	187.626	187.626	187.626	2.23331	0.000183703	2.20462	8.31759	0	152.132	1209	242	242	152.132	152.132	339.759	1209	1195	1195	339.759	339.759
SecEsubunitofproteintranslocationcomplex[Frankiasp.CcI3]	Francci3_0567	658108	658356	746.766	746.766	746.766	3.5753	0.000735213	3.52937	20.2737	8.88178e-16	289.973	249	95	95	289.973	289.973	1036.74	249	751	751	1036.74	1036.74
transcriptionantiterminationproteinnusG[Frankiasp.CcI3]	Francci3_0568	658512	659345	28.2631	28.2631	28.2631	1.1543	2.56084e-05	1.13947	1.29451	0.195491	183.173	834	201	201	183.173	183.173	211.437	834	513	513	211.437	211.437
50SribosomalproteinL11P[Frankiasp.CcI3]	Francci3_0569	659381	659815	92.4481	92.4481	92.4481	1.48543	8.90277e-05	1.46635	4.10917	3.97085e-05	190.445	435	109	109	190.445	190.445	282.893	435	358	358	282.893	282.893
50SribosomalproteinL1P[Frankiasp.CcI3]	Francci3_0570	659890	660669	105.807	105.807	105.807	1.92022	0.000103218	1.89556	5.65638	1.54599e-08	114.979	780	118	118	114.979	114.979	220.786	780	501	501	220.786	220.786
50SribosomalproteinL10[Frankiasp.CcI3]	Francci3_0571	661056	661619	33.5563	33.5563	33.5563	1.29296	3.17299e-05	1.27635	1.96597	0.0493022	114.544	564	85	85	114.544	114.544	148.1	564	243	243	148.1	148.1
50SribosomalproteinL7/L12[Frankiasp.CcI3]	Francci3_0572	661723	662115	58.4382	58.4382	58.4382	1.57014	5.65064e-05	1.54997	3.49586	0.000472545	102.498	393	53	53	102.498	102.498	160.936	393	184	184	160.936	160.936
DNA-directedRNApolymerasesubunitbeta[Frankiasp.CcI3]	Francci3_0573	662999	666424	77.4052	77.4052	77.4052	1.286	7.31094e-05	1.26948	2.95164	0.00316093	270.648	3426	1220	1220	270.648	270.648	348.053	3426	3469	3469	348.053	348.053
DNA-directedRNApolymerasesubunitbeta'[Frankiasp.CcI3]	Francci3_0574	666530	670417	10.5102	10.5102	-10.5102	-1.04622	-1.34638e-05	-1.05984	-0.626783	0.530802	237.901	3888	1217	1217	237.901	237.901	227.391	3888	2572	2572	227.391	227.391
pseudouridinesynthase[Frankiasp.CcI3]	Francci3_0575	670766	671680	44.9027	44.9027	-44.9027	-1.39189	-4.64863e-05	-1.41	-2.81964	0.00480775	159.482	915	192	192	159.482	159.482	114.58	915	305	305	114.58	114.58
G/Umismatch-specificuracil-DNAglycosylase[Frankiasp.CcI3]	Francci3_0576	672244	671657	16.8077	16.8077	-16.8077	-1.1193	-1.86625e-05	-1.13387	-1.08451	0.278138	157.694	588	122	122	157.694	157.694	140.886	588	241	241	140.886	140.886
30SribosomalproteinS12[Frankiasp.CcI3]	Francci3_0577	672798	673172	63.6186	63.6186	63.6186	1.24912	5.9664e-05	1.23308	2.50003	0.0124183	255.371	375	126	126	255.371	255.371	318.99	375	348	348	318.99	318.99
30SribosomalproteinS7[Frankiasp.CcI3]	Francci3_0578	673172	673642	120.203	120.203	120.203	1.48687	0.000115765	1.46777	4.69169	2.70952e-06	246.89	471	153	153	246.89	246.89	367.093	471	503	503	367.093	367.093
elongationfactorG[Frankiasp.CcI3]	Francci3_0579	673649	675745	55.8621	55.8621	55.8621	1.23039	5.21547e-05	1.21458	2.25214	0.0243134	242.471	2097	669	669	242.471	242.471	298.333	2097	1820	1820	298.333	298.333
elongationfactorTu[Frankiasp.CcI3]	Francci3_0580	675819	677012	78.093	78.093	78.093	1.25453	7.33243e-05	1.23841	2.79976	0.00511406	306.814	1194	482	482	306.814	306.814	384.907	1194	1337	1337	384.907	384.907
30SribosomalproteinS10[Frankiasp.CcI3]	Francci3_0581	677311	677619	22.6867	22.6867	22.6867	1.06361	1.78564e-05	1.04995	0.661	0.508613	356.65	309	145	145	356.65	356.65	379.337	309	341	341	379.337	379.337
50SribosomalproteinL3P[Frankiasp.CcI3]	Francci3_0582	677637	678344	34.9646	34.9646	34.9646	1.2023	3.23729e-05	1.18686	1.66623	0.0956679	172.832	708	161	161	172.832	172.832	207.797	708	428	428	207.797	207.797
50SribosomalproteinL4[Frankiasp.CcI3]	Francci3_0583	678341	679078	0.619089	0.619089	-0.619089	-1.00503	-2.20405e-06	-1.01811	-0.140949	0.88791	123.583	738	120	120	123.583	123.583	122.964	738	264	264	122.964	122.964
50SribosomalproteinL23[Frankiasp.CcI3]	Francci3_0584	679075	679371	154.022	154.022	154.022	2.28059	0.000150861	2.25129	7.6264	2.62013e-14	120.275	297	47	47	120.275	120.275	274.297	297	237	237	274.297	274.297
50SribosomalproteinL2[Frankiasp.CcI3]	Francci3_0585	679418	680251	43.8979	43.8979	43.8979	1.21409	4.07978e-05	1.19849	1.92277	0.0545088	205.045	834	225	225	205.045	205.045	248.943	834	604	604	248.943	248.943
SSUribosomalproteinS19P[Frankiasp.CcI3]	Francci3_0586	680345	680626	99.4124	99.4124	99.4124	1.92214	9.69833e-05	1.89745	5.48684	4.09195e-08	107.806	282	40	40	107.806	107.806	207.219	282	170	170	207.219	207.219
50SribosomalproteinL22[Frankiasp.CcI3]	Francci3_0587	680619	681044	27.0383	27.0383	-27.0383	-1.31027	-2.82256e-05	-1.32732	-1.99745	0.0457764	114.183	426	64	64	114.183	114.183	87.1451	426	108	108	87.1451	87.1451
30SribosomalproteinS3[Frankiasp.CcI3]	Francci3_0588	681044	681991	55.0199	55.0199	55.0199	1.36896	5.25235e-05	1.35138	2.80613	0.00501403	149.12	948	186	186	149.12	149.12	204.14	948	563	563	204.14	204.14
50SribosomalproteinL16[Frankiasp.CcI3]	Francci3_0589	681994	682410	24.6605	24.6605	24.6605	1.08901	2.08347e-05	1.07502	0.869707	0.384461	277.038	417	152	152	277.038	277.038	301.699	417	366	366	301.699	301.699
50SribosomalproteinL29P[Frankiasp.CcI3]	Francci3_0590	682410	682676	126.741	126.741	126.741	1.89048	0.000123581	1.8662	6.11827	9.45966e-10	142.328	267	50	50	142.328	142.328	269.069	267	209	209	269.069	269.069
SSUribosomalproteinS17P[Frankiasp.CcI3]	Francci3_0591	682682	682990	18.3219	18.3219	18.3219	1.07303	1.48992e-05	1.05924	0.65606	0.511785	250.885	309	102	102	250.885	250.885	269.207	309	242	242	269.207	269.207
50SribosomalproteinL14[Frankiasp.CcI3]	Francci3_0592	683067	683435	65.4493	65.4493	65.4493	1.3085	6.20321e-05	1.29169	2.81479	0.00488094	212.15	369	103	103	212.15	212.15	277.6	369	298	298	277.6	277.6
50SribosomalproteinL24[Frankiasp.CcI3]	Francci3_0593	683438	683764	37.1332	37.1332	37.1332	1.20223	3.43799e-05	1.18679	1.71682	0.0860124	183.617	327	79	79	183.617	183.617	220.75	327	210	210	220.75	220.75
50SribosomalproteinL5[Frankiasp.CcI3]	Francci3_0594	683806	684405	109.209	109.209	109.209	1.81334	0.000106337	1.79004	5.49393	3.93096e-08	134.273	600	106	106	134.273	134.273	243.482	600	425	425	243.482	243.482
SSUribosomalproteinS14P[Frankiasp.CcI3]	Francci3_0595	684410	684595	39.0777	39.0777	39.0777	1.4158	3.74582e-05	1.39761	2.49621	0.0125528	93.9826	186	23	23	93.9826	93.9826	133.06	186	72	72	133.06	133.06
30SribosomalproteinS8[Frankiasp.CcI3]	Francci3_0596	684749	685159	33.9774	33.9774	33.9774	1.17334	3.10974e-05	1.15826	1.51294	0.130295	196.018	411	106	106	196.018	196.018	229.996	411	275	275	229.996	229.996
50SribosomalproteinL6P[Frankiasp.CcI3]	Francci3_0597	685172	685708	78.4653	78.4653	78.4653	1.6026	7.59669e-05	1.58202	4.14379	3.41613e-05	130.211	537	92	92	130.211	130.211	208.676	537	326	326	208.676	208.676
50SribosomalproteinL18[Frankiasp.CcI3]	Francci3_0598	685719	686093	94.8226	94.8226	94.8226	1.93571	9.25248e-05	1.91084	5.38656	7.18176e-08	101.338	375	50	50	101.338	101.338	196.16	375	214	214	196.16	196.16
30SribosomalproteinS5[Frankiasp.CcI3]	Francci3_0599	686165	686773	129.501	129.501	-129.501	-1.89275	-0.000131681	-1.91738	-6.45513	1.08127e-10	274.56	609	220	220	274.56	274.56	145.059	609	257	257	145.059	145.059
50SribosomalproteinL30P[Frankiasp.CcI3]	Francci3_0600	686773	686958	155.403	155.403	155.403	2.35826	0.000152303	2.32796	7.80219	4.44089e-15	114.414	186	28	28	114.414	114.414	269.817	186	146	146	269.817	269.817
50SribosomalproteinL15[Frankiasp.CcI3]	Francci3_0601	686961	687491	58.386	58.386	58.386	1.32119	5.54338e-05	1.30422	2.70992	0.00672986	181.778	531	127	127	181.778	181.778	240.164	531	371	371	240.164	240.164
preproteintranslocasesubunitSecY[Frankiasp.CcI3]	Francci3_0602	687753	689045	51.5147	51.5147	51.5147	1.14655	4.64487e-05	1.13182	1.69817	0.0894762	351.508	1293	598	598	351.508	351.508	403.023	1293	1516	1516	403.023	403.023
adenylatekinase[Frankiasp.CcI3]	Francci3_0603	689045	689698	30.4296	30.4296	30.4296	1.13781	2.72675e-05	1.1232	1.26029	0.207564	220.805	654	190	190	220.805	220.805	251.234	654	478	478	251.234	251.234
methionineaminopeptidase,typeI[Frankiasp.CcI3]	Francci3_0604	689840	690676	43.3342	43.3342	43.3342	1.23166	4.04717e-05	1.21584	1.98911	0.0466894	187.057	837	206	206	187.057	187.057	230.391	837	561	561	230.391	230.391
translationinitiationfactorIF-1[Frankiasp.CcI3]	Francci3_0605	690977	691198	182.231	182.231	182.231	1.64913	0.000176708	1.62794	6.50731	7.65104e-11	280.733	222	82	82	280.733	280.733	462.964	222	299	299	462.964	462.964
50SribosomalproteinL36[Frankiasp.CcI3]	Francci3_0606	691278	691391	96.1542	96.1542	96.1542	2.44225	9.42889e-05	2.41087	6.24976	4.11073e-10	66.6696	114	10	10	66.6696	66.6696	162.824	114	54	54	162.824	162.824
30SribosomalproteinS13[Frankiasp.CcI3]	Francci3_0607	691592	691972	119.515	119.515	119.515	1.58737	0.000115643	1.56698	5.06125	4.16526e-07	203.473	381	102	102	203.473	203.473	322.988	381	358	358	322.988	322.988
30SribosomalproteinS11[Frankiasp.CcI3]	Francci3_0608	692051	692455	21.0074	21.0074	-21.0074	-1.10103	-2.37357e-05	-1.11535	-1.14032	0.254152	228.948	405	122	122	228.948	228.948	207.941	405	245	245	207.941	207.941
SSUribosomalproteinS4P[Frankiasp.CcI3]	Francci3_0609	692551	693180	43.0382	43.0382	-43.0382	-1.15903	-4.66269e-05	-1.17412	-1.93708	0.0527352	313.664	630	260	260	313.664	313.664	270.626	630	496	496	270.626	270.626
DNA-directedRNApolymerasesubunitalpha[Frankiasp.CcI3]	Francci3_0610	693356	694405	61.8429	61.8429	-61.8429	-1.26569	-6.49892e-05	-1.28217	-2.84189	0.00448476	294.603	1050	407	407	294.603	294.603	232.76	1050	711	711	232.76	232.76
50SribosomalproteinL17[Frankiasp.CcI3]	Francci3_0611	694538	695158	11.9953	11.9953	11.9953	1.08168	9.97847e-06	1.06778	0.57305	0.566611	146.866	621	120	120	146.866	146.866	158.862	621	287	287	158.862	158.862
tRNApseudouridinesynthaseA[Frankiasp.CcI3]	Francci3_0612	695373	696197	69.2311	69.2311	-69.2311	-1.62702	-7.08196e-05	-1.64819	-4.17548	2.9736e-05	179.644	825	195	195	179.644	179.644	110.413	825	265	265	110.413	110.413
hypotheticalproteinFrancci3_0613[Frankiasp.CcI3]	Francci3_0613	697920	696238	92.8586	92.8586	-92.8586	-1.34653	-9.65329e-05	-1.36406	-3.86593	0.000110666	360.824	1683	799	799	360.824	360.824	267.965	1683	1312	1312	267.965	267.965
50SribosomalproteinL13[Frankiasp.CcI3]	Francci3_0614	697993	698436	163.021	163.021	163.021	1.85797	0.000158867	1.8341	6.84607	7.59059e-12	190.008	444	111	111	190.008	190.008	353.029	444	456	456	353.029	353.029
SSUribosomalproteinS9P[Frankiasp.CcI3]	Francci3_0615	698530	698937	39.571	39.571	39.571	1.37267	3.77893e-05	1.35504	2.39065	0.0168184	106.181	408	57	57	106.181	106.181	145.752	408	173	173	145.752	145.752
phosphoglucosaminemutase[Frankiasp.CcI3]	Francci3_0616	699047	700414	5.2373	5.2373	5.2373	1.03308	3.14343e-06	1.0198	0.175926	0.860352	158.34	1368	285	285	158.34	158.34	163.578	1368	651	651	163.578	163.578
D-fructose-6-phosphateamidotransferase[Frankiasp.CcI3]	Francci3_0617	700552	702474	57.6442	57.6442	57.6442	1.31569	5.46893e-05	1.29879	2.67069	0.00756954	182.598	1923	462	462	182.598	182.598	240.242	1923	1344	1344	240.242	240.242
zincfinger,SWIM-type[Frankiasp.CcI3]	Francci3_0618	703233	702673	136.797	136.797	136.797	1.98032	0.000133567	1.95488	6.57694	4.80243e-11	139.543	561	103	103	139.543	139.543	276.339	561	451	451	276.339	276.339
PadRfamilytranscriptionalregulator[Frankiasp.CcI3]	Francci3_0619	703370	704287	10.8424	10.8424	-10.8424	-1.04517	-1.39594e-05	-1.05878	-0.632697	0.526931	250.861	918	303	303	250.861	250.861	240.018	918	641	641	240.018	240.018
4'-phosphopantetheinyltransferase[Frankiasp.CcI3]	Francci3_0620	704466	704822	246.514	246.514	246.514	3.22676	0.000242507	3.18531	11.2577	2.66454e-15	110.705	357	52	52	110.705	110.705	357.219	357	371	371	357.219	357.219
hypotheticalproteinFrancci3_0621[Frankiasp.CcI3]	Francci3_0621	704904	706508	0.519648	0.519648	-0.519648	-1.00549	-1.73992e-06	-1.01857	-0.126799	0.8991	95.1817	1605	201	201	95.1817	95.1817	94.6621	1605	442	442	94.6621	94.6621
alanineracemase[Frankiasp.CcI3]	Francci3_0622	706513	707667	17.5639	17.5639	17.5639	1.16579	1.60157e-05	1.15081	1.06167	0.288386	105.944	1155	161	161	105.944	105.944	123.508	1155	415	415	123.508	123.508
hypotheticalproteinFrancci3_0623[Frankiasp.CcI3]	Francci3_0623	708045	707722	26.4421	26.4421	26.4421	1.26214	2.48663e-05	1.24593	1.65296	0.0983394	100.869	324	43	43	100.869	100.869	127.311	324	120	120	127.311	127.311
serinehydroxymethyltransferase[Frankiasp.CcI3]	Francci3_0624	708438	709700	18.3966	18.3966	18.3966	1.18755	1.69408e-05	1.1723	1.16127	0.245532	98.0882	1263	163	163	98.0882	98.0882	116.485	1263	428	428	116.485	116.485
alpha/betahydrolasefold[Frankiasp.CcI3]	Francci3_0625	709861	711132	5.53122	5.53122	-5.53122	-1.03457	-7.60468e-06	-1.04804	-0.423264	0.672103	165.51	1272	277	277	165.51	165.51	159.979	1272	592	592	159.979	159.979
hypotheticalproteinFrancci3_0626[Frankiasp.CcI3]	Francci3_0626	711129	711602	7.65045	7.65045	7.65045	1.03202	4.49372e-06	1.01876	0.204804	0.837725	238.913	474	149	149	238.913	238.913	246.564	474	340	340	246.564	246.564
peptidaseM22,glycoprotease[Frankiasp.CcI3]	Francci3_0627	711715	712479	24.7058	24.7058	-24.7058	-1.18267	-2.65069e-05	-1.19806	-1.54915	0.121345	159.955	765	161	161	159.955	159.955	135.249	765	301	301	135.249	135.249
ribosomal-protein-alanineacetyltransferase[Frankiasp.CcI3]	Francci3_0628	712476	713063	32.9802	32.9802	-32.9802	-1.16305	-3.56643e-05	-1.17819	-1.71217	0.0868651	235.248	588	182	182	235.248	235.248	202.268	588	346	346	202.268	202.268
phosphodiesterase[Frankiasp.CcI3]	Francci3_0629	713816	713181	51.9512	51.9512	-51.9512	-1.15836	-5.6301e-05	-1.17343	-2.12478	0.0336049	380.017	636	318	318	380.017	380.017	328.065	636	607	607	328.065	328.065
MarRfamilytranscriptionalregulator[Frankiasp.CcI3]	Francci3_0630	713983	714567	35.2455	35.2455	-35.2455	-1.20265	-3.75701e-05	-1.2183	-1.92749	0.0539186	209.172	585	161	161	209.172	209.172	173.926	585	296	296	173.926	173.926
hypotheticalproteinFrancci3_0631[Frankiasp.CcI3]	Francci3_0631	714953	714678	145.807	145.807	-145.807	-1.66143	-0.000148996	-1.68305	-6.1773	6.52086e-10	366.248	276	133	133	366.248	366.248	220.441	276	177	177	220.441	220.441
co-chaperoninGroES[Frankiasp.CcI3]	Francci3_0632	715256	715561	941.653	941.653	941.653	5.51337	0.000929107	5.44254	25.315	0	208.637	306	84	84	208.637	208.637	1150.29	306	1024	1024	1150.29	1150.29
chaperoninGroEL[Frankiasp.CcI3]	Francci3_0633	715686	717326	127.254	127.254	127.254	1.53454	0.000122856	1.51483	5.02263	5.09682e-07	238.06	1641	514	514	238.06	238.06	365.314	1641	1744	1744	365.314	365.314
transcriptionfactorWhiB[Frankiasp.CcI3]	Francci3_0634	717875	717543	10.3473	10.3473	10.3473	1.08718	8.71059e-06	1.07322	0.555727	0.578397	118.684	333	52	52	118.684	118.684	129.031	333	125	125	129.031	129.031
hypotheticalproteinFrancci3_0635[Frankiasp.CcI3]	Francci3_0635	718893	718318	12.5278	12.5278	12.5278	1.0871	1.05445e-05	1.07314	0.611126	0.541116	143.826	576	109	109	143.826	143.826	156.354	576	262	262	156.354	156.354
inosine-5'-monophosphatedehydrogenase[Frankiasp.CcI3]	Francci3_0636	719117	720730	17.3648	17.3648	17.3648	1.10048	1.49575e-05	1.08634	0.788322	0.430508	172.82	1614	367	367	172.82	172.82	190.185	1614	893	893	190.185	190.185
inositol-5-monophosphatedehydrogenase[Frankiasp.CcI3]	Francci3_0637	720954	722084	18.4156	18.4156	-18.4156	-1.14531	-2.0092e-05	-1.16021	-1.22354	0.221124	145.152	1131	216	216	145.152	145.152	126.737	1131	417	417	126.737	126.737
hypotheticalproteinFrancci3_0638[Frankiasp.CcI3]	Francci3_0638	722278	723495	58.9439	58.9439	58.9439	1.60166	5.70652e-05	1.58109	3.58917	0.000331733	97.9682	1218	157	157	97.9682	97.9682	156.912	1218	556	556	156.912	156.912
hypotheticalproteinFrancci3_0639[Frankiasp.CcI3]	Francci3_0639	724101	726803	38.1608	38.1608	-38.1608	-1.27966	-4.00099e-05	-1.29632	-2.27792	0.0227316	174.614	2703	621	621	174.614	174.614	136.453	2703	1073	1073	136.453	136.453
twin-argininetranslocationpathwaysignal[Frankiasp.CcI3]	Francci3_0640	726938	728359	18.8268	18.8268	18.8268	1.07073	1.52021e-05	1.05698	0.650253	0.515529	266.172	1422	498	498	266.172	266.172	284.999	1422	1179	1179	284.999	284.999
proteinofunknownfunction,ATPbinding[Frankiasp.CcI3]	Francci3_0641	729015	728419	132.63	132.63	132.63	1.79526	0.000129093	1.7722	6.00401	1.92498e-09	166.774	597	131	131	166.774	166.774	299.404	597	520	520	299.404	299.404
hypotheticalproteinFrancci3_0642[Frankiasp.CcI3]	Francci3_0642	729355	728996	56.8668	56.8668	56.8668	1.67339	5.51839e-05	1.6519	3.68785	0.000226153	84.4481	360	40	40	84.4481	84.4481	141.315	360	148	148	141.315	141.315
hypotheticalproteinFrancci3_0643[Frankiasp.CcI3]	Francci3_0643	729803	729381	42.4754	42.4754	42.4754	1.28143	4.00871e-05	1.26497	2.16928	0.0300613	150.929	423	84	84	150.929	150.929	193.404	423	238	238	193.404	193.404
periplasmicsensorsignaltransductionhistidinekinase[Frankiasp.CcI3]	Francci3_0644	733648	729800	42.0332	42.0332	-42.0332	-1.26472	-4.41792e-05	-1.28117	-2.33941	0.0193141	200.819	3849	1017	1017	200.819	200.819	158.786	3849	1778	1778	158.786	158.786
bifunctionalGMPsynthase/glutamineamidotransferaseprotein[Frankiasp.CcI3]	Francci3_0645	734128	735798	34.4335	34.4335	-34.4335	-1.1409	-3.76635e-05	-1.15575	-1.65351	0.0982265	278.815	1671	613	613	278.815	278.815	244.382	1671	1188	1188	244.382	244.382
L-threonineammonia-lyase[Frankiasp.CcI3]	Francci3_0646	736031	737185	11.037	11.037	11.037	1.07389	8.9979e-06	1.06009	0.513343	0.607712	149.374	1155	227	227	149.374	149.374	160.412	1155	539	539	160.412	160.412
ATP-dependentDNAhelicasePcrA[Frankiasp.CcI3]	Francci3_0647	737553	740069	15.6368	15.6368	15.6368	1.08312	1.30506e-05	1.06921	0.662002	0.50797	188.121	2517	610	623	188.121	188.121	203.758	2517	1439	1492	203.758	203.758
PGAP1-like[Frankiasp.CcI3]	Francci3_0648	740924	739854	3.98826	3.98826	-3.98826	-1.02876	-5.78335e-06	-1.04215	-0.346255	0.729151	142.639	1071	193	201	142.639	142.639	138.651	1071	396	432	138.651	138.651
Acetyl-CoAcarboxylasebetasubunit-like[Frankiasp.CcI3]	Francci3_0649	742574	741087	4.46132	4.46132	-4.46132	-1.03208	-6.2629e-06	-1.04551	-0.3741	0.70833	143.528	1488	281	281	143.528	143.528	139.066	1488	602	602	139.066	139.066
serine/threonineproteinkinase[Frankiasp.CcI3]	Francci3_0650	742970	744616	27.31	27.31	27.31	1.22248	2.54433e-05	1.20678	1.54681	0.121909	122.75	1647	266	266	122.75	122.75	150.06	1647	719	719	150.06	150.06
succinyl-CoAsynthetasesubunitbeta[Frankiasp.CcI3]	Francci3_0651	745036	746202	55.6532	55.6532	55.6532	1.29066	5.26048e-05	1.27408	2.52233	0.0116581	191.474	1167	294	294	191.474	191.474	247.127	1167	839	839	247.127	247.127
succinyl-CoAsynthetasesubunitalpha[Frankiasp.CcI3]	Francci3_0652	746228	747100	93.1496	93.1496	93.1496	1.53231	8.99208e-05	1.51263	4.28949	1.79082e-05	174.99	873	201	201	174.99	174.99	268.14	873	681	681	268.14	268.14
antigen34kDafamilyprotein[Frankiasp.CcI3]	Francci3_0653	747286	748215	10.6801	10.6801	10.6801	1.06878	8.56872e-06	1.05505	0.48007	0.631177	155.276	930	190	190	155.276	155.276	165.956	930	449	449	165.956	165.956
hypotheticalproteinFrancci3_0654[Frankiasp.CcI3]	Francci3_0654	748400	749887	8.88762	8.88762	8.88762	1.09063	7.53168e-06	1.07662	0.52817	0.597381	98.0688	1488	192	192	98.0688	98.0688	106.956	1488	463	463	106.956	106.956
hypotheticalproteinFrancci3_0655[Frankiasp.CcI3]	Francci3_0655	750068	750613	34.2251	34.2251	-34.2251	-1.39394	-3.54263e-05	-1.41208	-2.46659	0.0136406	121.104	546	87	87	121.104	121.104	86.8791	546	138	138	86.8791	86.8791
phosphoribosylglycinamideformyltransferase[Frankiasp.CcI3]	Francci3_0656	750810	751460	47.7461	47.7461	47.7461	1.46473	4.59231e-05	1.44592	2.89781	0.00375775	102.739	651	88	88	102.739	102.739	150.485	651	285	285	150.485	150.485
bifunctionalphosphoribosylaminoimidazolecarboxamideformyltransferase/IMPcyclohydrolase[Frankiasp.CcI3]	Francci3_0657	751457	753103	15.7624	15.7624	15.7624	1.08849	1.33036e-05	1.07451	0.692616	0.488551	178.126	1647	386	386	178.126	178.126	193.888	1647	929	929	193.888	193.888
hypotheticalproteinFrancci3_0658[Frankiasp.CcI3]	Francci3_0658	754007	753684	34.2289	34.2289	-34.2289	-1.17924	-3.67705e-05	-1.19459	-1.80999	0.0702967	225.195	324	96	96	225.195	225.195	190.966	324	180	180	190.966	190.966
hypotheticalproteinFrancci3_0659[Frankiasp.CcI3]	Francci3_0659	754412	755329	1.22077	1.22077	-1.22077	-1.00799	-3.19105e-06	-1.02111	-0.182947	0.854839	153.994	918	186	186	153.994	153.994	152.773	918	408	408	152.773	152.773
geranylgeranylreductase[Frankiasp.CcI3]	Francci3_0660	756624	755404	40.5804	40.5804	-40.5804	-1.32465	-4.22878e-05	-1.34189	-2.49105	0.0127366	165.576	1221	266	266	165.576	165.576	124.996	1221	444	444	124.996	124.996
beta-lactamase[Frankiasp.CcI3]	Francci3_0661	756929	757909	34.88	34.88	-34.88	-1.16372	-3.77075e-05	-1.17887	-1.76363	0.0777941	247.921	981	320	320	247.921	247.921	213.041	981	608	608	213.041	213.041
2',5'RNAligase[Frankiasp.CcI3]	Francci3_0662	758184	758846	40.5461	40.5461	-40.5461	-1.24287	-4.27935e-05	-1.25905	-2.22072	0.0263698	207.49	663	181	181	207.49	207.49	166.944	663	322	322	166.944	166.944
ribonucleaseBN[Frankiasp.CcI3]	Francci3_0663	758876	760111	18.1208	18.1208	18.1208	1.07694	1.48982e-05	1.06311	0.676444	0.498759	235.512	1236	367	383	235.512	235.512	253.633	1236	838	912	253.633	253.633
Serine-typeD-Ala-D-Alacarboxypeptidase[Frankiasp.CcI3]	Francci3_0664	761526	759871	4.63079	4.63079	-4.63079	-1.02796	-6.77501e-06	-1.04133	-0.371189	0.710497	170.273	1656	359	371	170.273	170.273	165.642	1656	746	798	165.642	165.642
hypotheticalproteinFrancci3_0665[Frankiasp.CcI3]	Francci3_0665	762615	761569	35.1795	35.1795	-35.1795	-1.14841	-3.83166e-05	-1.16336	-1.70505	0.0881849	272.218	1047	375	375	272.218	272.218	237.039	1047	722	722	237.039	237.039
GCN5-relatedN-acetyltransferase[Frankiasp.CcI3]	Francci3_0666	763763	763203	19.8889	19.8889	19.8889	1.12133	1.75697e-05	1.10692	0.946092	0.344102	163.929	561	121	121	163.929	163.929	183.818	561	300	300	183.818	183.818
hypotheticalproteinFrancci3_0667[Frankiasp.CcI3]	Francci3_0667	764040	764597	7.45855	7.45855	-7.45855	-1.05793	-9.13447e-06	-1.0717	-0.563494	0.573099	136.207	558	100	100	136.207	136.207	128.748	558	209	209	128.748	128.748
hypotheticalproteinFrancci3_0668[Frankiasp.CcI3]	Francci3_0668	764954	764691	95.3279	95.3279	95.3279	1.37205	9.10303e-05	1.35442	3.70804	0.000208873	256.223	264	89	89	256.223	256.223	351.551	264	270	270	351.551	351.551
YcfA-like[Frankiasp.CcI3]	Francci3_0669	765681	765454	39.3968	39.3968	-39.3968	-1.32665	-4.10448e-05	-1.34391	-2.46034	0.0138806	160.007	228	48	48	160.007	160.007	120.61	228	80	80	120.61	120.61
hypotheticalproteinFrancci3_0670[Frankiasp.CcI3]	Francci3_0670	765944	765678	59.1133	59.1133	59.1133	1.13662	5.29225e-05	1.12202	1.74807	0.0804527	432.678	267	152	152	432.678	432.678	491.791	267	382	382	491.791	491.791
hypotheticalproteinFrancci3_0671[Frankiasp.CcI3]	Francci3_0671	766158	766916	89.7396	89.7396	89.7396	1.44147	8.61824e-05	1.42295	3.88478	0.000102422	203.276	759	192	203	203.276	203.276	293.016	759	647	647	293.016	293.016
transposase,IS4[Frankiasp.CcI3]	Francci3_0672	767153	768454	0	0	0	1	0	1	0	1	0	1302	0	0	0	0	0	1302	0	0	0	0
filamentationinducedbycAMPproteinFic[Frankiasp.CcI3]	Francci3_0673	769071	770267	119.508	119.508	119.508	1.39792	0.000114389	1.37996	4.28063	1.86362e-05	300.331	1197	473	473	300.331	300.331	419.838	1197	1462	1462	419.838	419.838
hypotheticalproteinFrancci3_0674[Frankiasp.CcI3]	Francci3_0674	770584	770300	76.6561	76.6561	76.6561	1.71862	7.44799e-05	1.69654	4.39173	1.12452e-05	106.671	285	40	40	106.671	106.671	183.327	285	152	152	183.327	183.327
hypotheticalproteinFrancci3_0675[Frankiasp.CcI3]	Francci3_0675	770767	771042	6.02936	6.02936	-6.02936	-1.02385	-9.29962e-06	-1.03717	-0.412845	0.67972	258.852	276	94	94	258.852	258.852	252.823	276	203	203	252.823	252.823
short-chaindehydrogenase/reductaseSDR[Frankiasp.CcI3]	Francci3_0676	772062	771298	23.9423	23.9423	-23.9423	-1.21928	-2.5406e-05	-1.23514	-1.63883	0.101249	133.13	765	134	134	133.13	133.13	109.188	765	243	243	109.188	109.188
ATP-dependentDNAhelicaseRecQ[Frankiasp.CcI3]	Francci3_0677	772411	774675	14.0022	14.0022	-14.0022	-1.12156	-1.55192e-05	-1.13616	-0.99685	0.318837	129.189	2265	385	385	129.189	129.189	115.187	2265	759	759	115.187	115.187
succinatedehydrogenaseiron-sulfursubunit[Frankiasp.CcI3]	Francci3_0679	775391	774693	21.3722	21.3722	-21.3722	-1.1325	-2.35008e-05	-1.14724	-1.27241	0.203229	182.669	699	168	168	182.669	182.669	161.297	699	328	328	161.297	161.297
succinatedehydrogenaseflavoproteinsubunit[Frankiasp.CcI3]	Francci3_0679	777145	775391	54.8426	54.8426	54.8426	1.27002	5.16528e-05	1.2537	2.41562	0.0157085	203.109	1755	469	469	203.109	203.109	257.951	1755	1317	1317	257.951	257.951
succinatedehydrogenasesubunitD[Frankiasp.CcI3]	Francci3_0681	777655	777194	38.023	38.023	-38.023	-1.13849	-4.165e-05	-1.15331	-1.72616	0.0843186	312.568	462	190	190	312.568	312.568	274.545	462	369	369	274.545	274.545
succinatedehydrogenase,cytochromebsubunit[Frankiasp.CcI3]	Francci3_0681	778050	777655	0.946971	0.946971	-0.946971	-1.00189	-7.38783e-06	-1.01493	-0.234526	0.814577	500.931	396	261	261	500.931	500.931	499.984	396	576	576	499.984	499.984
serine/threonineproteinkinase[Frankiasp.CcI3]	Francci3_0682	780325	778301	70.3417	70.3417	-70.3417	-1.44037	-7.2568e-05	-1.45912	-3.69085	0.000223508	230.074	2025	613	613	230.074	230.074	159.733	2025	941	941	159.733	159.733
serine/threonineproteinkinase[Frankiasp.CcI3]	Francci3_0683	782506	780419	317.153	317.153	-317.153	-2.648	-0.000320395	-2.68246	-12.1434	0	509.601	2088	1400	1400	509.601	509.601	192.448	2088	1169	1169	192.448	192.448
cytidinedeaminase[Frankiasp.CcI3]	Francci3_0684	782583	783062	287.822	287.822	287.822	2.19588	0.000281709	2.16767	10.2008	2.88658e-15	240.677	480	152	152	240.677	240.677	528.499	480	738	738	528.499	528.499
thymidinephosphorylase[Frankiasp.CcI3]	Francci3_0685	783059	784363	67.2169	67.2169	-67.2169	-1.50936	-6.90781e-05	-1.529	-3.8118	0.000137956	199.181	1305	342	342	199.181	199.181	131.964	1305	501	501	131.964	131.964
adenosinedeaminase[Frankiasp.CcI3]	Francci3_0686	784451	785551	33.8086	33.8086	33.8086	1.1462	3.04766e-05	1.13147	1.37374	0.169523	231.254	1101	335	335	231.254	231.254	265.063	1101	849	849	265.063	265.063
DNA-3-methyladenineglycosylaseI[Frankiasp.CcI3]	Francci3_0687	785551	786342	3.73062	3.73062	-3.73062	-1.03184	-5.24865e-06	-1.04526	-0.341553	0.732687	120.914	792	126	126	120.914	120.914	117.184	792	270	270	117.184	117.184
deoxyribose-phosphatealdolase[Frankiasp.CcI3]	Francci3_0688	787227	786445	18.0991	18.0991	18.0991	1.11654	1.59096e-05	1.10219	0.881151	0.378236	155.307	783	160	160	155.307	155.307	173.406	783	395	395	173.406	173.406
uracilphosphoribosyltransferase[Frankiasp.CcI3]	Francci3_0689	787265	787903	17.6124	17.6124	-17.6124	-1.1679	-1.90056e-05	-1.1831	-1.26552	0.205685	122.509	639	102	103	122.509	122.509	104.897	639	195	195	104.897	104.897
phosphoglucomutase/phosphomannomutasealpha/beta/subunit[Frankiasp.CcI3]	Francci3_0690	789891	787849	84.5037	84.5037	-84.5037	-1.55558	-8.66658e-05	-1.57582	-4.41412	1.01422e-05	236.604	2043	636	636	236.604	236.604	152.1	2043	904	904	152.1	152.1
purinenucleosidephosphorylase[Frankiasp.CcI3]	Francci3_0691	790782	789910	4.19046	4.19046	4.19046	1.01803	1.1532e-06	1.00495	0.0534674	0.957359	232.45	873	267	267	232.45	232.45	236.64	873	601	601	236.64	236.64
aspartyl-tRNAsynthetase[Frankiasp.CcI3]	Francci3_0692	791330	793192	53.3622	53.3622	53.3622	1.34604	5.08177e-05	1.32874	2.68284	0.00730008	154.21	1863	378	378	154.21	154.21	207.572	1863	1125	1125	207.572	207.572
carboxylate-amineligase[Frankiasp.CcI3]	Francci3_0693	793414	794562	71.8402	71.8402	-71.8402	-1.25411	-7.56538e-05	-1.27043	-3.00957	0.00261615	354.55	1149	536	536	354.55	354.55	282.71	1149	945	945	282.71	282.71
peptidaseM20D,amidohydrolase[Frankiasp.CcI3]	Francci3_0694	794611	795855	13.3599	13.3599	-13.3599	-1.07244	-1.57671e-05	-1.08639	-0.809838	0.418033	197.792	1245	324	324	197.792	197.792	184.432	1245	668	668	184.432	184.432
hypotheticalproteinFrancci3_0695[Frankiasp.CcI3]	Francci3_0695	796402	795962	133.791	133.791	133.791	2.14162	0.000130881	2.11411	6.84937	7.4194e-12	117.193	441	68	68	117.193	117.193	250.984	441	322	322	250.984	250.984
flavoproteindisulfidereductase[Frankiasp.CcI3]	Francci3_0696	796596	798077	133.132	133.132	-133.132	-1.33784	-0.000138527	-1.35525	-4.58357	4.57107e-06	527.203	1482	1028	1028	527.203	527.203	394.071	1482	1699	1699	394.071	394.071
hypotheticalproteinFrancci3_0697[Frankiasp.CcI3]	Francci3_0697	798678	798268	22.882	22.882	22.882	1.11048	1.99753e-05	1.09621	0.959421	0.337347	207.114	411	112	112	207.114	207.114	229.996	411	275	275	229.996	229.996
carbamoyl-phosphatesynthaseLchain,ATP-binding[Frankiasp.CcI3]	Francci3_0698	800507	798750	100.261	100.261	100.261	1.32802	9.52751e-05	1.31096	3.58682	0.000334733	305.656	1758	707	707	305.656	305.656	405.917	1758	2076	2076	405.917	405.917
hypotheticalproteinFrancci3_0699[Frankiasp.CcI3]	Francci3_0699	800875	800624	42.2383	42.2383	-42.2383	-1.73727	-4.30778e-05	-1.75988	-3.45411	0.000552122	99.5282	252	33	33	99.5282	99.5282	57.2898	252	42	42	57.2898	57.2898
carboxyltransferase[Frankiasp.CcI3]	Francci3_0700	802596	801001	190.519	190.519	-190.519	-1.51761	-0.000195718	-1.53736	-6.45701	1.06792e-10	558.596	1596	1173	1173	558.596	558.596	368.076	1596	1709	1709	368.076	368.076
biotin--acetyl-CoA-carboxylaseligase[Frankiasp.CcI3]	Francci3_0701	802798	803730	4.21049	4.21049	4.21049	1.02904	2.29914e-06	1.01582	0.134596	0.892932	145.001	933	178	178	145.001	145.001	149.211	933	405	405	149.211	149.211
membrane-flankeddomain-containingprotein[Frankiasp.CcI3]	Francci3_0702	803780	804289	68.1738	68.1738	68.1738	1.40483	6.52914e-05	1.38679	3.258	0.00112202	168.4	510	113	113	168.4	168.4	236.573	510	351	351	236.573	236.573
hypotheticalproteinFrancci3_0703[Frankiasp.CcI3]	Francci3_0703	805041	804328	17.1468	17.1468	-17.1468	-1.10892	-1.92153e-05	-1.12335	-1.05896	0.28962	174.573	714	164	164	174.573	174.573	157.427	714	327	327	157.427	157.427
hypotheticalproteinFrancci3_0704[Frankiasp.CcI3]	Francci3_0704	807008	805071	94.1577	94.1577	-94.1577	-1.42881	-9.72121e-05	-1.4474	-4.22714	2.36675e-05	313.739	1938	800	800	313.739	313.739	219.581	1938	1238	1238	219.581	219.581
hypotheticalproteinFrancci3_0705[Frankiasp.CcI3]	Francci3_0705	808443	807211	69.1078	69.1078	69.1078	1.28821	6.52964e-05	1.27166	2.79933	0.00512084	239.783	1233	389	389	239.783	239.783	308.891	1233	1108	1108	308.891	308.891
TetRfamilytranscriptionalregulator[Frankiasp.CcI3]	Francci3_0706	809805	808654	52.4349	52.4349	52.4349	1.38769	5.01442e-05	1.36986	2.80197	0.00507918	135.249	1152	188	205	135.249	135.249	187.684	1152	547	629	187.684	187.684
GtrA-likeprotein[Frankiasp.CcI3]	Francci3_0707	810181	809609	92.1817	92.1817	92.1817	1.30348	8.7305e-05	1.28674	3.31459	0.000917787	303.748	573	182	229	303.748	303.748	395.93	573	517	660	395.93	395.93
carbonicanhydrase[Frankiasp.CcI3]	Francci3_0708	810517	811134	445.71	445.71	445.71	2.39929	0.000436942	2.36847	13.3364	0	318.525	618	259	259	318.525	318.525	764.235	618	1374	1374	764.235	764.235
UDP-glucose6-dehydrogenase[Frankiasp.CcI3]	Francci3_0709	812547	811213	58.7627	58.7627	58.7627	1.38371	5.61754e-05	1.36593	2.95237	0.00315346	153.145	1335	269	269	153.145	153.145	211.908	1335	823	823	211.908	211.908
hypotheticalproteinFrancci3_0710[Frankiasp.CcI3]	Francci3_0710	813612	812707	53.1818	53.1818	53.1818	1.38422	5.08425e-05	1.36643	2.81034	0.00494888	138.417	906	165	165	138.417	138.417	191.598	906	505	505	191.598	191.598
cellenvelope-relatedtranscriptionalattenuator[Frankiasp.CcI3]	Francci3_0711	815189	813609	24.9607	24.9607	24.9607	1.11513	2.19073e-05	1.1008	1.0273	0.304281	216.809	1581	451	451	216.809	216.809	241.77	1581	1112	1112	241.77	241.77
cellenvelope-relatedtranscriptionalattenuator[Frankiasp.CcI3]	Francci3_0712	817186	815465	34.4752	34.4752	-34.4752	-1.22517	-3.65298e-05	-1.24112	-1.98733	0.0468856	187.581	1722	425	425	187.581	187.581	153.106	1722	767	767	153.106	153.106
glucose-1-phosphatethymidyltransferase[Frankiasp.CcI3]	Francci3_0713	817471	818547	224.84	224.84	-224.84	-1.94432	-0.000228447	-1.96963	-8.66475	0	462.936	1077	656	656	462.936	462.936	238.096	1077	746	746	238.096	238.096
hypotheticalproteinFrancci3_0714[Frankiasp.CcI3]	Francci3_0714	820354	818531	9.57173	9.57173	9.57173	1.06045	7.43247e-06	1.04683	0.413195	0.679464	158.34	1824	380	380	158.34	158.34	167.912	1824	891	891	167.912	167.912
dTDP-4-dehydrorhamnosereductase[Frankiasp.CcI3]	Francci3_0715	820690	821586	23.7189	23.7189	23.7189	1.14733	2.13975e-05	1.13259	1.15562	0.247835	160.988	897	190	190	160.988	160.988	184.707	897	482	482	184.707	184.707
TetRfamilytranscriptionalregulator[Frankiasp.CcI3]	Francci3_0716	821884	822753	54.0118	54.0118	-54.0118	-1.37659	-5.59887e-05	-1.39451	-3.0452	0.00232528	197.434	870	226	226	197.434	197.434	143.422	870	363	363	143.422	143.422
EmrB/QacAfamilydrugresistancetransporter[Frankiasp.CcI3]	Francci3_0717	822803	824479	22.846	22.846	-22.846	-1.10151	-2.57992e-05	-1.11585	-1.19126	0.233552	247.906	1677	547	547	247.906	247.906	225.06	1677	1098	1098	225.06	225.06
hypotheticalproteinFrancci3_0718[Frankiasp.CcI3]	Francci3_0718	824578	825990	16.7429	16.7429	-16.7429	-1.13904	-1.83339e-05	-1.15386	-1.14707	0.251353	137.161	1413	254	255	137.161	137.161	120.418	1413	495	495	120.418	120.418
hypotheticalproteinFrancci3_0719[Frankiasp.CcI3]	Francci3_0719	826593	825919	25.8442	25.8442	25.8442	1.13744	2.31521e-05	1.12283	1.15965	0.24619	188.038	675	167	167	188.038	188.038	213.882	675	420	420	213.882	213.882
glycosyltransferase,group1[Frankiasp.CcI3]	Francci3_0720	829038	827812	26.5972	26.5972	26.5972	1.21048	2.46914e-05	1.19493	1.4835	0.137942	126.362	1227	204	204	126.362	126.362	152.96	1227	546	546	152.96	152.96
glycosyltransferase,group1[Frankiasp.CcI3]	Francci3_0721	830688	829084	19.7788	19.7788	19.7788	1.189	1.82241e-05	1.17372	1.20903	0.226652	104.653	1605	221	221	104.653	104.653	124.431	1605	581	581	124.431	124.431
glycosyltransferasefamilyprotein[Frankiasp.CcI3]	Francci3_0722	832103	830685	43.3792	43.3792	43.3792	1.32923	4.12283e-05	1.31215	2.36316	0.0181198	131.761	1419	246	246	131.761	131.761	175.14	1419	723	723	175.14	175.14
ABCtransporterrelated[Frankiasp.CcI3]	Francci3_0723	833362	832100	6.94651	6.94651	-6.94651	-1.04268	-9.05908e-06	-1.05625	-0.498907	0.617845	169.699	1263	282	282	169.699	169.699	162.752	1263	598	598	162.752	162.752
hypotheticalproteinFrancci3_0724[Frankiasp.CcI3]	Francci3_0724	834438	833482	214.134	214.134	-214.134	-1.8338	-0.000217957	-1.85767	-8.11365	1.88738e-15	470.951	957	593	593	470.951	470.951	256.816	957	715	715	256.816	256.816
HADsuperfamilyhydrolase-like[Frankiasp.CcI3]	Francci3_0725	834953	837541	9.76816	9.76816	9.76816	1.06791	7.8135e-06	1.05419	0.454912	0.649173	143.846	2589	490	490	143.846	143.846	153.614	2589	1157	1157	153.614	153.614
hypotheticalproteinFrancci3_0726[Frankiasp.CcI3]	Francci3_0726	837538	838968	150.182	150.182	-150.182	-1.95452	-0.000152569	-1.97996	-7.10595	1.19693e-12	307.519	1431	579	579	307.519	307.519	157.337	1431	655	655	157.337	157.337
WD-40repeat-containingserine/threoninproteinkinase[Frankiasp.CcI3]	Francci3_0727	841451	838950	61.5116	61.5116	-61.5116	-1.3685	-6.38093e-05	-1.38631	-3.22251	0.00127073	228.435	2502	752	752	228.435	228.435	166.924	2502	1215	1215	166.924	166.924
hypotheticalproteinFrancci3_0728[Frankiasp.CcI3]	Francci3_0728	843776	841650	24.9276	24.9276	-24.9276	-1.14648	-2.7179e-05	-1.1614	-1.428	0.153292	195.1	2127	546	546	195.1	195.1	170.173	2127	1053	1053	170.173	170.173
isoleucinepatchsuperfamilyacetyltransferase[Frankiasp.CcI3]	Francci3_0729	844914	844240	33.5893	33.5893	-33.5893	-1.16286	-3.63261e-05	-1.178	-1.72713	0.0841439	239.833	675	213	213	239.833	239.833	206.243	675	405	405	206.243	206.243
glycosyltransferasefamilyprotein[Frankiasp.CcI3]	Francci3_0730	845016	846110	106.353	106.353	-106.353	-1.45907	-0.000109593	-1.47806	-4.6109	4.00938e-06	338.024	1095	487	487	338.024	338.024	231.671	1095	738	738	231.671	231.671
glycosyltransferase,group1[Frankiasp.CcI3]	Francci3_0731	846116	847309	64.5481	64.5481	-64.5481	-1.53768	-6.62495e-05	-1.55769	-3.81136	0.000138203	184.598	1194	290	290	184.598	184.598	120.05	1194	417	417	120.05	120.05
methyltransferasetype11[Frankiasp.CcI3]	Francci3_0732	847461	848174	90.4937	90.4937	-90.4937	-1.57837	-9.27265e-05	-1.59891	-4.63587	3.55439e-06	246.958	714	232	232	246.958	246.958	156.464	714	325	325	156.464	156.464
hypotheticalproteinFrancci3_0733[Frankiasp.CcI3]	Francci3_0733	848178	848453	55.4887	55.4887	-55.4887	-1.67506	-5.66808e-05	-1.69686	-3.83818	0.000123952	137.687	276	50	50	137.687	137.687	82.1985	276	66	66	82.1985	82.1985
glycosyltransferase,group1[Frankiasp.CcI3]	Francci3_0734	848535	849950	4.01316	4.01316	4.01316	1.02699	2.05652e-06	1.0138	0.118954	0.905312	148.679	1416	277	277	148.679	148.679	152.692	1416	629	629	152.692	152.692
glycosyltransferase,group1[Frankiasp.CcI3]	Francci3_0735	850033	851163	28.2485	28.2485	-28.2485	-1.17373	-3.04104e-05	-1.18901	-1.62428	0.104316	190.848	1131	284	284	190.848	190.848	162.6	1131	535	535	162.6	162.6
glycosyltransferasefamilyprotein[Frankiasp.CcI3]	Francci3_0736	851240	852220	12.4151	12.4151	12.4151	1.05979	9.61127e-06	1.04618	0.466691	0.640721	207.634	981	268	268	207.634	207.634	220.049	981	628	628	220.049	220.049
nucleotidyltransferase[Frankiasp.CcI3]	Francci3_0737	852426	853499	41.0376	41.0376	41.0376	1.21558	3.81565e-05	1.19996	1.86571	0.062082	190.362	1074	269	269	190.362	190.362	231.4	1074	723	723	231.4	231.4
DNApolymeraseIIIbetasubunitfamilyprotein[Frankiasp.CcI3]	Francci3_0738	853675	854976	28.9151	28.9151	-28.9151	-1.21308	-3.07322e-05	-1.22887	-1.78074	0.0749546	164.615	1302	282	282	164.615	164.615	135.7	1302	514	514	135.7	135.7
phosphatidylinositol-3-phosphatephosphatase[Frankiasp.CcI3]	Francci3_0739	855260	856225	66.8726	66.8726	-66.8726	-1.13096	-7.36092e-05	-1.14568	-2.24116	0.0250155	577.499	966	734	734	577.499	577.499	510.627	966	1435	1435	510.627	510.627
hypotheticalproteinFrancci3_0740[Frankiasp.CcI3]	Francci3_0740	857199	856324	29.3981	29.3981	29.3981	1.14002	2.63865e-05	1.12537	1.25001	0.211296	209.964	876	242	242	209.964	209.964	239.362	876	610	610	239.362	239.362
F420-0--gamma-glutamylligase[Frankiasp.CcI3]	Francci3_0741	858619	857291	24.0161	24.0161	24.0161	1.15788	2.18057e-05	1.143	1.20854	0.226839	152.121	1329	266	266	152.121	152.121	176.137	1329	681	681	176.137	176.137
LPPG:FO2-phospho-L-lactatetransferase[Frankiasp.CcI3]	Francci3_0742	859649	858612	30.7313	30.7313	-30.7313	-1.15836	-3.33043e-05	-1.17344	-1.63411	0.102235	224.788	1038	307	307	224.788	224.788	194.057	1038	586	586	194.057	194.057
TetRfamilytranscriptionalregulator[Frankiasp.CcI3]	Francci3_0743	860486	859794	15.2962	15.2962	-15.2962	-1.08202	-1.77347e-05	-1.0961	-0.903743	0.366131	201.798	693	184	184	201.798	201.798	186.502	693	376	376	186.502	186.502
hypotheticalproteinFrancci3_0744[Frankiasp.CcI3]	Francci3_0744	860681	860977	4.89797	4.89797	-4.89797	-1.05161	-6.1319e-06	-1.06529	-0.441254	0.659029	99.8023	297	39	39	99.8023	99.8023	94.9044	297	82	82	94.9044	94.9044
FOsynthase[Frankiasp.CcI3]	Francci3_0745	861113	863812	72.8406	72.8406	-72.8406	-1.44215	-7.51375e-05	-1.46092	-3.76164	0.000168803	237.581	2700	844	844	237.581	237.581	164.74	2700	1294	1294	164.74	164.74
transcriptionfactorWhiB[Frankiasp.CcI3]	Francci3_0746	864261	864893	43.787	43.787	-43.787	-1.14272	-4.78434e-05	-1.15759	-1.87386	0.0609495	350.6	633	292	292	350.6	350.6	306.813	633	565	565	306.813	306.813
glycosyltransferases-like[Frankiasp.CcI3]	Francci3_0747	864921	870062	24.7331	24.7331	-24.7331	-1.17601	-2.66022e-05	-1.19132	-1.52763	0.126604	165.25	5142	1118	1118	165.25	165.25	140.517	5142	2102	2102	140.517	140.517
mannose-6-phosphateisomerase[Frankiasp.CcI3]	Francci3_0748	871503	870202	23.4587	23.4587	-23.4587	-1.14785	-2.55584e-05	-1.16278	-1.39023	0.164459	182.128	1302	312	312	182.128	182.128	158.669	1302	601	601	158.669	158.669
hypotheticalproteinFrancci3_0749[Frankiasp.CcI3]	Francci3_0749	872182	871574	54.5269	54.5269	54.5269	1.30341	5.16418e-05	1.28667	2.54879	0.0108096	179.712	609	144	144	179.712	179.712	234.239	609	415	415	234.239	234.239
hypotheticalproteinFrancci3_0750[Frankiasp.CcI3]	Francci3_0750	872290	872733	38.2248	38.2248	-38.2248	-1.26689	-4.01612e-05	-1.28337	-2.23811	0.0252139	181.449	444	106	106	181.449	181.449	143.225	444	185	185	143.225	143.225
phosphomannomutase/phosphoglucomutase[Frankiasp.CcI3]	Francci3_0751	872966	874324	13.4032	13.4032	-13.4032	-1.09741	-1.52074e-05	-1.11169	-0.898883	0.368715	151	1359	270	270	151	151	137.597	1359	544	544	137.597	137.597
hypotheticalproteinFrancci3_0752[Frankiasp.CcI3]	Francci3_0752	874324	874521	1.30976	1.30976	-1.30976	-1.01078	-2.87785e-06	-1.02393	-0.184861	0.853338	122.834	198	32	32	122.834	122.834	121.524	198	70	70	121.524	121.524
hypotheticalproteinFrancci3_0753[Frankiasp.CcI3]	Francci3_0753	874537	875685	3.4815	3.4815	-3.4815	-1.02675	-5.16572e-06	-1.04011	-0.319391	0.74943	133.618	1149	202	202	133.618	133.618	130.136	1149	435	435	130.136	130.136
twin-argininetranslocationpathwaysignal[Frankiasp.CcI3]	Francci3_0754	878364	875722	16.7776	16.7776	-16.7776	-1.11227	-1.87423e-05	-1.12675	-1.0593	0.289462	166.212	2643	578	578	166.212	166.212	149.435	2643	1149	1149	149.435	149.435
RDD[Frankiasp.CcI3]	Francci3_0755	879742	878720	63.0879	63.0879	-63.0879	-1.35968	-6.54985e-05	-1.37738	-3.23296	0.00122515	238.485	1023	321	321	238.485	238.485	175.398	1023	522	522	175.398	175.398
hypotheticalproteinFrancci3_0756[Frankiasp.CcI3]	Francci3_0756	879910	880920	15.242	15.242	15.242	1.09474	1.30107e-05	1.08068	0.711687	0.476659	160.877	1011	214	214	160.877	160.877	176.119	1011	518	518	176.119	176.119
extracellularsolute-bindingprotein[Frankiasp.CcI3]	Francci3_0757	881826	880951	59.8422	59.8422	59.8422	1.51091	5.77074e-05	1.4915	3.37893	0.000727677	117.128	876	135	135	117.128	117.128	176.971	876	451	451	176.971	176.971
hypotheticalproteinFrancci3_0758[Frankiasp.CcI3]	Francci3_0758	883433	882138	51.6097	51.6097	51.6097	1.48354	4.96949e-05	1.46448	3.06492	0.00217732	106.733	1296	182	182	106.733	106.733	158.343	1296	597	597	158.343	158.343
AAA_3ATPaseassociatedwithvariouscellularactivities[Frankiasp.CcI3]	Francci3_0759	884498	883443	28.2004	28.2004	-28.2004	-1.15498	-3.06115e-05	-1.17001	-1.55232	0.120587	210.161	1056	292	292	210.161	210.161	181.96	1056	559	559	181.96	181.96
hypotheticalproteinFrancci3_0760[Frankiasp.CcI3]	Francci3_0760	885964	884495	30.9204	30.9204	30.9204	1.23922	2.89321e-05	1.2233	1.70765	0.0877012	129.257	1470	250	250	129.257	129.257	160.178	1470	685	685	160.178	160.178
putativeintegralmembraneprotein[Frankiasp.CcI3]	Francci3_0761	886854	886054	47.5984	47.5984	47.5984	1.33003	4.52427e-05	1.31294	2.47826	0.0132026	144.226	801	152	152	144.226	144.226	191.824	801	447	447	191.824	191.824
putativeintegralmembraneprotein[Frankiasp.CcI3]	Francci3_0762	887858	886851	51.1349	51.1349	51.1349	1.36658	4.88032e-05	1.34903	2.69721	0.00699235	139.49	1008	185	185	139.49	139.49	190.625	1008	559	559	190.625	190.625
amidophosphoribosyltransferases-like[Frankiasp.CcI3]	Francci3_0763	888125	888961	52.6734	52.6734	52.6734	1.56318	5.09175e-05	1.5431	3.30213	0.000959519	93.5286	837	103	103	93.5286	93.5286	146.202	837	356	356	146.202	146.202
SSUribosomalproteinS30P/sigma54modulationprotein[Frankiasp.CcI3]	Francci3_0764	889293	890096	1344.05	1344.05	1344.05	6.85103	0.00132702	6.76302	31.3892	0	229.712	804	243	243	229.712	229.712	1573.76	804	3681	3681	1573.76	1573.76
twocomponentLuxRfamilytranscriptionalregulator[Frankiasp.CcI3]	Francci3_0765	890225	890938	937.816	937.816	937.816	3.21361	0.000922541	3.17232	21.9334	1.42109e-14	423.66	714	398	398	423.66	423.66	1361.48	714	2828	2828	1361.48	1361.48
GCN5-relatedN-acetyltransferase[Frankiasp.CcI3]	Francci3_0766	891565	890957	74.5634	74.5634	74.5634	1.6035	7.21916e-05	1.5829	4.04186	5.30287e-05	123.552	609	99	99	123.552	123.552	198.116	609	351	351	198.116	198.116
preproteintranslocasesubunitSecA[Frankiasp.CcI3]	Francci3_0767	891816	894800	43.3012	43.3012	43.3012	1.16855	3.95395e-05	1.15353	1.68221	0.092528	256.909	2985	1009	1009	256.909	256.909	300.21	2985	2607	2607	300.21	300.21
hypotheticalproteinFrancci3_0768[Frankiasp.CcI3]	Francci3_0768	895593	894826	76.6427	76.6427	-76.6427	-2.09769	-7.77264e-05	-2.12499	-5.30689	1.11509e-07	146.465	768	148	148	146.465	146.465	69.822	768	156	156	69.822	69.822
hypotheticalproteinFrancci3_0769[Frankiasp.CcI3]	Francci3_0769	896940	895621	12.2523	12.2523	-12.2523	-1.047	-1.56385e-05	-1.06063	-0.679851	0.496599	272.921	1320	474	474	272.921	272.921	260.669	1320	1001	1001	260.669	260.669
hypotheticalproteinFrancci3_0770[Frankiasp.CcI3]	Francci3_0770	897099	897668	61.5944	61.5944	61.5944	1.34995	5.86829e-05	1.33261	2.89751	0.00376142	176.008	570	132	132	176.008	176.008	237.602	570	394	394	237.602	237.602
putativetranscriptionalregulator[Frankiasp.CcI3]	Francci3_0771	897925	897689	80.8694	80.8694	80.8694	1.43478	7.76275e-05	1.41635	3.66304	0.00024924	186	237	58	58	186	186	266.869	237	184	184	266.869	266.869
hypotheticalproteinFrancci3_0772[Frankiasp.CcI3]	Francci3_0772	898234	899007	65.0536	65.0536	-65.0536	-1.47405	-6.69774e-05	-1.49323	-3.65007	0.000262172	202.283	774	206	206	202.283	202.283	137.229	774	309	309	137.229	137.229
ATPasesinvolvedinchromosomepartitioning-like[Frankiasp.CcI3]	Francci3_0773	899004	900341	15.4927	15.4927	-15.4927	-1.18845	-1.65887e-05	-1.20392	-1.24184	0.214297	97.7023	1338	172	172	97.7023	97.7023	82.2096	1338	320	320	82.2096	82.2096
XREfamilytranscriptionalregulator[Frankiasp.CcI3]	Francci3_0774	900843	901346	49.8945	49.8945	-49.8945	-1.13134	-5.49066e-05	-1.14606	-1.93786	0.0526401	429.781	504	285	285	429.781	429.781	379.886	504	557	557	379.886	379.886
patatin[Frankiasp.CcI3]	Francci3_0775	901578	902633	6.4677	6.4677	-6.4677	-1.03873	-8.63366e-06	-1.05225	-0.469866	0.638451	173.455	1056	241	241	173.455	173.455	166.987	1056	513	513	166.987	166.987
hypotheticalproteinFrancci3_0776[Frankiasp.CcI3]	Francci3_0776	902720	903229	287.565	287.565	-287.565	-2.4081	-0.000290887	-2.43944	-11.0728	4.10783e-15	491.786	510	330	330	491.786	491.786	204.221	510	303	303	204.221	204.221
hypotheticalproteinFrancci3_0777[Frankiasp.CcI3]	Francci3_0777	903675	905228	33.5111	33.5111	-33.5111	-1.25809	-3.52639e-05	-1.27446	-2.06798	0.0386419	163.353	1554	334	334	163.353	163.353	129.842	1554	587	587	129.842	129.842
putativePAS/PACsensorprotein[Frankiasp.CcI3]	Francci3_0778	906795	905254	23.7131	23.7131	23.7131	1.17623	2.17321e-05	1.16112	1.27523	0.202228	134.558	1542	273	273	134.558	134.558	158.272	1542	710	710	158.272	158.272
typeIIsecretionsystemproteinE[Frankiasp.CcI3]	Francci3_0779	907389	908696	35.7465	35.7465	35.7465	1.18041	3.28206e-05	1.16524	1.58562	0.112826	198.143	1308	341	341	198.143	198.143	233.89	1308	890	890	233.89	233.89
typeIIsecretionsystemprotein[Frankiasp.CcI3]	Francci3_0780	908696	909586	16.9506	16.9506	16.9506	1.17431	1.55208e-05	1.15922	1.07179	0.283813	97.2433	891	114	114	97.2433	97.2433	114.194	891	296	296	114.194	114.194
typeIIsecretionsystemprotein[Frankiasp.CcI3]	Francci3_0781	909583	910533	187.867	187.867	-187.867	-1.82502	-0.000191252	-1.84877	-7.5724	3.65263e-14	415.581	951	520	520	415.581	415.581	227.714	951	630	630	227.714	227.714
hypotheticalproteinFrancci3_0782[Frankiasp.CcI3]	Francci3_0782	910534	910845	166.159	166.159	-166.159	-1.87684	-0.000169	-1.90127	-7.26857	3.63598e-13	355.657	312	146	146	355.657	355.657	189.497	312	172	172	189.497	189.497
TadE-like[Frankiasp.CcI3]	Francci3_0783	910835	911350	67.7827	67.7827	-67.7827	-1.60566	-6.93871e-05	-1.62656	-4.0801	4.50168e-05	179.698	516	122	122	179.698	179.698	111.915	516	168	168	111.915	111.915
hypotheticalproteinFrancci3_0784[Frankiasp.CcI3]	Francci3_0784	911362	911970	69.9229	69.9229	69.9229	1.47082	6.72783e-05	1.45193	3.52676	0.000420673	148.512	609	119	119	148.512	148.512	218.435	609	387	387	218.435	218.435
aminoglycosidephosphotransferase[Frankiasp.CcI3]	Francci3_0785	915720	912238	50.7156	50.7156	50.7156	1.19933	4.6908e-05	1.18392	1.9913	0.0464474	254.435	3483	1166	1166	254.435	254.435	305.151	3483	3092	3092	305.151	305.151
peptidaseS15[Frankiasp.CcI3]	Francci3_0786	917609	915921	69.4409	69.4409	69.4409	1.31687	6.58918e-05	1.29995	2.93652	0.00331918	219.145	1689	487	487	219.145	219.145	288.586	1689	1418	1418	288.586	288.586
hypotheticalproteinFrancci3_0787[Frankiasp.CcI3]	Francci3_0787	917968	917606	89.3428	89.3428	89.3428	1.32573	8.48753e-05	1.3087	3.3747	0.000738967	274.282	363	131	131	274.282	274.282	363.625	363	384	384	363.625	363.625
hypotheticalproteinFrancci3_0788[Frankiasp.CcI3]	Francci3_0788	918222	918935	133.775	133.775	133.775	1.91067	0.000130483	1.88612	6.33664	2.34835e-10	146.897	714	137	138	146.897	146.897	280.672	714	583	583	280.672	280.672
hypotheticalproteinFrancci3_0789[Frankiasp.CcI3]	Francci3_0789	919995	918877	15.7836	15.7836	-15.7836	-1.12118	-1.74988e-05	-1.13577	-1.05714	0.29045	146.03	1119	214	215	146.03	146.03	130.246	1119	424	424	130.246	130.246
hypotheticalproteinFrancci3_0790[Frankiasp.CcI3]	Francci3_0790	920713	920318	82.1651	82.1651	82.1651	1.87368	8.00938e-05	1.84961	4.89221	9.97091e-07	94.0445	396	49	49	94.0445	94.0445	176.21	396	203	203	176.21	176.21
peptidechainreleasefactor2[Frankiasp.CcI3]	Francci3_0791	920761	921861	142.799	142.799	142.799	1.81442	0.000139046	1.79111	6.28552	3.26759e-10	175.339	1101	254	254	175.339	175.339	318.138	1101	1019	1019	318.138	318.138
polysaccharidedeacetylase[Frankiasp.CcI3]	Francci3_0792	922491	923327	38.4417	38.4417	38.4417	1.29399	3.63553e-05	1.27737	2.10782	0.0350466	130.758	837	144	144	130.758	130.758	169.2	837	412	412	169.2	169.2
bifunctionaluroporphyrinogen-IIIsynthetase/responseregulatordomain-containingprotein[Frankiasp.CcI3]	Francci3_0793	924533	923382	5.0211	5.0211	-5.0211	-1.04836	-6.37037e-06	-1.062	-0.438602	0.66095	108.859	1152	165	165	108.859	108.859	103.838	1152	348	348	103.838	103.838
assimilatorynitritereductase(NAD(P)H)largesubunitprecursor[Frankiasp.CcI3]	Francci3_0794	925004	927652	43.989	43.989	43.989	1.26526	4.13928e-05	1.249	2.14453	0.0319908	165.836	2649	578	578	165.836	165.836	209.825	2649	1617	1617	209.825	209.825
assimilatorynitritereductase(NAD(P)H)smallsubunit[Frankiasp.CcI3]	Francci3_0795	927689	928033	14.611	14.611	-14.611	-1.12428	-1.61602e-05	-1.13891	-1.0268	0.304516	132.18	345	60	60	132.18	132.18	117.569	345	118	118	117.569	117.569
uroporphyrinogen-IIIC-methyltransferase[Frankiasp.CcI3]	Francci3_0796	928140	928970	3.61214	3.61214	3.61214	1.01339	9.98543e-08	1.00037	0.00430228	0.996567	269.807	831	295	295	269.807	269.807	273.419	831	661	661	273.419	273.419
hypotheticalproteinFrancci3_0797[Frankiasp.CcI3]	Francci3_0797	929216	928935	7.34801	7.34801	-7.34801	-1.0189	-1.2373e-05	-1.03216	-0.443488	0.657413	396.188	282	147	147	396.188	396.188	388.84	282	319	319	388.84	388.84
celldivisionATP-bindingproteinFtsE[Frankiasp.CcI3]	Francci3_0798	929417	930163	1.85363	1.85363	-1.85363	-1.01255	-3.76025e-06	-1.02573	-0.218994	0.826654	149.565	747	147	147	149.565	149.565	147.711	747	321	321	147.711	147.711
celldivisionproteinFtsX[Frankiasp.CcI3]	Francci3_0799	930163	931035	0.0431855	0.0431855	0.0431855	1.00018	-3.08519e-06	-1.01283	-0.140557	0.88822	242.897	873	279	279	242.897	242.897	242.94	873	617	617	242.94	242.94
HNHnuclease[Frankiasp.CcI3]	Francci3_0800	932552	931020	195.15	195.15	195.15	2.06962	0.000190757	2.04303	8.09455	0	182.448	1533	368	368	182.448	182.448	377.597	1533	1684	1684	377.597	377.597
SsrA-bindingprotein[Frankiasp.CcI3]	Francci3_0801	932973	933452	197.119	197.119	197.119	2.20865	0.000192955	2.18028	8.47035	0	163.09	480	103	103	163.09	163.09	360.21	480	503	503	360.21	360.21
hypotheticalproteinFrancci3_0802[Frankiasp.CcI3]	Francci3_0802	933582	935015	30.7333	30.7333	-30.7333	-1.24993	-3.23908e-05	-1.26619	-1.95539	0.0505375	153.703	1434	290	290	153.703	153.703	122.969	1434	513	513	122.969	122.969
6-phosphogluconatedehydrogenase,NAD-binding[Frankiasp.CcI3]	Francci3_0803	935082	935990	98.8692	98.8692	-98.8692	-1.51467	-0.000101581	-1.53439	-4.64112	3.46519e-06	290.97	909	348	348	290.97	290.97	192.101	909	508	508	192.101	192.101
hypotheticalproteinFrancci3_0804[Frankiasp.CcI3]	Francci3_0804	936710	935991	31.5059	31.5059	31.5059	1.27382	2.96943e-05	1.25746	1.84342	0.0652679	115.061	720	109	109	115.061	115.061	146.566	720	307	307	146.566	146.566
glyoxalase/bleomycinresistanceprotein/dioxygenase[Frankiasp.CcI3]	Francci3_0805	937459	936806	68.0977	68.0977	68.0977	1.26635	6.40923e-05	1.25008	2.67381	0.00749958	255.669	654	220	220	255.669	255.669	323.766	654	616	616	323.766	323.766
hypotheticalproteinFrancci3_0806[Frankiasp.CcI3]	Francci3_0806	937919	939142	49.438	49.438	49.438	1.37379	4.72171e-05	1.35614	2.67584	0.00745419	132.261	1224	213	213	132.261	132.261	181.699	1224	647	647	181.699	181.699
XREfamilytranscriptionalregulator[Frankiasp.CcI3]	Francci3_0807	939242	939751	9.59022	9.59022	-9.59022	-1.05251	-1.19654e-05	-1.0662	-0.62055	0.534896	192.244	510	129	129	192.244	192.244	182.653	510	271	271	182.653	182.653
hypotheticalproteinFrancci3_0808[Frankiasp.CcI3]	Francci3_0808	939748	940377	18.1297	18.1297	18.1297	1.09392	1.54541e-05	1.07987	0.771908	0.440169	193.024	630	160	160	193.024	193.024	211.154	630	387	387	211.154	211.154
hypotheticalproteinFrancci3_0809[Frankiasp.CcI3]	Francci3_0809	941789	940356	30.8232	30.8232	30.8232	1.21381	2.8644e-05	1.19822	1.61003	0.10739	144.163	1434	269	272	144.163	144.163	174.986	1434	729	730	174.986	174.986
resolvasehelix-turn-helixregion[Frankiasp.CcI3]	Francci3_0810	942193	941873	76.8888	76.8888	76.8888	1.45103	7.38885e-05	1.43239	3.62979	0.000283653	170.475	321	72	72	170.475	170.475	247.364	321	231	231	247.364	247.364
PadRfamilytranscriptionalregulator[Frankiasp.CcI3]	Francci3_0811	942704	943216	73.0383	73.0383	73.0383	1.54776	7.05564e-05	1.52788	3.84396	0.000121066	133.339	513	90	90	133.339	133.339	206.377	513	308	308	206.377	206.377
ABCtransporterrelated[Frankiasp.CcI3]	Francci3_0812	943213	943899	4.39908	4.39908	4.39908	1.0437	3.05659e-06	1.03029	0.213971	0.830569	100.674	687	91	91	100.674	100.674	105.073	687	210	210	105.073	105.073
hypotheticalproteinFrancci3_0813[Frankiasp.CcI3]	Francci3_0813	943896	946124	154.86	154.86	-154.86	-2.15029	-0.000156967	-2.17827	-7.65378	1.96509e-14	289.488	2229	849	849	289.488	289.488	134.627	2229	873	873	134.627	134.627
NAD-dependentepimerase/dehydratase[Frankiasp.CcI3]	Francci3_0814	947671	946574	1.44359	1.44359	1.44359	1.00644	-1.4596e-06	-1.00653	-0.069095	0.944914	224.272	1098	324	324	224.272	224.272	225.716	1098	721	721	225.716	225.716
NUDIXhydrolase[Frankiasp.CcI3]	Francci3_0815	948345	949037	67.1352	67.1352	67.1352	1.46728	6.45822e-05	1.44843	3.44445	0.000572225	143.671	693	131	131	143.671	143.671	210.807	693	425	425	210.807	210.807
MMPL[Frankiasp.CcI3]	Francci3_0816	951595	949319	11.5868	11.5868	-11.5868	-1.05218	-1.44744e-05	-1.06587	-0.680872	0.495953	233.651	2277	700	700	233.651	233.651	222.064	2277	1471	1471	222.064	222.064
TetRfamilytranscriptionalregulator[Frankiasp.CcI3]	Francci3_0817	951754	952752	33.2574	33.2574	-33.2574	-1.15269	-3.61423e-05	-1.16769	-1.67612	0.0937147	251.062	999	330	330	251.062	251.062	217.805	999	633	633	217.805	217.805
short-chaindehydrogenase/reductaseSDR[Frankiasp.CcI3]	Francci3_0818	953690	954526	24.8026	24.8026	24.8026	1.18837	2.28473e-05	1.17311	1.35155	0.17652	131.666	837	145	145	131.666	131.666	156.469	837	381	381	156.469	156.469
squalene/phytoenesynthase[Frankiasp.CcI3]	Francci3_0819	954966	956039	10.0659	10.0659	-10.0659	-1.10554	-1.13183e-05	-1.11993	-0.801982	0.422564	105.442	1074	149	149	105.442	105.442	95.3764	1074	298	298	95.3764	95.3764
squalene/phytoenesynthase[Frankiasp.CcI3]	Francci3_0820	956036	956950	15.9639	15.9639	15.9639	1.1248	1.41494e-05	1.11035	0.861801	0.388797	127.918	915	154	154	127.918	127.918	143.882	915	383	383	143.882	143.882
amineoxidase[Frankiasp.CcI3]	Francci3_0821	956947	958656	2.10911	2.10911	-2.10911	-1.02154	-3.37484e-06	-1.03484	-0.240888	0.809642	100.004	1710	225	225	100.004	100.004	97.8953	1710	487	487	97.8953	97.8953
polyprenylsynthetase[Frankiasp.CcI3]	Francci3_0822	958653	959669	26.4101	26.4101	26.4101	1.26772	2.48632e-05	1.25144	1.6692	0.0950786	98.6474	1017	132	132	98.6474	98.6474	125.057	1017	370	370	125.057	125.057
squalenecyclase[Frankiasp.CcI3]	Francci3_0823	959770	961995	19.3172	19.3172	-19.3172	-1.14024	-2.11375e-05	-1.15508	-1.23618	0.21639	157.06	2226	460	460	157.06	157.06	137.743	2226	892	892	137.743	137.743
4-hydroxy-3-methylbut-2-enyldiphosphatereductase[Frankiasp.CcI3]	Francci3_0824	962325	963818	0.382737	0.382737	0.382737	1.00329	-1.12148e-06	-1.0097	-0.0737139	0.941238	116.498	1494	229	229	116.498	116.498	116.88	1494	508	508	116.88	116.88
putativetranscriptionalregulator[Frankiasp.CcI3]	Francci3_0825	964270	963905	78.6476	78.6476	-78.6476	-1.58153	-8.05785e-05	-1.60212	-4.33038	1.48851e-05	213.889	366	103	103	213.889	213.889	135.242	366	144	144	135.242	135.242
phenylaceticaciddegradation-relatedprotein[Frankiasp.CcI3]	Francci3_0826	964330	964905	0.705884	0.705884	0.705884	1.00366	-1.78234e-06	-1.00932	-0.0910964	0.927416	192.647	576	146	146	192.647	192.647	193.353	576	324	324	193.353	193.353
radicalSAMfamilyprotein[Frankiasp.CcI3]	Francci3_0827	965219	966223	84.3221	84.3221	84.3221	1.30381	7.98651e-05	1.28706	3.17175	0.00151521	277.544	1005	367	367	277.544	277.544	361.867	1005	1058	1058	361.867	361.867
TetRfamilytranscriptionalregulator[Frankiasp.CcI3]	Francci3_0828	967095	966418	20.7829	20.7829	20.7829	1.17009	1.89918e-05	1.15506	1.17113	0.241548	122.188	678	109	109	122.188	122.188	142.971	678	282	282	142.971	142.971
glycosyltransferasefamilyprotein[Frankiasp.CcI3]	Francci3_0829	967427	969034	53.4639	53.4639	-53.4639	-1.24812	-5.63675e-05	-1.26436	-2.57178	0.0101178	268.942	1608	569	569	268.942	268.942	215.478	1608	1008	1008	215.478	215.478
putativeureaseaccessoryprotein[Frankiasp.CcI3]	Francci3_0830	970273	969314	1.25975	1.25975	1.25975	1.00772	-8.53647e-07	-1.00525	-0.0473708	0.962218	163.09	960	206	206	163.09	163.09	164.35	960	459	459	164.35	164.35
putativeureaseaccessoryprotein[Frankiasp.CcI3]	Francci3_0831	971213	970416	174.064	174.064	-174.064	-1.65921	-0.000177884	-1.6808	-6.74149	1.56787e-11	438.114	798	460	460	438.114	438.114	264.05	798	613	613	264.05	264.05
ureasesubunitalpha[Frankiasp.CcI3]	Francci3_0832	973086	971359	19.1452	19.1452	19.1452	1.1356	1.71266e-05	1.12101	0.990401	0.321978	141.187	1728	321	321	141.187	141.187	160.332	1728	806	806	160.332	160.332
ureasesubunitbeta[Frankiasp.CcI3]	Francci3_0833	973463	973083	36.6905	36.6905	36.6905	1.61309	3.55357e-05	1.59237	2.85334	0.00432626	59.8451	381	30	30	59.8451	59.8451	96.5356	381	107	107	96.5356	96.5356
ureasesubunitgamma[Frankiasp.CcI3]	Francci3_0834	973828	973460	42.6348	42.6348	42.6348	1.53075	4.1154e-05	1.51109	2.89826	0.00375242	80.3287	369	39	39	80.3287	80.3287	122.964	369	132	132	122.964	122.964
amidohydrolase[Frankiasp.CcI3]	Francci3_0835	974379	976265	41.1512	41.1512	-41.1512	-1.25877	-4.32982e-05	-1.27515	-2.29404	0.0217884	200.178	1887	497	497	200.178	200.178	159.027	1887	873	873	159.027	159.027
molybdopterindehydrogenase,FAD-binding[Frankiasp.CcI3]	Francci3_0836	976756	977670	2.51822	2.51822	-2.51822	-1.0136	-4.90929e-06	-1.02679	-0.255275	0.79851	187.724	915	226	226	187.724	187.724	185.206	915	493	493	185.206	185.206
(2Fe-2S)-binding[Frankiasp.CcI3]	Francci3_0837	977667	978269	38.8109	38.8109	-38.8109	-1.25404	-4.08717e-05	-1.27036	-2.21166	0.0269899	191.584	603	152	152	191.584	191.584	152.773	603	268	268	152.773	152.773
xanthinedehydrogenase,molybdenumbindingsubunitapoprotein[Frankiasp.CcI3]	Francci3_0838	978266	980611	29.2618	29.2618	29.2618	1.14521	2.63605e-05	1.1305	1.27316	0.202963	201.509	2346	622	622	201.509	201.509	230.771	2346	1575	1575	230.771	230.771
allantoinase[Frankiasp.CcI3]	Francci3_0839	980608	981969	16.1997	16.1997	-16.1997	-1.09276	-1.84877e-05	-1.10698	-0.971063	0.331517	190.845	1362	342	342	190.845	190.845	174.646	1362	692	692	174.646	174.646
putativebifunctionalallantoicase/OHCUdecarboxylase[Frankiasp.CcI3]	Francci3_0840	982216	983766	4.73563	4.73563	-4.73563	-1.03497	-6.49082e-06	-1.04844	-0.392631	0.694592	140.148	1551	286	286	140.148	140.148	135.412	1551	611	611	135.412	135.412
hypotheticalproteinFrancci3_0841[Frankiasp.CcI3]	Francci3_0841	984112	983807	54.6781	54.6781	-54.6781	-1.38631	-5.66325e-05	-1.40435	-3.0943	0.00197275	196.218	306	79	79	196.218	196.218	141.54	306	126	126	141.54	141.54
transthyretin[Frankiasp.CcI3]	Francci3_0842	984130	984540	67.9696	67.9696	67.9696	1.43757	6.52576e-05	1.4191	3.36762	0.000758213	155.335	411	84	84	155.335	155.335	223.305	411	267	267	223.305	223.305
hypotheticalproteinFrancci3_0843[Frankiasp.CcI3]	Francci3_0843	985934	984564	5.53132	5.53132	5.53132	1.05702	4.22411e-06	1.04344	0.300251	0.763986	97.0137	1371	175	175	97.0137	97.0137	102.545	1371	409	409	102.545	102.545
hypotheticalproteinFrancci3_0844[Frankiasp.CcI3]	Francci3_0844	986272	986009	19.4272	19.4272	-19.4272	-1.16765	-2.09663e-05	-1.18284	-1.32834	0.184065	135.309	264	47	47	135.309	135.309	115.882	264	89	89	115.882	115.882
amidohydrolase[Frankiasp.CcI3]	Francci3_0845	987805	986294	2.91411	2.91411	-2.91411	-1.01351	-5.69941e-06	-1.0267	-0.274595	0.783628	218.66	1512	435	435	218.66	218.66	215.746	1512	949	949	215.746	215.746
tRNA/rRNAmethyltransferase[Frankiasp.CcI3]	Francci3_0846	987910	988860	54.3437	54.3437	54.3437	1.51907	5.24265e-05	1.49955	3.24161	0.00118857	104.694	951	131	131	104.694	104.694	159.038	951	440	440	159.038	159.038
hypotheticalproteinFrancci3_0847[Frankiasp.CcI3]	Francci3_0847	989383	988871	111.45	111.45	-111.45	-2.68009	-0.000112572	-2.71497	-7.23468	4.67515e-13	177.786	513	120	120	177.786	177.786	66.3356	513	99	99	66.3356	66.3356
agmatinase[Frankiasp.CcI3]	Francci3_0848	989554	990576	44.2695	44.2695	44.2695	1.35681	4.22082e-05	1.33937	2.47853	0.0131926	124.072	1023	167	167	124.072	124.072	168.341	1023	501	501	168.341	168.341
hypotheticalproteinFrancci3_0849[Frankiasp.CcI3]	Francci3_0849	991206	990694	50.1079	50.1079	50.1079	1.30747	4.74846e-05	1.29067	2.45887	0.0139376	162.97	513	110	110	162.97	162.97	213.078	513	318	318	213.078	213.078
hypotheticalproteinFrancci3_0850[Frankiasp.CcI3]	Francci3_0850	991468	991304	52.2188	52.2188	-52.2188	-1.89521	-5.30957e-05	-1.91987	-4.10251	4.08692e-05	110.55	165	24	24	110.55	110.55	58.3315	165	28	28	58.3315	58.3315
hypotheticalproteinFrancci3_0851[Frankiasp.CcI3]	Francci3_0851	992636	991635	203.501	203.501	-203.501	-2.33006	-0.000205961	-2.36038	-9.16284	1.22125e-15	356.503	1002	470	470	356.503	356.503	153.002	1002	446	446	153.002	153.002
hypotheticalproteinFrancci3_0852[Frankiasp.CcI3]	Francci3_0852	992808	994163	84.9581	84.9581	84.9581	1.37706	8.1167e-05	1.35937	3.52194	0.000428404	225.32	1356	402	402	225.32	225.32	310.278	1356	1224	1224	310.278	310.278
ABCtransporterrelated[Frankiasp.CcI3]	Francci3_0853	994962	994288	35.4107	35.4107	35.4107	1.40319	3.3909e-05	1.38517	2.34366	0.0190954	87.8261	675	78	78	87.8261	87.8261	123.237	675	242	242	123.237	123.237
ABCtransporterrelated[Frankiasp.CcI3]	Francci3_0854	995762	994959	47.511	47.511	47.511	1.33284	4.51754e-05	1.31572	2.48589	0.0129229	142.743	804	151	151	142.743	142.743	190.254	804	445	445	190.254	190.254
inner-membranetranslocator[Frankiasp.CcI3]	Francci3_0855	998077	995759	34.7682	34.7682	-34.7682	-1.14715	-3.78946e-05	-1.16208	-1.68949	0.0911256	271.042	2319	827	827	271.042	271.042	236.274	2319	1594	1594	236.274	236.274
hypotheticalproteinFrancci3_0856[Frankiasp.CcI3]	Francci3_0856	998680	998180	101.012	101.012	101.012	1.95122	9.85866e-05	1.92615	5.59201	2.24451e-08	106.192	501	70	70	106.192	106.192	207.204	501	302	302	207.204	207.204
NAD-dependentepimerase/dehydratase[Frankiasp.CcI3]	Francci3_0857	1000124	999120	42.1014	42.1014	42.1014	1.47179	4.05114e-05	1.45288	2.73895	0.00616354	89.2377	1005	118	118	89.2377	89.2377	131.339	1005	384	384	131.339	131.339
XREfamilytranscriptionalregulator[Frankiasp.CcI3]	Francci3_0858	1001626	1000133	19.6385	19.6385	19.6385	1.12413	1.73955e-05	1.10969	0.952851	0.340666	158.213	1494	311	311	158.213	158.213	177.852	1494	773	773	177.852	177.852
hypotheticalproteinFrancci3_0859[Frankiasp.CcI3]	Francci3_0859	1002182	1001796	5.93815	5.93815	-5.93815	-1.03184	-8.35443e-06	-1.04526	-0.430932	0.666518	192.463	387	98	98	192.463	192.463	186.525	387	210	210	186.525	186.525
nicotinatephosphoribosyltransferase[Frankiasp.CcI3]	Francci3_0860	1002373	1003758	41.2528	41.2528	-41.2528	-1.48923	-4.2438e-05	-1.50861	-2.94128	0.0032686	125.575	1386	229	229	125.575	125.575	84.3227	1386	340	340	84.3227	84.3227
NUDIXhydrolase[Frankiasp.CcI3]	Francci3_0861	1003962	1004657	7.82361	7.82361	-7.82361	-1.08251	-9.06355e-06	-1.09659	-0.647634	0.517222	102.648	696	71	94	102.648	102.648	94.8246	696	184	192	94.8246	94.8246
assimilatorynitratereductase(NADH)betasubunit[Frankiasp.CcI3]	Francci3_0862	1006141	1004471	2.76513	2.76513	2.76513	1.02442	1.27773e-06	1.01125	0.0847327	0.932474	113.254	1671	235	249	113.254	113.254	116.02	1671	547	564	116.02	116.02
assimilatorynitratereductase(NADH)alphasubunitapoprotein[Frankiasp.CcI3]	Francci3_0863	1008525	1006240	282.308	282.308	-282.308	-3.32071	-0.000284554	-3.36393	-12.464	0	403.955	2286	1215	1215	403.955	403.955	121.647	2286	809	809	121.647	121.647
ATP-dependentClpproteaseadaptorproteinClpS[Frankiasp.CcI3]	Francci3_0864	1008715	1009074	58.522	58.522	58.522	1.6026	5.66587e-05	1.58202	3.57857	0.000345482	97.1154	360	46	46	97.1154	97.1154	155.637	360	163	163	155.637	155.637
hypotheticalproteinFrancci3_0865[Frankiasp.CcI3]	Francci3_0865	1009254	1009808	155.747	155.747	-155.747	-1.69659	-0.000159001	-1.71867	-6.50278	7.88468e-11	379.332	555	277	277	379.332	379.332	223.585	555	361	361	223.585	223.585
Mov34/MPN/PAD-1[Frankiasp.CcI3]	Francci3_0866	1009861	1010265	32.2166	32.2166	32.2166	1.22589	3.00426e-05	1.21014	1.69312	0.0904321	142.624	405	76	76	142.624	142.624	174.84	405	206	206	174.84	174.84
thiamineS[Frankiasp.CcI3]	Francci3_0867	1010506	1010880	74.3204	74.3204	74.3204	1.78021	7.23156e-05	1.75734	4.46207	8.11735e-06	95.2575	375	47	47	95.2575	95.2575	169.578	375	185	185	169.578	169.578
cysteinesynthase[Frankiasp.CcI3]	Francci3_0868	1010903	1011850	85.3687	85.3687	85.3687	1.6697	8.28333e-05	1.64825	4.50883	6.51866e-06	127.474	948	159	159	127.474	127.474	212.843	948	587	587	212.843	212.843
Ham1-likeprotein[Frankiasp.CcI3]	Francci3_0869	1012779	1012117	119.529	119.529	119.529	2.76727	0.000117407	2.73172	7.38559	1.53211e-13	67.6349	663	59	59	67.6349	67.6349	187.164	663	361	361	187.164	187.164
ribonucleasePH[Frankiasp.CcI3]	Francci3_0870	1013519	1012776	64.5242	64.5242	-64.5242	-1.35718	-6.70059e-05	-1.37484	-3.26069	0.00111142	245.172	744	240	240	245.172	245.172	180.648	744	391	391	180.648	180.648
beta-lactamase-like[Frankiasp.CcI3]	Francci3_0871	1014411	1013599	26.0234	26.0234	26.0234	1.18683	2.39572e-05	1.17158	1.37835	0.168094	139.293	813	146	149	139.293	139.293	165.316	813	391	391	165.316	165.316
glutamateracemase[Frankiasp.CcI3]	Francci3_0872	1015247	1014345	234.916	234.916	-234.916	-1.8512	-0.000239036	-1.8753	-8.55771	1.44329e-15	510.897	903	597	607	510.897	510.897	275.981	903	725	725	275.981	275.981
hypotheticalproteinFrancci3_0873[Frankiasp.CcI3]	Francci3_0873	1016144	1016713	5.47723	5.47723	5.47723	1.02998	3.06747e-06	1.01675	0.159955	0.872916	182.675	570	137	137	182.675	182.675	188.152	570	312	312	188.152	188.152
6-phosphogluconatedehydrogenase,NAD-binding[Frankiasp.CcI3]	Francci3_0874	1017718	1016846	57.8039	57.8039	57.8039	1.40985	5.53825e-05	1.39174	3.01655	0.00255666	141.037	873	162	162	141.037	141.037	198.841	873	505	505	198.841	198.841
antibioticbiosynthesismonooxygenase[Frankiasp.CcI3]	Francci3_0875	1018169	1017849	173.844	173.844	-173.844	-1.27751	-0.000182329	-1.29414	-4.84847	1.24418e-06	800.284	321	338	338	800.284	800.284	626.44	321	585	585	626.44	626.44
putativeATP/GTPbindingprotein[Frankiasp.CcI3]	Francci3_0876	1021628	1018824	89.4928	89.4928	-89.4928	-1.43418	-9.23626e-05	-1.45284	-4.14073	3.46206e-05	295.614	2805	1091	1091	295.614	295.614	206.121	2805	1682	1682	206.121	206.121
DNAintegration/recombination/invertionprotein[Frankiasp.CcI3]	Francci3_0877	1021971	1022333	202.377	202.377	-202.377	-2.65672	-0.000204437	-2.69129	-9.71337	0	324.532	363	155	155	324.532	324.532	122.155	363	129	129	122.155	122.155
phageintegrase[Frankiasp.CcI3]	Francci3_0878	1022447	1023736	65.6855	65.6855	65.6855	1.4955	6.32907e-05	1.47629	3.4942	0.000475488	132.564	1290	225	225	132.564	132.564	198.249	1290	744	744	198.249	198.249
hypotheticalproteinFrancci3_0879[Frankiasp.CcI3]	Francci3_0879	1023820	1024800	18.147	18.147	-18.147	-1.08853	-2.08304e-05	-1.1027	-1.01095	0.312041	223.129	981	285	288	223.129	223.129	204.982	981	585	585	204.982	204.982
antirestrictionprotein[Frankiasp.CcI3]	Francci3_0880	1024784	1025314	17.3714	17.3714	-17.3714	-1.04635	-2.22399e-05	-1.05996	-0.80646	0.419978	392.183	531	274	274	392.183	392.183	374.811	531	579	579	374.811	374.811
transposaseIS66[Frankiasp.CcI3]	Francci3_0881	1027164	1025431	11.6708	11.6708	11.6708	1.0515	8.63042e-06	1.03799	0.401951	0.68772	226.607	1734	0	517	226.607	226.607	238.278	1734	0	1202	238.278	238.278
hypotheticalproteinFrancci3_0882[Frankiasp.CcI3]	Francci3_0882	1027859	1027311	181.231	181.231	181.231	1.56917	0.000175234	1.54902	6.15288	7.60887e-10	318.411	549	230	230	318.411	318.411	499.642	549	798	798	499.642	499.642
XREfamilytranscriptionalregulator[Frankiasp.CcI3]	Francci3_0883	1028206	1027856	98.8155	98.8155	98.8155	1.5634	9.55222e-05	1.54331	4.5238	6.07393e-06	175.392	351	81	81	175.392	175.392	274.208	351	280	280	274.208	274.208
hypotheticalproteinFrancci3_0884[Frankiasp.CcI3]	Francci3_0884	1028388	1028663	73.6093	73.6093	73.6093	1.27001	6.93279e-05	1.25369	2.79863	0.00513201	272.621	276	99	99	272.621	272.621	346.23	276	278	278	346.23	346.23
hypotheticalproteinFrancci3_0885[Frankiasp.CcI3]	Francci3_0885	1028638	1029828	3.359	3.359	3.359	1.0113	-5.05659e-07	-1.0017	-0.0207632	0.983435	297.377	1191	466	466	297.377	297.377	300.736	1191	1042	1042	300.736	300.736
hypotheticalproteinFrancci3_0886[Frankiasp.CcI3]	Francci3_0886	1029825	1030253	98.1384	98.1384	98.1384	1.6674	9.52173e-05	1.64598	4.82782	1.38037e-06	147.046	429	83	83	147.046	147.046	245.184	429	306	306	245.184	245.184
hypotheticalproteinFrancci3_0887[Frankiasp.CcI3]	Francci3_0887	1030418	1031215	4.78234	4.78234	4.78234	1.01294	-2.65069e-08	-1.00007	-0.000976014	0.999221	369.54	798	388	388	369.54	369.54	374.322	798	869	869	374.322	374.322
hypotheticalproteinFrancci3_0888[Frankiasp.CcI3]	Francci3_0888	1032459	1031359	0.311867	0.311867	0.311867	1.00156	-2.26048e-06	-1.01143	-0.113593	0.909561	199.5	1101	289	289	199.5	199.5	199.812	1101	640	640	199.812	199.812
XREfamilytranscriptionalregulator[Frankiasp.CcI3]	Francci3_0889	1032806	1033051	53.349	53.349	53.349	1.30835	5.05624e-05	1.29154	2.54063	0.0110653	173.016	246	56	56	173.016	173.016	226.365	246	162	162	226.365	226.365
hypotheticalproteinFrancci3_0890[Frankiasp.CcI3]	Francci3_0890	1033664	1033071	154.274	154.274	154.274	1.73971	0.000149973	1.71736	6.30043	2.96822e-10	208.561	594	163	163	208.561	208.561	362.836	594	627	627	362.836	362.836
alpha/betahydrolasefold[Frankiasp.CcI3]	Francci3_0891	1034599	1033775	71.1284	71.1284	-71.1284	-1.46014	-7.32903e-05	-1.47915	-3.77395	0.000160683	225.707	825	245	245	225.707	225.707	154.578	825	371	371	154.578	154.578
hypotheticalproteinFrancci3_0892[Frankiasp.CcI3]	Francci3_0892	1035270	1034683	32.6766	32.6766	-32.6766	-1.34292	-3.39823e-05	-1.3604	-2.28372	0.0223882	127.965	588	99	99	127.965	127.965	95.2882	588	163	163	95.2882	95.2882
hypotheticalproteinFrancci3_0893[Frankiasp.CcI3]	Francci3_0893	1035626	1035279	42.1349	42.1349	42.1349	1.39373	4.03157e-05	1.37582	2.52932	0.0114285	107.016	348	49	49	107.016	107.016	149.151	348	151	151	149.151	149.151
hypotheticalproteinFrancci3_0894[Frankiasp.CcI3]	Francci3_0894	1036508	1035798	13.4176	13.4176	13.4176	1.04884	9.73934e-06	1.03537	0.412241	0.680162	274.724	711	257	257	274.724	274.724	288.141	711	596	596	288.141	288.141
putativeDNA-bindingprotein[Frankiasp.CcI3]	Francci3_0895	1038182	1036671	6.44392	6.44392	6.44392	1.03885	4.24032e-06	1.0255	0.231531	0.816903	165.88	1512	330	330	165.88	165.88	172.324	1512	758	758	172.324	172.324
hypotheticalproteinFrancci3_0896[Frankiasp.CcI3]	Francci3_0896	1038263	1039060	57.2448	57.2448	57.2448	1.31634	5.43151e-05	1.29943	2.66402	0.0077214	180.96	798	190	190	180.96	180.96	238.205	798	553	553	238.205	238.205
radicalSAMfamilyprotein[Frankiasp.CcI3]	Francci3_0897	1039057	1040199	88.9723	88.9723	88.9723	1.76025	8.65337e-05	1.73764	4.83459	1.33418e-06	117.03	1143	175	176	117.03	117.03	206.003	1143	685	685	206.003	206.003
hypotheticalproteinFrancci3_0898[Frankiasp.CcI3]	Francci3_0898	1040213	1040854	241.777	241.777	-241.777	-2.32813	-0.000244703	-2.35843	-9.98347	0	423.819	642	358	358	423.819	423.819	182.042	642	340	340	182.042	182.042
PfkB[Frankiasp.CcI3]	Francci3_0899	1041783	1040851	80.8668	80.8668	80.8668	1.64461	7.84046e-05	1.62348	4.32239	1.54347e-05	125.45	933	154	154	125.45	125.45	206.317	933	560	560	206.317	206.317
NUDIXhydrolase[Frankiasp.CcI3]	Francci3_0900	1042223	1041786	306.382	306.382	-306.382	-2.06087	-0.000310839	-2.08769	-10.4996	0	595.186	438	343	343	595.186	595.186	288.804	438	368	368	288.804	288.804
hypotheticalproteinFrancci3_0901[Frankiasp.CcI3]	Francci3_0901	1045176	1042363	81.2724	81.2724	81.2724	1.3246	7.71973e-05	1.30759	3.21336	0.00131191	250.373	2814	927	927	250.373	250.373	331.646	2814	2715	2715	331.646	331.646
hypotheticalproteinFrancci3_0902[Frankiasp.CcI3]	Francci3_0902	1045949	1046239	28.3002	28.3002	28.3002	1.14257	2.54478e-05	1.12789	1.23912	0.2153	198.497	291	76	76	198.497	198.497	226.797	291	192	192	226.797	226.797
hypotheticalproteinFrancci3_0903[Frankiasp.CcI3]	Francci3_0903	1046240	1046476	83.6353	83.6353	-83.6353	-1.76886	-8.52374e-05	-1.79188	-4.93179	8.14776e-07	192.413	237	60	60	192.413	192.413	108.778	237	75	75	108.778	108.778
hypotheticalproteinFrancci3_0904[Frankiasp.CcI3]	Francci3_0904	1046791	1047021	41.7166	41.7166	41.7166	1.38422	3.98817e-05	1.36643	2.489	0.0128103	108.576	231	33	33	108.576	108.576	150.293	231	101	101	150.293	150.293
SpdAprotein[Frankiasp.CcI3]	Francci3_0905	1047847	1048530	87.9465	87.9465	87.9465	1.87943	8.57379e-05	1.85528	5.07347	3.90635e-07	100.004	684	90	90	100.004	100.004	187.951	684	374	374	187.951	187.951
TypeIVsecretorypathwayVirD4components-like[Frankiasp.CcI3]	Francci3_0906	1048870	1051167	2.99913	2.99913	2.99913	1.01877	9.10588e-07	1.00569	0.0509168	0.959392	159.746	2298	483	483	159.746	159.746	162.745	2298	1088	1088	162.745	162.745
hypotheticalproteinFrancci3_0907[Frankiasp.CcI3]	Francci3_0907	1051298	1052107	93.0224	93.0224	-93.0224	-1.57685	-9.5323e-05	-1.59737	-4.69568	2.65725e-06	254.283	810	271	271	254.283	254.283	161.26	810	380	380	161.26	161.26
XREfamilytranscriptionalregulator[Frankiasp.CcI3]	Francci3_0908	1052197	1052562	219.723	219.723	-219.723	-1.36843	-0.000227932	-1.38624	-6.0916	1.1179e-09	816.101	366	393	393	816.101	816.101	596.378	366	635	635	596.378	596.378
hypotheticalproteinFrancci3_0909[Frankiasp.CcI3]	Francci3_0909	1052613	1053278	75.0522	75.0522	75.0522	1.61464	7.26939e-05	1.5939	4.08525	4.40288e-05	122.107	666	107	107	122.107	122.107	197.16	666	382	382	197.16	197.16
recombinase[Frankiasp.CcI3]	Francci3_0910	1053297	1055528	24.6234	24.6234	24.6234	1.12298	2.17872e-05	1.10855	1.06116	0.288618	200.224	2232	588	588	200.224	200.224	224.847	2232	1460	1460	224.847	224.847
hypotheticalproteinFrancci3_0911[Frankiasp.CcI3]	Francci3_0911	1055525	1056037	21.1639	21.1639	-21.1639	-1.15407	-2.29837e-05	-1.16909	-1.34169	0.179697	158.525	513	107	107	158.525	158.525	137.362	513	205	205	137.362	137.362
alkylhydroperoxidereductase/Thiolspecificantioxidant/Malallergen[Frankiasp.CcI3]	Francci3_0912	1056600	1056109	28.6186	28.6186	-28.6186	-1.17733	-3.07659e-05	-1.19265	-1.64805	0.0993421	190.008	492	123	123	190.008	190.008	161.39	492	231	231	161.39	161.39
DSBAoxidoreductase[Frankiasp.CcI3]	Francci3_0913	1057567	1056755	32.5205	32.5205	32.5205	1.22886	3.03501e-05	1.21307	1.71247	0.0868094	142.097	813	152	152	142.097	142.097	174.618	813	413	413	174.618	174.618
DoxX[Frankiasp.CcI3]	Francci3_0914	1058090	1057524	22.3384	22.3384	22.3384	1.19378	2.06201e-05	1.17844	1.302	0.192917	115.278	567	86	86	115.278	115.278	137.617	567	227	227	137.617	137.617
electrontransportproteinSCO1/SenC[Frankiasp.CcI3]	Francci3_0915	1058857	1058087	129.773	129.773	-129.773	-1.65706	-0.000132628	-1.67862	-5.81389	6.10373e-09	327.278	771	332	332	327.278	327.278	197.505	771	443	443	197.505	197.505
hypotheticalproteinFrancci3_0916[Frankiasp.CcI3]	Francci3_0916	1059311	1059736	38.9849	38.9849	38.9849	1.22297	3.63252e-05	1.20726	1.85021	0.0642827	174.843	426	98	98	174.843	174.843	213.828	426	265	265	213.828	213.828
hypotheticalproteinFrancci3_0917[Frankiasp.CcI3]	Francci3_0917	1061140	1059797	18.8318	18.8318	-18.8318	-1.0955	-2.14164e-05	-1.10976	-1.05796	0.290073	216.021	1344	382	382	216.021	216.021	197.19	1344	771	771	197.19	197.19
putativeserine/threoninekinaseanti-sigmafactor[Frankiasp.CcI3]	Francci3_0918	1061632	1061204	5.59792	5.59792	-5.59792	-1.04658	-7.15913e-06	-1.0602	-0.458358	0.646695	125.786	429	71	71	125.786	125.786	120.188	429	150	150	120.188	120.188
hypotheticalproteinFrancci3_0919[Frankiasp.CcI3]	Francci3_0919	1063417	1061933	61.3082	61.3082	-61.3082	-1.3062	-6.40342e-05	-1.3232	-2.99239	0.00276802	261.533	1485	511	511	261.533	261.533	200.225	1485	865	865	200.225	200.225
hypotheticalproteinFrancci3_0920[Frankiasp.CcI3]	Francci3_0920	1064303	1063638	23.3771	23.3771	23.3771	1.15062	2.11338e-05	1.13584	1.16157	0.24541	155.202	666	136	136	155.202	155.202	178.579	666	346	346	178.579	178.579
chaperoninCpn10[Frankiasp.CcI3]	Francci3_0921	1064675	1065115	32.654	32.654	-32.654	-1.11142	-3.65067e-05	-1.12588	-1.47376	0.140546	325.729	441	189	189	325.729	325.729	293.075	441	376	376	293.075	293.075
hypotheticalproteinFrancci3_0922[Frankiasp.CcI3]	Francci3_0922	1065548	1065847	87.1081	87.1081	87.1081	1.66122	8.44996e-05	1.63988	4.53167	5.8519e-06	131.739	300	52	52	131.739	131.739	218.847	300	191	191	218.847	218.847
ATP-dependenttranscriptionregulatorLuxR[Frankiasp.CcI3]	Francci3_0923	1065971	1069678	37.2139	37.2139	-37.2139	-1.257	-3.91682e-05	-1.27336	-2.17561	0.0295844	182.014	3708	888	888	182.014	182.014	144.801	3708	1562	1562	144.801	144.801
hypotheticalproteinFrancci3_0924[Frankiasp.CcI3]	Francci3_0924	1070224	1069751	227.493	227.493	227.493	3.25203	0.00022381	3.21025	10.8441	0	101.017	474	63	63	101.017	101.017	328.51	474	453	453	328.51	328.51
LuxRfamilytranscriptionalregulator[Frankiasp.CcI3]	Francci3_0925	1071161	1072054	15.7615	15.7615	15.7615	1.17009	1.44032e-05	1.15506	1.01987	0.307792	92.6662	894	109	109	92.6662	92.6662	108.428	894	282	282	108.428	108.428
beta-ketoacylsynthase[Frankiasp.CcI3]	Francci3_0926	1073531	1081417	8.13163	8.13163	-8.13163	-1.04617	-1.04192e-05	-1.05979	-0.551141	0.581537	184.25	7887	1912	1912	184.25	184.25	176.119	7887	4041	4041	176.119	176.119
beta-ketoacylsynthase[Frankiasp.CcI3]	Francci3_0927	1081410	1086632	14.257	14.257	-14.257	-1.10291	-1.60753e-05	-1.11727	-0.945722	0.344291	152.792	5223	1050	1050	152.792	152.792	138.535	5223	2105	2105	138.535	138.535
hypotheticalproteinFrancci3_0928[Frankiasp.CcI3]	Francci3_0928	1086632	1087012	23.0603	23.0603	23.0603	1.08892	1.94794e-05	1.07493	0.840447	0.400658	259.329	381	130	130	259.329	259.329	282.389	381	313	313	282.389	282.389
alpha/betahydrolasefold[Frankiasp.CcI3]	Francci3_0929	1087019	1087972	0.230411	0.230411	0.230411	1.00163	-1.5879e-06	-1.01136	-0.0949065	0.924389	141.012	954	177	177	141.012	141.012	141.243	954	392	392	141.243	141.243
glycosyltransferasefamilyprotein[Frankiasp.CcI3]	Francci3_0930	1087983	1089173	3.02518	3.02518	-3.02518	-1.02355	-4.68637e-06	-1.03687	-0.291898	0.770364	131.458	1191	206	206	131.458	131.458	128.433	1191	445	445	128.433	128.433
hypotheticalproteinFrancci3_0931[Frankiasp.CcI3]	Francci3_0931	1089235	1091097	21.7249	21.7249	-21.7249	-1.21408	-2.30841e-05	-1.22988	-1.54637	0.122015	123.205	1863	302	302	123.205	123.205	101.48	1863	550	550	101.48	101.48
hypotheticalproteinFrancci3_0932[Frankiasp.CcI3]	Francci3_0932	1092242	1091175	29.8012	29.8012	-29.8012	-1.2405	-3.14686e-05	-1.25664	-1.89644	0.0579016	153.715	1068	215	216	153.715	153.715	123.913	1068	385	385	123.913	123.913
hypotheticalproteinFrancci3_0933[Frankiasp.CcI3]	Francci3_0933	1094533	1092200	14.2192	14.2192	-14.2192	-1.09186	-1.62467e-05	-1.10607	-0.906631	0.364602	169.005	2334	518	519	169.005	169.005	154.786	2334	1051	1051	154.786	154.786
ATPase-like[Frankiasp.CcI3]	Francci3_0934	1098081	1094788	26.4089	26.4089	-26.4089	-1.16671	-2.85123e-05	-1.1819	-1.54541	0.122247	184.817	3294	801	801	184.817	184.817	158.408	3294	1518	1518	158.408	158.408
hypotheticalproteinFrancci3_0935[Frankiasp.CcI3]	Francci3_0935	1098769	1099605	88.3528	88.3528	88.3528	1.73712	8.58842e-05	1.71481	4.76129	1.9236e-06	119.862	837	132	132	119.862	119.862	208.215	837	507	507	208.215	208.215
6-phosphogluconatedehydrogenase-likeprotein[Frankiasp.CcI3]	Francci3_0936	1100702	1099680	13.01	13.01	13.01	1.07818	1.07307e-05	1.06432	0.579407	0.562315	166.42	1023	224	224	166.42	166.42	179.43	1023	534	534	179.43	179.43
pyridinenucleotide-disulphideoxidoreductasedimerisationregion[Frankiasp.CcI3]	Francci3_0937	1100991	1102472	14.7622	14.7622	14.7622	1.08063	1.22499e-05	1.06675	0.630251	0.52853	183.085	1482	357	357	183.085	183.085	197.847	1482	853	853	197.847	197.847
FADdependentoxidoreductase[Frankiasp.CcI3]	Francci3_0938	1104339	1102552	3.41748	3.41748	-3.41748	-1.02291	-5.34684e-06	-1.03622	-0.309061	0.757275	152.602	1788	359	359	152.602	152.602	149.184	1788	776	776	149.184	149.184
acyl-CoAdehydrogenase-like[Frankiasp.CcI3]	Francci3_0939	1104601	1105779	54.2998	54.2998	54.2998	1.26241	5.10665e-05	1.24619	2.37003	0.0177868	206.93	1179	321	321	206.93	206.93	261.23	1179	896	896	261.23	261.23
acyl-CoAdehydrogenase-like[Frankiasp.CcI3]	Francci3_0940	1105867	1106976	34.813	34.813	34.813	1.25809	3.27115e-05	1.24192	1.88208	0.0598251	134.889	1110	197	197	134.889	134.889	169.702	1110	548	548	169.702	169.702
FADdependentoxidoreductase[Frankiasp.CcI3]	Francci3_0941	1108683	1107016	41.7553	41.7553	41.7553	1.42622	4.00566e-05	1.4079	2.60892	0.00908293	97.9659	1668	215	215	97.9659	97.9659	139.721	1668	678	678	139.721	139.721
TetRfamilytranscriptionalregulator[Frankiasp.CcI3]	Francci3_0942	1109306	1108680	21.7848	21.7848	21.7848	1.1872	2.00581e-05	1.17195	1.26246	0.206783	116.369	627	96	96	116.369	116.369	138.153	627	252	252	138.153	138.153
FADlinkedoxidase-like[Frankiasp.CcI3]	Francci3_0943	1109476	1111113	42.9847	42.9847	42.9847	1.30473	4.07182e-05	1.28797	2.26767	0.023349	141.056	1638	304	304	141.056	141.056	184.041	1638	877	877	184.041	184.041
short-chaindehydrogenase/reductaseSDR[Frankiasp.CcI3]	Francci3_0944	1111448	1112254	10.3776	10.3776	-10.3776	-1.14502	-1.13241e-05	-1.15992	-0.917774	0.358737	81.9367	807	87	87	81.9367	81.9367	71.559	807	168	168	71.559	71.559
hypotheticalproteinFrancci3_0945[Frankiasp.CcI3]	Francci3_0945	1112522	1113691	287.635	287.635	-287.635	-2.13184	-0.0002916	-2.15958	-10.3803	1.88738e-15	541.767	1170	834	834	541.767	541.767	254.132	1170	865	865	254.132	254.132
hypotheticalproteinFrancci3_0946[Frankiasp.CcI3]	Francci3_0946	1113736	1114059	56.9927	56.9927	-56.9927	-1.59689	-5.83595e-05	-1.61767	-3.72145	0.000198082	152.476	324	65	65	152.476	152.476	95.4831	324	90	90	95.4831	95.4831
FHAdomain-containingprotein[Frankiasp.CcI3]	Francci3_0947	1114502	1117057	191.186	191.186	-191.186	-1.79867	-0.000194729	-1.82208	-7.55522	4.29656e-14	430.567	2556	1448	1448	430.567	430.567	239.38	2556	1780	1780	239.38	239.38
serine/threonineproteinkinase[Frankiasp.CcI3]	Francci3_0948	1119973	1117769	59.6082	59.6082	59.6082	1.36639	5.6889e-05	1.34883	2.91144	0.00359767	162.692	2205	472	472	162.692	162.692	222.3	2205	1426	1426	222.3	222.3
hypotheticalproteinFrancci3_0949[Frankiasp.CcI3]	Francci3_0949	1121656	1120616	348.256	348.256	348.256	2.22307	0.000340943	2.19451	11.3028	2.22045e-16	284.739	1041	390	390	284.739	284.739	632.995	1041	1917	1917	632.995	632.995
hypotheticalproteinFrancci3_0950[Frankiasp.CcI3]	Francci3_0950	1121899	1122558	66.7761	66.7761	66.7761	1.65154	6.47571e-05	1.63033	3.9445	7.99672e-05	102.489	660	89	89	102.489	102.489	169.265	660	325	325	169.265	169.265
peptidaseC56,PfpI[Frankiasp.CcI3]	Francci3_0951	1122647	1123216	142.02	142.02	-142.02	-1.77468	-0.000144723	-1.79778	-6.4437	1.16596e-10	325.348	570	244	244	325.348	325.348	183.327	570	304	304	183.327	183.327
putativehelicase[Frankiasp.CcI3]	Francci3_0952	1123647	1126136	30.2776	30.2776	30.2776	1.21658	2.81603e-05	1.20095	1.60636	0.108194	139.797	2490	458	458	139.797	139.797	170.075	2490	1232	1232	170.075	170.075
ISRSO5-transposaseprotein[Frankiasp.CcI3]	Francci3_0953	1126644	1126210	297.293	297.293	-297.293	-2.22548	-0.000301133	-2.25444	-10.8111	0	539.886	435	309	309	539.886	539.886	242.593	435	307	307	242.593	242.593
signaltransductionhistidinekinaseregulatingcitrate/malatemetabolism[Frankiasp.CcI3]	Francci3_0954	1127399	1128526	58.6918	58.6918	58.6918	1.25396	5.51012e-05	1.23785	2.42437	0.0153349	231.109	1128	343	343	231.109	231.109	289.801	1128	951	951	289.801	289.801
hypotheticalproteinFrancci3_0955[Frankiasp.CcI3]	Francci3_0955	1129349	1128630	5.86818	5.86818	-5.86818	-1.02341	-9.10998e-06	-1.03673	-0.406224	0.684578	256.511	720	243	243	256.511	256.511	250.643	720	525	525	250.643	250.643
hypotheticalproteinFrancci3_0956[Frankiasp.CcI3]	Francci3_0956	1130864	1130487	136.965	136.965	-136.965	-1.71046	-0.000139777	-1.73271	-6.14044	8.22956e-10	329.75	378	164	164	329.75	329.75	192.785	378	212	212	192.785	192.785
groupIIintron-encodingmaturase,putative[Frankiasp.CcI3]	Francci3_0957	1131368	1131096	228.14	228.14	228.14	3.21477	0.000224425	3.17347	10.8158	0	103.008	273	37	37	103.008	103.008	331.148	273	263	263	331.148	331.148
hypotheticalproteinFrancci3_0958[Frankiasp.CcI3]	Francci3_0958	1132445	1131990	31.7303	31.7303	31.7303	1.16133	2.88653e-05	1.14641	1.40589	0.159758	196.675	456	118	118	196.675	196.675	228.406	456	303	303	228.406	228.406
hypotheticalproteinFrancci3_0959[Frankiasp.CcI3]	Francci3_0959	1132523	1133056	113.731	113.731	-113.731	-1.73926	-0.000115986	-1.76189	-5.67358	1.39844e-08	267.577	534	171	188	267.577	267.577	153.846	534	233	239	153.846	153.846
hypotheticalproteinFrancci3_0960[Frankiasp.CcI3]	Francci3_0960	1133736	1132888	56.2171	56.2171	56.2171	1.35681	5.35996e-05	1.33937	2.79309	0.00522077	157.557	849	167	176	157.557	157.557	213.774	849	520	528	213.774	213.774
transposase,IS4[Frankiasp.CcI3]	Francci3_0961	1133945	1134694	78.8572	78.8572	-78.8572	-1.15404	-8.56396e-05	-1.16905	-2.59012	0.00959414	590.799	750	503	583	590.799	590.799	511.942	750	1113	1117	511.942	511.942
D-lactatedehydrogenase(cytochrome)[Frankiasp.CcI3]	Francci3_0962	1134957	1137977	9.50166	9.50166	9.50166	1.07348	7.73693e-06	1.05969	0.474448	0.63518	129.314	3021	514	514	129.314	129.314	138.815	3021	1220	1220	138.815	138.815
hypotheticalproteinFrancci3_0963[Frankiasp.CcI3]	Francci3_0963	1138681	1137992	63.7952	63.7952	63.7952	1.68137	6.19216e-05	1.65977	3.92421	8.70133e-05	93.6273	690	85	85	93.6273	93.6273	157.422	690	316	316	157.422	157.422
glycosyltransferasefamilyprotein[Frankiasp.CcI3]	Francci3_0964	1139233	1140699	32.8926	32.8926	-32.8926	-1.26288	-3.45831e-05	-1.27932	-2.06375	0.0390413	158.016	1467	305	305	158.016	158.016	125.124	1467	534	534	125.124	125.124
cellwallbiosynthesisglycosyltransferase-likeprotein[Frankiasp.CcI3]	Francci3_0965	1141010	1142944	25.4776	25.4776	-25.4776	-1.20518	-2.71379e-05	-1.22086	-1.64678	0.0996034	149.65	1935	381	381	149.65	149.65	124.172	1935	699	699	124.172	124.172
hypotheticalproteinFrancci3_0966[Frankiasp.CcI3]	Francci3_0966	1142941	1144623	7.34885	7.34885	7.34885	1.03902	4.84687e-06	1.02568	0.248378	0.803842	188.315	1683	417	417	188.315	188.315	195.664	1683	958	958	195.664	195.664
hypotheticalproteinFrancci3_0967[Frankiasp.CcI3]	Francci3_0967	1144677	1145021	52.8479	52.8479	-52.8479	-1.46123	-5.44507e-05	-1.48025	-3.25587	0.00113046	167.428	345	76	76	167.428	167.428	114.58	345	115	115	114.58	114.58
aminopeptidaseN[Frankiasp.CcI3]	Francci3_0968	1145167	1147803	6.09699	6.09699	6.09699	1.04164	4.14768e-06	1.02826	0.24089	0.809641	146.415	2637	508	508	146.415	146.415	152.512	2637	1170	1170	152.512	152.512
hypotheticalproteinFrancci3_0969[Frankiasp.CcI3]	Francci3_0969	1147975	1148547	238.986	238.986	238.986	3.4348	0.00023522	3.39067	11.3212	0	98.1544	573	74	74	98.1544	98.1544	337.14	573	562	562	337.14	337.14
twin-argininetranslocationpathwaysignal[Frankiasp.CcI3]	Francci3_0970	1148570	1149052	19.1461	19.1461	19.1461	1.15021	1.73042e-05	1.13544	1.04959	0.293907	127.459	483	81	81	127.459	127.459	146.605	483	206	206	146.605	146.605
FHAdomain-containingprotein[Frankiasp.CcI3]	Francci3_0971	1149113	1149664	17.559	17.559	-17.559	-1.21525	-1.86518e-05	-1.23106	-1.39319	0.163561	99.1348	552	72	72	99.1348	99.1348	81.5757	552	131	131	81.5757	81.5757
hypotheticalproteinFrancci3_0972[Frankiasp.CcI3]	Francci3_0972	1150100	1149717	56.7296	56.7296	-56.7296	-1.37061	-5.88373e-05	-1.38845	-3.10155	0.00192511	209.801	384	106	106	209.801	209.801	153.071	384	171	171	153.071	153.071
methyltransferasetype11[Frankiasp.CcI3]	Francci3_0973	1150914	1150114	48.6132	48.6132	-48.6132	-1.29655	-5.08412e-05	-1.31342	-2.63119	0.0085086	212.544	801	224	224	212.544	212.544	163.93	801	382	382	163.93	163.93
hypotheticalproteinFrancci3_0974[Frankiasp.CcI3]	Francci3_0974	1152257	1151739	30.741	30.741	30.741	1.19619	2.84013e-05	1.18082	1.53738	0.124201	156.693	519	107	107	156.693	156.693	187.434	519	283	283	187.434	187.434
NADHdehydrogenase[Frankiasp.CcI3]	Francci3_0975	1153943	1152441	48.2456	48.2456	48.2456	1.34694	4.59497e-05	1.32963	2.55404	0.0106482	139.061	1503	275	275	139.061	139.061	187.307	1503	819	819	187.307	187.307
NAD-dependentepimerase/dehydratase[Frankiasp.CcI3]	Francci3_0976	1155637	1154594	97.2903	97.2903	-97.2903	-1.73688	-9.92248e-05	-1.75948	-5.24153	1.59247e-07	229.32	1044	315	315	229.32	229.32	132.03	1044	401	401	132.03	132.03
periplasmicsensorsignaltransductionhistidinekinase[Frankiasp.CcI3]	Francci3_0977	1156882	1155743	32.0821	32.0821	-32.0821	-1.16319	-3.4691e-05	-1.17833	-1.68925	0.0911724	228.677	1140	343	343	228.677	228.677	196.595	1140	652	652	196.595	196.595
twocomponenttranscriptionalregulator[Frankiasp.CcI3]	Francci3_0978	1157912	1156947	83.5237	83.5237	-83.5237	-1.67256	-8.5324e-05	-1.69433	-4.70292	2.56463e-06	207.711	966	264	264	207.711	207.711	124.187	966	349	349	124.187	124.187
glycosyltransferasefamilyprotein[Frankiasp.CcI3]	Francci3_0979	1157939	1158619	10.736	10.736	10.736	1.11452	9.41629e-06	1.1002	0.671547	0.501872	93.7486	681	84	84	93.7486	93.7486	104.485	681	207	207	104.485	104.485
hypotheticalproteinFrancci3_0980[Frankiasp.CcI3]	Francci3_0980	1158631	1159353	48.8515	48.8515	-48.8515	-1.61528	-4.99916e-05	-1.6363	-3.48353	0.000494839	128.249	723	122	122	128.249	128.249	79.3975	723	167	167	79.3975	79.3975
hypotheticalproteinFrancci3_0981[Frankiasp.CcI3]	Francci3_0981	1159347	1160072	80.1035	80.1035	-80.1035	-2.15091	-8.11926e-05	-2.1789	-5.5053	3.68549e-08	149.704	726	135	143	149.704	149.704	69.6	726	147	147	69.6	69.6
hypotheticalproteinFrancci3_0982[Frankiasp.CcI3]	Francci3_0982	1160514	1160005	16.6422	16.6422	16.6422	1.13619	1.48943e-05	1.12159	0.925664	0.354621	122.201	510	79	82	122.201	122.201	138.844	510	206	206	138.844	138.844
oxidoreductase,molybdopterinbinding[Frankiasp.CcI3]	Francci3_0983	1161740	1160487	76.0694	76.0694	-76.0694	-1.55171	-7.80281e-05	-1.5719	-4.17722	2.95098e-05	213.949	1254	353	353	213.949	213.949	137.879	1254	503	503	137.879	137.879
hypotheticalproteinFrancci3_0984[Frankiasp.CcI3]	Francci3_0984	1161853	1163328	0.152085	0.152085	0.152085	1.00119	-1.494e-06	-1.01181	-0.0938423	0.925234	127.702	1476	248	248	127.702	127.702	127.854	1476	549	549	127.854	127.854
ArsRfamilytranscriptionalregulator[Frankiasp.CcI3]	Francci3_0985	1164454	1163651	377.97	377.97	-377.97	-2.36852	-0.000382436	-2.39935	-12.5922	0	654.158	804	685	692	654.158	654.158	276.188	804	646	646	276.188	276.188
ArsRfamilytranscriptionalregulator[Frankiasp.CcI3]	Francci3_0987	1167672	1167235	49.3574	49.3574	49.3574	1.28444	4.66061e-05	1.26794	2.3506	0.0187429	173.524	438	99	100	173.524	173.524	222.881	438	284	284	222.881	222.881
carboxyltransferase[Frankiasp.CcI3]	Francci3_0988	1170409	1168100	101.912	101.912	101.912	1.7254	9.90358e-05	1.70323	5.08227	3.72954e-07	140.491	2310	427	427	140.491	140.491	242.403	2310	1629	1629	242.403	242.403
carbamoyl-phosphatesynthaseLchain,ATP-binding[Frankiasp.CcI3]	Francci3_0989	1173576	1170406	25.3392	25.3392	-25.3392	-1.11969	-2.81265e-05	-1.13426	-1.33329	0.182438	237.046	3171	989	989	237.046	237.046	211.707	3171	1953	1953	211.707	211.707
3-oxoacyl-[acyl-carrier-protein]synthaseIII[Frankiasp.CcI3]	Francci3_0990	1174642	1173722	169.496	169.496	-169.496	-1.38782	-0.000175532	-1.40588	-5.45719	4.83719e-08	606.541	921	735	735	606.541	606.541	437.045	921	1171	1171	437.045	437.045
acyltransferaseregion[Frankiasp.CcI3]	Francci3_0991	1177960	1174730	152.65	152.65	152.65	1.2835	0.000144118	1.26701	4.12803	3.65879e-05	538.445	3231	2289	2289	538.445	538.445	691.095	3231	6496	6496	691.095	691.095
LuxRfamilytranscriptionalregulator[Frankiasp.CcI3]	Francci3_0992	1180655	1178211	45.5022	45.5022	45.5022	1.23346	4.25159e-05	1.21761	2.04627	0.0407302	194.904	2445	627	627	194.904	194.904	240.406	2445	1710	1710	240.406	240.406
FADdependentoxidoreductase[Frankiasp.CcI3]	Francci3_0993	1181033	1183123	92.4812	92.4812	92.4812	1.51925	8.92193e-05	1.49974	4.22958	2.34123e-05	178.104	2091	490	490	178.104	178.104	270.586	2091	1646	1646	270.586	270.586
hypotheticalproteinFrancci3_0994[Frankiasp.CcI3]	Francci3_0994	1183120	1184094	21.4855	21.4855	-21.4855	-1.07956	-2.50149e-05	-1.09361	-1.06001	0.28914	291.541	975	374	374	291.541	291.541	270.055	975	766	766	270.055	270.055
sodium/hydrogenexchanger[Frankiasp.CcI3]	Francci3_0995	1184253	1185611	20.7568	20.7568	-20.7568	-1.10144	-2.34419e-05	-1.11577	-1.13518	0.2563	225.381	1359	403	403	225.381	225.381	204.625	1359	809	809	204.625	204.625
hypotheticalproteinFrancci3_0996[Frankiasp.CcI3]	Francci3_0996	1186848	1186537	87.0134	87.0134	87.0134	1.93999	8.49103e-05	1.91507	5.16832	2.36206e-07	92.5681	312	38	38	92.5681	92.5681	179.582	312	163	163	179.582	179.582
alpha/betahydrolasefold[Frankiasp.CcI3]	Francci3_0997	1187563	1186907	148.075	148.075	148.075	1.50996	0.000142785	1.49057	5.31154	1.08702e-07	290.363	657	251	251	290.363	290.363	438.437	657	838	838	438.437	438.437
hypotheticalproteinFrancci3_0998[Frankiasp.CcI3]	Francci3_0998	1188395	1187790	89.9483	89.9483	-89.9483	-1.23493	-9.50954e-05	-1.251	-3.26478	0.00109549	472.826	606	377	377	472.826	472.826	382.878	606	675	675	382.878	382.878
crotonyl-CoAreductase[Frankiasp.CcI3]	Francci3_0999	1189940	1188603	130.247	130.247	130.247	1.45225	0.000125174	1.4336	4.73021	2.24286e-06	287.995	1338	507	507	287.995	287.995	418.241	1338	1628	1628	418.241	418.241
3-hydroxyacyl-CoAdehydrogenase[Frankiasp.CcI3]	Francci3_1000	1191759	1189981	383.25	383.25	383.25	1.96355	0.000374116	1.93833	10.9443	0	397.746	1779	931	931	397.746	397.746	780.997	1779	4042	4042	780.997	780.997
reversetranscriptase[Frankiasp.CcI3]	Francci3_1001	1193070	1193825	30.2194	30.2194	30.2194	1.14246	2.71714e-05	1.12778	1.27988	0.200586	212.126	756	51	211	212.126	212.126	242.345	756	165	533	242.345	242.345
hypotheticalproteinFrancci3_1002[Frankiasp.CcI3]	Francci3_1002	1194464	1193910	202.137	202.137	202.137	2.58717	0.000198381	2.55393	9.32019	1.33227e-15	127.357	555	93	93	127.357	127.357	329.494	555	532	532	329.494	329.494
hypotheticalproteinFrancci3_1003[Frankiasp.CcI3]	Francci3_1003	1194959	1195783	6.51188	6.51188	6.51188	1.03606	4.11846e-06	1.02275	0.215687	0.829231	180.565	825	196	196	180.565	180.565	187.077	825	449	449	187.077	187.077
diguanylatecyclase/phosphodiesterasewithPAS/PACsensor(s)[Frankiasp.CcI3]	Francci3_1004	1195983	1198160	36.2413	36.2413	-36.2413	-1.18312	-3.88772e-05	-1.19852	-1.87816	0.0603598	234.152	2178	671	671	234.152	234.152	197.91	2178	1254	1254	197.91	197.91
hypotheticalproteinFrancci3_1005[Frankiasp.CcI3]	Francci3_1005	1198731	1199582	40.5756	40.5756	-40.5756	-1.34325	-4.21955e-05	-1.36073	-2.54579	0.0109032	158.786	852	178	178	158.786	158.786	118.211	852	293	293	118.211	118.211
gasvesiclesynthesis-likeprotein[Frankiasp.CcI3]	Francci3_1006	1199758	1200189	56.8716	56.8716	-56.8716	-1.49982	-5.84738e-05	-1.51934	-3.48145	0.000498702	170.656	432	97	97	170.656	170.656	113.784	432	143	143	113.784	113.784
gasvesiclesynthesisGvpLGvpF[Frankiasp.CcI3]	Francci3_1007	1200195	1201013	101.797	101.797	-101.797	-1.5216	-0.000104556	-1.5414	-4.73289	2.21341e-06	296.96	819	320	320	296.96	296.96	195.163	819	465	465	195.163	195.163
MOSC[Frankiasp.CcI3]	Francci3_1008	1201116	1201661	29.1386	29.1386	-29.1386	-1.18514	-3.12356e-05	-1.20056	-1.69131	0.0907779	186.528	546	134	134	186.528	186.528	157.39	546	250	250	157.39	157.39
proteintyrosinephosphatase[Frankiasp.CcI3]	Francci3_1009	1202140	1201616	14.7347	14.7347	14.7347	1.07539	1.20637e-05	1.06158	0.601498	0.547508	195.437	525	135	135	195.437	195.437	210.172	525	321	321	210.172	210.172
Acyl-CoAdehydrogenase[Frankiasp.CcI3]	Francci3_1010	1203999	1202782	16.3986	16.3986	16.3986	1.13905	1.47082e-05	1.12441	0.929856	0.352446	117.936	1218	189	189	117.936	117.936	134.335	1218	476	476	134.335	134.335
alkalinephosphatase[Frankiasp.CcI3]	Francci3_1011	1204484	1205935	3.29575	3.29575	-3.29575	-1.0191	-5.52609e-06	-1.03236	-0.297266	0.766263	175.875	1452	336	336	175.875	175.875	172.58	1452	729	729	172.58	172.58
hypotheticalproteinFrancci3_1012[Frankiasp.CcI3]	Francci3_1012	1206129	1207571	77.2009	77.2009	77.2009	1.6457	7.48529e-05	1.62456	4.2261	2.37773e-05	119.562	1443	227	227	119.562	119.562	196.763	1443	826	826	196.763	196.763
hypotheticalproteinFrancci3_1013[Frankiasp.CcI3]	Francci3_1013	1207574	1207846	82.8096	82.8096	82.8096	1.76269	8.05444e-05	1.74004	4.6698	3.01495e-06	108.576	273	39	39	108.576	108.576	191.386	273	152	152	191.386	191.386
hypotheticalproteinFrancci3_1014[Frankiasp.CcI3]	Francci3_1014	1207870	1209063	332.562	332.562	-332.562	-2.11504	-0.000337204	-2.14256	-11.1105	1.66533e-15	630.815	1194	991	991	630.815	630.815	298.253	1194	1036	1036	298.253	298.253
putativeDNA-bindingprotein[Frankiasp.CcI3]	Francci3_1015	1209337	1210392	38.4286	38.4286	-38.4286	-1.22191	-4.07512e-05	-1.23781	-2.08614	0.036966	211.6	1056	294	294	211.6	211.6	173.172	1056	532	532	173.172	173.172
transposaseIS116/IS110/IS902[Frankiasp.CcI3]	Francci3_1016	1212196	1210973	12.0658	12.0658	12.0658	1.0759	9.89244e-06	1.06208	0.546832	0.584494	158.961	1224	0	256	158.961	158.961	171.027	1224	0	609	171.027	171.027
hypotheticalproteinFrancci3_1017[Frankiasp.CcI3]	Francci3_1017	1212257	1212676	4750.48	4750.48	-4750.48	-22.9034	-0.00476471	-23.2015	-66.5301	0	4967.36	420	2743	2745	4967.36	4967.36	216.883	420	265	265	216.883	216.883
ISRSO5-transposaseprotein[Frankiasp.CcI3]	Francci3_1018	1214025	1212862	107.459	107.459	107.459	1.55042	0.00010382	1.5305	4.67215	2.98056e-06	195.232	1164	0	299	195.232	195.232	302.691	1164	0	1025	302.691	302.691
hypotheticalproteinFrancci3_1019[Frankiasp.CcI3]	Francci3_1019	1214057	1214407	75.9761	75.9761	75.9761	1.38139	7.26152e-05	1.36364	3.34789	0.000814295	199.211	351	0	92	199.211	199.211	275.187	351	0	281	275.187	275.187
phosphoribosylglycinamideformyltransferase[Frankiasp.CcI3]	Francci3_1020	1215064	1214471	38.7985	38.7985	-38.7985	-1.12393	-4.29235e-05	-1.13856	-1.67163	0.094597	351.867	594	275	275	351.867	351.867	313.069	594	541	541	313.069	313.069
hypotheticalproteinFrancci3_1021[Frankiasp.CcI3]	Francci3_1021	1216228	1215554	117.793	117.793	-117.793	-1.39272	-0.000121939	-1.41084	-4.57106	4.85256e-06	417.737	675	371	371	417.737	417.737	299.944	675	589	589	299.944	299.944
XREfamilytranscriptionalregulator[Frankiasp.CcI3]	Francci3_1022	1217610	1216285	1.76665	1.76665	1.76665	1.00713	-1.4405e-06	-1.00584	-0.0648866	0.948264	247.613	1326	432	432	247.613	247.613	249.379	1326	962	962	249.379	249.379
hypotheticalproteinFrancci3_1023[Frankiasp.CcI3]	Francci3_1023	1217783	1218097	36.3049	36.3049	36.3049	1.17913	3.33148e-05	1.16398	1.59187	0.111415	202.676	315	84	84	202.676	202.676	238.98	315	219	219	238.98	238.98
hypotheticalproteinFrancci3_1024[Frankiasp.CcI3]	Francci3_1024	1218151	1218540	94.3779	94.3779	94.3779	2.0304	9.22102e-05	2.00431	5.55763	2.73458e-08	91.5937	390	47	47	91.5937	91.5937	185.972	390	211	211	185.972	185.972
XREfamilytranscriptionalregulator[Frankiasp.CcI3]	Francci3_1025	1218998	1218618	15.937	15.937	-15.937	-1.15361	-1.73115e-05	-1.16862	-1.16289	0.244875	119.69	381	60	60	119.69	119.69	103.753	381	115	115	103.753	103.753
hypotheticalproteinFrancci3_1026[Frankiasp.CcI3]	Francci3_1026	1219222	1219626	38.8309	38.8309	-38.8309	-1.20425	-4.13726e-05	-1.21992	-2.02946	0.0424113	228.948	405	119	122	228.948	228.948	190.117	405	224	224	190.117	190.117
hypotheticalproteinFrancci3_1027[Frankiasp.CcI3]	Francci3_1027	1219623	1219910	38.7719	38.7719	-38.7719	-1.14502	-4.23081e-05	-1.15992	-1.77415	0.0760378	306.124	288	116	116	306.124	306.124	267.353	288	224	224	267.353	267.353
celldivisionFtsK/SpoIIIE[Frankiasp.CcI3]	Francci3_1028	1219996	1221555	62.0182	62.0182	-62.0182	-1.3033	-6.48007e-05	-1.32026	-2.99842	0.0027138	266.499	1560	547	547	266.499	266.499	204.481	1560	928	928	204.481	204.481
hypotheticalproteinFrancci3_1029[Frankiasp.CcI3]	Francci3_1029	1221552	1221776	48.8921	48.8921	48.8921	1.16082	4.44652e-05	1.14591	1.7422	0.0814726	304.013	225	90	90	304.013	304.013	352.905	225	231	231	352.905	352.905
hypotheticalproteinFrancci3_1030[Frankiasp.CcI3]	Francci3_1030	1221773	1223491	8.46745	8.46745	8.46745	1.05803	6.49989e-06	1.04444	0.376652	0.706432	145.905	1719	330	330	145.905	145.905	154.373	1719	772	772	154.373	154.373
excisionase/Xis,DNA-binding[Frankiasp.CcI3]	Francci3_1031	1223521	1223715	5.59959	5.59959	-5.59959	-1.04412	-7.24748e-06	-1.05771	-0.451817	0.651401	132.519	195	34	34	132.519	132.519	126.919	195	72	72	126.919	126.919
hypotheticalproteinFrancci3_1032[Frankiasp.CcI3]	Francci3_1032	1223846	1224145	460.588	460.588	-460.588	-3.62732	-0.000463954	-3.67453	-16.3592	1.93179e-14	635.894	300	233	251	635.894	635.894	175.307	300	153	153	175.307	175.307
ABCtransporterrelated[Frankiasp.CcI3]	Francci3_1034	1226618	1230583	42.3315	42.3315	-42.3315	-1.21912	-4.49212e-05	-1.23498	-2.1786	0.0293613	235.522	3966	1229	1229	235.522	235.522	193.191	3966	2229	2229	193.191	193.191
hypotheticalproteinFrancci3_1035[Frankiasp.CcI3]	Francci3_1035	1230728	1231042	176.264	176.264	-176.264	-1.61417	-0.000180384	-1.63518	-6.6136	3.7508e-11	463.258	315	192	192	463.258	463.258	286.995	315	263	263	286.995	286.995
hypotheticalproteinFrancci3_1036[Frankiasp.CcI3]	Francci3_1036	1231886	1231149	27.3544	27.3544	27.3544	1.12957	2.43493e-05	1.11506	1.15316	0.248847	211.12	738	205	205	211.12	211.12	238.475	738	512	512	238.475	238.475
polysaccharidedeacetylase[Frankiasp.CcI3]	Francci3_1037	1232202	1233011	18.5241	18.5241	-18.5241	-1.17744	-1.99131e-05	-1.19277	-1.32621	0.184769	122.919	810	131	131	122.919	122.919	104.395	810	246	246	104.395	104.395
aldehydedehydrogenase[Frankiasp.CcI3]	Francci3_1038	1234588	1232996	24.6085	24.6085	24.6085	1.17023	2.24892e-05	1.15519	1.27494	0.202331	144.564	1593	303	303	144.564	144.564	169.172	1593	784	784	169.172	169.172
twocomponentLuxRfamilytranscriptionalregulator[Frankiasp.CcI3]	Francci3_1039	1235124	1235840	110.107	110.107	110.107	1.86561	0.000107316	1.84164	5.64433	1.65822e-08	127.202	717	120	120	127.202	127.202	237.309	717	495	495	237.309	237.309
oligoribonuclease[Frankiasp.CcI3]	Francci3_1040	1236937	1236185	150.797	150.797	150.797	1.99601	0.000147269	1.97037	6.94363	3.82316e-12	151.401	753	150	150	151.401	151.401	302.198	753	662	662	302.198	302.198
hypotheticalproteinFrancci3_1041[Frankiasp.CcI3]	Francci3_1041	1237481	1236987	168.906	168.906	-168.906	-1.50463	-0.000173623	-1.52421	-6.0222	1.72067e-09	503.618	495	328	328	503.618	503.618	334.712	495	482	482	334.712	334.712
endopeptidaseLa[Frankiasp.CcI3]	Francci3_1042	1238926	1238126	0.350673	0.350673	-0.350673	-1.00254	-2.13097e-06	-1.01558	-0.128633	0.897648	138.533	801	146	146	138.533	138.533	138.182	801	322	322	138.182	138.182
hypotheticalproteinFrancci3_1043[Frankiasp.CcI3]	Francci3_1043	1239352	1239056	116.839	116.839	-116.839	-1.78257	-0.000119043	-1.80577	-5.86485	4.49543e-09	266.14	297	0	104	266.14	266.14	149.301	297	0	129	149.301	149.301
hypotheticalproteinFrancci3_1044[Frankiasp.CcI3]	Francci3_1044	1239907	1239356	136.176	136.176	136.176	1.97923	0.00013296	1.95381	6.55946	5.40039e-11	139.064	552	101	101	139.064	139.064	275.24	552	442	442	275.24	275.24
hypotheticalproteinFrancci3_1045[Frankiasp.CcI3]	Francci3_1045	1240403	1239924	134.291	134.291	134.291	1.87435	0.000130907	1.85027	6.2564	3.93978e-10	153.59	480	97	97	153.59	153.59	287.881	480	402	402	287.881	287.881
putativeDNA-bindingprotein[Frankiasp.CcI3]	Francci3_1046	1240412	1240675	4.97823	4.97823	4.97823	1.05086	3.66561e-06	1.03736	0.259782	0.795032	97.8831	264	34	34	97.8831	97.8831	102.861	264	79	79	102.861	102.861
endopeptidaseLa[Frankiasp.CcI3]	Francci3_1047	1241403	1241014	59.0987	59.0987	-59.0987	-1.4689	-6.0864e-05	-1.48801	-3.46462	0.000530976	185.136	390	95	95	185.136	185.136	126.038	390	143	143	126.038	126.038
Pirin-like[Frankiasp.CcI3]	Francci3_1048	1241735	1242703	40.6415	40.6415	-40.6415	-1.23968	-4.2923e-05	-1.25582	-2.21174	0.0269845	210.205	969	268	268	210.205	210.205	169.564	969	478	478	169.564	169.564
high-affinitynickel-transporter[Frankiasp.CcI3]	Francci3_1049	1243904	1242780	96.9768	96.9768	96.9768	1.22677	9.04544e-05	1.21101	2.94386	0.00324152	427.645	1125	633	633	427.645	427.645	524.622	1125	1717	1717	524.622	524.622
hypotheticalproteinFrancci3_1050[Frankiasp.CcI3]	Francci3_1050	1248954	1244128	84.5243	84.5243	-84.5243	-1.49559	-8.69241e-05	-1.51506	-4.23092	2.32743e-05	255.076	4827	1620	1620	255.076	255.076	170.552	4827	2395	2395	170.552	170.552
glycosyltransferase,group1[Frankiasp.CcI3]	Francci3_1051	1250305	1248968	7.07282	7.07282	-7.07282	-1.03289	-9.85891e-06	-1.04633	-0.473515	0.635846	222.102	1338	391	391	222.102	222.102	215.03	1338	837	837	215.03	215.03
hypotheticalproteinFrancci3_1052[Frankiasp.CcI3]	Francci3_1052	1251654	1250302	50.6325	50.6325	-50.6325	-1.25616	-5.32997e-05	-1.27251	-2.53452	0.0112602	248.289	1353	442	442	248.289	248.289	197.656	1353	778	778	197.656	197.656
GDP-mannose4,6-dehydratase[Frankiasp.CcI3]	Francci3_1053	1252777	1251776	390.894	390.894	390.894	1.73725	0.000379974	1.71494	10.0183	4.44089e-16	530.203	1002	4	699	530.203	530.203	921.097	1002	59	2685	921.097	921.097
acyltransferase3[Frankiasp.CcI3]	Francci3_1054	1254857	1252842	75.657	75.657	-75.657	-1.4537	-7.79866e-05	-1.47262	-3.87149	0.000108173	242.411	2016	643	643	242.411	242.411	166.754	2016	978	978	166.754	166.754
glycosyltransferasefamilyprotein[Frankiasp.CcI3]	Francci3_1055	1255341	1256699	74.7301	74.7301	-74.7301	-1.43901	-7.71021e-05	-1.45773	-3.79976	0.000144838	244.956	1359	438	438	244.956	244.956	170.225	1359	673	673	170.225	170.225
acyltransferase3[Frankiasp.CcI3]	Francci3_1056	1256893	1258578	37.4222	37.4222	-37.4222	-1.23994	-3.95208e-05	-1.25607	-2.12321	0.0337363	193.389	1686	429	429	193.389	193.389	155.967	1686	765	765	155.967	155.967
30SribosomalproteinS1[Frankiasp.CcI3]	Francci3_1057	1259062	1260540	248.773	248.773	248.773	2.11545	0.000243297	2.08827	9.26909	0	223.025	1479	434	434	223.025	223.025	471.799	1479	2030	2030	471.799	471.799
hypotheticalproteinFrancci3_1058[Frankiasp.CcI3]	Francci3_1058	1260872	1260690	73.2107	73.2107	-73.2107	-1.51284	-7.52253e-05	-1.53253	-3.9883	6.65481e-05	215.966	183	52	52	215.966	215.966	142.755	183	76	76	142.755	142.755
glutathioneperoxidase[Frankiasp.CcI3]	Francci3_1059	1261160	1261696	43.4305	43.4305	-43.4305	-1.17808	-4.66757e-05	-1.19341	-2.03369	0.0419829	287.312	537	203	203	287.312	287.312	243.882	537	381	381	243.882	243.882
hypotheticalproteinFrancci3_1060[Frankiasp.CcI3]	Francci3_1060	1262846	1261791	18.467	18.467	18.467	1.08698	1.55395e-05	1.07301	0.7413	0.458512	212.32	1056	295	295	212.32	212.32	230.787	1056	709	709	230.787	230.787
hypotheticalproteinFrancci3_1061[Frankiasp.CcI3]	Francci3_1061	1263847	1262843	42.5363	42.5363	-42.5363	-1.1759	-4.57527e-05	-1.19121	-2.00298	0.0451797	284.351	1005	376	376	284.351	284.351	241.814	1005	707	707	241.814	241.814
membraneprotein[Frankiasp.CcI3]	Francci3_1062	1265822	1263975	39.677	39.677	39.677	1.32483	3.76886e-05	1.30781	2.24577	0.0247188	122.148	1848	297	297	122.148	122.148	161.825	1848	870	870	161.825	161.825
carnitineO-acetyltransferase[Frankiasp.CcI3]	Francci3_1063	1268236	1266362	6.41226	6.41226	-6.41226	-1.04865	-8.12512e-06	-1.06229	-0.49649	0.619549	138.225	1875	341	341	138.225	138.225	131.812	1875	719	719	131.812	131.812
hypotheticalproteinFrancci3_1064[Frankiasp.CcI3]	Francci3_1064	1269419	1268448	1.13038	1.13038	1.13038	1.00666	-1.0665e-06	-1.00631	-0.0580375	0.953719	169.678	972	217	217	169.678	169.678	170.809	972	483	483	170.809	170.809
hypotheticalproteinFrancci3_1065[Frankiasp.CcI3]	Francci3_1065	1270369	1269500	71.9164	71.9164	71.9164	1.32798	6.83398e-05	1.31092	3.03745	0.00238588	219.274	870	251	251	219.274	219.274	291.19	870	737	737	291.19	291.19
hemerythrinHHEcationbindingregion[Frankiasp.CcI3]	Francci3_1066	1271453	1270989	1392.24	1392.24	1392.24	4.35353	0.00137232	4.2976	29.2437	3.13083e-14	415.158	465	254	254	415.158	415.158	1807.4	465	2445	2445	1807.4	1807.4
hypotheticalproteinFrancci3_1067[Frankiasp.CcI3]	Francci3_1067	1272426	1271803	29.2839	29.2839	-29.2839	-1.14063	-3.20358e-05	-1.15548	-1.52373	0.127576	237.51	624	195	195	237.51	237.51	208.227	624	378	378	208.227	208.227
hypotheticalproteinFrancci3_1068[Frankiasp.CcI3]	Francci3_1068	1273040	1272429	57.0991	57.0991	57.0991	1.33078	5.42783e-05	1.31368	2.71728	0.00658203	172.622	612	139	139	172.622	172.622	229.721	612	409	409	229.721	229.721
hydrogenaseexpression/formationproteinHypE[Frankiasp.CcI3]	Francci3_1069	1274296	1273235	5.65122	5.65122	5.65122	1.06526	4.47692e-06	1.05158	0.336146	0.736761	86.5951	1062	121	121	86.5951	86.5951	92.2463	1062	285	285	92.2463	92.2463
hydrogenaseexpression/formationproteinHypD[Frankiasp.CcI3]	Francci3_1070	1275395	1274289	28.8625	28.8625	28.8625	1.22724	2.69247e-05	1.21147	1.60743	0.107959	127.015	1107	185	185	127.015	127.015	155.878	1107	502	502	155.878	155.878
hydrogenaseassemblychaperonehypC/hupF[Frankiasp.CcI3]	Francci3_1071	1275673	1275392	142.434	142.434	-142.434	-1.87858	-0.000144865	-1.90303	-6.73398	1.65109e-11	304.552	282	113	113	304.552	304.552	162.118	282	133	133	162.118	162.118
(NiFe)hydrogenasematurationproteinHypF[Frankiasp.CcI3]	Francci3_1072	1278223	1275677	6.51186	6.51186	-6.51186	-1.05026	-8.19595e-06	-1.06393	-0.504954	0.613591	136.072	2547	456	456	136.072	136.072	129.56	2547	960	960	129.56	129.56
NHLrepeat-containingprotein[Frankiasp.CcI3]	Francci3_1073	1279308	1278220	54.7688	54.7688	-54.7688	-1.42528	-5.65591e-05	-1.44383	-3.21357	0.00131094	183.553	1089	263	263	183.553	183.553	128.784	1089	408	408	128.784	128.784
hypotheticalproteinFrancci3_1074[Frankiasp.CcI3]	Francci3_1074	1280705	1279455	14.372	14.372	-14.372	-1.15947	-1.55671e-05	-1.17456	-1.12046	0.262516	104.497	1251	172	172	104.497	104.497	90.125	1251	328	328	90.125	90.125
peptidaseM52,hydrogenuptakeprotein[Frankiasp.CcI3]	Francci3_1075	1281334	1280768	12.7963	12.7963	-12.7963	-1.10554	-1.43885e-05	-1.11993	-0.904248	0.365864	134.045	567	100	100	134.045	134.045	121.248	567	200	200	121.248	121.248
hydrogen:quinoneoxidoreductase[Frankiasp.CcI3]	Francci3_1076	1282955	1281348	1.71952	1.71952	1.71952	1.01201	-1.42751e-07	-1.001	-0.00844434	0.993262	143.215	1608	303	303	143.215	143.215	144.935	1608	678	678	144.935	144.935
hydrogenase(NiFe)smallsubunit(hydA)[Frankiasp.CcI3]	Francci3_1077	1284002	1283031	41.7226	41.7226	-41.7226	-1.26998	-4.38132e-05	-1.2865	-2.34895	0.0188265	196.264	972	251	251	196.264	196.264	154.541	972	437	437	154.541	154.541
putativehydrogenasenickelincorporationprotein[Frankiasp.CcI3]	Francci3_1078	1284409	1284924	50.9951	50.9951	-50.9951	-1.32854	-5.31166e-05	-1.34583	-2.80558	0.00502253	206.211	516	140	140	206.211	206.211	155.215	516	233	233	155.215	155.215
hydrogenaseaccessoryproteinHypB[Frankiasp.CcI3]	Francci3_1079	1284931	1285824	16.7326	16.7326	16.7326	1.09554	1.43021e-05	1.08147	0.749677	0.453449	175.131	894	206	206	175.131	175.131	191.863	894	499	499	191.863	191.863
hypotheticalproteinFrancci3_1080[Frankiasp.CcI3]	Francci3_1080	1286401	1286102	103.684	103.684	103.684	1.63947	0.000100511	1.61841	4.87886	1.06701e-06	162.14	300	64	64	162.14	162.14	265.825	300	232	232	265.825	265.825
hypotheticalproteinFrancci3_1081[Frankiasp.CcI3]	Francci3_1081	1287821	1286517	2.02684	2.02684	2.02684	1.02023	7.15631e-07	1.00713	0.0505124	0.959714	100.173	1305	172	172	100.173	100.173	102.2	1305	388	388	102.2	102.2
hypotheticalproteinFrancci3_1082[Frankiasp.CcI3]	Francci3_1082	1292149	1287818	9.7653	9.7653	-9.7653	-1.10188	-1.10232e-05	-1.11622	-0.779802	0.435508	105.619	4332	602	602	105.619	105.619	95.8534	4332	1208	1208	95.8534	95.8534
hypotheticalproteinFrancci3_1083[Frankiasp.CcI3]	Francci3_1083	1293414	1292146	45.1833	45.1833	45.1833	1.46568	4.34608e-05	1.44686	2.82147	0.00478046	97.0255	1269	162	162	97.0255	97.0255	142.209	1269	525	525	142.209	142.209
hypotheticalproteinFrancci3_1084[Frankiasp.CcI3]	Francci3_1084	1295426	1293411	15.8946	15.8946	15.8946	1.15673	1.44222e-05	1.14187	0.979206	0.327478	101.413	2016	269	269	101.413	101.413	117.308	2016	688	688	117.308	117.308
FADlinkedoxidase-like[Frankiasp.CcI3]	Francci3_1085	1297698	1296262	30.191	30.191	-30.191	-1.10937	-3.38184e-05	-1.12381	-1.40739	0.159312	306.235	1437	579	579	306.235	306.235	276.044	1437	1154	1154	276.044	276.044
helicase-like[Frankiasp.CcI3]	Francci3_1086	1298075	1300564	4.71167	4.71167	-4.71167	-1.02203	-7.4767e-06	-1.03533	-0.361065	0.718051	218.548	2490	716	716	218.548	218.548	213.836	2490	1549	1549	213.836	213.836
hypotheticalproteinFrancci3_1087[Frankiasp.CcI3]	Francci3_1087	1300561	1301055	37.292	37.292	37.292	1.38552	3.56559e-05	1.36772	2.35691	0.0184275	96.7315	495	4	63	96.7315	96.7315	134.023	495	30	193	134.023	134.023
transposase,IS4[Frankiasp.CcI3]	Francci3_1089	1301636	1302808	115.224	115.224	-115.224	-1.97086	-0.00011703	-1.99651	-6.2584	3.88942e-10	233.906	1173	43	361	233.906	233.906	118.682	1173	169	405	118.682	118.682
hypotheticalproteinFrancci3_1090[Frankiasp.CcI3]	Francci3_1090	1303462	1303659	203.126	203.126	-203.126	-1.36224	-0.000210836	-1.37997	-5.81843	5.94025e-09	763.872	198	199	199	763.872	763.872	560.746	198	323	323	560.746	560.746
death-on-curingprotein[Frankiasp.CcI3]	Francci3_1091	1303656	1304036	69.5817	69.5817	69.5817	1.57182	6.72862e-05	1.55163	3.81931	0.000133828	121.685	381	61	61	121.685	121.685	191.267	381	212	212	191.267	191.267
hypotheticalproteinFrancci3_1092[Frankiasp.CcI3]	Francci3_1092	1304253	1304579	7.41326	7.41326	-7.41326	-1.03474	-1.01791e-05	-1.04821	-0.490541	0.623751	220.805	327	95	95	220.805	220.805	213.391	327	203	203	213.391	213.391
hypotheticalproteinFrancci3_1093[Frankiasp.CcI3]	Francci3_1093	1304689	1305375	78.5013	78.5013	-78.5013	-1.60112	-8.0372e-05	-1.62196	-4.37893	1.19264e-05	209.092	687	189	189	209.092	209.092	130.591	687	261	261	130.591	130.591
hypotheticalproteinFrancci3_1094[Frankiasp.CcI3]	Francci3_1094	1305378	1305821	24.3557	24.3557	24.3557	1.11759	2.14334e-05	1.10323	1.0277	0.304093	207.126	444	121	121	207.126	207.126	231.482	444	299	299	231.482	231.482
phageintegrase[Frankiasp.CcI3]	Francci3_1095	1306652	1305924	19.0205	19.0205	19.0205	1.12163	1.68075e-05	1.10722	0.92655	0.35416	156.385	729	150	150	156.385	156.385	175.406	729	372	372	175.406	175.406
hypotheticalproteinFrancci3_1096[Frankiasp.CcI3]	Francci3_1096	1307436	1307954	20.6811	20.6811	-20.6811	-1.06893	-2.45945e-05	-1.08284	-0.991325	0.321527	320.708	519	18	219	320.708	320.708	300.027	519	69	453	300.027	300.027
hypotheticalproteinFrancci3_1097[Frankiasp.CcI3]	Francci3_1097	1309959	1307962	18.5104	18.5104	18.5104	1.06567	1.46867e-05	1.05198	0.611213	0.541059	281.874	1998	741	741	281.874	281.874	300.385	1998	1746	1746	300.385	300.385
purinephosphorylasesfamilyprotein1[Frankiasp.CcI3]	Francci3_1098	1311128	1309956	89.4518	89.4518	89.4518	1.65121	8.67463e-05	1.62999	4.56454	5.00595e-06	137.363	1173	212	212	137.363	137.363	226.815	1173	774	774	226.815	226.815
NUDIXhydrolase[Frankiasp.CcI3]	Francci3_1099	1311880	1311131	75.1648	75.1648	-75.1648	-1.34527	-7.81492e-05	-1.36277	-3.47309	0.000514496	292.866	750	289	289	292.866	292.866	217.701	750	475	475	217.701	217.701
hypotheticalproteinFrancci3_1101[Frankiasp.CcI3]	Francci3_1101	1312684	1313082	7.91735	7.91735	7.91735	1.11234	6.92685e-06	1.09805	0.570037	0.568653	70.4793	399	37	37	70.4793	70.4793	78.3966	399	91	91	78.3966	78.3966
putativeDNAmethyltransferase[Frankiasp.CcI3]	Francci3_1102	1316426	1313124	40.1588	40.1588	-40.1588	-1.15157	-4.36675e-05	-1.16655	-1.83661	0.0662676	305.118	3303	1326	1326	305.118	305.118	264.959	3303	2546	2546	264.959	264.959
hypotheticalproteinFrancci3_1103[Frankiasp.CcI3]	Francci3_1103	1317100	1316501	89.6493	89.6493	89.6493	1.40909	8.58886e-05	1.39099	3.75375	0.000174205	219.143	600	173	173	219.143	219.143	308.792	600	539	539	308.792	308.792
transposaseIS66[Frankiasp.CcI3]	Francci3_1104	1317629	1318846	29.7494	29.7494	29.7494	1.12039	2.62558e-05	1.106	1.15186	0.249381	247.104	1218	396	396	247.104	247.104	276.854	1218	981	981	276.854	276.854
hypotheticalproteinFrancci3_1105[Frankiasp.CcI3]	Francci3_1105	1320430	1318991	124.941	124.941	124.941	1.46875	0.000120201	1.44988	4.70567	2.53032e-06	266.539	1440	505	505	266.539	266.539	391.481	1440	1640	1640	391.481	391.481
transposase,IS4[Frankiasp.CcI3]	Francci3_1106	1321134	1320595	71.7915	71.7915	71.7915	1.46371	6.90461e-05	1.4449	3.55005	0.000385164	154.822	540	110	110	154.822	154.822	226.613	540	356	356	226.613	226.613
transposase[Frankiasp.CcI3]	Francci3_1107	1321240	1322889	81.3426	81.3426	-81.3426	-1.23564	-8.59837e-05	-1.25172	-3.10834	0.00188143	426.54	1650	926	926	426.54	426.54	345.197	1650	1657	1657	345.197	345.197
transposase,IS4[Frankiasp.CcI3]	Francci3_1108	1324188	1322974	71.7714	71.7714	71.7714	1.40831	6.87564e-05	1.39022	3.35571	0.000791605	175.777	1215	281	281	175.777	175.777	247.549	1215	875	875	247.549	247.549
transposase,IS4[Frankiasp.CcI3]	Francci3_1109	1324319	1325155	384.142	384.142	384.142	6.7168	0.000379254	6.63051	16.7249	0	67.1953	837	2	74	67.1953	67.1953	451.337	837	52	1099	451.337	451.337
hypotheticalproteinFrancci3_1110[Frankiasp.CcI3]	Francci3_1110	1325174	1325617	132.606	132.606	-132.606	-2.37027	-0.000134171	-2.40112	-7.46016	8.63754e-14	229.379	444	0	134	229.379	229.379	96.7734	444	0	125	96.7734	96.7734
cytochromeP450[Frankiasp.CcI3]	Francci3_1111	1325632	1326669	17.8924	17.8924	17.8924	1.10533	1.55175e-05	1.09113	0.823954	0.409966	169.873	1038	232	232	169.873	169.873	187.765	1038	567	567	187.765	187.765
aspartate1-decarboxylase[Frankiasp.CcI3]	Francci3_1112	1326675	1327139	1.5812	1.5812	-1.5812	-1.0062	-4.8692e-06	-1.01929	-0.216168	0.828857	256.613	465	157	157	256.613	256.613	255.032	465	345	345	255.032	255.032
methyltransferasetype11[Frankiasp.CcI3]	Francci3_1113	1327136	1328095	15.4831	15.4831	15.4831	1.08466	1.29659e-05	1.07073	0.666809	0.504894	182.883	960	231	231	182.883	182.883	198.366	960	554	554	198.366	198.366
polyketidesynthase-like[Frankiasp.CcI3]	Francci3_1114	1328129	1328800	74.5077	74.5077	74.5077	1.47394	7.17031e-05	1.455	3.65098	0.000261239	157.209	672	139	139	157.209	157.209	231.717	672	453	453	231.717	231.717
acyltransferaseregion[Frankiasp.CcI3]	Francci3_1115	1328754	1329500	34.2081	34.2081	-34.2081	-1.31905	-3.56711e-05	-1.33622	-2.27154	0.0231146	141.425	747	139	139	141.425	141.425	107.217	747	233	233	107.217	107.217
TetRfamilytranscriptionalregulator[Frankiasp.CcI3]	Francci3_1116	1329563	1330192	111.418	111.418	-111.418	-2.04186	-0.000113063	-2.06843	-6.29474	3.07921e-10	218.359	630	181	181	218.359	218.359	106.941	630	196	196	106.941	106.941
hypotheticalproteinFrancci3_1117[Frankiasp.CcI3]	Francci3_1117	1330192	1330536	40.8533	40.8533	40.8533	1.20605	3.78723e-05	1.19056	1.81843	0.0689984	198.27	345	90	90	198.27	198.27	239.123	345	240	240	239.123	239.123
majorfacilitatortransporter[Frankiasp.CcI3]	Francci3_1118	1330564	1331979	74.1537	74.1537	-74.1537	-1.32291	-7.72895e-05	-1.34012	-3.36045	0.000778153	303.799	1416	566	566	303.799	303.799	229.645	1416	946	946	229.645	229.645
transposase,IS4[Frankiasp.CcI3]	Francci3_1119	1332065	1333237	4.43852	4.43852	-4.43852	-1.02643	-6.61152e-06	-1.03979	-0.359909	0.718915	172.352	1173	0	266	172.352	172.352	167.913	1173	0	573	167.913	167.913
putativeactinorhodintransporter[Frankiasp.CcI3]	Francci3_1120	1333247	1333606	41.4738	41.4738	41.4738	1.2847	3.91636e-05	1.2682	2.15565	0.0311113	145.673	360	69	69	145.673	145.673	187.147	360	196	196	187.147	187.147
hypotheticalproteinFrancci3_1121[Frankiasp.CcI3]	Francci3_1121	1334150	1333773	51.4213	51.4213	51.4213	1.43346	4.93552e-05	1.41505	2.91688	0.00353548	118.63	378	59	59	118.63	118.63	170.051	378	187	187	170.051	170.051
transposase[Frankiasp.CcI3]	Francci3_1122	1334278	1335111	163.674	163.674	-163.674	-1.56409	-0.000167805	-1.58444	-6.17823	6.48233e-10	453.833	834	0	498	453.833	453.833	290.159	834	0	704	290.159	290.159
hypotheticalproteinFrancci3_1123[Frankiasp.CcI3]	Francci3_1123	1336731	1335454	72.0062	72.0062	72.0062	1.28624	6.80128e-05	1.26971	2.84797	0.00439997	251.56	1278	423	423	251.56	251.56	323.567	1278	1203	1203	323.567	323.567
hypotheticalproteinFrancci3_1124[Frankiasp.CcI3]	Francci3_1125	1338466	1337564	75.0638	75.0638	75.0638	1.21438	6.9769e-05	1.19878	2.51631	0.0118591	350.137	903	416	416	350.137	350.137	425.201	903	1117	1117	425.201	425.201
hypotheticalproteinFrancci3_1125[Frankiasp.CcI3]	Francci3_1125	1339506	1338466	121.981	121.981	-121.981	-1.42413	-0.000125978	-1.44266	-4.79135	1.65662e-06	409.586	1041	561	561	409.586	409.586	287.605	1041	871	871	287.605	287.605
lanthioninesynthetaseC-like[Frankiasp.CcI3]	Francci3_1126	1340705	1339488	172.993	172.993	-172.993	-1.50244	-0.000177844	-1.522	-6.08474	1.1668e-09	517.297	1218	829	829	517.297	517.297	344.303	1218	1220	1220	344.303	344.303
lantibioticdehydratase-like[Frankiasp.CcI3]	Francci3_1127	1343791	1340702	281.696	281.696	-281.696	-1.84663	-0.000286659	-1.87066	-9.35453	0	614.422	3090	2498	2498	614.422	614.422	332.726	3090	2991	2991	332.726	332.726
protein-L-isoaspartate(D-aspartate)O-methyltransferase[Frankiasp.CcI3]	Francci3_1128	1345201	1344035	132.371	132.371	-132.371	-1.6	-0.000135531	-1.62083	-5.68274	1.32556e-08	352.989	1167	542	542	352.989	352.989	220.617	1167	749	749	220.617	220.617
hypotheticalproteinFrancci3_1130[Frankiasp.CcI3]	Francci3_1130	1346663	1347994	133.154	133.154	133.154	1.98464	0.000130018	1.95914	6.4987	8.10156e-11	135.231	1332	237	237	135.231	135.231	268.385	1332	1040	1040	268.385	268.385
GCN5-relatedN-acetyltransferase[Frankiasp.CcI3]	Francci3_1131	1347997	1348569	18.4952	18.4952	-18.4952	-1.22838	-1.95826e-05	-1.24436	-1.46371	0.143274	99.4808	573	75	75	99.4808	99.4808	80.9856	573	135	135	80.9856	80.9856
restrictionendonuclease[Frankiasp.CcI3]	Francci3_1132	1349005	1350369	97.6962	97.6962	-97.6962	-1.22055	-0.000103636	-1.23644	-3.31869	0.000904395	540.654	1365	971	971	540.654	540.654	442.957	1365	1759	1759	442.957	442.957
hypotheticalproteinFrancci3_1133[Frankiasp.CcI3]	Francci3_1133	1351021	1350707	30.8533	30.8533	-30.8533	-1.12511	-3.41035e-05	-1.13975	-1.49594	0.134668	277.472	315	115	115	277.472	277.472	246.619	315	226	226	246.619	246.619
metaldependentphosphohydrolase[Frankiasp.CcI3]	Francci3_1134	1351544	1352092	297.271	297.271	-297.271	-1.84783	-0.000302502	-1.87188	-9.61435	2.55351e-15	647.897	549	468	468	647.897	647.897	350.626	549	560	560	350.626	350.626
NUDIXhydrolase[Frankiasp.CcI3]	Francci3_1135	1352550	1352080	174.118	174.118	174.118	2.17285	0.000170383	2.14494	7.88345	3.10862e-15	148.457	471	92	92	148.457	148.457	322.575	471	442	442	322.575	322.575
XREfamilytranscriptionalregulator[Frankiasp.CcI3]	Francci3_1136	1353404	1352556	133.947	133.947	-133.947	-1.36197	-0.000139035	-1.37969	-4.72294	2.32462e-06	504.003	849	563	563	504.003	504.003	370.056	849	914	914	370.056	370.056
hypotheticalproteinFrancci3_1137[Frankiasp.CcI3]	Francci3_1137	1353636	1353911	52.4369	52.4369	52.4369	1.19234	4.83772e-05	1.17703	1.98717	0.0469035	272.621	276	99	99	272.621	272.621	325.058	276	261	261	325.058	325.058
hypotheticalproteinFrancci3_1138[Frankiasp.CcI3]	Francci3_1138	1353902	1354399	86.3138	86.3138	-86.3138	-1.44031	-8.90459e-05	-1.45906	-4.08835	4.34462e-05	282.342	498	185	185	282.342	282.342	196.028	498	284	284	196.028	196.028
XREfamilytranscriptionalregulator[Frankiasp.CcI3]	Francci3_1139	1354935	1354447	21.0978	21.0978	21.0978	1.19119	1.94559e-05	1.17588	1.25635	0.208991	110.352	489	71	71	110.352	110.352	131.45	489	187	187	131.45	131.45
hypotheticalproteinFrancci3_1140[Frankiasp.CcI3]	Francci3_1140	1355120	1355524	6.99567	6.99567	-6.99567	-1.06869	-8.32407e-06	-1.08259	-0.575834	0.564728	108.844	405	57	58	108.844	108.844	101.849	405	120	120	101.849	101.849
hypotheticalproteinFrancci3_1141[Frankiasp.CcI3]	Francci3_1141	1355521	1355847	20.3911	20.3911	-20.3911	-1.19398	-2.17939e-05	-1.20952	-1.44101	0.149583	125.51	327	54	54	125.51	125.51	105.119	327	100	100	105.119	105.119
celldivisionFtsK/SpoIIIE[Frankiasp.CcI3]	Francci3_1142	1356036	1357265	17.1608	17.1608	-17.1608	-1.06547	-2.05778e-05	-1.07933	-0.888074	0.374501	279.297	1230	452	452	279.297	279.297	262.136	1230	938	938	262.136	262.136
hypotheticalproteinFrancci3_1143[Frankiasp.CcI3]	Francci3_1143	1357262	1357561	15.5934	15.5934	-15.5934	-1.12601	-1.72245e-05	-1.14066	-1.06632	0.286277	139.339	300	51	55	139.339	139.339	123.746	300	108	108	123.746	123.746
phageintegrase[Frankiasp.CcI3]	Francci3_1144	1357810	1359078	91.5277	91.5277	-91.5277	-1.6498	-9.35619e-05	-1.67127	-4.86307	1.15578e-06	232.382	1269	388	388	232.382	232.382	140.854	1269	520	520	140.854	140.854
single-strandDNA-bindingprotein[Frankiasp.CcI3]	Francci3_1145	1359611	1360288	22.9178	22.9178	22.9178	1.1893	2.11188e-05	1.17402	1.30256	0.192727	121.067	678	108	108	121.067	121.067	143.985	678	284	284	143.985	143.985
hypotheticalproteinFrancci3_1146[Frankiasp.CcI3]	Francci3_1146	1360375	1362795	111.281	111.281	-111.281	-1.5424	-0.000114191	-1.56247	-5.02085	5.14422e-07	316.445	2421	1008	1008	316.445	316.445	205.164	2421	1445	1445	205.164	205.164
hypotheticalproteinFrancci3_1147[Frankiasp.CcI3]	Francci3_1147	1364212	1362773	50.1094	50.1094	50.1094	1.39231	4.79399e-05	1.37443	2.75386	0.00588969	127.728	1440	242	242	127.728	127.728	177.837	1440	745	745	177.837	177.837
putativeABCtransporterATP-bindingprotein[Frankiasp.CcI3]	Francci3_1148	1364471	1366153	36.9541	36.9541	36.9541	1.26144	3.4747e-05	1.24523	1.95153	0.0509937	141.349	1683	313	313	141.349	141.349	178.303	1683	873	873	178.303	178.303
globin[Frankiasp.CcI3]	Francci3_1149	1366617	1366195	27.112	27.112	-27.112	-1.20983	-2.88412e-05	-1.22558	-1.7139	0.0865478	156.319	423	87	87	156.319	156.319	129.207	423	159	159	129.207	129.207
alphaamylase,catalyticregion[Frankiasp.CcI3]	Francci3_1150	1368555	1366651	41.9131	41.9131	-41.9131	-1.25752	-4.41099e-05	-1.27388	-2.31075	0.0208465	204.67	1905	513	513	204.67	204.67	162.757	1905	902	902	162.757	162.757
serinephosphatase[Frankiasp.CcI3]	Francci3_1151	1368953	1371094	32.101	32.101	-32.101	-1.19904	-3.42552e-05	-1.21465	-1.82652	0.0677725	193.379	2142	545	545	193.379	193.379	161.278	2142	1005	1005	161.278	161.278
NmrA-like[Frankiasp.CcI3]	Francci3_1152	1372689	1371157	5.83737	5.83737	5.83737	1.03657	3.72046e-06	1.02325	0.207192	0.83586	159.642	1533	322	322	159.642	159.642	165.479	1533	738	738	165.479	165.479
HNHendonuclease[Frankiasp.CcI3]	Francci3_1153	1373334	1372819	65.2866	65.2866	-65.2866	-1.28656	-6.83776e-05	-1.30331	-3.00843	0.00262604	293.114	516	199	199	293.114	293.114	227.827	516	342	342	227.827	227.827
MscSmechanosensitiveionchannel[Frankiasp.CcI3]	Francci3_1154	1373753	1375081	88.4974	88.4974	-88.4974	-1.3691	-9.1798e-05	-1.38692	-3.86789	0.00010978	328.261	1329	574	574	328.261	328.261	239.764	1329	927	927	239.764	239.764
twocomponenttranscriptionalregulator[Frankiasp.CcI3]	Francci3_1155	1375230	1375937	60.8811	60.8811	60.8811	1.24133	5.69951e-05	1.22539	2.40699	0.0160844	252.271	708	235	235	252.271	252.271	313.152	708	645	645	313.152	313.152
periplasmicsensorsignaltransductionhistidinekinase[Frankiasp.CcI3]	Francci3_1156	1376036	1377616	55.9623	55.9623	55.9623	1.80284	5.44787e-05	1.77968	3.91361	9.09249e-05	69.7058	1581	145	145	69.7058	69.7058	125.668	1581	578	578	125.668	125.668
4-alpha-glucanotransferase[Frankiasp.CcI3]	Francci3_1157	1377727	1380000	34.3362	34.3362	-34.3362	-1.28358	-3.59781e-05	-1.30029	-2.17264	0.0298076	155.416	2274	438	465	155.416	155.416	121.08	2274	800	801	121.08	121.08
hypotheticalproteinFrancci3_1158[Frankiasp.CcI3]	Francci3_1158	1379927	1380451	30.9815	30.9815	-30.9815	-1.26886	-3.254e-05	-1.28537	-2.02076	0.0433045	146.216	525	83	101	146.216	146.216	115.234	525	176	176	115.234	115.234
hypotheticalproteinFrancci3_1159[Frankiasp.CcI3]	Francci3_1159	1380438	1380875	57.2136	57.2136	57.2136	1.40706	5.48045e-05	1.38898	2.99193	0.00277219	140.554	438	81	81	140.554	140.554	197.768	438	252	252	197.768	197.768
aminopeptidaseN[Frankiasp.CcI3]	Francci3_1160	1383541	1380953	15.0699	15.0699	-15.0699	-1.06661	-1.80196e-05	-1.08049	-0.836848	0.402678	241.308	2589	816	822	241.308	241.308	226.238	2589	1704	1704	226.238	226.238
hypotheticalproteinFrancci3_1161[Frankiasp.CcI3]	Francci3_1161	1383816	1385063	95.0628	95.0628	95.0628	1.70314	9.23265e-05	1.68126	4.84964	1.23684e-06	135.198	1248	222	222	135.198	135.198	230.261	1248	836	836	230.261	230.261
ribose-5-phosphateisomeraseB[Frankiasp.CcI3]	Francci3_1162	1385328	1385816	22.669	22.669	22.669	1.11955	1.99898e-05	1.10517	1.00127	0.316696	189.62	489	122	122	189.62	189.62	212.289	489	302	302	212.289	212.289
hypotheticalproteinFrancci3_1163[Frankiasp.CcI3]	Francci3_1163	1385928	1386656	39.3959	39.3959	-39.3959	-1.36969	-4.08631e-05	-1.38752	-2.58209	0.00982052	145.96	729	140	140	145.96	145.96	106.564	729	226	226	106.564	106.564
glycosyltransferasefamilyprotein[Frankiasp.CcI3]	Francci3_1164	1386962	1387924	63.9135	63.9135	-63.9135	-1.38016	-6.62324e-05	-1.39812	-3.32477	0.000884908	232.035	963	294	294	232.035	232.035	168.122	963	471	471	168.122	168.122
hypotheticalproteinFrancci3_1165[Frankiasp.CcI3]	Francci3_1165	1388110	1392078	17.8369	17.8369	-17.8369	-1.15818	-1.93319e-05	-1.17326	-1.24434	0.213373	130.598	3969	682	682	130.598	130.598	112.761	3969	1302	1302	112.761	112.761
hypotheticalproteinFrancci3_1166[Frankiasp.CcI3]	Francci3_1166	1392143	1392778	183.213	183.213	-183.213	-1.74177	-0.000186834	-1.76443	-7.20998	5.58331e-13	430.207	636	360	360	430.207	430.207	246.995	636	457	457	246.995	246.995
glycosyltransferase,group1[Frankiasp.CcI3]	Francci3_1167	1394719	1392902	20.5486	20.5486	-20.5486	-1.21478	-2.18301e-05	-1.23059	-1.50585	0.132104	116.221	1818	278	278	116.221	116.221	95.6721	1818	506	506	95.6721	95.6721
hypotheticalproteinFrancci3_1168[Frankiasp.CcI3]	Francci3_1168	1394900	1396348	24.9696	24.9696	-24.9696	-1.20843	-2.65724e-05	-1.22416	-1.64042	0.100917	144.768	1449	276	276	144.768	144.768	119.799	1449	505	505	119.799	119.799
hypotheticalproteinFrancci3_1169[Frankiasp.CcI3]	Francci3_1169	1396479	1398191	0.208837	0.208837	0.208837	1.00221	-1.01035e-06	-1.01078	-0.0737516	0.941208	94.505	1713	213	213	94.505	94.505	94.7138	1713	472	472	94.7138	94.7138
GCN5-relatedN-acetyltransferase[Frankiasp.CcI3]	Francci3_1170	1398753	1398262	28.7172	28.7172	28.7172	1.18778	2.64471e-05	1.17252	1.45186	0.14654	152.934	492	99	99	152.934	152.934	181.651	492	260	260	181.651	181.651
CopG-likeDNA-binding[Frankiasp.CcI3]	Francci3_1171	1399132	1398854	26.0131	26.0131	26.0131	1.11936	2.29344e-05	1.10498	1.07161	0.283894	217.931	279	80	80	217.931	217.931	243.944	279	198	198	243.944	243.944
2,5-didehydrogluconatereductase[Frankiasp.CcI3]	Francci3_1172	1399313	1400158	49.5661	49.5661	-49.5661	-1.25682	-5.21708e-05	-1.27318	-2.51023	0.0120653	242.564	846	270	270	242.564	242.564	192.998	846	475	475	192.998	192.998
glucansbiosynthesisprotein[Frankiasp.CcI3]	Francci3_1173	1400308	1401573	25.7702	25.7702	-25.7702	-1.07623	-3.01853e-05	-1.09024	-1.14423	0.252527	363.807	1266	606	606	363.807	363.807	338.037	1266	1245	1245	338.037	338.037
hypotheticalproteinFrancci3_1174[Frankiasp.CcI3]	Francci3_1174	1402397	1401612	45.5272	45.5272	45.5272	1.47558	4.38178e-05	1.45663	2.85811	0.00426178	95.7294	786	99	99	95.7294	95.7294	141.257	786	323	323	141.257	141.257
ABCtransporterrelated[Frankiasp.CcI3]	Francci3_1175	1403563	1402394	13.9148	13.9148	13.9148	1.10604	1.20794e-05	1.09183	0.729633	0.465614	131.219	1170	202	202	131.219	131.219	145.134	1170	494	494	145.134	145.134
stageIIsporulationE[Frankiasp.CcI3]	Francci3_1176	1404171	1406099	16.742	16.742	16.742	1.07534	1.37051e-05	1.06153	0.640855	0.521617	222.218	1929	564	564	222.218	222.218	238.96	1929	1341	1341	238.96	238.96
putativesecretedprotein[Frankiasp.CcI3]	Francci3_1177	1406146	1406862	229.178	229.178	-229.178	-1.90538	-0.00023299	-1.93017	-8.62793	0	482.308	717	455	455	482.308	482.308	253.13	717	528	528	253.13	253.13
AMP-dependentsynthetaseandligase[Frankiasp.CcI3]	Francci3_1178	1409728	1406876	7.6369	7.6369	7.6369	1.05279	5.69414e-06	1.03927	0.331807	0.740035	144.654	2853	543	543	144.654	144.654	152.291	2853	1264	1264	152.291	152.291
heatshockproteinHsp20[Frankiasp.CcI3]	Francci3_1179	1410574	1411161	1475.39	1475.39	1475.39	1.71029	0.00143319	1.68832	19.2059	8.88178e-15	2077.17	588	1607	1607	2077.17	2077.17	3552.55	588	6077	6077	3552.55	3552.55
exodeoxyribonucleaseIII[Frankiasp.CcI3]	Francci3_1180	1412184	1411270	566.961	566.961	566.961	4.14545	0.000558704	4.09219	18.4246	1.24345e-14	180.248	915	217	217	180.248	180.248	747.21	915	1989	1989	747.21	747.21
bifunctionaldeaminase-reductase-like[Frankiasp.CcI3]	Francci3_1181	1412232	1413083	52.4244	52.4244	52.4244	1.28808	4.9532e-05	1.27153	2.43752	0.0147885	181.98	852	204	204	181.98	181.98	234.404	852	581	581	234.404	234.404
hypotheticalproteinFrancci3_1182[Frankiasp.CcI3]	Francci3_1182	1413144	1413359	79.8885	79.8885	79.8885	2.26134	7.82364e-05	2.23229	5.46602	4.60262e-08	63.3361	216	18	18	63.3361	63.3361	143.225	216	90	90	143.225	143.225
FHAdomain-containingprotein[Frankiasp.CcI3]	Francci3_1183	1413551	1416238	4.49516	4.49516	-4.49516	-1.02154	-7.19351e-06	-1.03483	-0.351681	0.725077	213.194	2688	754	754	213.194	213.194	208.699	2688	1632	1632	208.699	208.699
glycosyltransferase,group1[Frankiasp.CcI3]	Francci3_1184	1416444	1417682	8.66707	8.66707	8.66707	1.02717	4.46862e-06	1.01398	0.176473	0.859922	318.981	1239	520	520	318.981	318.981	327.648	1239	1181	1181	327.648	327.648
dihydroorotateoxidaseB,catalyticsubunit[Frankiasp.CcI3]	Francci3_1185	1417751	1418692	25.5291	25.5291	25.5291	1.19061	2.35371e-05	1.17531	1.37981	0.167644	133.934	942	166	166	133.934	133.934	159.463	942	437	437	159.463	159.463
hypotheticalproteinFrancci3_1186[Frankiasp.CcI3]	Francci3_1186	1419325	1418774	19.2931	19.2931	19.2931	1.10947	1.68216e-05	1.09522	0.876056	0.381	176.24	552	128	128	176.24	176.24	195.533	552	314	314	195.533	195.533
hypotheticalproteinFrancci3_1187[Frankiasp.CcI3]	Francci3_1187	1419841	1420296	285.155	285.155	285.155	2.10378	0.000278843	2.07675	9.88927	0	258.345	456	155	155	258.345	258.345	543.5	456	721	721	543.5	543.5
methyltransferasetype12[Frankiasp.CcI3]	Francci3_1188	1421425	1420514	128.047	128.047	-128.047	-1.70048	-0.000130709	-1.72261	-5.90766	3.47001e-09	310.847	912	373	373	310.847	310.847	182.8	912	485	485	182.8	182.8
transposase,IS4[Frankiasp.CcI3]	Francci3_1189	1422830	1421529	38.1963	38.1963	38.1963	6.94849	3.77136e-05	6.85922	5.30052	1.15476e-07	6.42117	1302	0	11	6.42117	6.42117	44.6174	1302	0	169	44.6174	44.6174
hypotheticalproteinFrancci3_1190[Frankiasp.CcI3]	Francci3_1190	1424105	1423113	10.0025	10.0025	10.0025	1.06878	8.02508e-06	1.05505	0.46459	0.642225	145.424	993	189	190	145.424	145.424	155.427	993	449	449	155.427	155.427
hypotheticalproteinFrancci3_1191[Frankiasp.CcI3]	Francci3_1191	1424627	1424334	57.8164	57.8164	-57.8164	-1.17661	-6.21713e-05	-1.19192	-2.33895	0.0193381	385.187	294	149	149	385.187	385.187	327.37	294	280	280	327.37	327.37
acyl-CoAdehydrogenase-like[Frankiasp.CcI3]	Francci3_1193	1424950	1426095	23.7713	23.7713	23.7713	1.16907	2.17119e-05	1.15405	1.24843	0.211873	140.6	1146	212	212	140.6	140.6	164.371	1146	548	548	164.371	164.371
hypotheticalproteinFrancci3_1194[Frankiasp.CcI3]	Francci3_1194	1427195	1426854	28.3965	28.3965	-28.3965	-1.19896	-3.03028e-05	-1.21457	-1.71762	0.0858669	171.119	342	77	77	171.119	171.119	142.722	342	142	142	142.722	142.722
putativetranscriptionalregulator[Frankiasp.CcI3]	Francci3_1195	1428560	1427235	78.4343	78.4343	78.4343	1.44142	7.53249e-05	1.42291	3.63163	0.000281633	177.685	1326	310	310	177.685	177.685	256.119	1326	988	988	256.119	256.119
hypotheticalproteinFrancci3_1196[Frankiasp.CcI3]	Francci3_1196	1428972	1429643	40.5589	40.5589	-40.5589	-1.17313	-4.36735e-05	-1.18839	-1.94371	0.0519306	274.833	672	243	243	274.833	274.833	234.274	672	458	458	234.274	234.274
hypotheticalproteinFrancci3_1197[Frankiasp.CcI3]	Francci3_1197	1429640	1430074	7.7493	7.7493	-7.7493	-1.03619	-1.05256e-05	-1.04967	-0.506169	0.612738	221.895	435	127	127	221.895	221.895	214.145	435	271	271	214.145	214.145
HNHendonuclease[Frankiasp.CcI3]	Francci3_1198	1430071	1430379	3.38725	3.38725	3.38725	1.09837	2.90835e-06	1.08426	0.343539	0.731193	34.4352	309	14	14	34.4352	34.4352	37.8224	309	34	34	37.8224	37.8224
putativeATP-bindingprotein[Frankiasp.CcI3]	Francci3_1199	1431085	1432722	43.8952	43.8952	-43.8952	-1.23164	-4.64412e-05	-1.24767	-2.26777	0.0233433	233.392	1638	503	503	233.392	233.392	189.497	1638	903	903	189.497	189.497
excisionase/Xis,DNA-binding[Frankiasp.CcI3]	Francci3_1200	1433734	1434030	254.703	254.703	-254.703	-1.80612	-0.000259385	-1.82962	-8.74849	0	570.665	297	223	223	570.665	570.665	315.962	297	273	273	315.962	315.962
hypotheticalproteinFrancci3_1201[Frankiasp.CcI3]	Francci3_1201	1434027	1434914	134.744	134.744	-134.744	-1.40103	-0.000139395	-1.41926	-4.9287	8.27774e-07	470.741	888	550	550	470.741	470.741	335.997	888	868	868	335.997	335.997
excisionase/Xis,DNA-binding[Frankiasp.CcI3]	Francci3_1202	1435019	1435345	31.07	31.07	31.07	1.33419	2.95474e-05	1.31705	2.01403	0.0440065	92.9704	327	40	40	92.9704	92.9704	124.04	327	118	118	124.04	124.04
phageintegrase[Frankiasp.CcI3]	Francci3_1203	1435345	1436529	43.7498	43.7498	43.7498	1.21118	4.06239e-05	1.19562	1.90601	0.0566494	207.165	1185	323	323	207.165	207.165	250.915	1185	865	865	250.915	250.915
triggerfactor[Frankiasp.CcI3]	Francci3_1204	1436871	1438322	12.7421	12.7421	-12.7421	-1.10554	-1.43276e-05	-1.11993	-0.902331	0.366881	133.477	1452	255	255	133.477	133.477	120.735	1452	510	510	120.735	120.735
ClpP1peptidase.Serinepeptidase.MEROPSfamilyS14[Frankiasp.CcI3]	Francci3_1205	1438658	1439299	18.6781	18.6781	18.6781	1.07549	1.52963e-05	1.06167	0.677834	0.497877	247.425	642	209	209	247.425	247.425	266.103	642	497	497	266.103	266.103
ATP-dependentClpproteaseproteolyticsubunit[Frankiasp.CcI3]	Francci3_1206	1439356	1440036	379.679	379.679	-379.679	-2.54774	-0.000383752	-2.5809	-13.0639	0	624.991	681	241	560	624.991	624.991	245.312	681	253	486	245.312	245.312
ATP-dependentproteaseATP-bindingsubunit[Frankiasp.CcI3]	Francci3_1207	1440399	1441685	49.7321	49.7321	-49.7321	-1.177	-5.347e-05	-1.19232	-2.17109	0.0299243	330.706	1287	560	560	330.706	330.706	280.974	1287	1052	1052	280.974	280.974
FolCbifunctionalprotein[Frankiasp.CcI3]	Francci3_1208	1443089	1441752	12.6219	12.6219	12.6219	1.0922	1.07268e-05	1.07817	0.636455	0.52448	136.897	1338	241	241	136.897	136.897	149.519	1338	582	582	149.519	149.519
folylpolyglutamatesynthase-like[Frankiasp.CcI3]	Francci3_1209	1443249	1444679	58.1675	58.1675	-58.1675	-1.41253	-6.01233e-05	-1.43091	-3.27335	0.00106279	199.17	1431	375	375	199.17	199.17	141.003	1431	587	587	141.003	141.003
nucleosidediphosphatekinase[Frankiasp.CcI3]	Francci3_1210	1444851	1445264	37.2363	37.2363	37.2363	1.23585	3.48133e-05	1.21997	1.86063	0.0627967	157.881	414	86	86	157.881	157.881	195.118	414	235	235	195.118	195.118
rodshape-determiningproteinMreB[Frankiasp.CcI3]	Francci3_1211	1445701	1446732	9.20897	9.20897	-9.20897	-1.05997	-1.12085e-05	-1.07377	-0.632833	0.526843	162.759	1032	221	221	162.759	162.759	153.55	1032	461	461	153.55	153.55
rodshape-determiningproteinMreC[Frankiasp.CcI3]	Francci3_1212	1446871	1447854	12.5412	12.5412	-12.5412	-1.05763	-1.53739e-05	-1.07139	-0.729545	0.465668	230.173	984	298	298	230.173	230.173	217.632	984	623	623	217.632	217.632
rodshape-determiningprotein[Frankiasp.CcI3]	Francci3_1213	1447860	1448402	155.21	155.21	155.21	1.75951	0.000150953	1.73691	6.38348	1.73107e-10	204.355	543	146	146	204.355	204.355	359.565	543	568	568	359.565	359.565
peptidoglycanglycosyltransferase[Frankiasp.CcI3]	Francci3_1214	1448399	1450588	66.1917	66.1917	66.1917	1.45089	6.36082e-05	1.43226	3.36735	0.000758932	146.801	2190	423	423	146.801	146.801	212.993	2190	1357	1357	212.993	212.993
cellcycleprotein[Frankiasp.CcI3]	Francci3_1215	1450705	1451940	162.907	162.907	162.907	2.20971	0.000159467	2.18133	7.70229	1.53211e-14	134.666	1236	219	219	134.666	134.666	297.573	1236	1070	1070	297.573	297.573
radicalSAMfamilyprotein[Frankiasp.CcI3]	Francci3_1216	1452049	1454088	27.3538	27.3538	27.3538	1.16724	2.49612e-05	1.15225	1.33131	0.183087	163.556	2040	439	439	163.556	163.556	190.91	2040	1133	1133	190.91	190.91
hypotheticalproteinFrancci3_1217[Frankiasp.CcI3]	Francci3_1217	1454072	1454821	39.0194	39.0194	-39.0194	-1.18468	-4.18341e-05	-1.20009	-1.95531	0.0505461	250.304	750	247	247	250.304	250.304	211.285	750	461	461	211.285	211.285
ribonuclease[Frankiasp.CcI3]	Francci3_1218	1455263	1458847	14.6454	14.6454	-14.6454	-1.11289	-1.63512e-05	-1.12738	-0.991714	0.321337	144.375	3585	681	681	144.375	144.375	129.729	3585	1353	1353	129.729	129.729
hypotheticalproteinFrancci3_1219[Frankiasp.CcI3]	Francci3_1219	1459625	1458981	155.458	155.458	155.458	1.86228	0.000151509	1.83836	6.69759	2.11871e-11	180.287	645	153	153	180.287	180.287	335.745	645	630	630	335.745	335.745
50SribosomalproteinL21P[Frankiasp.CcI3]	Francci3_1220	1460092	1460409	203.265	203.265	203.265	7.07477	0.000200706	6.98388	12.2609	0	33.4606	318	14	14	33.4606	33.4606	236.726	318	219	219	236.726	236.726
50SribosomalproteinL27[Frankiasp.CcI3]	Francci3_1221	1460415	1460681	99.6338	99.6338	99.6338	1.63639	9.65745e-05	1.61537	4.77336	1.81181e-06	156.561	267	55	55	156.561	156.561	256.195	267	199	199	256.195	256.195
GTPaseObgE[Frankiasp.CcI3]	Francci3_1222	1460855	1462444	59.2256	59.2256	59.2256	1.45055	5.69127e-05	1.43191	3.18414	0.00145187	131.452	1590	275	275	131.452	131.452	190.678	1590	882	882	190.678	190.678
gamma-glutamylkinase[Frankiasp.CcI3]	Francci3_1223	1462449	1463564	16.9798	16.9798	16.9798	1.16512	1.54777e-05	1.15015	1.04155	0.297618	102.836	1116	151	151	102.836	102.836	119.816	1116	389	389	119.816	119.816
hypotheticalproteinFrancci3_1224[Frankiasp.CcI3]	Francci3_1224	1463915	1464277	228.972	228.972	228.972	2.51888	0.000224634	2.48652	9.79409	4.44089e-15	150.75	363	72	72	150.75	150.75	379.723	363	401	401	379.723	379.723
putativeexonuclease[Frankiasp.CcI3]	Francci3_1226	1467635	1464459	25.8343	25.8343	-25.8343	-1.31668	-2.69471e-05	-1.33381	-1.96821	0.0490438	107.414	3177	449	449	107.414	107.414	81.5799	3177	754	754	81.5799	81.5799
exodeoxyribonucleaseIsubunitD[Frankiasp.CcI3]	Francci3_1226	1468891	1467635	14.0368	14.0368	-14.0368	-1.06018	-1.70744e-05	-1.07397	-0.782145	0.434129	247.298	1257	409	409	247.298	247.298	233.261	1257	853	853	233.261	233.261
gamma-glutamylphosphatereductase[Frankiasp.CcI3]	Francci3_1227	1469134	1470393	46.7851	46.7851	46.7851	1.50365	4.5099e-05	1.48433	2.96946	0.0029832	92.8929	1260	154	154	92.8929	92.8929	139.678	1260	512	512	139.678	139.678
malatesynthase[Frankiasp.CcI3]	Francci3_1228	1470493	1472118	45.0217	45.0217	45.0217	1.27838	4.24676e-05	1.26195	2.22154	0.0263143	161.729	1626	346	346	161.729	161.729	206.751	1626	978	978	206.751	206.751
AAA_5ATPaseassociatedwithvariouscellularactivities[Frankiasp.CcI3]	Francci3_1229	1472301	1473194	58.5759	58.5759	58.5759	1.20879	5.43498e-05	1.19326	2.19254	0.0283409	280.549	894	330	330	280.549	280.549	339.125	894	882	882	339.125	339.125
VWAcontainingCoxE-like[Frankiasp.CcI3]	Francci3_1230	1473293	1474741	3.46171	3.46171	-3.46171	-1.03152	-4.88445e-06	-1.04494	-0.328339	0.742655	113.297	1449	216	216	113.297	113.297	109.835	1449	463	463	109.835	109.835
phosphoglucomutase[Frankiasp.CcI3]	Francci3_1231	1476456	1474756	46.5657	46.5657	46.5657	1.38887	4.45361e-05	1.37103	2.64411	0.00819066	119.747	1701	268	268	119.747	119.747	166.312	1701	823	823	166.312	166.312
nicotinicacidmononucleotideadenylyltransferase[Frankiasp.CcI3]	Francci3_1232	1476707	1477294	1.88756	1.88756	-1.88756	-1.01145	-4.01503e-06	-1.02461	-0.221403	0.824779	166.742	588	129	129	166.742	166.742	164.854	588	282	282	164.854	164.854
Iojap-relatedprotein[Frankiasp.CcI3]	Francci3_1233	1477355	1477945	34.4592	34.4592	-34.4592	-1.1164	-3.83545e-05	-1.13093	-1.53875	0.123864	330.505	591	257	257	330.505	330.505	296.046	591	509	509	296.046	296.046
phosphoglyceratemutase[Frankiasp.CcI3]	Francci3_1234	1477942	1478640	13.7066	13.7066	-13.7066	-1.09109	-1.56773e-05	-1.10529	-0.887457	0.374833	164.185	699	151	151	164.185	164.185	150.478	699	306	306	150.478	150.478
transposase,IS4[Frankiasp.CcI3]	Francci3_1235	1480028	1478784	104.128	104.128	104.128	1.5467	0.000100585	1.52683	4.58618	4.51439e-06	190.466	1245	312	312	190.466	190.466	294.594	1245	1067	1067	294.594	294.594
hypotheticalproteinFrancci3_1236[Frankiasp.CcI3]	Francci3_1236	1481430	1480759	240.256	240.256	-240.256	-1.74911	-0.000244965	-1.77188	-8.28519	2.88658e-15	560.977	672	494	496	560.977	560.977	320.721	672	627	627	320.721	320.721
putativetransposase[Frankiasp.CcI3]	Francci3_1237	1481837	1482355	54.3046	54.3046	54.3046	1.34021	5.16805e-05	1.32299	2.68508	0.00725126	159.622	519	109	109	159.622	159.622	213.926	519	323	323	213.926	213.926
hypotheticalproteinFrancci3_1238[Frankiasp.CcI3]	Francci3_1238	1483077	1483421	125.685	125.685	-125.685	-1.27304	-0.000131916	-1.28961	-4.09584	4.20645e-05	585.997	345	266	266	585.997	585.997	460.311	345	462	462	460.311	460.311
short-chaindehydrogenase/reductaseSDR[Frankiasp.CcI3]	Francci3_1239	1483623	1484402	90.8956	90.8956	-90.8956	-1.51054	-9.34072e-05	-1.5302	-4.43661	9.13881e-06	268.935	780	276	276	268.935	268.935	178.039	780	404	404	178.039	178.039
Poly(3-hydroxybutyrate)depolymerase-like[Frankiasp.CcI3]	Francci3_1240	1484570	1485682	3.81646	3.81646	-3.81646	-1.02138	-6.12442e-06	-1.03467	-0.323752	0.746126	182.326	1113	267	267	182.326	182.326	178.51	1113	578	578	178.51	178.51
beta-lactamase-like[Frankiasp.CcI3]	Francci3_1241	1485679	1486392	10.9325	10.9325	10.9325	1.04226	7.48699e-06	1.02888	0.327116	0.74358	258.667	714	243	243	258.667	258.667	269.599	714	560	560	269.599	269.599
Nitrilase/cyanidehydrataseandapolipoproteinN-acyltransferase[Frankiasp.CcI3]	Francci3_1242	1486473	1487687	53.6148	53.6148	-53.6148	-1.32066	-5.5897e-05	-1.33785	-2.8495	0.00437884	220.816	1215	353	353	220.816	220.816	167.201	1215	591	591	167.201	167.201
TetRfamilytranscriptionalregulator[Frankiasp.CcI3]	Francci3_1243	1488380	1487691	111.793	111.793	-111.793	-1.28956	-0.000117034	-1.30634	-3.95326	7.70945e-05	497.877	690	452	452	497.877	497.877	386.084	690	775	775	386.084	386.084
EmrB/QacAfamilydrugresistancetransporter[Frankiasp.CcI3]	Francci3_1244	1488854	1490533	45.9456	45.9456	45.9456	1.30869	4.35478e-05	1.29188	2.35898	0.0183251	148.84	1680	324	329	148.84	148.84	194.785	1680	948	952	194.785	194.785
hypotheticalproteinFrancci3_1245[Frankiasp.CcI3]	Francci3_1245	1491049	1490444	210.627	210.627	210.627	1.99373	0.000205692	1.96811	8.20012	2.22045e-15	211.956	606	164	169	211.956	211.956	422.583	606	740	745	422.583	422.583
hypotheticalproteinFrancci3_1246[Frankiasp.CcI3]	Francci3_1246	1491081	1491392	10.1711	10.1711	-10.1711	-1.1199	-1.12881e-05	-1.13447	-0.845206	0.397996	95.0041	312	39	39	95.0041	95.0041	84.833	312	77	77	84.833	84.833
hypotheticalproteinFrancci3_1247[Frankiasp.CcI3]	Francci3_1247	1492678	1491740	69.2311	69.2311	69.2311	1.32897	6.57962e-05	1.3119	2.98445	0.00284087	210.446	939	260	260	210.446	210.446	279.677	939	764	764	279.677	279.677
hypotheticalproteinFrancci3_1248[Frankiasp.CcI3]	Francci3_1248	1493037	1493861	4.09425	4.09425	4.09425	1.03584	2.58031e-06	1.02253	0.169898	0.86509	114.235	825	124	124	114.235	114.235	118.33	825	284	284	118.33	118.33
auxineffluxcarrier[Frankiasp.CcI3]	Francci3_1249	1494835	1493933	47.7389	47.7389	-47.7389	-1.18579	-5.11627e-05	-1.20122	-2.16796	0.0301621	304.687	903	362	362	304.687	304.687	256.948	903	675	675	256.948	256.948
hypotheticalproteinFrancci3_1250[Frankiasp.CcI3]	Francci3_1250	1495201	1494938	42.1197	42.1197	42.1197	1.11168	3.68221e-05	1.0974	1.31037	0.190071	377.138	264	131	131	377.138	377.138	419.257	264	322	322	419.257	419.257
alkane1-monooxygenase[Frankiasp.CcI3]	Francci3_1251	1495355	1496584	14.544	14.544	-14.544	-1.06893	-1.72962e-05	-1.08284	-0.831288	0.405811	225.538	1230	365	365	225.538	225.538	210.994	1230	755	755	210.994	210.994
phospholipid/glycerolacyltransferase[Frankiasp.CcI3]	Francci3_1252	1497496	1496669	114.554	114.554	114.554	2.09472	0.000112007	2.06781	6.24998	4.10511e-10	104.642	828	114	114	104.642	104.642	219.196	828	528	528	219.196	219.196
putativeintegralmembraneprotein[Frankiasp.CcI3]	Francci3_1253	1497653	1498345	76.4979	76.4979	76.4979	1.99644	7.47083e-05	1.97079	4.94602	7.57476e-07	76.771	693	70	70	76.771	76.771	153.269	693	309	309	153.269	153.269
hypotheticalproteinFrancci3_1254[Frankiasp.CcI3]	Francci3_1254	1498412	1499428	226.701	226.701	-226.701	-2.21508	-0.000229649	-2.24391	-9.41614	0	413.273	1017	553	553	413.273	413.273	186.572	1017	552	552	186.572	186.572
hypotheticalproteinFrancci3_1255[Frankiasp.CcI3]	Francci3_1255	1500061	1499498	153.385	153.385	153.385	1.94852	0.000149697	1.92349	6.88426	5.81135e-12	161.709	564	120	120	161.709	161.709	315.094	564	517	517	315.094	315.094
hypotheticalproteinFrancci3_1256[Frankiasp.CcI3]	Francci3_1256	1500381	1500187	41.9103	41.9103	-41.9103	-1.18149	-4.49849e-05	-1.19687	-2.01268	0.0441479	272.832	195	70	70	272.832	272.832	230.922	195	131	131	230.922	230.922
helix-hairpin-helixDNA-binding,class1[Frankiasp.CcI3]	Francci3_1257	1500564	1501832	34.5071	34.5071	-34.5071	-1.32665	-3.59506e-05	-1.34391	-2.30258	0.0213023	140.148	1269	234	234	140.148	140.148	105.641	1269	390	390	105.641	105.641
ComEC/Rec2-relatedprotein[Frankiasp.CcI3]	Francci3_1258	1501855	1504473	5.91139	5.91139	-5.91139	-1.04687	-7.54986e-06	-1.06049	-0.471821	0.637055	132.041	2619	455	455	132.041	132.041	126.13	2619	961	961	126.13	126.13
DNApolymeraseIII,deltasubunit[Frankiasp.CcI3]	Francci3_1259	1504475	1505479	9.65114	9.65114	9.65114	1.07129	7.80686e-06	1.05753	0.468155	0.639674	135.369	1005	179	179	135.369	135.369	145.02	1005	424	424	145.02	145.02
hypotheticalproteinFrancci3_1260[Frankiasp.CcI3]	Francci3_1260	1505476	1505847	55.8444	55.8444	55.8444	1.39613	5.34443e-05	1.3782	2.91996	0.00350079	140.974	372	69	69	140.974	140.974	196.818	372	213	213	196.818	196.818
SSUribosomalproteinS20P[Frankiasp.CcI3]	Francci3_1261	1506196	1505927	46.7258	46.7258	46.7258	1.26348	4.39529e-05	1.24725	2.20293	0.0275995	177.341	270	63	63	177.341	177.341	224.067	270	176	176	224.067	224.067
GTP-bindingproteinLepA[Frankiasp.CcI3]	Francci3_1262	1506365	1508413	0.211777	0.211777	-0.211777	-1.00075	-3.85893e-06	-1.01377	-0.162804	0.870673	283.39	2049	764	764	283.39	283.39	283.178	2049	1688	1688	283.178	283.178
coproporphyrinogenIIIoxidase[Frankiasp.CcI3]	Francci3_1263	1508864	1510099	7.45133	7.45133	-7.45133	-1.06519	-8.9412e-06	-1.07905	-0.584357	0.55898	121.753	1236	198	198	121.753	121.753	114.302	1236	411	411	114.302	114.302
heat-inducibletranscriptionrepressor[Frankiasp.CcI3]	Francci3_1264	1510354	1511373	16.938	16.938	16.938	1.04716	1.21356e-05	1.03371	0.449457	0.653102	359.153	1020	482	482	359.153	359.153	376.091	1020	1116	1116	376.091	376.091
chaperoneDnaJ[Frankiasp.CcI3]	Francci3_1265	1511373	1512512	95.8933	95.8933	95.8933	2.01291	9.36701e-05	1.98705	5.56922	2.55888e-08	94.6708	1140	142	142	94.6708	94.6708	190.564	1140	632	632	190.564	190.564
hypotheticalproteinFrancci3_1266[Frankiasp.CcI3]	Francci3_1266	1512636	1513328	72.0001	72.0001	-72.0001	-1.29929	-7.52713e-05	-1.3162	-3.21393	0.00130929	312.568	693	285	285	312.568	312.568	240.568	693	485	485	240.568	240.568
PhoH-likeprotein[Frankiasp.CcI3]	Francci3_1267	1513479	1514516	213.975	213.975	-213.975	-2.11213	-0.000216968	-2.13962	-8.90412	0	406.376	1038	555	555	406.376	406.376	192.401	1038	581	581	192.401	192.401
putativemetalloprotease[Frankiasp.CcI3]	Francci3_1268	1514545	1515150	84.8344	84.8344	84.8344	1.52032	8.18465e-05	1.50079	4.05442	5.02586e-05	163.043	606	130	130	163.043	163.043	247.878	606	437	437	247.878	247.878
CBS[Frankiasp.CcI3]	Francci3_1269	1515171	1516535	72.8585	72.8585	72.8585	1.35558	6.9457e-05	1.33816	3.17475	0.00149966	204.903	1365	368	368	204.903	204.903	277.761	1365	1103	1103	277.761	277.761
hypotheticalproteinFrancci3_1270[Frankiasp.CcI3]	Francci3_1270	1516532	1516957	5.29923	5.29923	5.29923	1.14144	4.76126e-06	1.12678	0.533728	0.593529	37.4664	426	21	21	37.4664	37.4664	42.7657	426	53	53	42.7657	42.7657
GTP-bindingproteinEra[Frankiasp.CcI3]	Francci3_1271	1516959	1517882	67.202	67.202	-67.202	-1.3563	-6.97926e-05	-1.37395	-3.32448	0.000885848	255.812	924	311	311	255.812	255.812	188.61	924	507	507	188.61	188.61
DNArepairproteinRecO[Frankiasp.CcI3]	#N/A	1518086	1518817	33.0876	33.0876	-33.0876	-1.23409	-3.49875e-05	-1.25015	-1.97705	0.0480359	174.434	732	168	168	174.434	174.434	141.346	732	301	301	141.346	141.346
undecaprenylpyrophosphatesynthetase[Frankiasp.CcI3]	Francci3_1273	1519106	1519903	154.418	154.418	-154.418	-1.66757	-0.000157769	-1.68927	-6.37812	1.79281e-10	385.731	798	405	405	385.731	385.731	231.313	798	537	537	231.313	231.313
antibioticbiosynthesismonooxygenase[Frankiasp.CcI3]	Francci3_1274	1519903	1520475	76.3445	76.3445	-76.3445	-2.49722	-7.71849e-05	-2.52971	-5.80373	6.48557e-09	127.335	573	96	96	127.335	127.335	50.991	573	85	85	50.991	50.991
glycine--tRNAligase[Frankiasp.CcI3]	Francci3_1275	1520749	1523802	39.517	39.517	39.517	1.3195	3.75105e-05	1.30254	2.22377	0.0261636	123.686	3054	497	497	123.686	123.686	163.203	3054	1450	1450	163.203	163.203
pyruvatephosphatedikinase[Frankiasp.CcI3]	Francci3_1276	1523879	1526572	9.22773	9.22773	-9.22773	-1.05061	-1.15979e-05	-1.06428	-0.602298	0.546976	191.56	2694	679	679	191.56	191.56	182.332	2694	1429	1429	182.332	182.332
hypotheticalproteinFrancci3_1277[Frankiasp.CcI3]	Francci3_1277	1526646	1527383	37.1001	37.1001	37.1001	1.14526	3.34226e-05	1.13055	1.43387	0.15161	255.404	738	248	248	255.404	255.404	292.504	738	628	628	292.504	292.504
transketolase[Frankiasp.CcI3]	Francci3_1278	1527621	1529495	6.0889	6.0889	-6.0889	-1.02663	-9.04749e-06	-1.03999	-0.422092	0.672958	234.698	1875	579	579	234.698	234.698	228.609	1875	1247	1247	228.609	228.609
hypotheticalproteinFrancci3_1279[Frankiasp.CcI3]	Francci3_1279	1530130	1529591	36.5563	36.5563	36.5563	1.14592	3.29473e-05	1.13119	1.42694	0.153597	250.529	540	178	178	250.529	250.529	287.086	540	451	451	287.086	287.086
hypotheticalproteinFrancci3_1280[Frankiasp.CcI3]	Francci3_1280	1530326	1530171	186.806	186.806	186.806	2.91713	0.000183595	2.87966	9.43653	2.22045e-16	97.4402	156	20	20	97.4402	97.4402	284.246	156	129	129	284.246	284.246
deoxyguanosinetriphosphatetriphosphohydrolase-likeprotein[Frankiasp.CcI3]	Francci3_1281	1530422	1531684	72.1107	72.1107	-72.1107	-1.65421	-7.37037e-05	-1.67574	-4.32689	1.51227e-05	182.336	1263	303	303	182.336	182.336	110.225	1263	405	405	110.225	110.225
DNAprimase[Frankiasp.CcI3]	Francci3_1282	1532181	1534070	59.7306	59.7306	59.7306	1.25787	5.61223e-05	1.24171	2.46439	0.0137246	231.629	1890	576	576	231.629	231.629	291.36	1890	1602	1602	291.36	291.36
sigma38[Frankiasp.CcI3]	Francci3_1283	1534060	1535289	40.3311	40.3311	-40.3311	-1.15738	-4.37283e-05	-1.17244	-1.86757	0.0618225	296.598	1230	480	480	296.598	296.598	256.267	1230	917	917	256.267	256.267
glycosyltransferase,group1[Frankiasp.CcI3]	Francci3_1284	1536590	1535382	12.9342	12.9342	-12.9342	-1.10065	-1.46202e-05	-1.11497	-0.893512	0.371583	141.445	1209	225	225	141.445	141.445	128.511	1209	452	452	128.511	128.511
hypotheticalproteinFrancci3_1285[Frankiasp.CcI3]	Francci3_1285	1536711	1537460	112.508	112.508	112.508	2.33763	0.000110247	2.3076	6.60721	3.91642e-11	84.1103	750	83	83	84.1103	84.1103	196.619	750	429	429	196.619	196.619
glycosyltransferases-like[Frankiasp.CcI3]	Francci3_1286	1538317	1537439	178.391	178.391	-178.391	-2.76813	-0.00018012	-2.80415	-9.27628	2.44249e-15	279.284	879	323	323	279.284	279.284	100.893	879	258	258	100.893	100.893
diguanylatecyclase/phosphodiesterase[Frankiasp.CcI3]	Francci3_1288	1539416	1541230	53.7676	53.7676	-53.7676	-1.27998	-5.637e-05	-1.29664	-2.70519	0.00682649	245.807	1815	587	587	245.807	245.807	192.039	1815	1014	1014	192.039	192.039
oxidoreductase-like[Frankiasp.CcI3]	Francci3_1289	1542966	1541344	89.6765	89.6765	-89.6765	-1.68514	-9.15779e-05	-1.70707	-4.90523	9.33192e-07	220.564	1623	471	471	220.564	220.564	130.888	1623	618	618	130.888	130.888
proteintyrosinephosphatase[Frankiasp.CcI3]	Francci3_1290	1543754	1542963	20.5261	20.5261	20.5261	1.15728	1.86305e-05	1.14241	1.11492	0.264886	130.511	792	136	136	130.511	130.511	151.037	792	348	348	151.037	151.037
macrocin-O-methyltransferase[Frankiasp.CcI3]	Francci3_1291	1544675	1543800	37.3617	37.3617	37.3617	1.48385	3.59761e-05	1.46478	2.60842	0.00909624	77.218	876	89	89	77.218	77.218	114.58	876	292	292	114.58	114.58
hypotheticalproteinFrancci3_1292[Frankiasp.CcI3]	Francci3_1292	1545385	1546332	25.92	25.92	-25.92	-1.3864	-2.68462e-05	-1.40445	-2.13057	0.0331247	92.9998	948	115	116	92.9998	92.9998	67.0799	948	177	185	67.0799	67.0799
glycosyltransferase,group1[Frankiasp.CcI3]	Francci3_1293	1547317	1546085	1.77729	1.77729	-1.77729	-1.00735	-4.89414e-06	-1.02046	-0.22312	0.823442	243.482	1233	387	395	243.482	243.482	241.705	1233	818	867	241.705	241.705
NAD-dependentepimerase/dehydratase[Frankiasp.CcI3]	Francci3_1294	1547788	1548870	42.6636	42.6636	42.6636	1.30859	4.04366e-05	1.29178	2.27281	0.0230376	138.252	1083	197	197	138.252	138.252	180.915	1083	570	570	180.915	180.915
methyltransferaseFkbM[Frankiasp.CcI3]	Francci3_1295	1548915	1549805	33.026	33.026	-33.026	-1.36428	-3.4273e-05	-1.38204	-2.3506	0.018743	123.687	891	145	145	123.687	123.687	90.6607	891	235	235	90.6607	90.6607
hypotheticalproteinFrancci3_1296[Frankiasp.CcI3]	Francci3_1296	1549939	1551537	41.8336	41.8336	41.8336	1.25659	3.92961e-05	1.24045	2.05725	0.0396624	163.034	1599	343	343	163.034	163.034	204.868	1599	953	953	204.868	204.868
methyltransferaseFkbM[Frankiasp.CcI3]	Francci3_1297	1551549	1552253	32.2894	32.2894	32.2894	1.42788	3.09795e-05	1.40953	2.29812	0.0215547	75.4643	705	70	70	75.4643	75.4643	107.754	705	221	221	107.754	107.754
glycosyltransferases-like[Frankiasp.CcI3]	Francci3_1298	1553241	1552237	30.8219	30.8219	-30.8219	-1.24224	-3.25346e-05	-1.25841	-1.93417	0.0530918	158.057	1005	209	209	158.057	158.057	127.235	1005	372	372	127.235	127.235
methyltransferaseFkbM[Frankiasp.CcI3]	Francci3_1299	1554095	1553238	36.129	36.129	-36.129	-1.21219	-3.84086e-05	-1.22797	-1.98727	0.046893	206.396	858	233	233	206.396	206.396	170.267	858	425	425	170.267	170.267
heparinaseII/III-like[Frankiasp.CcI3]	Francci3_1300	1556215	1554173	0.0812143	0.0812143	0.0812143	1.00047	-2.13294e-06	-1.01254	-0.115507	0.908043	171.872	2043	462	462	171.872	171.872	171.954	2043	1022	1022	171.954	171.954
glycosyltransferasefamilyprotein[Frankiasp.CcI3]	Francci3_1301	1557264	1556212	0.110866	0.110866	-0.110866	-1.00111	-1.40168e-06	-1.01413	-0.0993868	0.920831	100.327	1053	139	139	100.327	100.327	100.216	1053	307	307	100.216	100.216
hypotheticalproteinFrancci3_1302[Frankiasp.CcI3]	Francci3_1302	1558265	1557261	25.9531	25.9531	-25.9531	-1.15206	-2.82134e-05	-1.16706	-1.47826	0.139339	196.626	1005	260	260	196.626	196.626	170.672	1005	499	499	170.672	170.672
methyltransferaseFkbM[Frankiasp.CcI3]	Francci3_1303	1560121	1558262	35.3072	35.3072	-35.3072	-1.22293	-3.74317e-05	-1.23884	-2.00323	0.0451528	193.686	1860	474	474	193.686	193.686	158.379	1860	857	857	158.379	158.379
glycosyltransferase,group1[Frankiasp.CcI3]	Francci3_1304	1561443	1560118	76.092	76.092	-76.092	-1.51406	-7.81813e-05	-1.53377	-4.06966	4.70823e-05	224.112	1326	391	391	224.112	224.112	148.02	1326	571	571	148.02	148.02
glycosyltransferasefamilyprotein[Frankiasp.CcI3]	Francci3_1305	1562935	1561613	6.93446	6.93446	-6.93446	-1.04236	-9.05902e-06	-1.05593	-0.497519	0.618823	170.62	1323	297	297	170.62	170.62	163.685	1323	630	630	163.685	163.685
oxidoreductase-like[Frankiasp.CcI3]	Francci3_1306	1563117	1565360	34.437	34.437	34.437	1.2973	3.25848e-05	1.28063	2.00577	0.0448811	115.834	2244	342	342	115.834	115.834	150.271	2244	981	981	150.271	150.271
GDP-mannose4,6-dehydratase[Frankiasp.CcI3]	Francci3_1307	1565407	1566498	585.507	585.507	-585.507	-2.06655	-0.000593986	-2.09344	-14.5419	0	1134.48	1092	12	1630	1134.48	1134.48	548.975	1092	41	1744	548.975	548.975
UDP-N-acetylglucosamine2-epimerase[Frankiasp.CcI3]	Francci3_1308	1566606	1567793	83.5096	83.5096	83.5096	1.60713	8.0864e-05	1.58648	4.28794	1.80337e-05	137.548	1188	215	215	137.548	137.548	221.058	1188	764	764	221.058	221.058
UDP-glucose/GDP-mannosedehydrogenase[Frankiasp.CcI3]	Francci3_1309	1567809	1569161	93.636	93.636	93.636	1.75768	9.10642e-05	1.7351	4.95333	7.29539e-07	123.583	1353	220	220	123.583	123.583	217.219	1353	855	855	217.219	217.219
glycosyltransferase,group1[Frankiasp.CcI3]	Francci3_1310	1569297	1570487	69.4428	69.4428	69.4428	1.46504	6.67928e-05	1.44622	3.49585	0.00047256	149.326	1191	234	234	149.326	149.326	218.769	1191	758	758	218.769	218.769
glycosyltransferase,group1[Frankiasp.CcI3]	Francci3_1311	1570554	1571912	51.4923	51.4923	-51.4923	-1.47234	-5.30201e-05	-1.4915	-3.24292	0.00118313	160.507	1359	287	287	160.507	160.507	109.015	1359	431	431	109.015	109.015
aconitase[Frankiasp.CcI3]	Francci3_1312	1572185	1574968	17.7669	17.7669	17.7669	1.11438	1.55806e-05	1.10006	0.863283	0.387982	155.337	2784	569	569	155.337	155.337	173.104	2784	1402	1402	173.104	173.104
inositol-1(or4)-monophosphatase[Frankiasp.CcI3]	Francci3_1313	1576086	1575280	22.0415	22.0415	22.0415	1.30394	2.08769e-05	1.28719	1.62176	0.104855	72.5187	807	77	77	72.5187	72.5187	94.5602	807	222	222	94.5602	94.5602
valyl-tRNAsynthetase[Frankiasp.CcI3]	Francci3_1314	1576324	1579035	9.56856	9.56856	9.56856	1.07707	7.86963e-06	1.06324	0.492092	0.622654	124.15	2712	443	443	124.15	124.15	133.719	2712	1055	1055	133.719	133.719
majorfacilitatortransporter[Frankiasp.CcI3]	Francci3_1315	1580437	1579055	53.4353	53.4353	-53.4353	-1.21057	-5.68318e-05	-1.22632	-2.40961	0.0159694	307.201	1383	559	559	307.201	307.201	253.765	1383	1021	1021	253.765	253.765
hypotheticalproteinFrancci3_1316[Frankiasp.CcI3]	Francci3_1316	1581204	1580641	18.6381	18.6381	18.6381	1.15033	1.68464e-05	1.13556	1.03604	0.300184	123.977	564	92	92	123.977	123.977	142.615	564	234	234	142.615	142.615
hypotheticalproteinFrancci3_1317[Frankiasp.CcI3]	Francci3_1317	1581612	1581286	61.5072	61.5072	61.5072	2.01781	6.0085e-05	1.99189	4.4676	7.91025e-06	60.4308	327	26	26	60.4308	60.4308	121.938	327	116	116	121.938	121.938
deoxyuridine5'-triphosphatenucleotidohydrolase[Frankiasp.CcI3]	Francci3_1318	1581861	1582451	154.792	154.792	-154.792	-4.28567	-0.000155772	-4.34144	-9.91211	0	201.904	591	157	157	201.904	201.904	47.1114	591	81	81	47.1114	47.1114
hypotheticalproteinFrancci3_1319[Frankiasp.CcI3]	Francci3_1319	1582432	1583145	130.862	130.862	-130.862	-1.55361	-0.000134221	-1.57383	-5.48614	4.10813e-08	367.243	714	345	345	367.243	367.243	236.381	714	491	491	236.381	236.381
nucleicacidbinding,OB-fold,tRNA/helicase-type[Frankiasp.CcI3]	Francci3_1320	1583494	1583880	21.3023	21.3023	-21.3023	-1.07224	-2.5151e-05	-1.08619	-1.02173	0.306907	316.19	387	161	161	316.19	316.19	294.887	387	332	332	294.887	294.887
hypotheticalproteinFrancci3_1321[Frankiasp.CcI3]	Francci3_1321	1583921	1584631	92.3002	92.3002	92.3002	1.56806	8.92414e-05	1.54792	4.38701	1.14919e-05	162.482	711	152	152	162.482	162.482	254.783	711	527	527	254.783	254.783
TrkA-like[Frankiasp.CcI3]	Francci3_1322	1585356	1584661	56.9972	56.9972	56.9972	1.24164	5.3363e-05	1.22569	2.33044	0.0197827	235.872	696	216	216	235.872	235.872	292.87	696	593	593	292.87	292.87
TrkA-like[Frankiasp.CcI3]	Francci3_1323	1586217	1585423	20.9294	20.9294	-20.9294	-1.15515	-2.27169e-05	-1.17018	-1.33782	0.180954	155.831	795	163	163	155.831	155.831	134.901	795	312	312	134.901	134.901
hypotheticalproteinFrancci3_1324[Frankiasp.CcI3]	Francci3_1324	1586224	1588230	23.5349	23.5349	-23.5349	-1.12458	-2.60243e-05	-1.13922	-1.30443	0.192088	212.446	2007	561	561	212.446	212.446	188.911	2007	1103	1103	188.911	188.911
deoxyribonuclease/RhorelatedTRAM[Frankiasp.CcI3]	Francci3_1325	1588227	1589693	20.639	20.639	20.639	1.29078	1.95089e-05	1.2742	1.53624	0.124479	70.9779	1467	137	137	70.9779	70.9779	91.6169	1467	391	391	91.6169	91.6169
1-deoxy-D-xylulose-5-phosphatesynthase[Frankiasp.CcI3]	Francci3_1326	1589995	1591962	16.6727	16.6727	16.6727	1.13491	1.49066e-05	1.12033	0.921517	0.356781	123.583	1968	320	320	123.583	123.583	140.255	1968	803	803	140.255	140.255
hypotheticalproteinFrancci3_1327[Frankiasp.CcI3]	Francci3_1327	1592247	1593230	55.3048	55.3048	55.3048	1.38086	5.28558e-05	1.36312	2.85449	0.00431057	145.21	984	188	188	145.21	145.21	200.514	984	574	574	200.514	200.514
hypotheticalproteinFrancci3_1328[Frankiasp.CcI3]	Francci3_1328	1593227	1593889	27.999	27.999	-27.999	-1.13991	-3.06436e-05	-1.15474	-1.48696	0.137025	228.125	663	199	199	228.125	228.125	200.126	663	386	386	200.126	200.126
3-hydroxyacyl-CoAdehydrogenase[Frankiasp.CcI3]	Francci3_1329	1596068	1593921	41.0354	41.0354	-41.0354	-1.31007	-4.28385e-05	-1.32712	-2.46019	0.0138865	173.378	2148	490	490	173.378	173.378	132.343	2148	827	827	132.343	132.343
Acetyl-CoAC-acyltransferase[Frankiasp.CcI3]	Francci3_1330	1597383	1596175	23.5409	23.5409	23.5409	1.13818	2.11006e-05	1.12356	1.11017	0.266928	170.363	1209	271	271	170.363	170.363	193.904	1209	682	682	193.904	193.904
3'-5'exonuclease[Frankiasp.CcI3]	Francci3_1331	1598915	1597632	299.568	299.568	-299.568	-2.40226	-0.00030304	-2.43352	-11.2882	7.77156e-16	513.2	1284	867	867	513.2	513.2	213.632	1284	798	798	213.632	213.632
hypotheticalproteinFrancci3_1332[Frankiasp.CcI3]	Francci3_1332	1599799	1599146	10.6772	10.6772	10.6772	1.09375	9.0988e-06	1.0797	0.591657	0.55408	113.889	654	98	98	113.889	113.889	124.566	654	237	237	124.566	124.566
hypotheticalproteinFrancci3_1333[Frankiasp.CcI3]	Francci3_1333	1600947	1600477	93.3451	93.3451	-93.3451	-1.38525	-9.669e-05	-1.40328	-4.03894	5.36932e-05	335.641	471	208	208	335.641	335.641	242.296	471	332	332	242.296	242.296
uroporphyrinogendecarboxylase[Frankiasp.CcI3]	Francci3_1334	1601250	1602359	6.72516	6.72516	-6.72516	-1.06765	-8.02145e-06	-1.08155	-0.561816	0.574241	106.131	1110	155	155	106.131	106.131	99.4056	1110	321	321	99.4056	99.4056
protoporphyrinogenoxidase[Frankiasp.CcI3]	Francci3_1335	1602461	1603876	21.4595	21.4595	21.4595	1.12302	1.89884e-05	1.10859	0.990805	0.321781	174.443	1416	325	325	174.443	174.443	195.902	1416	807	807	195.902	195.902
chloritedismutase[Frankiasp.CcI3]	Francci3_1336	1603928	1604623	41.8057	41.8057	-41.8057	-1.20952	-4.44758e-05	-1.22527	-2.12708	0.033413	241.332	696	221	221	241.332	241.332	199.527	696	404	404	199.527	199.527
hypotheticalproteinFrancci3_1337[Frankiasp.CcI3]	Francci3_1337	1605087	1604737	19.4645	19.4645	-19.4645	-1.17283	-2.09616e-05	-1.18809	-1.34553	0.178455	132.086	351	61	61	132.086	132.086	112.621	351	115	115	112.621	112.621
undecaprenyl-phosphategalactosephosphotransferase[Frankiasp.CcI3]	Francci3_1338	1605550	1607211	30.1529	30.1529	30.1529	1.17352	2.75994e-05	1.15844	1.42603	0.153859	173.774	1662	197	380	173.774	173.774	203.927	1662	743	986	203.927	203.927
adenylylsulfatekinase[Frankiasp.CcI3]	Francci3_1339	1608745	1607225	16.5678	16.5678	16.5678	1.11164	1.44832e-05	1.09736	0.821527	0.411346	148.409	1521	297	297	148.409	148.409	164.977	1521	730	730	164.977	164.977
inositolmonophosphatase[Frankiasp.CcI3]	Francci3_1340	1609147	1609959	30.3071	30.3071	30.3071	1.32098	2.87739e-05	1.30401	1.95172	0.0509714	94.4199	813	101	101	94.4199	94.4199	124.727	813	295	295	124.727	124.727
sulfateadenylyltransferasesubunit2[Frankiasp.CcI3]	Francci3_1341	1610147	1611061	111.226	111.226	111.226	1.85836	0.000108392	1.83449	5.65557	1.55332e-08	129.579	915	156	156	129.579	129.579	240.805	915	641	641	240.805	240.805
sulfateadenylyltransferasesubunit1[Frankiasp.CcI3]	Francci3_1342	1611061	1612305	78.3315	78.3315	78.3315	1.38533	7.48935e-05	1.36753	3.41533	0.000637051	203.286	1245	333	333	203.286	203.286	281.617	1245	1020	1020	281.617	281.617
hypotheticalproteinFrancci3_1343[Frankiasp.CcI3]	Francci3_1343	1614562	1612337	32.1752	32.1752	-32.1752	-1.25348	-3.38873e-05	-1.26979	-2.01194	0.0442257	159.108	2226	466	466	159.108	159.108	126.933	2226	822	822	126.933	126.933
hypotheticalproteinFrancci3_1344[Frankiasp.CcI3]	Francci3_1344	1614849	1614568	29.946	29.946	29.946	1.5291	2.89036e-05	1.50945	2.42575	0.0152766	56.5982	282	21	21	56.5982	56.5982	86.5442	282	71	71	86.5442	86.5442
hypotheticalproteinFrancci3_1345[Frankiasp.CcI3]	Francci3_1345	1615829	1615008	33.8778	33.8778	33.8778	1.51605	3.26777e-05	1.49658	2.55307	0.0106778	65.6476	822	71	71	65.6476	65.6476	99.5254	822	238	238	99.5254	99.5254
AFG1-likeATPase[Frankiasp.CcI3]	Francci3_1346	1616068	1617240	39.3893	39.3893	39.3893	1.56815	3.80841e-05	1.548	2.86587	0.00415861	69.3295	1173	107	107	69.3295	69.3295	108.719	1173	371	371	108.719	108.719
malto-oligosyltrehalosetrehalohydrolase[Frankiasp.CcI3]	Francci3_1347	1619363	1617582	43.528	43.528	43.528	1.30194	4.12158e-05	1.28522	2.27193	0.0230908	144.159	1782	338	338	144.159	144.159	187.687	1782	973	973	187.687	187.687
hypotheticalproteinFrancci3_1348[Frankiasp.CcI3]	Francci3_1348	1619925	1619623	84.5386	84.5386	-84.5386	-1.68366	-8.63345e-05	-1.70557	-4.75898	1.94578e-06	208.194	303	83	83	208.194	208.194	123.655	303	109	109	123.655	123.655
malto-oligosyltrehalosesynthase[Frankiasp.CcI3]	Francci3_1349	1622553	1620058	10.2742	10.2742	-10.2742	-1.06882	-1.22213e-05	-1.08273	-0.698307	0.484985	159.558	2496	524	524	159.558	159.558	149.284	2496	1084	1084	149.284	149.284
glycogendebranchingproteinGlgX[Frankiasp.CcI3]	Francci3_1350	1624873	1622543	66.0795	66.0795	66.0795	1.42398	6.33806e-05	1.40569	3.27444	0.00105872	155.854	2331	478	478	155.854	155.854	221.934	2331	1505	1505	221.934	221.934
hypotheticalproteinFrancci3_1351[Frankiasp.CcI3]	Francci3_1351	1624948	1625382	25.8356	25.8356	25.8356	1.08597	2.16952e-05	1.07202	0.87017	0.384207	300.519	435	172	172	300.519	300.519	326.354	435	413	413	326.354	326.354
SPFHdomain-containingprotein/band7familyprotein[Frankiasp.CcI3]	Francci3_1352	1625510	1626454	73.5555	73.5555	73.5555	1.51093	7.09315e-05	1.49152	3.74626	0.000179494	143.964	945	179	179	143.964	143.964	217.519	945	598	598	217.519	217.519
hypotheticalproteinFrancci3_1353[Frankiasp.CcI3]	Francci3_1353	1626744	1627286	19.81	19.81	19.81	1.10407	1.71512e-05	1.08988	0.860571	0.389474	190.358	543	136	136	190.358	190.358	210.168	543	332	332	210.168	210.168
hypotheticalproteinFrancci3_1354[Frankiasp.CcI3]	Francci3_1354	1627578	1627871	91.2889	91.2889	91.2889	1.75134	8.87684e-05	1.72884	4.87523	1.08684e-06	121.502	294	47	47	121.502	121.502	212.791	294	182	182	212.791	212.791
isochorismatasehydrolase[Frankiasp.CcI3]	Francci3_1355	1628570	1627983	146.208	146.208	146.208	2.14256	0.000143029	2.11504	7.16217	7.93587e-13	127.965	588	99	99	127.965	127.965	274.173	588	469	469	274.173	274.173
hypotheticalproteinFrancci3_1356[Frankiasp.CcI3]	Francci3_1356	1628797	1629606	77.6658	77.6658	-77.6658	-1.61209	-7.94867e-05	-1.63307	-4.38422	1.16402e-05	204.552	810	218	218	204.552	204.552	126.886	810	299	299	126.886	126.886
cellwallhydrolase/autolysin[Frankiasp.CcI3]	Francci3_1357	1629706	1630566	28.5816	28.5816	28.5816	1.44354	2.74525e-05	1.425	2.19673	0.0280397	64.4395	861	73	73	64.4395	64.4395	93.0211	861	233	233	93.0211	93.0211
anthranilatesynthasecomponentI/chorismate-bindingprotein[Frankiasp.CcI3]	Francci3_1358	1631097	1632386	48.8529	48.8529	48.8529	1.18888	4.50106e-05	1.17361	1.89966	0.057478	258.647	1290	439	439	258.647	258.647	307.5	1290	1154	1154	307.5	307.5
sporulationandcelldivisionproteinSsgA[Frankiasp.CcI3]	Francci3_1359	1632970	1632539	100.048	100.048	100.048	1.59236	9.68252e-05	1.57191	4.64666	3.37346e-06	168.896	432	96	96	168.896	168.896	268.944	432	338	338	268.944	268.944
histidinetriad(HIT)protein[Frankiasp.CcI3]	Francci3_1360	1634830	1635408	88.0969	88.0969	-88.0969	-1.40215	-9.113e-05	-1.42039	-3.98927	6.62764e-05	307.164	579	234	234	307.164	307.164	219.067	579	369	369	219.067	219.067
elongationfactorG[Frankiasp.CcI3]	Francci3_1361	1637789	1635621	28.6837	28.6837	-28.6837	-1.21144	-3.04997e-05	-1.22721	-1.7682	0.0770269	164.341	2169	469	469	164.341	164.341	135.657	2169	856	856	135.657	135.657
CDP-diacylglycerolinositol3-phosphatidyltransferase[Frankiasp.CcI3]	Francci3_1362	1637887	1638684	17.3236	17.3236	17.3236	1.10161	1.49468e-05	1.08746	0.792928	0.42782	170.484	798	179	179	170.484	170.484	187.807	798	436	436	187.807	187.807
lipidAbiosynthesislauroylacyltransferase[Frankiasp.CcI3]	Francci3_1363	1638720	1639598	9.38292	9.38292	-9.38292	-1.06415	-1.12889e-05	-1.078	-0.652412	0.514136	155.638	879	180	180	155.638	155.638	146.255	879	374	374	146.255	146.255
phosphatidylinositolalpha-mannosyltransferase[Frankiasp.CcI3]	Francci3_1364	1639606	1640772	29.1647	29.1647	-29.1647	-1.25852	-3.06877e-05	-1.2749	-1.93047	0.0535481	141.977	1167	218	218	141.977	141.977	112.812	1167	383	383	112.812	112.812
hypotheticalproteinFrancci3_1365[Frankiasp.CcI3]	Francci3_1365	1640839	1641381	18.9124	18.9124	-18.9124	-1.28453	-1.98139e-05	-1.30125	-1.61451	0.106416	85.3813	543	61	61	85.3813	85.3813	66.4689	543	105	105	66.4689	66.4689
pyridoxinebiosynthesisprotein[Frankiasp.CcI3]	Francci3_1366	1641531	1642463	57.9545	57.9545	57.9545	1.60807	5.61203e-05	1.58741	3.57423	0.000351255	95.3096	933	117	117	95.3096	95.3096	153.264	933	416	416	153.264	153.264
glutamineamidotransferasesubunitPdxT[Frankiasp.CcI3]	Francci3_1367	1642460	1643059	71.4932	71.4932	71.4932	1.62021	6.92602e-05	1.5994	4.00175	6.28756e-05	115.272	600	91	91	115.272	115.272	186.765	600	326	326	186.765	186.765
hypotheticalproteinFrancci3_1368[Frankiasp.CcI3]	Francci3_1368	1643082	1643837	6.98272	6.98272	-6.98272	-1.02671	-1.03663e-05	-1.04007	-0.452231	0.651103	268.424	756	267	267	268.424	268.424	261.442	756	575	575	261.442	261.442
Hollidayjunctionresolvase[Frankiasp.CcI3]	Francci3_1369	1643941	1644459	113.015	113.015	-113.015	-1.61825	-0.000115641	-1.63931	-5.30806	1.10797e-07	295.813	519	202	202	295.813	295.813	182.798	519	276	276	182.798	182.798
HollidayjunctionDNAhelicasesubunitRuvA[Frankiasp.CcI3]	Francci3_1370	1644456	1645199	0.0270299	0.0270299	0.0270299	1.00031	-1.09144e-06	-1.0127	-0.0831557	0.933728	86.8317	744	85	85	86.8317	86.8317	86.8588	744	188	188	86.8588	86.8588
HollidayjunctionDNAhelicaseB[Frankiasp.CcI3]	Francci3_1371	1645330	1646376	15.307	15.307	-15.307	-1.08371	-1.76988e-05	-1.09781	-0.910459	0.36258	198.175	1047	273	273	198.175	198.175	182.868	1047	557	557	182.868	182.868
proteintranslocasesubunityajC[Frankiasp.CcI3]	Francci3_1372	1646562	1647029	48.7884	48.7884	48.7884	1.34139	4.64372e-05	1.32415	2.54914	0.0107988	142.912	468	88	88	142.912	142.912	191.701	468	261	261	191.701	191.701
preproteintranslocasesubunitSecD[Frankiasp.CcI3]	Francci3_1373	1647177	1649000	3.34097	3.34097	-3.34097	-1.01762	-5.7904e-06	-1.03087	-0.297298	0.766239	192.925	1824	463	463	192.925	192.925	189.584	1824	1006	1006	189.584	189.584
preproteintranslocasesubunitSecF[Frankiasp.CcI3]	Francci3_1374	1649002	1650198	56.7892	56.7892	56.7892	1.25775	5.33573e-05	1.24159	2.40237	0.0162894	220.327	1197	347	347	220.327	220.327	277.116	1197	965	965	277.116	277.116
adeninephosphoribosyltransferase[Frankiasp.CcI3]	Francci3_1375	1650340	1650906	66.506	66.506	66.506	1.78754	6.47222e-05	1.76457	4.23581	2.27725e-05	84.4481	567	63	63	84.4481	84.4481	150.954	567	249	249	150.954	150.954
(p)ppGppsynthetaseI[Frankiasp.CcI3]	Francci3_1376	1650989	1653577	9.03691	9.03691	-9.03691	-1.04656	-1.15583e-05	-1.06018	-0.582327	0.560347	203.145	2589	692	692	203.145	203.145	194.108	2589	1462	1462	194.108	194.108
(p)ppGppsynthetaseI[Frankiasp.CcI3]	Francci3_1377	1653600	1655843	48.7008	48.7008	48.7008	1.28084	4.59577e-05	1.26438	2.32048	0.0203149	173.412	2244	512	512	173.412	173.412	222.113	2244	1450	1450	222.113	222.113
CutA1divalentiontoleranceprotein[Frankiasp.CcI3]	Francci3_1378	1656190	1656516	75.6779	75.6779	75.6779	1.29872	7.16231e-05	1.28203	2.98045	0.00287828	253.344	327	109	109	253.344	253.344	329.022	327	313	313	329.022	329.022
XREfamilytranscriptionalregulator[Frankiasp.CcI3]	Francci3_1379	1658032	1656509	25.038	25.038	-25.038	-1.14435	-2.73319e-05	-1.15925	-1.42311	0.154703	198.486	1524	398	398	198.486	198.486	173.448	1524	769	769	173.448	173.448
typeIIIrestrictionenzyme,ressubunit[Frankiasp.CcI3]	Francci3_1380	1658205	1660010	84.7408	84.7408	-84.7408	-1.65668	-8.66066e-05	-1.67824	-4.6969	2.64137e-06	213.786	1806	508	508	213.786	213.786	129.045	1806	678	678	129.045	129.045
peptidyl-prolylcis-transisomerase,cyclophilintype[Frankiasp.CcI3]	Francci3_1381	1660897	1660019	24.6864	24.6864	24.6864	1.18908	2.27466e-05	1.1738	1.35105	0.17668	130.563	879	151	151	130.563	130.563	155.25	879	397	397	155.25	155.25
seryl-tRNAsynthetase[Frankiasp.CcI3]	Francci3_1382	1661119	1662381	25.419	25.419	25.419	1.17975	2.33318e-05	1.16459	1.33442	0.182066	141.416	1263	235	235	141.416	141.416	166.835	1263	613	613	166.835	166.835
phytoenesynthase[Frankiasp.CcI3]	Francci3_1383	1663373	1662354	1.82584	1.82584	1.82584	1.01244	-8.35833e-08	-1.00057	-0.0048832	0.996104	146.791	1020	197	197	146.791	146.791	148.617	1020	441	441	148.617	148.617
vonWillebrandfactor,typeA[Frankiasp.CcI3]	Francci3_1384	1664422	1663463	29.0524	29.0524	29.0524	1.278	2.74024e-05	1.26158	1.78334	0.0745315	104.505	960	132	132	104.505	104.505	133.557	960	373	373	133.557	133.557
hypotheticalproteinFrancci3_1385[Frankiasp.CcI3]	Francci3_1385	1665471	1664419	18.2815	18.2815	18.2815	1.28143	1.72536e-05	1.26497	1.42309	0.15471	64.9601	1053	90	90	64.9601	64.9601	83.2416	1053	255	255	83.2416	83.2416
AAA_3ATPaseassociatedwithvariouscellularactivities[Frankiasp.CcI3]	Francci3_1386	1666577	1665468	73.3001	73.3001	-73.3001	-1.51234	-7.53189e-05	-1.53202	-3.98927	6.62769e-05	216.37	1110	316	316	216.37	216.37	143.07	1110	462	462	143.07	143.07
amineoxidase[Frankiasp.CcI3]	Francci3_1387	1668266	1666755	36.6266	36.6266	-36.6266	-1.23048	-3.87611e-05	-1.2465	-2.06739	0.0386979	195.538	1512	389	389	195.538	195.538	158.911	1512	699	699	158.911	158.911
polyprenylsynthetase[Frankiasp.CcI3]	Francci3_1388	1670238	1668334	28.6955	28.6955	28.6955	1.31002	2.72031e-05	1.29319	1.86803	0.0617577	92.5605	1905	232	232	92.5605	92.5605	121.256	1905	672	672	121.256	121.256
5,10-methylenetetrahydrofolatereductase[Frankiasp.CcI3]	Francci3_1389	1670567	1671463	50.1604	50.1604	50.1604	1.31158	4.75621e-05	1.29473	2.47579	0.0132943	160.988	897	190	190	160.988	160.988	211.148	897	551	551	211.148	211.148
hypotheticalproteinFrancci3_1390[Frankiasp.CcI3]	Francci3_1390	1671816	1671568	299.029	299.029	299.029	3.79905	0.000294522	3.75025	13.0619	0	106.832	249	35	35	106.832	106.832	405.861	249	294	294	405.861	405.861
CDP-alcoholphosphatidyltransferase[Frankiasp.CcI3]	Francci3_1391	1672031	1672864	68.748	68.748	-68.748	-1.32578	-7.1631e-05	-1.34304	-3.24688	0.00116677	279.772	834	299	307	279.772	279.772	211.024	834	511	512	211.024	211.024
FADdependentoxidoreductase[Frankiasp.CcI3]	Francci3_1392	1674274	1672787	18.5735	18.5735	-18.5735	-1.16785	-2.00432e-05	-1.18305	-1.29945	0.193789	129.226	1488	249	253	129.226	129.226	110.653	1488	479	479	110.653	110.653
glycosyltransferasefamilyprotein[Frankiasp.CcI3]	Francci3_1393	1675610	1674423	28.3773	28.3773	28.3773	1.18031	2.60535e-05	1.16515	1.41232	0.157856	157.381	1188	246	246	157.381	157.381	185.758	1188	642	642	185.758	185.758
hypotheticalproteinFrancci3_1394[Frankiasp.CcI3]	Francci3_1394	1676434	1675607	46.3512	46.3512	-46.3512	-1.62725	-4.74144e-05	-1.64843	-3.41692	0.000633345	120.247	828	131	131	120.247	120.247	73.8956	828	178	178	73.8956	73.8956
GCN5-relatedN-acetyltransferase[Frankiasp.CcI3]	Francci3_1395	1677210	1676431	62.1052	62.1052	62.1052	1.47922	5.97861e-05	1.46022	3.34923	0.000810354	129.595	780	133	133	129.595	129.595	191.701	780	435	435	191.701	191.701
FADdependentoxidoreductase[Frankiasp.CcI3]	Francci3_1396	1679914	1677230	11.6555	11.6555	-11.6555	-1.12715	-1.2864e-05	-1.14182	-0.925041	0.354945	103.319	2685	365	365	103.319	103.319	91.6637	2685	716	716	91.6637	91.6637
spheroidenemonooxygenase[Frankiasp.CcI3]	Francci3_1397	1680802	1680059	71.0957	71.0957	71.0957	1.58484	6.87859e-05	1.56448	3.89652	9.7586e-05	121.564	744	119	119	121.564	121.564	192.66	744	417	417	192.66	192.66
SARPfamilytranscriptionalregulator[Frankiasp.CcI3]	Francci3_1398	1684758	1680799	25.4518	25.4518	-25.4518	-1.18033	-2.73306e-05	-1.19569	-1.56444	0.117715	166.593	3960	868	868	166.593	166.593	141.141	3960	1626	1626	141.141	141.141
hypotheticalproteinFrancci3_1399[Frankiasp.CcI3]	Francci3_1399	1685095	1685832	106.498	106.498	-106.498	-1.87941	-0.000108313	-1.90387	-5.8245	5.72851e-09	227.598	738	221	221	227.598	227.598	121.1	738	260	260	121.1	121.1
hypotheticalproteinFrancci3_1400[Frankiasp.CcI3]	Francci3_1400	1685907	1686548	7.84944	7.84944	7.84944	1.0477	5.64818e-06	1.03424	0.308972	0.757343	164.555	642	139	139	164.555	164.555	172.405	642	322	322	172.405	172.405
methyltransferasetype11[Frankiasp.CcI3]	Francci3_1401	1686863	1687675	73.1931	73.1931	73.1931	1.97867	7.14637e-05	1.95325	4.80779	1.52609e-06	74.788	813	80	80	74.788	74.788	147.981	813	350	350	147.981	147.981
hypotheticalproteinFrancci3_1402[Frankiasp.CcI3]	Francci3_1402	1687843	1688253	11.8627	11.8627	-11.8627	-1.04697	-1.51438e-05	-1.06059	-0.66881	0.503617	264.44	411	140	143	264.44	264.44	252.577	411	302	302	252.577	252.577
transglutaminase-like[Frankiasp.CcI3]	Francci3_1403	1690753	1688201	46.8032	46.8032	46.8032	1.37975	4.4726e-05	1.36202	2.6224	0.00873125	123.249	2553	412	414	123.249	123.249	170.052	2553	1263	1263	170.052	170.052
hypotheticalproteinFrancci3_1404[Frankiasp.CcI3]	Francci3_1404	1692204	1690765	21.0362	21.0362	-21.0362	-1.21184	-2.23656e-05	-1.22761	-1.51535	0.129685	120.339	1440	228	228	120.339	120.339	99.3024	1440	416	416	99.3024	99.3024
AAA_3ATPaseassociatedwithvariouscellularactivities[Frankiasp.CcI3]	Francci3_1405	1693271	1692243	121.38	121.38	-121.38	-1.41958	-0.000125398	-1.43806	-4.75986	1.93731e-06	410.669	1029	556	556	410.669	410.669	289.289	1029	866	866	289.289	289.289
celldivisionproteinMraZ[Frankiasp.CcI3]	Francci3_1406	1693732	1694163	468.373	468.373	468.373	4.06002	0.000461498	4.00786	16.6536	2.44249e-15	153.062	432	87	87	153.062	153.062	621.436	432	781	781	621.436	621.436
methyltransferase[Frankiasp.CcI3]	Francci3_1407	1694408	1695373	48.9527	48.9527	48.9527	1.56053	4.73156e-05	1.54048	3.17715	0.00148731	87.333	966	111	111	87.333	87.333	136.286	966	383	383	136.286	136.286
hypotheticalproteinFrancci3_1408[Frankiasp.CcI3]	Francci3_1408	1695475	1696140	24.047	24.047	24.047	1.28866	2.27224e-05	1.2721	1.65237	0.0984588	83.3069	666	73	73	83.3069	83.3069	107.354	666	208	208	107.354	107.354
peptidoglycanglycosyltransferase[Frankiasp.CcI3]	Francci3_1409	1696137	1698149	43.0371	43.0371	43.0371	1.354	4.10209e-05	1.3366	2.43486	0.0148974	121.575	2013	322	322	121.575	121.575	164.612	2013	964	964	164.612	164.612
UDP-N-acetylmuramoylalanyl-D-glutamate--2,6-diaminopimelateligase[Frankiasp.CcI3]	Francci3_1410	1698223	1699857	18.4601	18.4601	18.4601	1.24513	1.7297e-05	1.22914	1.33573	0.181639	75.306	1635	162	162	75.306	75.306	93.7661	1635	446	446	93.7661	93.7661
UDP-N-acetylmuramoyl-tripeptide--D-alanyl-D-alanineligase[Frankiasp.CcI3]	Francci3_1411	1699854	1701257	52.1855	52.1855	52.1855	1.47489	5.0224e-05	1.45594	3.05806	0.00222775	109.891	1404	203	203	109.891	109.891	162.076	1404	662	662	162.076	162.076
phospho-N-acetylmuramoyl-pentapeptide-transferase[Frankiasp.CcI3]	Francci3_1412	1701307	1702374	95.3596	95.3596	95.3596	1.86451	9.29407e-05	1.84056	5.25027	1.51875e-07	110.304	1068	155	155	110.304	110.304	205.664	1068	639	639	205.664	205.664
UDP-N-acetylmuramoylalanine--D-glutamateligase[Frankiasp.CcI3]	Francci3_1413	1702379	1703794	21.1698	21.1698	21.1698	1.1992	1.95795e-05	1.18379	1.286	0.198442	106.276	1416	198	198	106.276	106.276	127.446	1416	525	525	127.446	127.446
cellcycleprotein[Frankiasp.CcI3]	Francci3_1414	1703797	1705389	79.3235	79.3235	79.3235	1.51314	7.65023e-05	1.49371	3.89754	9.71758e-05	154.583	1593	324	324	154.583	154.583	233.907	1593	1084	1084	233.907	233.907
UDP-N-acetylglucosamine--N-acetylmuramyl-(pentapeptide)pyrophosphoryl-undecaprenolN-acetylglucosaminetransferase[Frankiasp.CcI3]	Francci3_1415	1705393	1706523	31.7368	31.7368	-31.7368	-1.19374	-3.39228e-05	-1.20927	-1.7969	0.0723515	195.552	1131	291	291	195.552	195.552	163.815	1131	539	539	163.815	163.815
hypotheticalproteinFrancci3_1416[Frankiasp.CcI3]	Francci3_1416	1707030	1706581	75.6362	75.6362	-75.6362	-1.53814	-7.76282e-05	-1.55816	-4.12712	3.67341e-05	216.187	450	128	128	216.187	216.187	140.551	450	184	184	140.551	140.551
UDP-N-acetylmuramate--L-alanineligase[Frankiasp.CcI3]	Francci3_1417	1708872	1707364	78.0884	78.0884	-78.0884	-1.44176	-8.05527e-05	-1.46052	-3.89348	9.88158e-05	254.855	1509	506	506	254.855	254.855	176.767	1509	776	776	176.767	176.767
celldivisionproteinFtsZ[Frankiasp.CcI3]	Francci3_1418	1709308	1710798	6.65272	6.65272	6.65272	1.03666	4.24617e-06	1.02334	0.221789	0.824478	181.47	1491	356	356	181.47	181.47	188.123	1491	816	816	188.123	188.123
hypotheticalproteinFrancci3_1419[Frankiasp.CcI3]	Francci3_1419	1710822	1711505	38.1276	38.1276	-38.1276	-1.16602	-4.11769e-05	-1.18119	-1.85394	0.063748	267.789	684	241	241	267.789	267.789	229.662	684	457	457	229.662	229.662
hypotheticalproteinFrancci3_1420[Frankiasp.CcI3]	Francci3_1420	1711502	1712542	66.1651	66.1651	-66.1651	-1.42274	-6.83399e-05	-1.44125	-3.52409	0.000424937	222.68	1041	305	305	222.68	222.68	156.515	1041	474	474	156.515	156.515
hypotheticalproteinFrancci3_1421[Frankiasp.CcI3]	Francci3_1421	1712532	1713095	42.1646	42.1646	42.1646	1.21431	3.91895e-05	1.19871	1.88542	0.0593731	196.746	564	146	146	196.746	196.746	238.911	564	392	392	238.911	238.911
hypotheticalproteinFrancci3_1422[Frankiasp.CcI3]	Francci3_1422	1713158	1713424	27.3827	27.3827	27.3827	1.11452	2.40168e-05	1.1002	1.07258	0.283462	239.112	267	84	84	239.112	239.112	266.494	267	207	207	266.494	266.494
hypotheticalproteinFrancci3_1423[Frankiasp.CcI3]	Francci3_1423	1713519	1714469	32.7805	32.7805	32.7805	1.50021	3.15934e-05	1.48093	2.47831	0.0132005	65.5339	951	82	82	65.5339	65.5339	98.3144	951	272	272	98.3144	98.3144
isoleucyl-tRNAsynthetase[Frankiasp.CcI3]	Francci3_1424	1717953	1714744	4.88635	4.88635	4.88635	1.03589	3.08199e-06	1.02258	0.185888	0.852533	136.143	3210	575	575	136.143	136.143	141.029	3210	1317	1317	141.029	141.029
signalpeptidaseII[Frankiasp.CcI3]	Francci3_1425	1718525	1719130	11.5229	11.5229	11.5229	1.09375	9.81949e-06	1.0797	0.614646	0.538789	122.91	606	98	98	122.91	122.91	134.433	606	237	237	134.433	134.433
ribosomallargesubunitpseudouridinesynthaseD[Frankiasp.CcI3]	Francci3_1426	1719111	1720052	34.2948	34.2948	-34.2948	-1.35871	-3.56085e-05	-1.3764	-2.38103	0.0172643	129.9	942	161	161	129.9	129.9	95.6047	942	262	262	95.6047	95.6047
hypotheticalproteinFrancci3_1427[Frankiasp.CcI3]	Francci3_1427	1720049	1721131	0.689506	0.689506	0.689506	1.00595	-8.08866e-07	-1.00702	-0.0532918	0.957499	115.795	1083	165	165	115.795	115.795	116.484	1083	367	367	116.484	116.484
hypotheticalproteinFrancci3_1428[Frankiasp.CcI3]	Francci3_1428	1721244	1721966	46.903	46.903	46.903	1.17991	4.30547e-05	1.16475	1.81365	0.0697316	260.703	723	248	248	260.703	260.703	307.606	723	647	647	307.606	307.606
ABCtransporterrelated[Frankiasp.CcI3]	Francci3_1429	1722016	1722978	28.493	28.493	-28.493	-1.16493	-3.07864e-05	-1.18009	-1.59852	0.109928	201.255	963	255	255	201.255	201.255	172.762	963	484	484	172.762	172.762
hypotheticalproteinFrancci3_1430[Frankiasp.CcI3]	Francci3_1430	1723043	1723885	6.90801	6.90801	-6.90801	-1.09907	-7.82255e-06	-1.11338	-0.649255	0.516174	76.6344	843	85	85	76.6344	76.6344	69.7264	843	171	171	69.7264	69.7264
hypotheticalproteinFrancci3_1431[Frankiasp.CcI3]	Francci3_1431	1724068	1724811	30.2806	30.2806	-30.2806	-1.32446	-3.15553e-05	-1.34169	-2.15127	0.031455	123.608	744	121	121	123.608	123.608	93.327	744	202	202	93.327	93.327
peptidaseS16,lon-like[Frankiasp.CcI3]	Francci3_1432	1725547	1724873	75.4143	75.4143	-75.4143	-1.3452	-7.84091e-05	-1.36271	-3.4786	0.000504043	293.88	675	261	261	293.88	293.88	218.465	675	429	429	218.465	218.465
hypotheticalproteinFrancci3_1433[Frankiasp.CcI3]	Francci3_1433	1725711	1726202	27.8112	27.8112	-27.8112	-1.16517	-3.00464e-05	-1.18034	-1.58019	0.114063	196.187	492	127	127	196.187	196.187	168.376	492	241	241	168.376	168.376
hypotheticalproteinFrancci3_1434[Frankiasp.CcI3]	Francci3_1434	1728592	1726274	1.37634	1.37634	-1.37634	-1.01003	-3.14721e-06	-1.02317	-0.19026	0.849105	138.635	2319	423	423	138.635	138.635	137.258	2319	926	926	137.258	137.258
hypotheticalproteinFrancci3_1435[Frankiasp.CcI3]	Francci3_1435	1729056	1728853	267.879	267.879	267.879	2.89214	0.000263251	2.85498	11.2618	0	141.575	204	38	38	141.575	141.575	409.454	204	243	243	409.454	409.454
hypotheticalproteinFrancci3_1436[Frankiasp.CcI3]	Francci3_1436	1729214	1730254	55.6963	55.6963	55.6963	1.36327	5.31387e-05	1.34575	2.80322	0.00505955	153.321	1041	210	210	153.321	153.321	209.017	1041	633	633	209.017	209.017
hypotheticalproteinFrancci3_1437[Frankiasp.CcI3]	Francci3_1437	1730372	1731115	15.6655	15.6655	-15.6655	-1.14937	-1.70538e-05	-1.16433	-1.14055	0.254059	120.543	744	118	118	120.543	120.543	104.877	744	227	227	104.877	104.877
bifunctionalRNaseH/acidphosphatase[Frankiasp.CcI3]	Francci3_1438	1731165	1732301	11.365	11.365	-11.365	-1.08544	-1.31054e-05	-1.09956	-0.790102	0.429468	144.386	1137	216	216	144.386	144.386	133.021	1137	440	440	133.021	133.021
hypotheticalproteinFrancci3_1439[Frankiasp.CcI3]	Francci3_1439	1732744	1732358	96.7291	96.7291	96.7291	1.60807	9.36678e-05	1.58741	4.61781	3.87815e-06	159.077	387	81	81	159.077	159.077	255.806	387	288	288	255.806	255.806
hypotheticalproteinFrancci3_1440[Frankiasp.CcI3]	Francci3_1440	1733636	1732737	27.7003	27.7003	-27.7003	-1.20604	-2.94982e-05	-1.22174	-1.71997	0.0854385	162.14	900	192	192	162.14	162.14	134.44	900	352	352	134.44	134.44
hypotheticalproteinFrancci3_1441[Frankiasp.CcI3]	Francci3_1441	1733835	1734116	122.07	122.07	122.07	2.96924	0.000119994	2.9311	7.68139	1.64313e-14	61.9885	282	23	23	61.9885	61.9885	184.059	282	151	151	184.059	184.059
hypotheticalproteinFrancci3_1442[Frankiasp.CcI3]	Francci3_1442	1734341	1734162	155.766	155.766	155.766	2.75668	0.000152993	2.72127	8.41744	0	88.6705	180	21	21	88.6705	88.6705	244.437	180	128	128	244.437	244.437
prevent-host-deathprotein[Frankiasp.CcI3]	Francci3_1443	1734672	1734430	111.149	111.149	-111.149	-1.67737	-0.00011353	-1.6992	-5.43908	5.35552e-08	275.238	243	88	88	275.238	275.238	164.089	243	116	116	164.089	164.089
hypotheticalproteinFrancci3_1444[Frankiasp.CcI3]	Francci3_1444	1735260	1735811	42.4911	42.4911	42.4911	1.60511	4.11419e-05	1.58449	3.05438	0.00225528	70.2205	552	51	51	70.2205	70.2205	112.712	552	181	181	112.712	112.712
thioesterasesuperfamilyprotein[Frankiasp.CcI3]	Francci3_1445	1735887	1736501	2.18138	2.18138	2.18138	1.02179	8.69469e-07	1.00866	0.0613691	0.951065	100.102	615	81	81	100.102	100.102	102.283	615	183	183	102.283	102.283
serine/threonineproteinkinase[Frankiasp.CcI3]	Francci3_1446	1736879	1738819	14.3346	14.3346	14.3346	1.12452	1.2702e-05	1.11007	0.81556	0.414752	115.121	1941	294	294	115.121	115.121	129.456	1941	731	731	129.456	129.456
putativetransglycosylaseassociatedprotein[Frankiasp.CcI3]	Francci3_1447	1738977	1739276	10.0787	10.0787	-10.0787	-1.03824	-1.34967e-05	-1.05176	-0.584792	0.558687	273.612	300	108	108	273.612	273.612	263.533	300	230	230	263.533	263.533
beta-lactamase-like[Frankiasp.CcI3]	Francci3_1448	1740058	1739408	18.5705	18.5705	-18.5705	-1.0803	-2.15935e-05	-1.09436	-0.988585	0.322866	249.842	651	214	214	249.842	249.842	231.271	651	438	438	231.271	231.271
zinc-bindingalcoholdehydrogenase[Frankiasp.CcI3]	Francci3_1449	1741348	1740260	93.4267	93.4267	93.4267	1.61406	9.04893e-05	1.59332	4.55633	5.20551e-06	152.146	1089	218	218	152.146	152.146	245.573	1089	778	778	245.573	245.573
cobyrinicacida,c-diamidesynthase[Frankiasp.CcI3]	Francci3_1450	1741613	1742602	3.59437	3.59437	3.59437	1.02119	1.37187e-06	1.00807	0.0743904	0.9407	169.664	990	221	221	169.664	169.664	173.258	990	499	499	173.258	173.258
hypotheticalproteinFrancci3_1451[Frankiasp.CcI3]	Francci3_1451	1742642	1743331	31.692	31.692	-31.692	-1.21276	-3.36865e-05	-1.22855	-1.86321	0.062433	180.646	690	164	164	180.646	180.646	148.954	690	299	299	148.954	148.954
condensinsubunitScpA[Frankiasp.CcI3]	Francci3_1452	1743372	1744316	24.5142	24.5142	24.5142	1.21021	2.27558e-05	1.19466	1.42325	0.154663	116.619	945	145	145	116.619	116.619	141.133	945	388	388	141.133	141.133
condensinsubunitScpB[Frankiasp.CcI3]	Francci3_1453	1744313	1744888	27.0754	27.0754	27.0754	1.22064	2.52116e-05	1.20496	1.53359	0.125132	122.714	576	93	93	122.714	122.714	149.789	576	251	251	149.789	149.789
ribosomallargesubunitpseudouridinesynthaseB[Frankiasp.CcI3]	Francci3_1454	1744945	1745703	18.6463	18.6463	18.6463	1.11285	1.63234e-05	1.09856	0.877283	0.380333	165.225	759	165	165	165.225	165.225	183.871	759	406	406	183.871	183.871
prephenatedehydrogenase[Frankiasp.CcI3]	Francci3_1455	1745728	1746840	65.3008	65.3008	65.3008	1.60143	6.32189e-05	1.58086	3.77718	0.000158615	108.576	1113	159	159	108.576	108.576	173.877	1113	563	563	173.877	173.877
cytidylatekinase[Frankiasp.CcI3]	Francci3_1456	1746935	1747741	51.1016	51.1016	51.1016	1.36911	4.87837e-05	1.35152	2.70485	0.00683358	138.445	807	147	147	138.445	138.445	189.546	807	445	445	189.546	189.546
phospholipid/glycerolacyltransferase[Frankiasp.CcI3]	Francci3_1457	1747738	1748565	24.3113	24.3113	-24.3113	-1.19987	-2.59362e-05	-1.21548	-1.59209	0.111364	145.948	828	159	159	145.948	145.948	121.637	828	293	293	121.637	121.637
smallGTP-bindingproteindomain-containingprotein[Frankiasp.CcI3]	Francci3_1458	1748701	1750164	7.66847	7.66847	7.66847	1.10627	6.65892e-06	1.09206	0.542342	0.587583	72.1616	1464	139	139	72.1616	72.1616	79.8301	1464	340	340	79.8301	79.8301
hypotheticalproteinFrancci3_1459[Frankiasp.CcI3]	Francci3_1459	1751115	1750531	485.853	485.853	-485.853	-3.72891	-0.000489315	-3.77744	-16.9358	6.32827e-15	663.892	585	511	511	663.892	663.892	178.039	585	303	303	178.039	178.039
peptidaseC60,sortaseAandB[Frankiasp.CcI3]	Francci3_1460	1751490	1752419	4.54813	4.54813	-4.54813	-1.03344	-6.31065e-06	-1.04689	-0.381026	0.703184	140.565	930	172	172	140.565	140.565	136.017	930	368	368	136.017	136.017
NLP/P60[Frankiasp.CcI3]	Francci3_1461	1752952	1754052	31.0506	31.0506	31.0506	1.14056	2.78809e-05	1.12591	1.28754	0.197908	220.9	1101	320	320	220.9	220.9	251.95	1101	807	807	251.95	251.95
CDP-diacylglycerol-phosphatidylglycerolphosphatidyltransferase[Frankiasp.CcI3]	Francci3_1462	1754313	1754921	191.167	191.167	-191.167	-2.06506	-0.000193939	-2.09194	-8.30326	9.99201e-16	370.657	609	297	297	370.657	370.657	179.489	609	318	318	179.489	179.489
nucleotidyltransferase[Frankiasp.CcI3]	Francci3_1463	1754940	1757426	3.92388	3.92388	-3.92388	-1.02139	-6.29521e-06	-1.03469	-0.328304	0.742682	187.334	2487	613	613	187.334	187.334	183.41	2487	1327	1327	183.41	183.41
hypotheticalproteinFrancci3_1464[Frankiasp.CcI3]	Francci3_1464	1757483	1758385	56.9826	56.9826	-56.9826	-1.48602	-5.86296e-05	-1.50535	-3.44837	0.000563981	174.227	903	207	207	174.227	174.227	117.244	903	308	308	117.244	117.244
hypotheticalproteinFrancci3_1465[Frankiasp.CcI3]	Francci3_1465	1758382	1758714	47.4155	47.4155	47.4155	1.86561	4.62137e-05	1.84164	3.70376	0.000212428	54.7772	333	24	24	54.7772	54.7772	102.193	333	99	99	102.193	102.193
hypotheticalproteinFrancci3_1466[Frankiasp.CcI3]	Francci3_1466	1758717	1759607	44.3977	44.3977	44.3977	1.37991	4.24279e-05	1.36219	2.55463	0.0106302	116.863	891	137	137	116.863	116.863	161.26	891	418	418	161.26	161.26
glycinecleavagesystemproteinH[Frankiasp.CcI3]	Francci3_1467	1759745	1760125	35.5696	35.5696	35.5696	1.20262	3.29365e-05	1.18717	1.68197	0.0925748	175.546	381	88	88	175.546	175.546	211.115	381	234	234	211.115	211.115
FHAdomain-containingprotein[Frankiasp.CcI3]	Francci3_1468	1760419	1760964	53.5079	53.5079	53.5079	1.35266	5.09937e-05	1.33528	2.71023	0.00672362	151.728	546	109	109	151.728	151.728	205.236	546	326	326	205.236	205.236
MerRfamilytranscriptionalregulator[Frankiasp.CcI3]	Francci3_1469	1760981	1761757	29.7411	29.7411	29.7411	1.19003	2.74143e-05	1.17474	1.48691	0.137037	156.506	777	160	160	156.506	156.506	186.247	777	421	421	186.247	186.247
hypotheticalproteinFrancci3_1470[Frankiasp.CcI3]	Francci3_1470	1761925	1762410	151.715	151.715	151.715	1.71862	0.000147408	1.69654	6.17885	6.45712e-10	211.12	486	135	135	211.12	211.12	362.836	486	513	513	362.836	362.836
MerRfamilytranscriptionalregulator[Frankiasp.CcI3]	Francci3_1471	1762910	1763524	124.881	124.881	-124.881	-1.33802	-0.000129939	-1.35543	-4.44013	8.99052e-06	494.331	615	400	400	494.331	494.331	369.45	615	661	661	369.45	369.45
daunorubicinresistanceABCtransporterATP-bindingsubunit[Frankiasp.CcI3]	Francci3_1472	1763580	1764695	42.8388	42.8388	42.8388	1.45914	4.11888e-05	1.4404	2.73043	0.00632523	93.3016	1116	137	137	93.3016	93.3016	136.14	1116	442	442	136.14	136.14
hypotheticalproteinFrancci3_1473[Frankiasp.CcI3]	Francci3_1473	1764692	1765501	62.796	62.796	62.796	1.28238	5.92748e-05	1.26591	2.64208	0.00823983	222.38	810	237	237	222.38	222.38	285.176	810	672	672	285.176	285.176
hypotheticalproteinFrancci3_1474[Frankiasp.CcI3]	Francci3_1474	1766131	1765562	192.054	192.054	-192.054	-4.35233	-0.000193254	-4.40897	-11.0819	0	249.344	570	187	187	249.344	249.344	57.2898	570	95	95	57.2898	57.2898
celldivisionFtsK/SpoIIIE[Frankiasp.CcI3]	Francci3_1475	1766264	1769569	0.580503	0.580503	-0.580503	-1.00522	-2.01322e-06	-1.0183	-0.135409	0.892289	111.729	3306	486	486	111.729	111.729	111.149	3306	1069	1069	111.149	111.149
hypotheticalproteinFrancci3_1476[Frankiasp.CcI3]	Francci3_1476	1769574	1770815	92.4696	92.4696	-92.4696	-2.02175	-9.38577e-05	-2.04806	-5.6991	1.20443e-08	182.971	1242	299	299	182.971	182.971	90.5013	1242	327	327	90.5013	90.5013
hypotheticalproteinFrancci3_1477[Frankiasp.CcI3]	Francci3_1477	1770822	1771085	91.03	91.03	91.03	1.50999	8.77783e-05	1.49059	4.1644	3.12168e-05	178.493	264	62	62	178.493	178.493	269.523	264	207	207	269.523	269.523
Alpha,alpha-trehalose-phosphatesynthase(UDP-forming)[Frankiasp.CcI3]	Francci3_1478	1771355	1772887	18.7478	18.7478	18.7478	1.11671	1.6483e-05	1.10237	0.897609	0.369394	160.633	1533	324	324	160.633	160.633	179.381	1533	800	800	179.381	179.381
putativephosphohistidinephosphatase,SixA[Frankiasp.CcI3]	Francci3_1480	1773920	1773363	4.73182	4.73182	4.73182	1.0344	2.91073e-06	1.02111	0.17471	0.861308	137.569	558	101	101	137.569	137.569	142.301	558	231	231	142.301	142.301
hypotheticalproteinFrancci3_1481[Frankiasp.CcI3]	Francci3_1481	1774276	1773917	45.5844	45.5844	-45.5844	-1.26523	-4.79074e-05	-1.28169	-2.43811	0.0147643	217.454	360	103	103	217.454	217.454	171.87	360	180	180	171.87	171.87
transcriptionfactorWhiB[Frankiasp.CcI3]	Francci3_1482	1774849	1774481	4.9799	4.9799	4.9799	1.05897	3.84027e-06	1.04537	0.292432	0.769957	84.4481	369	41	41	84.4481	84.4481	89.428	369	96	96	89.428	89.428
rhodanese-likeprotein[Frankiasp.CcI3]	Francci3_1483	1776179	1775757	32.977	32.977	32.977	1.19949	3.0503e-05	1.18408	1.60636	0.108194	165.303	423	92	92	165.303	165.303	198.28	423	244	244	198.28	198.28
cysteinedioxygenasetypeI[Frankiasp.CcI3]	Francci3_1484	1776862	1776176	26.188	26.188	-26.188	-1.20525	-2.78941e-05	-1.22094	-1.66982	0.0949541	153.777	687	139	139	153.777	153.777	127.589	687	255	255	127.589	127.589
hypotheticalproteinFrancci3_1485[Frankiasp.CcI3]	Francci3_1485	1776900	1777226	135.586	135.586	-135.586	-1.56821	-0.000138985	-1.58862	-5.63806	1.71978e-08	374.206	327	161	161	374.206	374.206	238.62	327	227	227	238.62	238.62
putativesignaltransductionhistidinekinase[Frankiasp.CcI3]	Francci3_1486	1777591	1779330	35.2535	35.2535	35.2535	1.35091	3.35906e-05	1.33355	2.19474	0.0281819	100.464	1740	230	230	100.464	100.464	135.718	1740	687	687	135.718	135.718
twocomponentLuxRfamilytranscriptionalregulator[Frankiasp.CcI3]	Francci3_1487	1780085	1779390	73.1739	73.1739	73.1739	1.36418	6.98203e-05	1.34665	3.21689	0.0012959	200.928	696	184	184	200.928	200.928	274.102	696	555	555	274.102	274.102
hypotheticalproteinFrancci3_1488[Frankiasp.CcI3]	Francci3_1488	1780584	1781477	80.6472	80.6472	-80.6472	-1.80984	-8.21238e-05	-1.83339	-4.92977	8.23272e-07	180.232	894	212	212	180.232	180.232	99.5843	894	259	259	99.5843	99.5843
rhomboid-likeprotein[Frankiasp.CcI3]	Francci3_1489	1782558	1781662	17.0831	17.0831	-17.0831	-1.07556	-2.00357e-05	-1.08955	-0.92877	0.353009	243.177	897	287	287	243.177	243.177	226.094	897	590	590	226.094	226.094
aminotransferase[Frankiasp.CcI3]	Francci3_1490	1783358	1784644	36.8988	36.8988	-36.8988	-1.19993	-3.93643e-05	-1.21555	-1.96174	0.049793	221.455	1287	375	375	221.455	221.455	184.556	1287	691	691	184.556	184.556
diguanylatecyclase[Frankiasp.CcI3]	Francci3_1491	1785092	1786780	23.8012	23.8012	-23.8012	-1.12298	-2.63509e-05	-1.13759	-1.30539	0.19176	217.345	1689	483	483	217.345	217.345	193.544	1689	951	951	193.544	193.544
methenyltetrahydrofolatecyclohydrolase[Frankiasp.CcI3]	Francci3_1492	1787672	1786842	39.6425	39.6425	39.6425	1.4128	3.79907e-05	1.39465	2.50608	0.0122077	96.0331	831	105	105	96.0331	96.0331	135.676	831	328	328	135.676	135.676
hypotheticalproteinFrancci3_1493[Frankiasp.CcI3]	Francci3_1493	1788577	1788990	231.493	231.493	-231.493	-1.63079	-0.000236776	-1.65202	-7.6531	1.90958e-14	598.48	414	326	326	598.48	598.48	366.987	414	442	442	366.987	366.987
hypotheticalproteinFrancci3_1494[Frankiasp.CcI3]	Francci3_1494	1789008	1789559	88.9123	88.9123	88.9123	1.58705	8.6031e-05	1.56666	4.36431	1.27527e-05	151.456	552	110	110	151.456	151.456	240.368	552	386	386	240.368	240.368
TetRfamilytranscriptionalregulator[Frankiasp.CcI3]	Francci3_1495	1790245	1789643	108.457	108.457	108.457	1.83542	0.000105649	1.81184	5.5295	3.21148e-08	129.823	603	103	103	129.823	129.823	238.28	603	418	418	238.28	238.28
pyridoxamine5'-phosphateoxidase-related,FMN-binding[Frankiasp.CcI3]	Francci3_1496	1791051	1790509	65.1505	65.1505	-65.1505	-1.51459	-6.69378e-05	-1.5343	-3.76709	0.000165159	191.758	543	137	137	191.758	191.758	126.607	543	200	200	126.607	126.607
hypotheticalproteinFrancci3_1497[Frankiasp.CcI3]	Francci3_1497	1791213	1791875	90.1682	90.1682	-90.1682	-1.17985	-9.68415e-05	-1.1952	-2.94211	0.00325986	591.519	663	516	516	591.519	591.519	501.351	663	967	967	501.351	501.351
biotincarboxylase-like[Frankiasp.CcI3]	Francci3_1498	1792574	1793860	27.7989	27.7989	27.7989	1.3436	2.6466e-05	1.32634	1.92994	0.0536145	80.9049	1287	137	137	80.9049	80.9049	108.704	1287	407	407	108.704	108.704
hypotheticalproteinFrancci3_1499[Frankiasp.CcI3]	Francci3_1499	1793965	1794264	29.9332	29.9332	29.9332	1.19369	2.76297e-05	1.17836	1.50684	0.131851	154.54	300	61	61	154.54	154.54	184.473	300	161	161	184.473	184.473
amidinotransferase[Frankiasp.CcI3]	Francci3_1500	1794278	1795390	11.3429	11.3429	-11.3429	-1.10554	-1.27542e-05	-1.11993	-0.85134	0.39458	118.819	1113	174	174	118.819	118.819	107.476	1113	348	348	107.476	107.476
hypotheticalproteinFrancci3_1501[Frankiasp.CcI3]	Francci3_1501	1795426	1795662	60.6445	60.6445	60.6445	1.35681	5.78208e-05	1.33937	2.90101	0.00371965	169.965	237	53	53	169.965	169.965	230.61	237	159	159	230.61	230.61
PilTprotein-like[Frankiasp.CcI3]	Francci3_1502	1795659	1796060	212.117	212.117	212.117	2.69991	0.000208289	2.66522	9.7344	3.10862e-15	124.782	402	66	66	124.782	124.782	336.898	402	394	394	336.898	336.898
hypotheticalproteinFrancci3_1503[Frankiasp.CcI3]	Francci3_1503	1796170	1796466	6.91642	6.91642	-6.91642	-1.05483	-8.55762e-06	-1.06855	-0.533712	0.593541	133.07	297	52	52	133.07	133.07	126.153	297	109	109	126.153	126.153
4'-phosphopantetheinyltransferase[Frankiasp.CcI3]	Francci3_1504	1797506	1796616	104.065	104.065	-104.065	-1.67775	-0.000106293	-1.69959	-5.26392	1.41014e-07	257.609	891	302	302	257.609	257.609	153.544	891	398	398	153.544	153.544
metallophosphoesterase[Frankiasp.CcI3]	Francci3_1505	1798387	1797512	81.9521	81.9521	81.9521	1.53668	7.91277e-05	1.51694	4.0372	5.40937e-05	152.701	876	176	176	152.701	152.701	234.653	876	598	598	234.653	234.653
hypotheticalproteinFrancci3_1506[Frankiasp.CcI3]	Francci3_1506	1798605	1798979	260.296	260.296	260.296	3.25316	0.000256083	3.21137	11.6012	0	115.525	375	57	57	115.525	115.525	375.821	375	410	410	375.821	375.821
hypotheticalproteinFrancci3_1507[Frankiasp.CcI3]	Francci3_1507	1799068	1799676	27.7592	27.7592	-27.7592	-1.10554	-3.12132e-05	-1.11993	-1.33193	0.182884	290.784	609	233	233	290.784	290.784	263.025	609	466	466	263.025	263.025
stressprotein[Frankiasp.CcI3]	Francci3_1508	1800498	1799842	122.61	122.61	122.61	1.80907	0.000119375	1.78583	5.80994	6.24949e-09	151.544	657	131	131	151.544	151.544	274.154	657	524	524	274.154	274.154
hypotheticalproteinFrancci3_1509[Frankiasp.CcI3]	Francci3_1509	1800659	1800943	22.5983	22.5983	22.5983	1.08827	1.90649e-05	1.07429	0.828005	0.407667	256.011	285	96	96	256.011	256.011	278.61	285	231	231	278.61	278.61
hypotheticalproteinFrancci3_1510[Frankiasp.CcI3]	Francci3_1510	1801242	1802486	58.4218	58.4218	-58.4218	-1.41736	-6.0365e-05	-1.4358	-3.2952	0.000983527	198.402	1245	325	325	198.402	198.402	139.98	1245	507	507	139.98	139.98
hypotheticalproteinFrancci3_1511[Frankiasp.CcI3]	Francci3_1511	1802483	1804384	162.664	162.664	-162.664	-1.70927	-0.000166009	-1.73152	-6.68801	2.26217e-11	392.005	1902	981	981	392.005	392.005	229.34	1902	1269	1269	229.34	229.34
hypotheticalproteinFrancci3_1512[Frankiasp.CcI3]	Francci3_1512	1804583	1805434	20.3487	20.3487	-20.3487	-1.11568	-2.26629e-05	-1.1302	-1.17966	0.238136	196.253	852	220	220	196.253	196.253	175.904	852	436	436	175.904	175.904
tetratricopeptideTPR_4[Frankiasp.CcI3]	Francci3_1513	1805421	1809401	1.12836	1.12836	-1.12836	-1.00992	-2.59657e-06	-1.02306	-0.172395	0.863127	114.931	3981	602	602	114.931	114.931	113.803	3981	1318	1318	113.803	113.803
hypotheticalproteinFrancci3_1514[Frankiasp.CcI3]	Francci3_1514	1809525	1810592	28.4007	28.4007	28.4007	1.17277	2.59864e-05	1.1577	1.38072	0.167365	164.389	1068	231	231	164.389	164.389	192.79	1068	599	599	192.79	192.79
hypotheticalproteinFrancci3_1515[Frankiasp.CcI3]	Francci3_1515	1810645	1813032	6.37958	6.37958	-6.37958	-1.05418	-7.91123e-06	-1.0679	-0.510788	0.6095	124.126	2388	390	390	124.126	124.126	117.746	2388	818	818	117.746	117.746
MerRfamilytranscriptionalregulator[Frankiasp.CcI3]	Francci3_1516	1813201	1813806	40.7164	40.7164	40.7164	1.29513	3.85135e-05	1.27849	2.17335	0.0297537	137.96	606	110	110	137.96	137.96	178.676	606	315	315	178.676	178.676
aldo/ketoreductase[Frankiasp.CcI3]	Francci3_1517	1813806	1814783	70.0265	70.0265	70.0265	1.63907	6.78823e-05	1.61802	4.00838	6.11363e-05	109.575	978	141	141	109.575	109.575	179.602	978	511	511	179.602	179.602
cobaltochelatase[Frankiasp.CcI3]	Francci3_1518	1819079	1814985	114.79	114.79	-114.79	-1.89438	-0.000116719	-1.91904	-6.08104	1.19405e-09	243.136	4095	1310	1310	243.136	243.136	128.346	4095	1529	1529	128.346	128.346
nitrite/sulfitereductase,hemoproteinbeta-component,ferrodoxin-like[Frankiasp.CcI3]	Francci3_1519	1819324	1820769	10.3759	10.3759	-10.3759	-1.09809	-1.17631e-05	-1.11238	-0.792842	0.42787	116.16	1446	221	221	116.16	116.16	105.784	1446	445	445	105.784	105.784
precorrin-8Xmethylmutase[Frankiasp.CcI3]	Francci3_1520	1820766	1821425	17.8536	17.8536	17.8536	1.23852	1.67028e-05	1.22261	1.29565	0.195095	74.8518	660	65	65	74.8518	74.8518	92.7054	660	178	178	92.7054	92.7054
precorrin-2C20-methyltransferase/cobalt-factorIIC20-methyltransferase/precorrin-3methyltransferase[Frankiasp.CcI3]	Francci3_1521	1821425	1823005	24.0122	24.0122	24.0122	1.2006	2.22193e-05	1.18518	1.37468	0.169231	119.702	1581	249	249	119.702	119.702	143.714	1581	661	661	143.714	143.714
cobalt-precorrin-6xreductase[Frankiasp.CcI3]	Francci3_1522	1823864	1823058	39.0295	39.0295	-39.0295	-1.80377	-3.97488e-05	-1.82725	-3.42059	0.000624858	87.5875	807	93	93	87.5875	87.5875	48.5579	807	114	114	48.5579	48.5579
precorrin-4C11-methyltransferase[Frankiasp.CcI3]	Francci3_1523	1824727	1823885	75.8036	75.8036	-75.8036	-1.67848	-7.74248e-05	-1.70032	-4.49424	6.98204e-06	187.529	843	208	208	187.529	187.529	111.725	843	274	274	111.725	111.725
hypotheticalproteinFrancci3_1524[Frankiasp.CcI3]	Francci3_1524	1826509	1824983	51.1177	51.1177	-51.1177	-1.23979	-5.3986e-05	-1.25592	-2.48098	0.0131023	264.294	1527	531	531	264.294	264.294	213.177	1527	947	947	213.177	213.177
hypotheticalproteinFrancci3_1525[Frankiasp.CcI3]	Francci3_1525	1827683	1826832	23.7382	23.7382	-23.7382	-1.16907	-2.56034e-05	-1.18429	-1.47323	0.140688	164.139	852	184	184	164.139	164.139	140.4	852	348	348	140.4	140.4
ATPase[Frankiasp.CcI3]	Francci3_1526	1827916	1829226	78.2303	78.2303	-78.2303	-1.25458	-8.23759e-05	-1.27091	-3.14289	0.0016729	385.524	1311	665	665	385.524	385.524	307.294	1311	1172	1172	307.294	307.294
propionyl-CoAcarboxylase[Frankiasp.CcI3]	Francci3_1527	1829612	1831285	23.4412	23.4412	-23.4412	-1.09884	-2.65517e-05	-1.11314	-1.19507	0.23206	260.609	1674	574	574	260.609	260.609	237.168	1674	1155	1155	237.168	237.168
carbamoyl-phosphatesynthaseLchain,ATP-binding[Frankiasp.CcI3]	Francci3_1528	1831532	1833736	39.7401	39.7401	-39.7401	-1.2262	-4.20982e-05	-1.24215	-2.13755	0.0325536	215.429	2205	625	625	215.429	215.429	175.689	2205	1127	1127	175.689	175.689
hypotheticalproteinFrancci3_1529[Frankiasp.CcI3]	Francci3_1529	1834782	1834021	87.6272	87.6272	87.6272	1.41441	8.39867e-05	1.39624	3.73265	0.000189475	211.453	762	173	212	211.453	211.453	299.08	762	662	663	299.08	299.08
hypotheticalproteinFrancci3_1530[Frankiasp.CcI3]	Francci3_1530	1835920	1835189	243.872	243.872	-243.872	-2.34891	-0.000246787	-2.37948	-10.0719	3.44169e-15	424.663	732	409	409	424.663	424.663	180.792	732	385	385	180.792	180.792
hypotheticalproteinFrancci3_1531[Frankiasp.CcI3]	Francci3_1531	1836894	1836499	280.163	280.163	280.163	3.51678	0.000275796	3.4716	12.3512	0	111.318	396	58	58	111.318	111.318	391.481	396	451	451	391.481	391.481
periplasmicbindingprotein/LacItranscriptionalregulator[Frankiasp.CcI3]	Francci3_1532	1838294	1837341	198.03	198.03	198.03	1.57406	0.000191514	1.55384	6.45453	1.08558e-10	344.963	954	206	433	344.963	344.963	542.992	954	787	1507	542.992	542.992
phosphoenolpyruvatephosphomutase[Frankiasp.CcI3]	Francci3_1533	1838929	1838291	713.453	713.453	713.453	3.44832	0.00070223	3.40402	19.5901	1.37668e-14	291.406	639	245	245	291.406	291.406	1004.86	639	1868	1868	1004.86	1004.86
hypotheticalproteinFrancci3_1534[Frankiasp.CcI3]	Francci3_1534	1839487	1839110	278.333	278.333	278.333	1.56272	0.00026905	1.54264	7.59005	3.19744e-14	494.625	378	246	246	494.625	494.625	772.958	378	850	850	772.958	772.958
ATPase[Frankiasp.CcI3]	Francci3_1535	1840147	1843989	2.4985	2.4985	-2.4985	-1.02001	-4.11248e-06	-1.03328	-0.260014	0.794853	127.364	3843	644	644	127.364	127.364	124.866	3843	1396	1396	124.866	124.866
LuxRfamilytranscriptionalregulator[Frankiasp.CcI3]	Francci3_1536	1844171	1845244	82.9681	82.9681	82.9681	1.46897	7.98212e-05	1.4501	3.83519	0.000125467	176.916	1074	250	250	176.916	176.916	259.885	1074	812	812	259.885	259.885
MMPL[Frankiasp.CcI3]	Francci3_1537	1846010	1848529	34.521	34.521	-34.521	-1.22596	-3.65715e-05	-1.24192	-1.99141	0.046436	187.294	2520	621	621	187.294	187.294	152.773	2520	1120	1120	152.773	152.773
hypotheticalproteinFrancci3_1538[Frankiasp.CcI3]	Francci3_1538	1849057	1848596	96.9571	96.9571	96.9571	1.6014	9.38658e-05	1.58083	4.60261	4.17223e-06	161.219	462	98	98	161.219	161.219	258.176	462	347	347	258.176	258.176
twin-argininetranslocationpathwaysignal[Frankiasp.CcI3]	Francci3_1539	1849264	1850724	7.978	7.978	7.978	1.05876	6.14601e-06	1.04516	0.369124	0.712035	135.776	1461	261	261	135.776	135.776	143.754	1461	611	611	143.754	143.754
methyltransferasetype12[Frankiasp.CcI3]	Francci3_1540	1851464	1850775	56.0801	56.0801	-56.0801	-1.40061	-5.80178e-05	-1.41884	-3.17802	0.00148284	196.067	690	178	178	196.067	196.067	139.986	690	281	281	139.986	139.986
GntRfamilytranscriptionalregulator[Frankiasp.CcI3]	Francci3_1541	1851745	1852449	8.63263	8.63263	8.63263	1.05234	6.41817e-06	1.03882	0.350284	0.726126	164.943	705	153	153	164.943	164.943	173.576	705	356	356	173.576	173.576
hypotheticalproteinFrancci3_1542[Frankiasp.CcI3]	Francci3_1542	1852788	1852543	45.2119	45.2119	45.2119	1.66517	4.38632e-05	1.64378	3.27236	0.00106654	67.9704	246	22	22	67.9704	67.9704	113.182	246	81	81	113.182	113.182
LuxRfamilytranscriptionalregulator[Frankiasp.CcI3]	Francci3_1543	1853285	1852815	140.085	140.085	140.085	1.91381	0.000136644	1.88922	6.49238	8.44915e-11	153.298	471	95	95	153.298	153.298	293.382	471	402	402	293.382	293.382
alcoholdehydrogenaseGroES-likeprotein[Frankiasp.CcI3]	Francci3_1544	1854039	1854371	429.58	429.58	429.58	3.00229	0.000422319	2.96372	14.4739	0	214.544	333	94	94	214.544	214.544	644.124	333	624	624	644.124	644.124
hypotheticalproteinFrancci3_1545[Frankiasp.CcI3]	Francci3_1545	1854939	1854400	1580.65	1580.65	1580.65	3.11895	0.00155449	3.07888	28.1795	0	745.959	540	530	530	745.959	745.959	2326.6	540	3655	3655	2326.6	2326.6
GCN5-relatedN-acetyltransferase[Frankiasp.CcI3]	Francci3_1546	1855939	1855139	97.5779	97.5779	-97.5779	-1.91686	-9.91833e-05	-1.94181	-5.65267	1.57974e-08	204.004	801	215	215	204.004	204.004	106.426	801	248	248	106.426	106.426
zinc-bindingalcoholdehydrogenase[Frankiasp.CcI3]	Francci3_1547	1856955	1855936	2.09875	2.09875	2.09875	1.0176	5.41503e-07	1.00453	0.0350587	0.972033	119.221	1020	160	160	119.221	119.221	121.32	1020	360	360	121.32	121.32
hypotheticalproteinFrancci3_1548[Frankiasp.CcI3]	Francci3_1548	1857313	1856993	220.001	220.001	-220.001	-1.63606	-0.000224984	-1.65735	-7.48297	7.30527e-14	565.881	321	239	239	565.881	565.881	345.881	321	323	323	345.881	345.881
butyryl-CoAdehydrogenase[Frankiasp.CcI3]	Francci3_1549	1858548	1857385	64.297	64.297	-64.297	-1.27013	-6.75169e-05	-1.28666	-2.91678	0.00353669	302.316	1164	463	463	302.316	302.316	238.019	1164	806	806	238.019	238.019
3-hydroxybutyryl-CoAdehydrogenase[Frankiasp.CcI3]	Francci3_1550	1859483	1858632	68.3727	68.3727	68.3727	1.75143	6.64851e-05	1.72893	4.21928	2.4508e-05	90.9899	852	102	102	90.9899	90.9899	159.363	852	395	395	159.363	159.363
TetRfamilytranscriptionalregulator[Frankiasp.CcI3]	Francci3_1551	1859559	1860242	75.0925	75.0925	75.0925	1.76796	7.30471e-05	1.74525	4.45848	8.25446e-06	97.782	684	88	88	97.782	97.782	172.875	684	344	344	172.875	172.875
helicaseRecD/TraA[Frankiasp.CcI3]	Francci3_1552	1860507	1862726	55.9337	55.9337	-55.9337	-1.29039	-5.85488e-05	-1.30718	-2.79915	0.0051237	248.551	2220	726	726	248.551	248.551	192.618	2220	1244	1244	192.618	192.618
hypotheticalproteinFrancci3_1553[Frankiasp.CcI3]	Francci3_1553	1863002	1862775	78.5951	78.5951	-78.5951	-1.9654	-7.98327e-05	-1.99098	-5.15923	2.47968e-07	160.007	228	48	48	160.007	160.007	81.4119	228	54	54	81.4119	81.4119
majorfacilitatortransporter[Frankiasp.CcI3]	Francci3_1554	1863193	1865025	8.83108	8.83108	-8.83108	-1.04028	-1.16754e-05	-1.05382	-0.554366	0.579328	228.051	1833	550	550	228.051	228.051	219.22	1833	1169	1169	219.22	219.22
MerRfamilytranscriptionalregulator[Frankiasp.CcI3]	Francci3_1555	1865066	1865647	92.0282	92.0282	-92.0282	-1.93304	-9.35199e-05	-1.95819	-5.52114	3.36801e-08	190.661	582	146	146	190.661	190.661	98.633	582	167	167	98.633	98.633
serinephosphatase[Frankiasp.CcI3]	Francci3_1556	1866732	1865641	66.9385	66.9385	-66.9385	-1.297	-7.0002e-05	-1.31388	-3.08951	0.00200486	292.32	1092	420	420	292.32	292.32	225.382	1092	716	716	225.382	225.382
short-chaindehydrogenase/reductaseSDR[Frankiasp.CcI3]	Francci3_1557	1867732	1866971	117.341	117.341	-117.341	-1.58718	-0.000120197	-1.60784	-5.30838	1.10605e-07	317.179	762	318	318	317.179	317.179	199.838	762	443	443	199.838	199.838
cellenvelope-relatedtranscriptionalattenuator[Frankiasp.CcI3]	Francci3_1558	1869622	1867985	73.2051	73.2051	73.2051	1.80907	7.12735e-05	1.78583	4.48911	7.15203e-06	90.4801	1638	195	195	90.4801	90.4801	163.685	1638	780	780	163.685	163.685
hypotheticalproteinFrancci3_1559[Frankiasp.CcI3]	Francci3_1559	1870047	1869781	8.28141	8.28141	-8.28141	-1.16082	-8.9645e-06	-1.17592	-0.853304	0.393491	59.7779	267	21	21	59.7779	59.7779	51.4965	267	40	40	51.4965	51.4965
putativesignaltransductionhistidinekinase[Frankiasp.CcI3]	Francci3_1560	1872249	1870483	3.36274	3.36274	3.36274	1.03191	1.97048e-06	1.01865	0.135215	0.892442	105.381	1767	245	245	105.381	105.381	108.744	1767	559	559	108.744	108.744
4-hydroxybutyratecoenzymeAtransferase[Frankiasp.CcI3]	Francci3_1561	1872352	1873689	29.7092	29.7092	29.7092	1.19589	2.7445e-05	1.18052	1.51013	0.13101	151.666	1338	267	267	151.666	151.666	181.375	1338	706	706	181.375	181.375
glycosyltransferase,group1[Frankiasp.CcI3]	Francci3_1562	1874078	1875469	37.1115	37.1115	37.1115	1.27743	3.50003e-05	1.26102	2.01357	0.0440548	133.77	1392	245	245	133.77	133.77	170.882	1392	692	692	170.882	170.882
nucleotidyltransferase[Frankiasp.CcI3]	Francci3_1563	1875466	1876239	86.5406	86.5406	86.5406	1.35681	8.25111e-05	1.33937	3.46562	0.000529001	242.543	774	247	247	242.543	242.543	329.083	774	741	741	329.083	329.083
NAD-dependentepimerase/dehydratase[Frankiasp.CcI3]	Francci3_1564	1876245	1877285	15.3918	15.3918	-15.3918	-1.09051	-1.76187e-05	-1.1047	-0.938333	0.348073	185.445	1041	254	254	185.445	185.445	170.053	1041	515	515	170.053	170.053
methyltransferasetype12[Frankiasp.CcI3]	Francci3_1565	1877388	1878578	41.4928	41.4928	-41.4928	-1.23646	-4.38525e-05	-1.25255	-2.22284	0.0262263	216.97	1191	340	340	216.97	216.97	175.477	1191	608	608	175.477	175.477
putativesugarnucleotideprocessingenzyme[Frankiasp.CcI3]	Francci3_1566	1878579	1879823	2.09075	2.09075	2.09075	1.00699	-1.7832e-06	-1.00598	-0.0730849	0.941739	299.13	1245	490	490	299.13	299.13	301.22	1245	1091	1091	301.22	301.22
glycosyltransferasefamilyprotein[Frankiasp.CcI3]	Francci3_1567	1879875	1880966	49.7338	49.7338	49.7338	1.35908	4.74295e-05	1.34162	2.63478	0.00841916	138.504	1092	199	199	138.504	138.504	188.238	1092	598	598	188.238	188.238
lipopolysaccharidebiosynthesis[Frankiasp.CcI3]	Francci3_1568	1881153	1881920	78.651	78.651	78.651	1.69109	7.63619e-05	1.66937	4.38152	1.17855e-05	113.807	768	115	115	113.807	113.807	192.458	768	430	430	192.458	192.458
O-antigenpolymerase[Frankiasp.CcI3]	Francci3_1569	1881955	1883424	22.5646	22.5646	22.5646	1.17886	2.07037e-05	1.16372	1.25393	0.209866	126.155	1470	244	244	126.155	126.155	148.72	1470	636	636	148.72	148.72
polysaccharidebiosynthesisprotein[Frankiasp.CcI3]	Francci3_1570	1883592	1885085	9.80567	9.80567	9.80567	1.08965	8.29451e-06	1.07565	0.550911	0.581695	109.376	1494	215	215	109.376	109.376	119.181	1494	518	518	119.181	119.181
hypotheticalproteinFrancci3_1571[Frankiasp.CcI3]	Francci3_1571	1885120	1886310	48.6512	48.6512	-48.6512	-1.39757	-5.03442e-05	-1.41575	-2.95133	0.00316411	171.023	1191	268	268	171.023	171.023	122.372	1191	424	424	122.372	122.372
parallelbeta-helixrepeat-containingprotein[Frankiasp.CcI3]	Francci3_1572	1886405	1887364	7.48488	7.48488	-7.48488	-1.04762	-9.52711e-06	-1.06125	-0.533242	0.593866	164.674	960	208	208	164.674	164.674	157.189	960	439	439	157.189	157.189
glycosyltransferasefamilyprotein[Frankiasp.CcI3]	Francci3_1573	1888379	1887408	8.69764	8.69764	8.69764	1.06824	6.96527e-06	1.05452	0.430777	0.666631	127.454	972	163	163	127.454	127.454	136.152	972	385	385	136.152	136.152
glycosyltransferase,group1[Frankiasp.CcI3]	Francci3_1574	1888566	1889642	46.7322	46.7322	46.7322	1.23074	4.36348e-05	1.21493	2.06144	0.0392606	202.534	1077	287	287	202.534	202.534	249.267	1077	781	781	249.267	249.267
hypotheticalproteinFrancci3_1575[Frankiasp.CcI3]	Francci3_1575	1889690	1890388	12.9404	12.9404	12.9404	1.12144	1.14327e-05	1.10703	0.763537	0.445143	106.557	699	98	98	106.557	106.557	119.497	699	243	243	119.497	119.497
glycosyltransferasefamilyprotein[Frankiasp.CcI3]	Francci3_1576	1890633	1891574	33.7564	33.7564	33.7564	1.18595	3.10652e-05	1.17071	1.56595	0.11736	181.537	942	225	225	181.537	181.537	215.293	942	590	590	215.293	215.293
undecaprenyl-phosphategalactosephosphotransferase[Frankiasp.CcI3]	Francci3_1577	1893142	1891571	70.5486	70.5486	-70.5486	-1.33538	-7.34273e-05	-1.35276	-3.32675	0.000878667	280.903	1572	581	581	280.903	280.903	210.354	1572	962	962	210.354	210.354
hypotheticalproteinFrancci3_1578[Frankiasp.CcI3]	Francci3_1578	1893510	1893181	78.2346	78.2346	-78.2346	-1.51444	-8.03814e-05	-1.53414	-4.12768	3.66442e-05	230.313	330	100	100	230.313	230.313	152.078	330	146	146	152.078	152.078
glycosyltransferasefamilyprotein[Frankiasp.CcI3]	Francci3_1579	1893617	1894480	50.5772	50.5772	50.5772	1.38077	4.83371e-05	1.36303	2.72943	0.00634442	132.83	864	151	151	132.83	132.83	183.407	864	461	461	183.407	183.407
glycosyltransferasefamilyprotein[Frankiasp.CcI3]	Francci3_1580	1894480	1896276	20.9708	20.9708	-20.9708	-1.14916	-2.28318e-05	-1.16411	-1.31892	0.187196	161.565	1797	382	382	161.565	161.565	140.594	1797	735	735	140.594	140.594
glycosyltransferasefamilyprotein[Frankiasp.CcI3]	Francci3_1581	1896273	1897673	123.974	123.974	-123.974	-1.58079	-0.000127021	-1.60136	-5.43461	5.49169e-08	337.431	1401	622	622	337.431	337.431	213.457	1401	870	870	213.457	213.457
hypotheticalproteinFrancci3_1582[Frankiasp.CcI3]	Francci3_1582	1897670	1898059	31.9526	31.9526	-31.9526	-1.27054	-3.35505e-05	-1.28708	-2.05727	0.0396601	150.058	390	77	77	150.058	150.058	118.105	390	134	134	118.105	118.105
hypotheticalproteinFrancci3_1583[Frankiasp.CcI3]	Francci3_1583	1898056	1899954	3.07625	3.07625	-3.07625	-1.01666	-5.46125e-06	-1.02989	-0.284202	0.776256	187.707	1899	469	469	187.707	187.707	184.631	1899	1020	1020	184.631	184.631
hypotheticalproteinFrancci3_1584[Frankiasp.CcI3]	Francci3_1584	1900061	1901323	79.2972	79.2972	-79.2972	-1.39426	-8.20781e-05	-1.41241	-3.75597	0.000172673	280.424	1263	466	466	280.424	280.424	201.127	1263	739	739	201.127	201.127
methyltransferasetype11[Frankiasp.CcI3]	Francci3_1585	1902039	1901269	8.36188	8.36188	-8.36188	-1.02714	-1.23492e-05	-1.04051	-0.496252	0.619716	316.434	771	321	321	316.434	316.434	308.072	771	691	691	308.072	308.072
glycosyltransferasefamilyprotein[Frankiasp.CcI3]	Francci3_1586	1903406	1902072	22.7133	22.7133	22.7133	1.10554	1.97043e-05	1.09134	0.929541	0.352609	215.2	1335	378	378	215.2	215.2	237.914	1335	924	924	237.914	237.914
polysaccharidedeacetylase[Frankiasp.CcI3]	Francci3_1587	1905283	1903403	58.6526	58.6526	58.6526	1.3977	5.61393e-05	1.37974	2.9978	0.00271934	147.481	1881	365	365	147.481	147.481	206.134	1881	1128	1128	206.134	206.134
hypotheticalproteinFrancci3_1588[Frankiasp.CcI3]	Francci3_1588	1905663	1905418	32.3368	32.3368	-32.3368	-1.18514	-3.46639e-05	-1.20056	-1.78173	0.0747941	207.001	246	67	67	207.001	207.001	174.664	246	125	125	174.664	174.664
RNA-bindingS4[Frankiasp.CcI3]	Francci3_1589	1906063	1905653	9.43142	9.43142	-9.43142	-1.25629	-9.92801e-06	-1.27264	-1.094	0.273955	46.2307	411	25	25	46.2307	46.2307	36.7993	411	44	44	36.7993	36.7993
ABCtransporterrelated[Frankiasp.CcI3]	Francci3_1590	1907368	1906214	46.7549	46.7549	-46.7549	-1.34005	-4.8638e-05	-1.35749	-2.72281	0.00647289	184.25	1155	280	280	184.25	184.25	137.496	1155	462	462	137.496	137.496
binding-protein-dependenttransportsystemsinnermembranecomponent[Frankiasp.CcI3]	Francci3_1591	1908921	1907365	122.927	122.927	-122.927	-1.69341	-0.000125506	-1.71545	-5.76768	8.03711e-09	300.206	1557	615	615	300.206	300.206	177.278	1557	803	803	177.278	177.278
extracellularsolute-bindingprotein[Frankiasp.CcI3]	Francci3_1592	1909982	1908918	154.263	154.263	154.263	2.16844	0.000150948	2.14059	7.41115	1.24345e-13	132.025	1065	185	185	132.025	132.025	286.288	1065	887	887	286.288	286.288
AMP-dependentsynthetaseandligase[Frankiasp.CcI3]	Francci3_1593	1912699	1910030	20.0519	20.0519	-20.0519	-1.11189	-2.24079e-05	-1.12636	-1.15662	0.247426	199.26	2670	700	700	199.26	199.26	179.208	2670	1392	1392	179.208	179.208
hypotheticalproteinFrancci3_1594[Frankiasp.CcI3]	Francci3_1594	1913055	1913780	30.9111	30.9111	30.9111	1.12052	2.72845e-05	1.10612	1.17486	0.24005	256.485	726	245	245	256.485	256.485	287.396	726	607	607	287.396	287.396
ABCtransporterrelated[Frankiasp.CcI3]	Francci3_1595	1913893	1915905	17.1254	17.1254	17.1254	1.1354	1.53173e-05	1.12081	0.935875	0.349337	126.483	2013	335	335	126.483	126.483	143.609	2013	841	841	143.609	143.609
hypotheticalproteinFrancci3_1596[Frankiasp.CcI3]	Francci3_1596	1917453	1915960	8.72932	8.72932	8.72932	1.08411	7.30149e-06	1.07019	0.498519	0.618119	103.78	1494	204	204	103.78	103.78	112.509	1494	489	489	112.509	112.509
hypotheticalproteinFrancci3_1597[Frankiasp.CcI3]	Francci3_1597	1917862	1917602	156.874	156.874	156.874	1.67339	0.000152231	1.6519	6.1258	9.023e-10	232.96	261	80	80	232.96	232.96	389.834	261	296	296	389.834	389.834
hypotheticalproteinFrancci3_1598[Frankiasp.CcI3]	Francci3_1598	1918415	1918167	9.17577	9.17577	9.17577	1.04421	6.40683e-06	1.03079	0.312334	0.754787	207.559	249	68	68	207.559	207.559	216.735	249	157	157	216.735	216.735
cytochromeP450[Frankiasp.CcI3]	Francci3_1599	1918974	1920173	91.7775	91.7775	91.7775	1.61662	8.88998e-05	1.59585	4.52352	6.0819e-06	148.84	1200	235	235	148.84	148.84	240.617	1200	840	840	240.617	240.617
putativeferredoxin[Frankiasp.CcI3]	Francci3_1600	1920187	1920411	40.5032	40.5032	40.5032	1.46117	3.89481e-05	1.4424	2.66005	0.00781285	87.8261	225	26	26	87.8261	87.8261	128.329	225	84	84	128.329	128.329
fibronectin,typeIII[Frankiasp.CcI3]	Francci3_1601	1920918	1922564	39.7471	39.7471	39.7471	1.25408	3.73164e-05	1.23797	1.99548	0.0459906	156.437	1647	339	339	156.437	156.437	196.184	1647	940	940	196.184	196.184
AMP-dependentsynthetaseandligase[Frankiasp.CcI3]	Francci3_1602	1924391	1922655	70.4933	70.4933	-70.4933	-1.30577	-7.36319e-05	-1.32276	-3.20702	0.00134118	301.038	1737	688	688	301.038	301.038	230.545	1737	1165	1165	230.545	230.545
thioesterase[Frankiasp.CcI3]	Francci3_1603	1925245	1924445	8.78948	8.78948	-8.78948	-1.04708	-1.12146e-05	-1.06071	-0.576071	0.564567	195.464	801	206	206	195.464	195.464	186.675	801	435	435	186.675	186.675
cytochromeP450[Frankiasp.CcI3]	Francci3_1604	1926552	1925242	12.5657	12.5657	-12.5657	-1.09662	-1.42707e-05	-1.11089	-0.867807	0.3855	142.615	1311	246	246	142.615	142.615	130.049	1311	496	496	130.049	130.049
cyclopropane-fatty-acyl-phospholipidsynthase[Frankiasp.CcI3]	Francci3_1605	1927451	1926549	33.5843	33.5843	-33.5843	-1.22279	-3.56064e-05	-1.23871	-1.95326	0.050789	184.327	903	219	219	184.327	184.327	150.743	903	396	396	150.743	150.743
phosphopantetheine-binding[Frankiasp.CcI3]	Francci3_1606	1927714	1927457	169.371	169.371	169.371	1.94253	0.000165283	1.91757	7.21801	5.27134e-13	179.698	258	61	61	179.698	179.698	349.068	258	262	262	349.068	349.068
Delta-9acyl-phospholipiddesaturase[Frankiasp.CcI3]	Francci3_1607	1928743	1927727	110.503	110.503	-110.503	-1.46772	-0.000113812	-1.48683	-4.73339	2.20796e-06	346.76	1017	464	464	346.76	346.76	236.257	1017	699	699	236.257	236.257
cytochromeP450[Frankiasp.CcI3]	Francci3_1608	1930244	1928994	126.182	126.182	-126.182	-1.53212	-0.000129539	-1.55206	-5.30878	1.1036e-07	363.309	1251	598	598	363.309	363.309	237.128	1251	863	863	237.128	237.128
chromatetransporter[Frankiasp.CcI3]	Francci3_1609	1931622	1930426	57.5421	57.5421	-57.5421	-1.42274	-5.94334e-05	-1.44125	-3.2864	0.00101478	193.659	1197	305	305	193.659	193.659	136.117	1197	474	474	136.117	136.117
hypotheticalproteinFrancci3_1610[Frankiasp.CcI3]	Francci3_1610	1932477	1931818	168.625	168.625	168.625	2.13513	0.000164947	2.1077	7.67523	1.55431e-14	148.552	660	129	129	148.552	148.552	317.177	660	609	609	317.177	317.177
hypotheticalproteinFrancci3_1611[Frankiasp.CcI3]	Francci3_1611	1933069	1932569	287.156	287.156	-287.156	-1.93841	-0.000291788	-1.96364	-9.77258	0	593.16	501	391	391	593.16	593.16	306.003	501	446	446	306.003	306.003
NLP/P60[Frankiasp.CcI3]	Francci3_1612	1933754	1933152	180.216	180.216	180.216	1.64406	0.000174725	1.62294	6.45104	1.11085e-10	279.813	603	222	222	279.813	279.813	460.029	603	807	807	460.029	460.029
diguanylatecyclase[Frankiasp.CcI3]	Francci3_1613	1936054	1934288	9.10683	9.10683	9.10683	1.02937	5.01787e-06	1.01614	0.200865	0.840804	310.121	1767	721	721	310.121	310.121	319.228	1767	1641	1641	319.228	319.228
hypotheticalproteinFrancci3_1614[Frankiasp.CcI3]	Francci3_1614	1936953	1937795	114.407	114.407	114.407	1.43607	0.000109831	1.41762	4.36277	1.28426e-05	262.36	843	291	291	262.36	262.36	376.767	843	924	924	376.767	376.767
hypotheticalproteinFrancci3_1615[Frankiasp.CcI3]	Francci3_1615	1938537	1937989	467.799	467.799	467.799	2.52211	0.000458943	2.48971	14.0098	0	307.336	549	222	222	307.336	307.336	775.135	549	1238	1238	775.135	775.135
hypotheticalproteinFrancci3_1616[Frankiasp.CcI3]	Francci3_1616	1939600	1939055	19.9479	19.9479	-19.9479	-1.17127	-2.14957e-05	-1.18652	-1.35732	0.17468	136.416	546	98	98	136.416	136.416	116.468	546	185	185	116.468	116.468
proteinofunknownfunctionDUF899,thioredoxin-like[Frankiasp.CcI3]	Francci3_1617	1939769	1940551	46.7806	46.7806	-46.7806	-1.43494	-4.82783e-05	-1.45362	-2.99559	0.00273913	154.336	783	159	159	154.336	154.336	107.556	783	245	245	107.556	107.556
responseregulatorreceiver/ANTARdomain-containingprotein[Frankiasp.CcI3]	Francci3_1618	1941327	1941926	88.0821	88.0821	-88.0821	-1.48809	-9.06181e-05	-1.50746	-4.29437	1.75188e-05	268.545	600	212	212	268.545	268.545	180.463	600	315	315	180.463	180.463
extracellularligand-bindingreceptor[Frankiasp.CcI3]	Francci3_1619	1941985	1943634	35.0561	35.0561	-35.0561	-1.2321	-3.70855e-05	-1.24814	-2.02818	0.0425422	186.093	1650	404	404	186.093	186.093	151.037	1650	725	725	151.037	151.037
extracellularligand-bindingreceptor[Frankiasp.CcI3]	Francci3_1620	1943946	1945151	75.3122	75.3122	75.3122	1.47801	7.24947e-05	1.45903	3.68424	0.000229388	157.552	1206	250	250	157.552	157.552	232.865	1206	817	817	232.865	232.865
DNApolymeraseI[Frankiasp.CcI3]	Francci3_1621	1945247	1948084	9.55899	9.55899	9.55899	1.05748	7.31727e-06	1.04389	0.397215	0.691209	166.307	2838	621	621	166.307	166.307	175.866	2838	1452	1452	175.866	175.866
diguanylatecyclase/phosphodiesterase[Frankiasp.CcI3]	Francci3_1622	1948335	1950413	7.92573	7.92573	-7.92573	-1.04073	-1.04508e-05	-1.05427	-0.52661	0.598464	202.529	2079	554	554	202.529	202.529	194.604	2079	1177	1177	194.604	194.604
peptidaseM4,thermolysin[Frankiasp.CcI3]	Francci3_1623	1951550	1950423	7.6228	7.6228	-7.6228	-1.05474	-9.43452e-06	-1.06846	-0.560039	0.575453	146.886	1128	218	218	146.886	146.886	139.263	1128	457	457	139.263	139.263
hypotheticalproteinFrancci3_1624[Frankiasp.CcI3]	Francci3_1624	1952384	1951713	73.7172	73.7172	-73.7172	-1.45319	-7.59893e-05	-1.4721	-3.81988	0.000133515	236.379	672	209	209	236.379	236.379	162.662	672	318	318	162.662	162.662
dephospho-CoAkinase[Frankiasp.CcI3]	Francci3_1625	1952516	1953205	44.051	44.051	44.051	1.45445	4.23416e-05	1.43577	2.75642	0.00584377	96.9318	690	88	88	96.9318	96.9318	140.983	690	283	283	140.983	140.983
excinucleaseABCsubunitB[Frankiasp.CcI3]	Francci3_1626	1955375	1953231	14.9757	14.9757	14.9757	1.08144	1.24508e-05	1.06754	0.639047	0.522792	183.896	2145	519	519	183.896	183.896	198.872	2145	1241	1241	198.872	198.872
putativetransmembranealanineandleucinerichprotein[Frankiasp.CcI3]	Francci3_1627	1955575	1956897	233.391	233.391	-233.391	-1.68311	-0.000238353	-1.70501	-7.90617	3.33067e-15	575.052	1323	1001	1001	575.052	575.052	341.66	1323	1315	1315	341.66	341.66
integralmembraneproteinTerC[Frankiasp.CcI3]	Francci3_1628	1956940	1957944	20.5096	20.5096	20.5096	1.10594	1.78017e-05	1.09173	0.885306	0.375991	193.6	1005	256	256	193.6	193.6	214.11	1005	626	626	214.11	214.11
glycosyltransferasefamilyprotein[Frankiasp.CcI3]	Francci3_1629	1958268	1959296	57.845	57.845	57.845	1.42563	5.54892e-05	1.40731	3.06887	0.00214872	135.905	1029	184	184	135.905	135.905	193.75	1029	580	580	193.75	193.75
beta-lactamase-like[Frankiasp.CcI3]	Francci3_1630	1960092	1959394	26.5205	26.5205	26.5205	1.10938	2.31204e-05	1.09512	1.02661	0.304603	242.471	699	223	223	242.471	242.471	268.992	699	547	547	268.992	268.992
excinucleaseABCsubunitA[Frankiasp.CcI3]	Francci3_1631	1960338	1963268	70.1314	70.1314	70.1314	1.46792	6.7467e-05	1.44906	3.52255	0.000427412	149.88	2931	574	578	149.88	149.88	220.012	2931	1876	1876	220.012	220.012
hypotheticalproteinFrancci3_1632[Frankiasp.CcI3]	Francci3_1632	1963624	1963211	5.22291	5.22291	5.22291	1.06185	4.08074e-06	1.04821	0.310526	0.756161	84.4481	414	44	46	84.4481	84.4481	89.671	414	108	108	89.671	89.671
excinucleaseABCsubunitC[Frankiasp.CcI3]	Francci3_1633	1963875	1965992	48.7835	48.7835	48.7835	1.4998	4.70158e-05	1.48053	3.02234	0.00250827	97.6058	2118	272	272	97.6058	97.6058	146.389	2118	902	902	146.389	146.389
hypotheticalproteinFrancci3_1634[Frankiasp.CcI3]	Francci3_1634	1965989	1966858	2.44286	2.44286	2.44286	1.01915	7.74798e-07	1.00606	0.0484799	0.961334	127.546	870	146	146	127.546	127.546	129.989	870	329	329	129.989	129.989
hypotheticalproteinFrancci3_1635[Frankiasp.CcI3]	Francci3_1635	1966866	1967948	35.9127	35.9127	35.9127	1.45286	3.45155e-05	1.4342	2.48497	0.0129563	79.3017	1083	113	113	79.3017	79.3017	115.214	1083	363	363	115.214	115.214
hypotheticalproteinFrancci3_1636[Frankiasp.CcI3]	Francci3_1636	1967954	1968940	21.8684	21.8684	21.8684	1.31208	2.0737e-05	1.29522	1.63587	0.101868	70.074	987	91	91	70.074	70.074	91.9423	987	264	264	91.9423	91.9423
glyceraldehyde-3-phosphatedehydrogenase[Frankiasp.CcI3]	Francci3_1637	1969408	1970415	172.736	172.736	172.736	1.88796	0.000168423	1.8637	7.13565	9.66338e-13	194.532	1008	258	258	194.532	194.532	367.269	1008	1077	1077	367.269	367.269
phosphoglyceratekinase[Frankiasp.CcI3]	Francci3_1638	1970581	1971783	72.4262	72.4262	72.4262	1.59707	7.01058e-05	1.57656	3.9662	7.30262e-05	121.302	1203	192	192	121.302	121.302	193.728	1203	678	678	193.728	193.728
triosephosphateisomerase[Frankiasp.CcI3]	Francci3_1639	1971853	1972779	31.4652	31.4652	-31.4652	-1.14026	-3.44299e-05	-1.1551	-1.57785	0.1146	255.804	927	312	312	255.804	255.804	224.339	927	605	605	224.339	224.339
preproteintranslocasesubunitSecG[Frankiasp.CcI3]	Francci3_1640	1973056	1973286	229.262	229.262	229.262	2.05577	0.000224065	2.02936	8.73509	1.9984e-15	217.152	231	66	66	217.152	217.152	446.414	231	300	300	446.414	446.414
extracellularsolute-bindingprotein[Frankiasp.CcI3]	Francci3_1641	1973361	1975127	79.6067	79.6067	79.6067	1.68802	7.72832e-05	1.66633	4.4004	1.08053e-05	115.704	1767	269	269	115.704	115.704	195.311	1767	1004	1004	195.311	195.311
hypotheticalproteinFrancci3_1642[Frankiasp.CcI3]	Francci3_1642	1975385	1975720	70.4225	70.4225	70.4225	1.2965	6.66266e-05	1.27985	2.86481	0.00417265	237.51	336	105	105	237.51	237.51	307.933	336	301	301	307.933	307.933
serine/threonineproteinkinase[Frankiasp.CcI3]	Francci3_1643	1975832	1977436	93.4561	93.4561	-93.4561	-1.5226	-9.5984e-05	-1.54241	-4.53802	5.67837e-06	272.286	1605	575	575	272.286	272.286	178.83	1605	835	835	178.83	178.83
putativeintegralmembraneprotein[Frankiasp.CcI3]	Francci3_1644	1977665	1978054	109.166	109.166	109.166	1.83607	0.000106342	1.81249	5.54916	2.87053e-08	130.57	390	67	67	130.57	130.57	239.736	390	272	272	239.736	239.736
6-phosphogluconolactonase[Frankiasp.CcI3]	Francci3_1645	1978921	1978124	59.9815	59.9815	59.9815	1.51621	5.78571e-05	1.49673	3.39769	0.000679578	116.196	798	122	122	116.196	116.196	176.177	798	409	409	176.177	176.177
glucose-6-Pdehydrogenasesubunit-like[Frankiasp.CcI3]	Francci3_1646	1980030	1978918	6.1994	6.1994	-6.1994	-1.07326	-7.30405e-06	-1.08723	-0.553703	0.579782	90.8216	1113	133	133	90.8216	90.8216	84.6222	1113	274	274	84.6222	84.6222
glucose-6-phosphate1-dehydrogenase[Frankiasp.CcI3]	Francci3_1647	1981583	1980051	21.6527	21.6527	21.6527	1.14088	1.94468e-05	1.12623	1.07653	0.281692	153.692	1533	310	310	153.692	153.692	175.345	1533	782	782	175.345	175.345
transaldolase[Frankiasp.CcI3]	Francci3_1648	1982841	1981726	99.5403	99.5403	99.5403	1.88582	9.7051e-05	1.8616	5.41175	6.24121e-08	112.37	1116	165	165	112.37	112.37	211.911	1116	688	688	211.911	211.911
protohemeIXfarnesyltransferase[Frankiasp.CcI3]	Francci3_1649	1983653	1984522	100.693	100.693	100.693	1.43332	9.66465e-05	1.4149	4.08145	4.47564e-05	232.378	870	266	266	232.378	232.378	333.071	870	843	843	333.071	333.071
hypotheticalproteinFrancci3_1650[Frankiasp.CcI3]	Francci3_1650	1984586	1985095	220.24	220.24	220.24	1.45057	0.00021164	1.43193	6.1417	8.1643e-10	488.806	510	328	328	488.806	488.806	709.046	510	1052	1052	709.046	709.046
putativetransporter[Frankiasp.CcI3]	Francci3_1651	1985492	1985785	57.1359	57.1359	57.1359	1.46045	5.49397e-05	1.44169	3.15728	0.00159251	124.087	294	48	48	124.087	124.087	181.223	294	155	155	181.223	181.223
NADPH-dependentFMNreductase[Frankiasp.CcI3]	Francci3_1652	1986375	1985833	142.941	142.941	142.941	2.41838	0.000140147	2.38731	7.58213	3.33067e-14	100.778	543	72	72	100.778	100.778	243.719	543	385	385	243.719	243.719
cytochromeoxidaseassembly[Frankiasp.CcI3]	Francci3_1653	1987884	1986856	0.451675	0.451675	0.451675	1.00277	-1.65511e-06	-1.01022	-0.0919189	0.926762	163.234	1029	221	221	163.234	163.234	163.685	1029	490	490	163.685	163.685
hypotheticalproteinFrancci3_1654[Frankiasp.CcI3]	Francci3_1654	1988772	1987987	80.8392	80.8392	-80.8392	-1.70018	-8.25206e-05	-1.72231	-4.69308	2.69123e-06	196.294	786	203	203	196.294	196.294	115.454	786	264	264	115.454	115.454
ABCtransporterrelated[Frankiasp.CcI3]	Francci3_1655	1989893	1988769	34.6771	34.6771	-34.6771	-1.29555	-3.62715e-05	-1.31241	-2.21927	0.0264683	152.007	1125	225	225	152.007	152.007	117.33	1125	384	384	117.33	117.33
XREfamilytranscriptionalregulator[Frankiasp.CcI3]	Francci3_1656	1990586	1990029	30.9458	30.9458	30.9458	1.44549	2.97273e-05	1.42692	2.29018	0.0220108	69.4654	558	51	51	69.4654	69.4654	100.411	558	163	163	100.411	100.411
glycerolkinase[Frankiasp.CcI3]	Francci3_1657	1992342	1990810	13.6485	13.6485	-13.6485	-1.12896	-1.50443e-05	-1.14365	-1.00638	0.314234	119.483	1533	241	241	119.483	119.483	105.835	1533	472	472	105.835	105.835
hypotheticalproteinFrancci3_1658[Frankiasp.CcI3]	Francci3_1658	1993202	1992498	11.8979	11.8979	-11.8979	-1.04561	-1.52857e-05	-1.05922	-0.664505	0.506367	272.75	705	253	253	272.75	272.75	260.852	705	535	535	260.852	260.852
putativetranscriptionalregulator[Frankiasp.CcI3]	Francci3_1659	1993530	1994456	104.421	104.421	104.421	1.88445	0.000101808	1.86024	5.53977	3.02873e-08	118.063	927	144	144	118.063	118.063	222.485	927	600	600	222.485	222.485
FeSassemblyproteinSufB[Frankiasp.CcI3]	Francci3_1660	1994453	1995865	93.8426	93.8426	93.8426	1.50278	9.04565e-05	1.48348	4.20274	2.63708e-05	186.647	1413	347	347	186.647	186.647	280.489	1413	1153	1153	280.489	280.489
FeSassemblyproteinSufD[Frankiasp.CcI3]	Francci3_1661	1995865	1997124	5.02972	5.02972	-5.02972	-1.03939	-6.68597e-06	-1.05292	-0.416057	0.677368	132.704	1260	220	220	132.704	132.704	127.674	1260	468	468	127.674	127.674
Rieske(2Fe-2S)protein[Frankiasp.CcI3]	Francci3_1662	1997121	1997498	81.2601	81.2601	81.2601	1.36084	7.75093e-05	1.34336	3.37569	0.00073632	225.195	378	112	112	225.195	225.195	306.455	378	337	337	306.455	306.455
FeSassemblyATPaseSufC[Frankiasp.CcI3]	Francci3_1663	1997507	1998301	21.4494	21.4494	21.4494	1.09588	1.8344e-05	1.0818	0.850714	0.394928	223.708	795	234	234	223.708	223.708	245.157	795	567	567	245.157	245.157
SufSsubfamilycysteinedesulfurase[Frankiasp.CcI3]	Francci3_1664	1998298	1999626	5.91235	5.91235	-5.91235	-1.04884	-7.48536e-06	-1.06249	-0.477281	0.633162	126.958	1329	222	222	126.958	126.958	121.046	1329	468	468	121.046	121.046
SUFsystemFeSassemblyprotein[Frankiasp.CcI3]	Francci3_1665	1999623	2000141	129.637	129.637	-129.637	-1.4552	-0.000133617	-1.47413	-5.07448	3.88563e-07	414.43	519	283	283	414.43	414.43	284.793	519	430	430	284.793	284.793
hypotheticalproteinFrancci3_1666[Frankiasp.CcI3]	Francci3_1666	2000138	2000587	70.5006	70.5006	-70.5006	-1.37518	-7.30902e-05	-1.39308	-3.47413	0.000512503	258.411	450	153	153	258.411	258.411	187.911	450	246	246	187.911	187.911
glucose-1-phosphateadenylyltransferase[Frankiasp.CcI3]	Francci3_1667	2000815	2002053	32.4805	32.4805	32.4805	1.21524	3.01971e-05	1.19963	1.65847	0.0972233	150.902	1239	246	246	150.902	150.902	183.383	1239	661	661	183.383	183.383
glycogensynthase[Frankiasp.CcI3]	Francci3_1668	2002166	2003401	17.813	17.813	17.813	1.14932	1.60903e-05	1.13456	1.00901	0.312968	119.293	1236	194	194	119.293	119.293	137.106	1236	493	493	137.106	137.106
dTDP-glucose4,6-dehydratase[Frankiasp.CcI3]	Francci3_1669	2004497	2003424	49.5617	49.5617	49.5617	1.26329	4.66187e-05	1.24706	2.26801	0.0233288	188.239	1074	266	266	188.239	188.239	237.801	1074	743	743	237.801	237.801
ABCtransporterrelated[Frankiasp.CcI3]	Francci3_1670	2004888	2006501	30.2705	30.2705	-30.2705	-1.23571	-3.19971e-05	-1.25179	-1.89617	0.0579379	158.693	1614	337	337	158.693	158.693	128.423	1614	603	603	128.423	128.423
cationdiffusionfacilitatorfamilytransporter[Frankiasp.CcI3]	Francci3_1671	2006540	2007565	24.4168	24.4168	-24.4168	-1.14518	-2.66414e-05	-1.16008	-1.40843	0.159004	192.601	1026	260	260	192.601	192.601	168.184	1026	500	502	168.184	168.184
putativeintegralmembraneprotein[Frankiasp.CcI3]	Francci3_1672	2008813	2007473	90.4407	90.4407	-90.4407	-1.54198	-9.28073e-05	-1.56205	-4.52496	6.04061e-06	257.312	1341	454	454	257.312	257.312	166.871	1341	648	651	166.871	166.871
hypotheticalproteinFrancci3_1673[Frankiasp.CcI3]	Francci3_1673	2009483	2009226	71.7477	71.7477	-71.7477	-1.27475	-7.52832e-05	-1.29134	-3.10189	0.00192291	332.883	258	113	113	332.883	332.883	261.135	258	196	196	261.135	261.135
transcriptionalregulator[Frankiasp.CcI3]	Francci3_1674	2009615	2009833	516.29	516.29	516.29	7.19861	0.000509812	7.10613	19.5919	1.15463e-14	83.2913	219	24	24	83.2913	83.2913	599.581	219	382	382	599.581	599.581
enoyl-CoAhydratase[Frankiasp.CcI3]	Francci3_1675	2009837	2010658	53.7461	53.7461	53.7461	1.59926	5.20284e-05	1.57871	3.42167	0.000622383	89.6876	822	97	97	89.6876	89.6876	143.434	822	343	343	143.434	143.434
ABCtransporterrelated[Frankiasp.CcI3]	Francci3_1676	2010762	2012687	7.99773	7.99773	-7.99773	-1.03408	-1.10392e-05	-1.04753	-0.507366	0.611898	242.69	1926	615	615	242.69	242.69	234.692	1926	1315	1315	234.692	234.692
hypotheticalproteinFrancci3_1677[Frankiasp.CcI3]	Francci3_1677	2013095	2012811	192.964	192.964	192.964	4.80833	0.000190291	4.74656	11.1382	0	50.6689	285	19	19	50.6689	50.6689	243.633	285	202	202	243.633	243.633
pyruvatekinase[Frankiasp.CcI3]	Francci3_1678	2013257	2014672	16.7523	16.7523	16.7523	1.1156	1.47106e-05	1.10126	0.843616	0.398884	144.922	1416	270	270	144.922	144.922	161.674	1416	666	666	161.674	161.674
hypotheticalproteinFrancci3_1679[Frankiasp.CcI3]	Francci3_1679	2015011	2017251	18.4703	18.4703	-18.4703	-1.13075	-2.0334e-05	-1.14546	-1.17687	0.239246	159.739	2241	471	471	159.739	159.739	141.269	2241	921	921	141.269	141.269
twocomponentLuxRfamilytranscriptionalregulator[Frankiasp.CcI3]	Francci3_1680	2018241	2017552	37.4374	37.4374	-37.4374	-1.23933	-3.95419e-05	-1.25546	-2.12151	0.0338789	193.864	690	176	176	193.864	193.864	156.426	690	314	314	156.426	156.426
PilTprotein-like[Frankiasp.CcI3]	Francci3_1681	2019051	2018641	42.853	42.853	42.853	1.16435	3.90466e-05	1.14939	1.65059	0.0988226	260.741	411	141	141	260.741	260.741	303.594	411	363	363	303.594	303.594
SpoVT/AbrB-like[Frankiasp.CcI3]	Francci3_1682	2019296	2019048	176.09	176.09	176.09	2.44225	0.000172674	2.41087	8.45799	2.22045e-15	122.094	249	40	40	122.094	122.094	298.183	249	216	216	298.183	298.183
hypotheticalproteinFrancci3_1683[Frankiasp.CcI3]	Francci3_1683	2020528	2019479	3.68626	3.68626	-3.68626	-1.02815	-5.38143e-06	-1.04153	-0.331581	0.740205	134.634	1050	186	186	134.634	134.634	130.948	1050	400	400	130.948	130.948
resolvase-likeprotein[Frankiasp.CcI3]	Francci3_1684	2022474	2020477	216.927	216.927	216.927	2.00222	0.000211868	1.9765	8.34648	0	216.446	1998	569	569	216.446	216.446	433.373	1998	2519	2519	433.373	433.373
hypotheticalproteinFrancci3_1685[Frankiasp.CcI3]	Francci3_1685	2022795	2022523	58.0496	58.0496	58.0496	1.21062	5.38926e-05	1.19507	2.19255	0.0283401	275.616	273	99	99	275.616	275.616	333.666	273	265	265	333.666	333.666
recombinase[Frankiasp.CcI3]	Francci3_1686	2023884	2023189	128.212	128.212	-128.212	-1.99847	-0.000130174	-2.02448	-6.66169	2.70696e-11	256.62	696	235	235	256.62	256.62	128.408	696	260	260	128.408	128.408
hypotheticalproteinFrancci3_1687[Frankiasp.CcI3]	Francci3_1687	2024780	2023965	68.8621	68.8621	-68.8621	-1.65389	-7.0384e-05	-1.67541	-4.22754	2.36264e-05	174.174	816	187	187	174.174	174.174	105.312	816	250	250	105.312	105.312
hypotheticalproteinFrancci3_1688[Frankiasp.CcI3]	Francci3_1688	2025484	2024777	162.177	162.177	-162.177	-2.43981	-0.000164018	-2.47156	-8.36733	0	274.814	708	256	256	274.814	274.814	112.638	708	232	232	112.638	112.638
hypotheticalproteinFrancci3_1689[Frankiasp.CcI3]	Francci3_1689	2025974	2026864	87.2664	87.2664	-87.2664	-1.60644	-8.93295e-05	-1.62734	-4.63175	3.62583e-06	231.166	891	271	271	231.166	231.166	143.9	891	373	373	143.9	143.9
hypotheticalproteinFrancci3_1690[Frankiasp.CcI3]	Francci3_1690	2026861	2027250	23.8673	23.8673	23.8673	1.26058	2.24379e-05	1.24438	1.56576	0.117405	91.5937	390	47	47	91.5937	91.5937	115.461	390	131	131	115.461	115.461
hypotheticalproteinFrancci3_1691[Frankiasp.CcI3]	Francci3_1691	2027254	2029413	23.2725	23.2725	-23.2725	-1.17834	-2.50089e-05	-1.19368	-1.48947	0.136364	153.766	2160	437	437	153.766	153.766	130.494	2160	820	820	130.494	130.494
hypotheticalproteinFrancci3_1692[Frankiasp.CcI3]	Francci3_1692	2029410	2030720	178.597	178.597	-178.597	-2.15843	-0.000181012	-2.18652	-8.23733	0	332.768	1311	574	574	332.768	332.768	154.171	1311	588	588	154.171	154.171
TypeIVsecretorypathwayVirB4components-like[Frankiasp.CcI3]	Francci3_1693	2030717	2032606	29.4221	29.4221	29.4221	1.14403	2.64834e-05	1.12933	1.27072	0.203827	204.284	1890	508	508	204.284	204.284	233.706	1890	1285	1285	233.706	233.706
TypeIVsecretorypathwayVirD4components-like[Frankiasp.CcI3]	Francci3_1694	2032640	2035138	112.769	112.769	-112.769	-1.48141	-0.000116057	-1.50069	-4.83405	1.33784e-06	347.018	2499	1141	1141	347.018	347.018	234.249	2499	1703	1703	234.249	234.249
hypotheticalproteinFrancci3_1695[Frankiasp.CcI3]	Francci3_1695	2035171	2036184	218.986	218.986	-218.986	-1.81874	-0.000222957	-1.84241	-8.15464	1.44329e-15	486.451	1014	649	649	486.451	486.451	267.466	1014	789	789	267.466	267.466
NLP/P60[Frankiasp.CcI3]	Francci3_1696	2036242	2037150	36.9742	36.9742	-36.9742	-1.14048	-4.04525e-05	-1.15533	-1.7115	0.0869888	300.167	909	359	359	300.167	300.167	263.193	909	696	696	263.193	263.193
XREfamilytranscriptionalregulator[Frankiasp.CcI3]	Francci3_1697	2038381	2037866	60.3283	60.3283	-60.3283	-1.34698	-6.27125e-05	-1.36451	-3.11744	0.00182431	234.196	516	159	159	234.196	234.196	173.868	516	261	261	173.868	173.868
hypotheticalproteinFrancci3_1698[Frankiasp.CcI3]	Francci3_1698	2039674	2038724	16.3982	16.3982	-16.3982	-1.07729	-1.91699e-05	-1.09131	-0.916939	0.359175	228.569	951	286	286	228.569	228.569	212.171	951	587	587	212.171	212.171
hypotheticalproteinFrancci3_1699[Frankiasp.CcI3]	Francci3_1699	2040555	2040073	12.4822	12.4822	12.4822	1.04722	8.94718e-06	1.03376	0.386215	0.699338	264.359	483	168	168	264.359	264.359	276.842	483	389	389	276.842	276.842
hypotheticalproteinFrancci3_1700[Frankiasp.CcI3]	Francci3_1700	2040707	2041102	35.298	35.298	-35.298	-1.44201	-3.64114e-05	-1.46077	-2.61811	0.00884194	115.157	396	60	60	115.157	115.157	79.8586	396	92	92	79.8586	79.8586
hypotheticalproteinFrancci3_1701[Frankiasp.CcI3]	Francci3_1701	2041665	2041129	48.8564	48.8564	48.8564	1.43695	4.6905e-05	1.41849	2.85329	0.00432696	111.811	537	79	79	111.811	111.811	160.668	537	251	251	160.668	160.668
hypotheticalproteinFrancci3_1702[Frankiasp.CcI3]	Francci3_1702	2043149	2042418	163.671	163.671	-163.671	-1.62463	-0.000167439	-1.64577	-6.41189	1.43729e-10	425.702	732	410	410	425.702	425.702	262.031	732	558	558	262.031	262.031
hypotheticalproteinFrancci3_1703[Frankiasp.CcI3]	Francci3_1703	2044153	2043545	25.0438	25.0438	25.0438	1.21578	2.32869e-05	1.20016	1.45811	0.144809	116.064	609	93	93	116.064	116.064	141.108	609	250	250	141.108	141.108
hypotheticalproteinFrancci3_1704[Frankiasp.CcI3]	Francci3_1704	2044965	2044336	143.658	143.658	143.658	1.87558	0.000140041	1.85149	6.47426	9.52776e-11	164.071	630	136	136	164.071	164.071	307.728	630	564	564	307.728	307.728
hypotheticalproteinFrancci3_1705[Frankiasp.CcI3]	Francci3_1705	2045543	2044995	111.673	111.673	-111.673	-1.43291	-0.000115264	-1.45155	-4.62045	3.82915e-06	369.634	549	267	267	369.634	369.634	257.961	549	412	412	257.961	257.961
hypotheticalproteinFrancci3_1706[Frankiasp.CcI3]	Francci3_1706	2046018	2045668	12.0977	12.0977	-12.0977	-1.08952	-1.38671e-05	-1.10369	-0.828623	0.407318	147.243	351	68	68	147.243	147.243	135.145	351	138	138	135.145	135.145
hypotheticalproteinFrancci3_1707[Frankiasp.CcI3]	Francci3_1707	2046691	2046071	17.6596	17.6596	-17.6596	-1.07454	-2.07529e-05	-1.08853	-0.940036	0.347199	254.568	621	208	208	254.568	254.568	236.909	621	428	428	236.909	236.909
hypotheticalproteinFrancci3_1708[Frankiasp.CcI3]	Francci3_1708	2047069	2046839	36.9182	36.9182	-36.9182	-1.43526	-3.80993e-05	-1.45394	-2.66186	0.00777109	121.737	231	37	37	121.737	121.737	84.8187	231	57	57	84.8187	84.8187
hypotheticalproteinFrancci3_1709[Frankiasp.CcI3]	Francci3_1709	2047438	2047130	123.137	123.137	-123.137	-1.319	-0.000128405	-1.33616	-4.31013	1.63155e-05	509.148	309	207	207	509.148	509.148	386.011	309	347	347	386.011	386.011
DNApolymeraseIIIbetasubunitfamilyprotein[Frankiasp.CcI3]	Francci3_1710	2048731	2047505	31.05	31.05	-31.05	-1.22391	-3.29105e-05	-1.23984	-1.88182	0.0598608	169.722	1227	274	274	169.722	169.722	138.672	1227	495	495	138.672	138.672
hypotheticalproteinFrancci3_1711[Frankiasp.CcI3]	Francci3_1711	2049258	2048860	25.7226	25.7226	25.7226	1.20155	2.38098e-05	1.18611	1.42632	0.153775	127.625	399	67	67	127.625	127.625	153.347	399	178	178	153.347	153.347
hypotheticalproteinFrancci3_1712[Frankiasp.CcI3]	Francci3_1712	2049841	2049302	73.6247	73.6247	-73.6247	-1.53547	-7.55726e-05	-1.55545	-4.06436	4.81652e-05	211.12	540	150	150	211.12	211.12	137.496	540	216	216	137.496	137.496
hypotheticalproteinFrancci3_1713[Frankiasp.CcI3]	Francci3_1713	2050158	2049901	60.9917	60.9917	60.9917	2.03521	5.95943e-05	2.00906	4.47479	7.64882e-06	58.9173	258	20	20	58.9173	58.9173	119.909	258	90	90	119.909	119.909
hypotheticalproteinFrancci3_1714[Frankiasp.CcI3]	Francci3_1714	2050690	2050148	1.42616	1.42616	-1.42616	-1.01341	-2.79912e-06	-1.0266	-0.192076	0.847683	107.776	543	77	77	107.776	107.776	106.35	543	168	168	106.35	106.35
hypotheticalproteinFrancci3_1715[Frankiasp.CcI3]	Francci3_1715	2051081	2050695	45.8827	45.8827	45.8827	1.47679	4.41631e-05	1.45782	2.8724	0.00407368	96.2316	387	49	49	96.2316	96.2316	142.114	387	160	160	142.114	142.114
hypotheticalproteinFrancci3_1716[Frankiasp.CcI3]	Francci3_1716	2052019	2051195	19.9602	19.9602	19.9602	1.1267	1.77225e-05	1.11223	0.972264	0.330919	157.534	825	171	171	157.534	157.534	177.494	825	426	426	177.494	177.494
hypotheticalproteinFrancci3_1717[Frankiasp.CcI3]	Francci3_1717	2052480	2052196	62.1829	62.1829	62.1829	1.58294	6.01582e-05	1.5626	3.63921	0.000273477	106.671	285	40	40	106.671	106.671	168.854	285	140	140	168.854	168.854
hypotheticalproteinFrancci3_1718[Frankiasp.CcI3]	Francci3_1718	2052907	2052590	41.2892	41.2892	-41.2892	-1.31568	-4.30729e-05	-1.3328	-2.48524	0.0129466	172.083	318	72	72	172.083	172.083	130.794	318	121	121	130.794	130.794
hypotheticalproteinFrancci3_1719[Frankiasp.CcI3]	Francci3_1719	2053375	2053016	686.964	686.964	-686.964	-3.47238	-0.000692196	-3.51757	-19.7219	4.32987e-15	964.82	360	457	457	964.82	964.82	277.856	360	291	291	277.856	277.856
hypotheticalproteinFrancci3_1720[Frankiasp.CcI3]	Francci3_1720	2054017	2053511	177.912	177.912	-177.912	-1.77408	-0.0001813	-1.79717	-7.21043	5.58331e-13	407.75	507	272	272	407.75	407.75	229.837	507	339	339	229.837	229.837
hypotheticalproteinFrancci3_1721[Frankiasp.CcI3]	Francci3_1721	2055116	2054109	57.3308	57.3308	57.3308	1.29244	5.4206e-05	1.27584	2.56766	0.0102388	196.04	1008	260	260	196.04	196.04	253.371	1008	743	743	253.371	253.371
hypotheticalproteinFrancci3_1722[Frankiasp.CcI3]	Francci3_1722	2055596	2055213	73.5139	73.5139	73.5139	1.60889	7.11894e-05	1.58822	4.02782	5.62974e-05	120.734	384	61	61	120.734	120.734	194.248	384	217	217	194.248	194.248
hypotheticalproteinFrancci3_1723[Frankiasp.CcI3]	Francci3_1723	2055976	2055593	93.6198	93.6198	-93.6198	-1.79231	-9.53668e-05	-1.81564	-5.27204	1.34917e-07	211.78	384	107	107	211.78	211.78	118.16	384	132	132	118.16	118.16
hypotheticalproteinFrancci3_1724[Frankiasp.CcI3]	Francci3_1724	2056809	2056378	106.743	106.743	106.743	1.29888	0.000101026	1.28219	3.54085	0.000398847	357.145	432	203	203	357.145	357.145	463.889	432	583	583	463.889	463.889
hypotheticalproteinFrancci3_1725[Frankiasp.CcI3]	Francci3_1725	2058952	2058149	71.0063	71.0063	71.0063	1.54828	6.85951e-05	1.52839	3.79158	0.000149692	129.508	804	137	137	129.508	129.508	200.514	804	469	469	200.514	200.514
transposaseIS3/IS911[Frankiasp.CcI3]	Francci3_1726	2059527	2059817	234.653	234.653	-234.653	-3.18298	-0.000236602	-3.2244	-11.2047	2.10942e-15	342.146	291	131	131	342.146	342.146	107.492	291	91	91	107.492	107.492
integrase[Frankiasp.CcI3]	Francci3_1727	2059862	2060707	76.285	76.285	76.285	1.50846	7.35542e-05	1.48909	3.80731	0.000140486	150.03	846	167	167	150.03	150.03	226.315	846	557	557	226.315	226.315
putativetransposase[Frankiasp.CcI3]	Francci3_1728	2062385	2061087	122.401	122.401	-122.401	-1.29556	-0.000128029	-1.31242	-4.17025	3.04271e-05	536.528	1299	22	917	536.528	536.528	414.127	1299	126	1565	414.127	414.127
putativetranscriptionalregulator[Frankiasp.CcI3]	Francci3_1729	2063500	2063949	6.67684	6.67684	-6.67684	-1.03991	-8.84716e-06	-1.05345	-0.480915	0.630577	173.963	450	103	103	173.963	173.963	167.286	450	219	219	167.286	167.286
responseregulatorreceiver/SARPdomain-containingprotein[Frankiasp.CcI3]	Francci3_1730	2066907	2063941	46.8198	46.8198	-46.8198	-1.29327	-4.89884e-05	-1.3101	-2.57092	0.0101429	206.467	2967	806	806	206.467	206.467	159.647	2967	1378	1378	159.647	159.647
hypotheticalproteinFrancci3_1731[Frankiasp.CcI3]	Francci3_1731	2067335	2066904	65.4255	65.4255	65.4255	1.53125	6.31546e-05	1.51158	3.59179	0.000328415	123.154	432	70	70	123.154	123.154	188.579	432	237	237	188.579	188.579
TadE-like[Frankiasp.CcI3]	Francci3_1732	2067778	2067332	131.473	131.473	131.473	2.35656	0.000128849	2.32628	7.17351	7.32747e-13	96.917	447	57	57	96.917	96.917	228.39	447	297	297	228.39	228.39
hypotheticalproteinFrancci3_1733[Frankiasp.CcI3]	Francci3_1733	2068119	2067775	73.5609	73.5609	-73.5609	-1.80251	-7.49184e-05	-1.82597	-4.69361	2.68421e-06	165.225	345	75	75	165.225	165.225	91.6637	345	92	92	91.6637	91.6637
typeIIsecretionsystemprotein[Frankiasp.CcI3]	Francci3_1734	2069842	2068937	9.12508	9.12508	9.12508	1.05607	6.93379e-06	1.0425	0.380626	0.703481	162.744	906	194	194	162.744	162.744	171.87	906	453	453	171.87	171.87
putativeintegralmembraneprotein[Frankiasp.CcI3]	Francci3_1735	2070747	2069839	2.5949	2.5949	-2.5949	-1.02408	-3.989e-06	-1.0374	-0.271196	0.78624	110.368	909	132	132	110.368	110.368	107.773	909	285	285	107.773	107.773
typeIIsecretionsystemproteinE[Frankiasp.CcI3]	Francci3_1736	2072189	2070744	19.0007	19.0007	19.0007	1.16211	1.72924e-05	1.14718	1.09074	0.275386	117.211	1446	223	223	117.211	117.211	136.212	1446	573	573	136.212	136.212
hypotheticalproteinFrancci3_1737[Frankiasp.CcI3]	Francci3_1737	2073007	2072186	60.0274	60.0274	60.0274	2.10037	5.86964e-05	2.07338	4.5319	5.84552e-06	54.5523	822	59	59	54.5523	54.5523	114.58	822	274	274	114.58	114.58
hypotheticalproteinFrancci3_1738[Frankiasp.CcI3]	Francci3_1738	2073704	2073012	58.3547	58.3547	58.3547	1.78247	5.67833e-05	1.75957	3.9581	7.55468e-05	74.5776	693	68	68	74.5776	74.5776	132.932	693	268	268	132.932	132.932
putativeATP/GTP-bindingprotein[Frankiasp.CcI3]	Francci3_1739	2074806	2073781	126.181	126.181	-126.181	-1.56466	-0.000129362	-1.58502	-5.42644	5.74882e-08	349.645	1026	472	472	349.645	349.645	223.464	1026	667	667	223.464	223.464
hypotheticalproteinFrancci3_1740[Frankiasp.CcI3]	Francci3_1740	2075426	2074800	94.4012	94.4012	94.4012	1.61321	9.14303e-05	1.59249	4.57747	4.70626e-06	153.946	627	127	127	153.946	153.946	248.347	627	453	453	248.347	248.347
hypotheticalproteinFrancci3_1741[Frankiasp.CcI3]	Francci3_1741	2075630	2076088	36.4341	36.4341	-36.4341	-1.20187	-3.8846e-05	-1.21751	-1.95677	0.0503745	216.916	459	131	131	216.916	216.916	180.482	459	241	241	180.482	180.482
hypotheticalproteinFrancci3_1742[Frankiasp.CcI3]	Francci3_1742	2076085	2076735	312.883	312.883	-312.883	-2.48885	-0.000316342	-2.52124	-11.7326	0	523.034	651	448	448	523.034	523.034	210.151	651	398	398	210.151	210.151
hypotheticalproteinFrancci3_1743[Frankiasp.CcI3]	Francci3_1743	2077410	2076808	60.1666	60.1666	60.1666	1.80907	5.8579e-05	1.78583	4.0697	4.70732e-05	74.3648	603	59	59	74.3648	74.3648	134.531	603	236	236	134.531	134.531
hypotheticalproteinFrancci3_1744[Frankiasp.CcI3]	Francci3_1744	2078234	2077503	182.861	182.861	-182.861	-1.63837	-0.00018699	-1.65969	-6.8308	8.4458e-12	469.31	732	452	452	469.31	469.31	286.449	732	610	610	286.449	286.449
hypotheticalproteinFrancci3_1745[Frankiasp.CcI3]	Francci3_1745	2079004	2078348	4.55074	4.55074	4.55074	1.01501	6.00054e-07	1.00198	0.0243835	0.980547	303.088	657	262	262	303.088	303.088	307.639	657	588	588	307.639	307.639
hypotheticalproteinFrancci3_1746[Frankiasp.CcI3]	Francci3_1746	2079445	2079005	362.025	362.025	362.025	2.73604	0.000355549	2.70089	12.7924	0	208.535	441	121	121	208.535	208.535	570.56	441	732	732	570.56	570.56
HADfamilyhydrolase[Frankiasp.CcI3]	Francci3_1747	2080584	2079853	53.2932	53.2932	-53.2932	-1.19466	-5.6947e-05	-1.21021	-2.33304	0.0196461	327.063	732	315	315	327.063	327.063	273.77	732	583	583	273.77	273.77
GTPcyclohydrolase[Frankiasp.CcI3]	Francci3_1748	2081159	2080581	99.0882	99.0882	99.0882	1.44144	9.51602e-05	1.42292	4.08206	4.46375e-05	224.466	579	171	171	224.466	224.466	323.554	579	545	545	323.554	323.554
NUDIXhydrolase[Frankiasp.CcI3]	Francci3_1749	2081731	2081150	81.4465	81.4465	-81.4465	-1.26468	-8.56052e-05	-1.28114	-3.25659	0.00112759	389.158	582	298	298	389.158	389.158	307.711	582	521	521	307.711	307.711
3-polyprenyl-4-hydroxybenzoatedecarboxylaseandrelateddecarboxylases-like[Frankiasp.CcI3]	Francci3_1750	2082996	2081734	56.7474	56.7474	-56.7474	-1.27044	-5.95862e-05	-1.28697	-2.74136	0.00611858	266.583	1263	443	443	266.583	266.583	209.836	1263	771	771	209.836	209.836
phosphoribosyltransferase[Frankiasp.CcI3]	Francci3_1751	2083529	2082993	228.883	228.883	-228.883	-2.52157	-0.000231371	-2.55438	-10.0949	6.66134e-16	379.309	537	268	268	379.309	379.309	150.426	537	235	235	150.426	150.426
GMPreductase[Frankiasp.CcI3]	Francci3_1752	2084683	2083526	9.46628	9.46628	-9.46628	-1.05451	-1.17253e-05	-1.06824	-0.62335	0.533054	183.117	1158	279	279	183.117	183.117	173.651	1158	585	585	173.651	173.651
radicalSAMfamilyprotein[Frankiasp.CcI3]	Francci3_1753	2085475	2084720	1133.22	1133.22	-1133.22	-5.37253	-0.00113929	-5.44244	-28.1597	2.5091e-14	1392.39	756	1385	1385	1392.39	1392.39	259.168	756	570	570	259.168	259.168
PfkB[Frankiasp.CcI3]	Francci3_1754	2086419	2085472	1.75007	1.75007	1.75007	1.0176	4.51538e-07	1.00453	0.0320139	0.974461	99.4136	948	124	124	99.4136	99.4136	101.164	948	279	279	101.164	101.164
putative6-pyruvoyltetrahydropterinsynthase[Frankiasp.CcI3]	Francci3_1755	2086855	2086421	33.4206	33.4206	33.4206	1.14065	3.00107e-05	1.12599	1.33623	0.181474	237.62	435	136	136	237.62	237.62	271.04	435	343	343	271.04	271.04
sulfatase[Frankiasp.CcI3]	Francci3_1756	2088554	2087130	65.2318	65.2318	65.2318	1.32441	6.19595e-05	1.3074	2.87796	0.00400251	201.075	1425	377	377	201.075	201.075	266.307	1425	1104	1104	266.307	266.307
hypotheticalproteinFrancci3_1757[Frankiasp.CcI3]	Francci3_1757	2089329	2088808	6.91049	6.91049	6.91049	1.03082	3.95067e-06	1.01758	0.185912	0.852514	224.224	522	154	154	224.224	224.224	231.135	522	351	351	231.135	231.135
hypotheticalproteinFrancci3_1758[Frankiasp.CcI3]	Francci3_1758	2089754	2089422	21.8811	21.8811	-21.8811	-1.15361	-2.37682e-05	-1.16862	-1.36263	0.172999	164.332	333	72	72	164.332	164.332	142.45	333	138	138	142.45	142.45
amidinotransferase[Frankiasp.CcI3]	Francci3_1759	2090915	2089953	49.6707	49.6707	49.6707	1.2148	4.61727e-05	1.19919	2.0488	0.0404812	231.246	963	293	293	231.246	231.246	280.917	963	787	787	280.917	280.917
hypotheticalproteinFrancci3_1760[Frankiasp.CcI3]	Francci3_1760	2092215	2090890	103.084	103.084	-103.084	-1.40953	-0.000106574	-1.42788	-4.34572	1.38819e-05	354.797	1326	619	619	354.797	354.797	251.712	1326	971	971	251.712	251.712
DNAtopoisomeraseII[Frankiasp.CcI3]	Francci3_1761	2094203	2092227	106.24	106.24	106.24	1.67076	0.000103088	1.64929	5.03315	4.82492e-07	158.388	1977	412	412	158.388	158.388	264.629	1977	1522	1522	264.629	264.629
rubrerythrin[Frankiasp.CcI3]	Francci3_1762	2094717	2094244	103.569	103.569	-103.569	-1.79343	-0.0001055	-1.81677	-5.54783	2.89236e-08	234.103	474	146	146	234.103	234.103	130.534	474	180	180	130.534	130.534
putativetransposase[Frankiasp.CcI3]	Francci3_1763	2095985	2097292	192.236	192.236	192.236	2.35587	0.000188397	2.32561	8.67319	0	141.78	1308	5	244	141.78	141.78	334.015	1308	102	1271	334.015	334.015
transposase,IS4[Frankiasp.CcI3]	Francci3_1764	2099217	2097793	68.8592	68.8592	-68.8592	-1.39374	-7.12771e-05	-1.41188	-3.4982	0.000468417	243.744	1425	0	457	243.744	243.744	174.885	1425	0	725	174.885	174.885
sulfatase[Frankiasp.CcI3]	Francci3_1765	2099588	2100775	68.8572	68.8572	68.8572	1.32914	6.54422e-05	1.31207	2.9771	0.00290985	209.201	1188	327	327	209.201	209.201	278.058	1188	961	961	278.058	278.058
hypotheticalproteinFrancci3_1766[Frankiasp.CcI3]	Francci3_1766	2100765	2101178	97.6382	97.6382	-97.6382	-1.73041	-9.95947e-05	-1.75293	-5.23477	1.65186e-07	231.314	414	126	126	231.314	231.314	133.676	414	161	161	133.676	133.676
LacIfamilytranscriptionregulator[Frankiasp.CcI3]	Francci3_1767	2101640	2102752	119.183	119.183	119.183	2.02066	0.000116432	1.9947	6.22522	4.80879e-10	116.771	1113	171	171	116.771	116.771	235.954	1113	764	764	235.954	235.954
majorfacilitatortransporter[Frankiasp.CcI3]	Francci3_1768	2102801	2104114	139.039	139.039	139.039	1.7197	0.000135096	1.69761	5.91846	3.24968e-09	193.19	1314	334	334	193.19	193.19	332.229	1314	1270	1270	332.229	332.229
cytochromeP450[Frankiasp.CcI3]	Francci3_1769	2104160	2105347	6.47437	6.47437	6.47437	1.03707	4.15746e-06	1.02375	0.221329	0.824837	174.654	1188	273	273	174.654	174.654	181.128	1188	626	626	181.128	181.128
adenosinedeaminase[Frankiasp.CcI3]	Francci3_1770	2105701	2106699	1.41841	1.41841	-1.41841	-1.0059	-4.51907e-06	-1.01899	-0.206605	0.836319	241.932	999	318	318	241.932	241.932	240.514	999	699	699	240.514	240.514
hypotheticalproteinFrancci3_1771[Frankiasp.CcI3]	Francci3_1771	2107745	2106924	17.4305	17.4305	-17.4305	-1.11145	-1.94865e-05	-1.12591	-1.07678	0.281578	173.828	822	188	188	173.828	173.828	156.397	822	374	374	156.397	156.397
majorfacilitatortransporter[Frankiasp.CcI3]	Francci3_1772	2109397	2107934	29.8113	29.8113	29.8113	1.16596	2.7186e-05	1.15098	1.38402	0.166353	179.625	1464	346	346	179.625	179.625	209.437	1464	892	892	209.437	209.437
UbiE/COQ5methyltransferase[Frankiasp.CcI3]	Francci3_1773	2110320	2109523	41.7378	41.7378	41.7378	1.23065	3.89705e-05	1.21484	1.94776	0.0514436	180.96	798	190	190	180.96	180.96	222.698	798	517	517	222.698	222.698
sulfotransferasedomain-containingprotein[Frankiasp.CcI3]	Francci3_1774	2111411	2110335	3.04724	3.04724	-3.04724	-1.01913	-5.10549e-06	-1.0324	-0.285888	0.774964	162.31	1077	230	230	162.31	162.31	159.263	1077	499	499	159.263	159.263
radicalSAMfamilyprotein[Frankiasp.CcI3]	Francci3_1775	2112605	2111427	33.5896	33.5896	33.5896	1.18092	3.08471e-05	1.16575	1.53938	0.123711	185.657	1179	288	288	185.657	185.657	219.247	1179	752	752	219.247	219.247
transposase,IS4[Frankiasp.CcI3]	Francci3_1776	2113903	2112602	0	0	0	1	0	1	0	1	0	1302	0	0	0	0	0	1302	0	0	0	0
cobalaminB12-binding[Frankiasp.CcI3]	Francci3_1777	2114760	2114212	167.006	167.006	-167.006	-1.47801	-0.000171907	-1.49725	-5.86749	4.42434e-09	516.38	549	373	373	516.38	516.38	349.374	549	558	558	349.374	349.374
transposase[Frankiasp.CcI3]	Francci3_1778	2115365	2116117	61.1009	61.1009	-61.1009	-1.42492	-6.30997e-05	-1.44346	-3.39319	0.000690843	204.896	753	128	203	204.896	204.896	143.795	753	288	315	143.795	143.795
putativesignaltransductionhistidinekinase[Frankiasp.CcI3]	Francci3_1779	2116605	2115961	8.11033	8.11033	-8.11033	-1.06675	-9.69458e-06	-1.08063	-0.61429	0.539023	129.618	645	95	110	129.618	129.618	121.508	645	225	228	121.508	121.508
XREfamilytranscriptionalregulator[Frankiasp.CcI3]	Francci3_1780	2116949	2117827	20.0681	20.0681	20.0681	1.12345	1.77647e-05	1.10902	0.960143	0.336983	162.555	879	188	188	162.555	162.555	182.624	879	467	467	182.624	182.624
hypotheticalproteinFrancci3_1781[Frankiasp.CcI3]	Francci3_1781	2117811	2118020	20.2255	20.2255	20.2255	1.25402	1.89884e-05	1.23791	1.42323	0.154671	79.6225	210	22	22	79.6225	79.6225	99.848	210	61	61	99.848	99.848
hypotheticalproteinFrancci3_1782[Frankiasp.CcI3]	Francci3_1782	2119088	2118294	184.19	184.19	184.19	1.96816	0.000179812	1.94288	7.59871	2.84217e-14	190.247	795	193	199	190.247	190.247	374.438	795	866	866	374.438	374.438
responseregulatorreceiverprotein[Frankiasp.CcI3]	Francci3_1783	2119948	2119175	4.93763	4.93763	-4.93763	-1.04412	-6.39071e-06	-1.05771	-0.424267	0.671371	116.853	774	0	119	116.853	116.853	111.915	774	0	252	111.915	111.915
hypotheticalproteinFrancci3_1784[Frankiasp.CcI3]	Francci3_1784	2122412	2121348	31.3721	31.3721	31.3721	1.14319	2.82223e-05	1.12851	1.30787	0.190917	219.089	1065	307	307	219.089	219.089	250.461	1065	776	776	250.461	250.461
hypotheticalproteinFrancci3_1785[Frankiasp.CcI3]	Francci3_1785	2122972	2122367	62.9894	62.9894	62.9894	1.48292	6.06502e-05	1.46387	3.38417	0.000713931	130.435	606	104	104	130.435	130.435	193.424	606	341	341	193.424	193.424
hypotheticalproteinFrancci3_1786[Frankiasp.CcI3]	Francci3_1786	2124292	2123375	48.3815	48.3815	-48.3815	-1.18173	-5.19263e-05	-1.19711	-2.16364	0.0304918	314.611	918	380	380	314.611	314.611	266.229	918	711	711	266.229	266.229
hypotheticalproteinFrancci3_1787[Frankiasp.CcI3]	Francci3_1787	2125189	2124680	50.4971	50.4971	-50.4971	-1.11216	-5.64165e-05	-1.12663	-1.83735	0.0661583	500.728	510	336	336	500.728	500.728	450.231	510	668	668	450.231	450.231
hypotheticalproteinFrancci3_1788[Frankiasp.CcI3]	Francci3_1788	2126518	2125487	275.379	275.379	-275.379	-2.08357	-0.000279315	-2.11069	-10.0202	3.33067e-16	529.519	1032	719	719	529.519	529.519	254.14	1032	763	763	254.14	254.14
hypotheticalproteinFrancci3_1789[Frankiasp.CcI3]	Francci3_1789	2127504	2127217	82.2095	82.2095	82.2095	2.0742	8.03632e-05	2.04755	5.26091	1.43342e-07	76.5311	288	29	29	76.5311	76.5311	158.741	288	133	133	158.741	158.741
hypotheticalproteinFrancci3_1790[Frankiasp.CcI3]	Francci3_1790	2127775	2127497	9.43019	9.43019	-9.43019	-1.09222	-1.07697e-05	-1.10643	-0.739328	0.459708	111.689	279	41	41	111.689	111.689	102.259	279	83	83	102.259	102.259
ROK[Frankiasp.CcI3]	Francci3_1791	2128731	2127772	29.0516	29.0516	-29.0516	-1.17449	-3.12657e-05	-1.18977	-1.65001	0.0989408	195.55	960	247	247	195.55	195.55	166.499	960	465	465	166.499	166.499
hypotheticalproteinFrancci3_1792[Frankiasp.CcI3]	Francci3_1792	2129150	2128728	63.9746	63.9746	63.9746	1.30961	6.06439e-05	1.29279	2.78765	0.00530923	206.628	423	115	115	206.628	206.628	270.603	423	333	333	270.603	270.603
phosphoesterasePHP-like[Frankiasp.CcI3]	Francci3_1793	2130220	2129387	4.83349	4.83349	-4.83349	-1.03144	-6.82485e-06	-1.04486	-0.387795	0.698167	158.568	834	174	174	158.568	158.568	153.735	834	373	373	153.735	153.735
hypotheticalproteinFrancci3_1794[Frankiasp.CcI3]	Francci3_1794	2131186	2130494	98.659	98.659	98.659	2.11059	9.6482e-05	2.08347	5.82809	5.60651e-09	88.835	693	81	81	88.835	88.835	187.494	693	378	378	187.494	187.494
hypotheticalproteinFrancci3_1795[Frankiasp.CcI3]	Francci3_1795	2131830	2131183	41.943	41.943	41.943	1.54182	4.0507e-05	1.52202	2.89962	0.00373612	77.4108	648	66	66	77.4108	77.4108	119.354	648	225	225	119.354	119.354
hypotheticalproteinFrancci3_1796[Frankiasp.CcI3]	Francci3_1796	2132035	2131841	23.9953	23.9953	23.9953	1.1759	2.19874e-05	1.16079	1.28149	0.20002	136.416	195	35	35	136.416	136.416	160.412	195	91	91	160.412	160.412
ribulose-5-phosphate3-epimerase[Frankiasp.CcI3]	Francci3_1797	2132878	2132099	7.76345	7.76345	-7.76345	-1.05106	-9.74002e-06	-1.06474	-0.553849	0.579682	159.802	780	164	164	159.802	159.802	152.038	780	345	345	152.038	152.038
hypotheticalproteinFrancci3_1798[Frankiasp.CcI3]	Francci3_1798	2133518	2133096	86.8435	86.8435	86.8435	2.00694	8.48236e-05	1.98116	5.28907	1.22941e-07	86.2449	423	48	48	86.2449	86.2449	173.088	423	213	213	173.088	173.088
hypotheticalproteinFrancci3_1799[Frankiasp.CcI3]	Francci3_1799	2133524	2133772	166.374	166.374	-166.374	-2.91301	-0.000167895	-2.95091	-9.13897	2.22045e-16	253.344	249	83	83	253.344	253.344	86.9701	249	63	63	86.9701	86.9701
endonuclease/exonuclease/phosphatase[Frankiasp.CcI3]	Francci3_1800	2134613	2133783	135.533	135.533	-135.533	-1.31475	-0.000141405	-1.33186	-4.49825	6.85137e-06	566.138	831	619	619	566.138	566.138	430.604	831	1041	1041	430.604	430.604
aldo/ketoreductase[Frankiasp.CcI3]	Francci3_1801	2135794	2134610	157.977	157.977	-157.977	-1.51671	-0.000162295	-1.53644	-5.8757	4.21066e-09	463.716	1185	723	723	463.716	463.716	305.739	1185	1054	1054	305.739	305.739
hypotheticalproteinFrancci3_1802[Frankiasp.CcI3]	Francci3_1802	2135913	2136413	35.3169	35.3169	-35.3169	-1.31579	-3.68421e-05	-1.33292	-2.29877	0.0215178	147.152	501	97	97	147.152	147.152	111.835	501	163	163	111.835	111.835
radicalSAMfamilyprotein[Frankiasp.CcI3]	Francci3_1803	2138580	2136436	14.5782	14.5782	14.5782	1.09437	1.24361e-05	1.08031	0.694242	0.48753	154.487	2145	436	436	154.487	154.487	169.065	2145	1055	1055	169.065	169.065
ribonucleotidereductaselargesubunit[Frankiasp.CcI3]	Francci3_1804	2139335	2139904	24.2115	24.2115	24.2115	1.16069	2.20177e-05	1.14578	1.22534	0.220447	150.673	570	113	113	150.673	150.673	174.885	570	290	290	174.885	174.885
hypotheticalproteinFrancci3_1805[Frankiasp.CcI3]	Francci3_1805	2141068	2139929	241.706	241.706	-241.706	-1.55822	-0.000247863	-1.5785	-7.47975	7.36078e-14	674.696	1140	1012	1012	674.696	674.696	432.991	1140	1436	1436	432.991	432.991
AMP-dependentsynthetaseandligase[Frankiasp.CcI3]	Francci3_1806	2142645	2141065	302.078	302.078	-302.078	-1.84615	-0.000307403	-1.87018	-9.68539	0	659.08	1581	1371	1371	659.08	659.08	357.002	1581	1642	1642	357.002	357.002
hypotheticalproteinFrancci3_1807[Frankiasp.CcI3]	Francci3_1807	2143295	2142642	269.439	269.439	-269.439	-1.66404	-0.000275312	-1.68569	-8.41011	0	675.198	654	581	581	675.198	675.198	405.759	654	772	772	405.759	405.759
Acyl-CoAsynthetases(AMP-forming)/AMP-acidligasesII-like[Frankiasp.CcI3]	Francci3_1808	2144505	2143279	30.4504	30.4504	30.4504	1.28581	2.87596e-05	1.26929	1.85052	0.0642382	106.541	1227	172	172	106.541	106.541	136.991	1227	489	489	136.991	136.991
hypotheticalproteinFrancci3_1809[Frankiasp.CcI3]	Francci3_1809	2145674	2144583	93.2747	93.2747	93.2747	1.71285	9.0613e-05	1.69084	4.82943	1.36923e-06	130.848	1092	188	188	130.848	130.848	224.123	1092	712	712	224.123	224.123
uncharacterizedFAD-dependentdehydrogenase[Frankiasp.CcI3]	Francci3_1810	2147090	2145723	13.5022	13.5022	13.5022	1.06312	1.06063e-05	1.04947	0.507003	0.612153	213.898	1368	385	385	213.898	213.898	227.4	1368	905	905	227.4	227.4
NUDIXhydrolase[Frankiasp.CcI3]	Francci3_1811	2148343	2147906	178.07	178.07	-178.07	-1.52523	-0.000182865	-1.54508	-6.27647	3.46343e-10	517.1	438	298	298	517.1	517.1	339.03	438	432	432	339.03	339.03
thymidylatekinase-like[Frankiasp.CcI3]	Francci3_1813	2148993	2148379	18.969	18.969	-18.969	-1.09614	-2.15554e-05	-1.11041	-1.06436	0.287164	216.27	615	175	175	216.27	216.27	197.301	615	353	353	197.301	197.301
hypotheticalproteinFrancci3_1813[Frankiasp.CcI3]	Francci3_1813	2149808	2148993	14.6288	14.6288	-14.6288	-1.09922	-1.65627e-05	-1.11353	-0.945355	0.344477	162.066	816	174	174	162.066	162.066	147.437	816	350	350	147.437	147.437
radicalSAMfamilyprotein[Frankiasp.CcI3]	Francci3_1814	2150841	2149801	6.99392	6.99392	-6.99392	-1.04288	-9.11134e-06	-1.05645	-0.501196	0.616233	170.113	1041	233	233	170.113	170.113	163.119	1041	494	494	163.119	163.119
pterin-4-alpha-carbinolaminedehydratase[Frankiasp.CcI3]	Francci3_1816	2151472	2151158	12.9283	12.9283	12.9283	1.0623	1.01209e-05	1.04866	0.491293	0.62322	207.501	315	86	86	207.501	207.501	220.429	315	202	202	220.429	220.429
flavoprotein[Frankiasp.CcI3]	Francci3_1816	2152023	2151472	378.94	378.94	-378.94	-2.33742	-0.000383501	-2.36784	-12.5249	0	662.275	552	433	481	662.275	662.275	283.336	552	455	455	283.336	283.336
hypotheticalproteinFrancci3_1817[Frankiasp.CcI3]	Francci3_1817	2153603	2152020	10.1778	10.1778	-10.1778	-1.07664	-1.19125e-05	-1.09065	-0.720286	0.471349	142.986	1584	298	298	142.986	142.986	132.808	1584	612	612	132.808	132.808
hypotheticalproteinFrancci3_1818[Frankiasp.CcI3]	Francci3_1818	2154000	2154803	47.0745	47.0745	47.0745	1.26348	4.42809e-05	1.24725	2.21114	0.0270263	178.665	804	189	189	178.665	178.665	225.739	804	528	528	225.739	225.739
protein-L-isoaspartate(D-aspartate)O-methyltransferase[Frankiasp.CcI3]	Francci3_1819	2154800	2156032	13.3944	13.3944	-13.3944	-1.0858	-1.54371e-05	-1.09993	-0.859015	0.390332	169.513	1233	275	275	169.513	169.513	156.118	1233	560	560	156.118	156.118
hypotheticalproteinFrancci3_1820[Frankiasp.CcI3]	Francci3_1820	2156124	2156345	232.792	232.792	232.792	2.65846	0.000228547	2.6243	10.1278	2.88658e-15	140.366	222	41	41	140.366	140.366	373.158	222	241	241	373.158	373.158
lantibioticdehydratase-like[Frankiasp.CcI3]	Francci3_1821	2156428	2159652	104.224	104.224	-104.224	-1.54751	-0.000106927	-1.56764	-4.87589	1.08317e-06	294.587	3225	1250	1250	294.587	294.587	190.362	3225	1786	1786	190.362	190.362
hypotheticalproteinFrancci3_1822[Frankiasp.CcI3]	Francci3_1822	2159649	2160875	90.0603	90.0603	-90.0603	-1.27453	-9.45017e-05	-1.29112	-3.4743	0.000512193	418.111	1227	675	675	418.111	418.111	328.051	1227	1171	1171	328.051	328.051
putativeO-methyltransferase[Frankiasp.CcI3]	Francci3_1823	2160884	2161735	19.5502	19.5502	-19.5502	-1.09283	-2.23093e-05	-1.10705	-1.06709	0.285932	230.151	852	258	258	230.151	230.151	210.601	852	522	522	210.601	210.601
hypotheticalproteinFrancci3_1824[Frankiasp.CcI3]	Francci3_1824	2161774	2162907	26.5995	26.5995	26.5995	1.07269	2.16086e-05	1.05891	0.787951	0.430726	365.942	1134	546	546	365.942	365.942	392.541	1134	1295	1295	392.541	392.541
hypotheticalproteinFrancci3_1825[Frankiasp.CcI3]	Francci3_1825	2163715	2162861	19.4741	19.4741	19.4741	1.13778	1.74501e-05	1.12317	1.00804	0.313433	141.34	855	159	159	141.34	141.34	160.814	855	400	400	160.814	160.814
[truncated: 2,693 more rows]
