# Supplementary material for: Transcriptomes of Frankia sp. strain CcI3 in growth transitions
Source: BMC Microbiol. 2011 Aug 25;11:192. doi: 10.1186/1471-2180-11-192 (PMC3188489; doi:10.1186/1471-2180-11-192)
Supplement: Additional file 7 — Pairwise comparison of the two NH4 grown cells. Comparison of RPKM values from the 3dNH4 and 5dNH4 samples for annotated Frankia sp. strain CcI3 ORFs. [file 1471-2180-11-192-S7.XLS]

## Sheet: 5dNH4 vs. 3dNH4
								Kal's ztest				5dNH4						3dNH4
Feature ID	locus tag	Nuc Start	Nuc End	Range (original values)	IQR (original values)	Difference (original values)	Fold Change (original values)	Proportions difference	Proportions fold change	Test statistic	P-value	Expression values	Gene length	Unique gene reads	Total gene reads	RPKM	Means	Expression values	Gene length	Unique gene reads	Total gene reads	RPKM	Means
chromosomal replication initiator protein DnaA [Frankia sp. CcI3]	Francci3_0001	35	1723	65.092	65.092	-65.092	-1.38953	-7.44429e-05	-1.47023	-3.82324	0.000131711	232.195	1689	516	516	232.195	232.195	167.103	1689	783	783	167.103	167.103
DNApolymeraseIII,betasubunit[Frankiasp.CcI3]	Francci3_0003	2488	3696	188.251	188.251	188.251	2.22226	0.000169872	2.10028	7.82567	4.21885e-15	154.018	1209	245	245	154.018	154.018	342.269	1209	1148	1148	342.269	342.269
recombinationproteinF[Frankiasp.CcI3]	Francci3_0004	3698	4897	15.2548	15.2548	-15.2548	-1.10385	-2.33733e-05	-1.16796	-1.36449	0.172415	162.14	1200	256	256	162.14	162.14	146.886	1200	489	489	146.886	146.886
hypotheticalproteinFrancci3_0005[Frankiasp.CcI3]	Francci3_0005	4887	5708	16.0451	16.0451	-16.0451	-1.17591	-2.11022e-05	-1.24421	-1.53717	0.124253	107.255	822	116	116	107.255	107.255	91.2102	822	208	208	91.2102	91.2102
DNAgyrasesubunitB[Frankiasp.CcI3]	Francci3_0006	5916	7955	176.921	176.921	176.921	1.87777	0.000156522	1.7747	6.66997	2.55849e-11	201.558	2040	541	541	201.558	201.558	378.478	2040	2142	2142	378.478	378.478
DNAgyrasesubunitA[Frankiasp.CcI3]	Francci3_0007	8155	10659	92.6251	92.6251	92.6251	1.68603	8.03231e-05	1.59349	4.32858	1.50076e-05	135.016	2505	445	445	135.016	135.016	227.641	2505	1582	1582	227.641	227.641
hypotheticalproteinFrancci3_0008[Frankiasp.CcI3]	Francci3_0008	11724	10825	3.58639	3.58639	-3.58639	-1.02975	-1.02279e-05	-1.08955	-0.670994	0.502224	124.139	900	147	147	124.139	124.139	120.552	900	301	301	120.552	120.552
hypotheticalproteinFrancci3_0009[Frankiasp.CcI3]	Francci3_0009	11810	12496	287.742	287.742	-287.742	-2.85903	-0.000296951	-3.02507	-12.47	0	442.523	687	400	400	442.523	442.523	154.781	687	295	295	154.781	154.781
glycosyltransferase,group1[Frankiasp.CcI3]	Francci3_0010	13122	14525	9.53542	9.53542	-9.53542	-1.09451	-1.51098e-05	-1.15807	-1.06664	0.286136	110.432	1404	204	204	110.432	110.432	100.897	1404	393	393	100.897	100.897
methyltransferasetype11[Frankiasp.CcI3]	Francci3_0011	14536	15267	87.9984	87.9984	87.9984	1.45322	7.26856e-05	1.37346	3.41793	0.000631001	194.161	732	187	187	194.161	194.161	282.16	732	573	573	282.16	282.16
hypotheticalproteinFrancci3_0012[Frankiasp.CcI3]	Francci3_0012	15254	16435	32.0089	32.0089	-32.0089	-1.27622	-3.84619e-05	-1.35034	-2.43029	0.0150869	147.891	1182	230	230	147.891	147.891	115.883	1182	380	380	115.883	115.883
hypotheticalproteinFrancci3_0013[Frankiasp.CcI3]	Francci3_0013	16990	16418	20.6366	20.6366	20.6366	1.11113	9.3336e-06	1.05014	0.483776	0.628545	185.697	573	140	140	185.697	185.697	206.334	573	328	328	206.334	206.334
peptidedeformylase[Frankiasp.CcI3]	Francci3_0014	17819	17127	38.0298	38.0298	38.0298	1.19929	2.55293e-05	1.13346	1.27889	0.200937	190.831	693	174	174	190.831	190.831	228.861	693	440	440	228.861	228.861
glycosyltransferasefamilyprotein[Frankiasp.CcI3]	Francci3_0015	18601	20655	89.2178	89.2178	-89.2178	-1.48076	-9.96433e-05	-1.56675	-4.76602	1.87899e-06	274.795	2055	743	743	274.795	274.795	185.578	2055	1058	1058	185.578	185.578
acyltransferase3[Frankiasp.CcI3]	Francci3_0016	20624	22171	77.6706	77.6706	-77.6706	-1.58417	-8.51731e-05	-1.67617	-4.71557	2.41036e-06	210.629	1548	429	429	210.629	210.629	132.959	1548	571	571	132.959	132.959
CRISPR-associatedhelicaseCas3familyproteinprotein[Frankiasp.CcI3]	Francci3_0017	22428	25316	46.2164	46.2164	-46.2164	-1.2373	-5.70437e-05	-1.30915	-2.80449	0.00503969	240.98	2889	916	916	240.98	240.98	194.763	2889	1561	1561	194.763	194.763
hypotheticalproteinFrancci3_0018[Frankiasp.CcI3]	Francci3_0018	25679	27331	376.632	376.632	-376.632	-2.66877	-0.000389956	-2.82377	-13.9091	0	602.325	1653	1310	1310	602.325	602.325	225.694	1653	1035	1035	225.694	225.694
hypotheticalproteinFrancci3_0019[Frankiasp.CcI3]	Francci3_0019	27358	27978	356.827	356.827	-356.827	-2.49939	-0.00037078	-2.64454	-13.1871	0	594.809	621	486	486	594.809	594.809	237.982	621	410	410	237.982	237.982
CRISPR-associatedCse4familyprotein[Frankiasp.CcI3]	Francci3_0020	28057	29211	561.52	561.52	-561.52	-2.82852	-0.000579768	-2.99279	-17.3558	1.22125e-15	868.609	1155	1320	1320	868.609	868.609	307.089	1155	984	984	307.089	307.089
CRISPR-associatedCas5efamilyprotein[Frankiasp.CcI3]	Francci3_0021	29208	30038	558.116	558.116	-558.116	-2.63701	-0.000578218	-2.79016	-16.855	1.28786e-14	899.053	831	983	983	899.053	899.053	340.936	831	786	786	340.936	340.936
hypotheticalproteinFrancci3_0022[Frankiasp.CcI3]	Francci3_0022	30046	30873	232.952	232.952	-232.952	-1.96417	-0.000246806	-2.07824	-9.46538	4.55191e-15	474.562	828	517	517	474.562	474.562	241.61	828	555	555	241.61	241.61
CRISPR-associatedCas1familyprotein[Frankiasp.CcI3]	Francci3_0023	30875	31867	95.7851	95.7851	-95.7851	-1.23708	-0.000118245	-1.30893	-4.03694	5.41518e-05	499.8	993	653	653	499.8	499.8	404.015	993	1113	1113	404.015	404.015
CRISPR-associatedCas2familyprotein[Frankiasp.CcI3]	Francci3_0024	31864	32142	15.9949	15.9949	-15.9949	-1.09451	-2.53455e-05	-1.15807	-1.3815	0.167124	185.241	279	68	68	185.241	185.241	169.246	279	131	131	169.246	169.246
hypotheticalproteinFrancci3_0025[Frankiasp.CcI3]	Francci3_0025	32272	32565	282.694	282.694	-282.694	-2.10854	-0.000297406	-2.23099	-10.8414	1.33227e-15	537.711	294	206	208	537.711	537.711	255.016	294	208	208	255.016	255.016
hypotheticalproteinFrancci3_0026[Frankiasp.CcI3]	Francci3_0026	32562	32816	176.838	176.838	-176.838	-1.50855	-0.000196397	-1.59616	-6.82506	8.78841e-12	524.572	255	174	176	524.572	524.572	347.734	255	243	246	347.734	347.734
hypotheticalproteinFrancci3_0027[Frankiasp.CcI3]	Francci3_0027	32939	34468	107.621	107.621	-107.621	-1.75133	-0.000115761	-1.85304	-5.98432	2.17294e-09	250.861	1530	504	505	250.861	250.861	143.24	1530	606	608	143.24	143.24
OsmC-likeprotein[Frankiasp.CcI3]	Francci3_0028	34953	34525	388.046	388.046	388.046	4.31867	0.000361196	4.08162	14.8649	0	116.928	429	66	66	116.928	116.928	504.974	429	601	601	504.974	504.974
hypotheticalproteinFrancci3_0029[Frankiasp.CcI3]	Francci3_0029	35586	35311	41.408	41.408	-41.408	-1.26869	-4.99868e-05	-1.34238	-2.74351	0.00607865	195.516	276	71	71	195.516	195.516	154.108	276	118	118	154.108	154.108
secretorylipase[Frankiasp.CcI3]	Francci3_0030	37199	35871	134.833	134.833	-134.833	-1.74088	-0.000145171	-1.84198	-6.67078	2.54471e-11	316.823	1329	554	554	316.823	316.823	181.991	1329	671	671	181.991	181.991
hypotheticalproteinFrancci3_0031[Frankiasp.CcI3]	Francci3_0031	37685	38491	64.843	64.843	-64.843	-1.32919	-7.5837e-05	-1.40638	-3.63357	0.000279529	261.821	807	278	278	261.821	261.821	196.978	807	441	441	196.978	196.978
nitrogenregulatoryproteinP-II[Frankiasp.CcI3]	Francci3_0032	39249	38911	32.0724	32.0724	-32.0724	-1.27673	-3.85264e-05	-1.35088	-2.43392	0.0149363	147.971	339	66	66	147.971	147.971	115.899	339	109	109	115.899	115.899
PBPfamilyphospholipid-bindingprotein[Frankiasp.CcI3]	Francci3_0033	39396	39938	47.4566	47.4566	-47.4566	-1.20662	-6.02082e-05	-1.27669	-2.74471	0.00605649	277.139	543	198	198	277.139	277.139	229.683	543	346	346	229.683	229.683
TypeIVsecretorypathwayVirB4components-like[Frankiasp.CcI3]	Francci3_0034	42114	39979	38.5795	38.5795	38.5795	1.18566	2.51164e-05	1.12058	1.2095	0.226471	207.799	2136	584	584	207.799	207.799	246.379	2136	1460	1460	246.379	246.379
putativeintegralmembraneprotein[Frankiasp.CcI3]	Francci3_0035	43613	42111	177.08	177.08	177.08	1.78166	0.000155299	1.68387	6.34924	2.16389e-10	226.543	1503	448	448	226.543	226.543	403.624	1503	1683	1683	403.624	403.624
hypotheticalproteinFrancci3_0036[Frankiasp.CcI3]	Francci3_0036	45035	43653	44.2626	44.2626	44.2626	1.28972	3.35279e-05	1.21893	1.83967	0.0658174	152.776	1383	278	278	152.776	152.776	197.039	1383	756	756	197.039	197.039
hypotheticalproteinFrancci3_0037[Frankiasp.CcI3]	Francci3_0037	45817	45032	247.559	247.559	-247.559	-1.55537	-0.00027268	-1.6457	-8.29304	1.11022e-16	693.313	786	717	717	693.313	693.313	445.754	786	972	972	445.754	445.754
hypotheticalproteinFrancci3_0038[Frankiasp.CcI3]	Francci3_0038	46303	45887	546.741	546.741	-546.741	-2.55407	-0.000567414	-2.7024	-16.4713	1.89848e-14	898.552	417	493	493	898.552	898.552	351.812	417	407	407	351.812	351.812
hypotheticalproteinFrancci3_0039[Frankiasp.CcI3]	Francci3_0039	48741	46300	22.8775	22.8775	-22.8775	-1.13752	-3.20854e-05	-1.20359	-1.74618	0.0807796	189.23	2442	608	608	189.23	189.23	166.353	2442	1127	1127	166.353	166.353
hypotheticalproteinFrancci3_0040[Frankiasp.CcI3]	Francci3_0040	49299	50174	25.154	25.154	25.154	1.21162	1.72906e-05	1.14512	1.09439	0.273785	118.864	876	137	137	118.864	118.864	144.018	876	350	350	144.018	144.018
NLP/P60[Frankiasp.CcI3]	Francci3_0041	50181	51176	8.22345	8.22345	-8.22345	-1.04764	-1.77414e-05	-1.10848	-0.968406	0.332842	180.851	996	237	237	180.851	180.851	172.628	996	477	477	172.628	172.628
hypotheticalproteinFrancci3_0042[Frankiasp.CcI3]	Francci3_0042	51205	51471	52.9339	52.9339	-52.9339	-1.63241	-5.76666e-05	-1.72722	-3.98675	6.69844e-05	136.635	267	48	48	136.635	136.635	83.7013	267	62	62	83.7013	83.7013
twin-argininetranslocationpathwaysignal[Frankiasp.CcI3]	Francci3_0043	53304	51706	15.3145	15.3145	15.3145	1.11632	7.2645e-06	1.05504	0.446609	0.655158	131.663	1599	277	277	131.663	131.663	146.978	1599	652	652	146.978	146.978
serine/threonineproteinkinase[Frankiasp.CcI3]	Francci3_0044	56019	53428	51.5785	51.5785	51.5785	1.4053	4.18629e-05	1.32817	2.45554	0.0140673	127.259	2592	434	434	127.259	127.259	178.837	2592	1286	1286	178.837	178.837
glucose-6-phosphateisomerase[Frankiasp.CcI3]	Francci3_0045	56163	57833	85.3246	85.3246	-85.3246	-1.40569	-9.7102e-05	-1.48733	-4.43033	9.40887e-06	295.644	1671	650	650	295.644	295.644	210.32	1671	975	975	210.32	210.32
anti-sigma-factorantagonistdomain-containingprotein[Frankiasp.CcI3]	Francci3_0046	57927	58268	133.683	133.683	-133.683	-1.45625	-0.000150126	-1.54083	-5.74349	9.27453e-09	426.685	342	192	192	426.685	426.685	293.002	342	278	278	293.002	293.002
hypotheticalproteinFrancci3_0047[Frankiasp.CcI3]	Francci3_0047	58859	59182	164.903	164.903	-164.903	-5.78147	-0.000167198	-6.11723	-11.2195	0	199.391	324	85	85	199.391	199.391	34.488	324	31	31	34.488	34.488
adenylate/guanylatecyclase[Frankiasp.CcI3]	Francci3_0048	62632	59204	10.6959	10.6959	-10.6959	-1.06936	-1.92065e-05	-1.13146	-1.10337	0.269866	164.907	3429	744	744	164.907	164.907	154.211	3429	1467	1467	154.211	154.211
ABC-typemultidrugtransportsystemATPasecomponent-like[Frankiasp.CcI3]	Francci3_0049	62964	62629	33.6316	33.6316	-33.6316	-1.1375	-4.71704e-05	-1.20356	-2.1172	0.0342427	278.226	336	123	123	278.226	278.226	244.595	336	228	228	244.595	244.595
nitroreductase[Frankiasp.CcI3]	Francci3_0050	63095	63721	183.68	183.68	-183.68	-2.81537	-0.00018969	-2.97888	-9.9079	1.77636e-15	284.861	627	235	235	284.861	284.861	101.181	627	176	176	101.181	101.181
hypotheticalproteinFrancci3_0051[Frankiasp.CcI3]	Francci3_0051	63817	64413	10.1478	10.1478	-10.1478	-1.07244	-1.78794e-05	-1.13473	-1.07689	0.281528	150.224	597	118	118	150.224	150.224	140.077	597	232	232	140.077	140.077
hypotheticalproteinFrancci3_0052[Frankiasp.CcI3]	Francci3_0052	67876	64448	99.4988	99.4988	-99.4988	-1.61824	-0.000108593	-1.71222	-5.4291	5.66404e-08	260.437	3429	1175	1175	260.437	260.437	160.938	3429	1531	1531	160.938	160.938
acyl-CoAdehydrogenase-like[Frankiasp.CcI3]	Francci3_0053	68071	69915	492.651	492.651	492.651	2.16562	0.000443476	2.04675	12.4453	0	422.653	1845	1026	1026	422.653	422.653	915.303	1845	4685	4685	915.303	915.303
hypotheticalproteinFrancci3_0054[Frankiasp.CcI3]	Francci3_0054	69967	70365	1280.24	1280.24	1280.24	4.67266	0.0011937	4.41618	27.5595	1.93179e-14	348.587	399	183	183	348.587	348.587	1628.83	399	1803	1803	1628.83	1628.83
hypotheticalproteinFrancci3_0055[Frankiasp.CcI3]	Francci3_0055	70723	70487	283.737	283.737	283.737	2.01698	0.000253458	1.90627	8.96646	3.55271e-15	279	237	87	87	279	279	562.737	237	370	370	562.737	562.737
dehydrogenasesubunit[Frankiasp.CcI3]	Francci3_0056	72428	70854	3.71745	3.71745	-3.71745	-1.02069	-1.36112e-05	-1.07997	-0.733127	0.463481	183.373	1575	380	380	183.373	183.373	179.656	1575	785	785	179.656	179.656
transketolase[Frankiasp.CcI3]	Francci3_0057	73542	72481	67.0022	67.0022	-67.0022	-1.26569	-8.10388e-05	-1.3392	-3.47944	0.000502456	319.185	1062	446	446	319.185	319.185	252.183	1062	743	743	252.183	252.183
pyruvatedehydrogenase[Frankiasp.CcI3]	Francci3_0058	74738	73539	87.3418	87.3418	87.3418	1.29217	6.62982e-05	1.22124	2.59937	0.00933943	298.946	1200	472	472	298.946	298.946	386.288	1200	1286	1286	386.288	386.288
hypotheticalproteinFrancci3_0059[Frankiasp.CcI3]	Francci3_0059	74865	75776	4.75572	4.75572	-4.75572	-1.02892	-1.38136e-05	-1.08868	-0.776156	0.437657	169.174	912	203	203	169.174	169.174	164.418	912	416	416	164.418	164.418
poly-gamma-glutamatebiosynthesisprotein[Frankiasp.CcI3]	Francci3_0060	75885	77102	11.5183	11.5183	11.5183	1.09978	4.56066e-06	1.03941	0.300609	0.763712	115.44	1218	185	185	115.44	115.44	126.958	1218	429	429	126.958	126.958
zincuptakeregulator[Frankiasp.CcI3]	Francci3_0061	77627	77199	125.551	125.551	125.551	1.89705	0.000111245	1.79292	5.66965	1.43087e-08	139.959	429	79	79	139.959	139.959	265.51	429	316	316	265.51	265.51
hypotheticalproteinFrancci3_0062[Frankiasp.CcI3]	Francci3_0062	78169	78789	25.4582	25.4582	25.4582	1.27735	1.90683e-05	1.20724	1.35342	0.175922	91.7914	621	72	75	91.7914	91.7914	117.25	621	202	202	117.25	117.25
hypotheticalproteinFrancci3_0063[Frankiasp.CcI3]	Francci3_0063	80380	78731	43.8463	43.8463	-43.8463	-1.40712	-4.98776e-05	-1.48884	-3.179	0.00147782	151.546	1650	326	329	151.546	151.546	107.7	1650	493	493	107.7	107.7
aminotransferaseAlaT[Frankiasp.CcI3]	Francci3_0064	81671	80424	120.189	120.189	120.189	1.74194	0.000104953	1.64632	5.11065	3.2105e-07	161.994	1248	266	266	161.994	161.994	282.184	1248	977	977	282.184	282.184
hypotheticalproteinFrancci3_0065[Frankiasp.CcI3]	Francci3_0065	82288	82662	86.9631	86.9631	86.9631	1.44235	7.15708e-05	1.36318	3.35205	0.000802143	196.595	375	97	97	196.595	196.595	283.558	375	295	295	283.558	283.558
hypotheticalproteinFrancci3_0066[Frankiasp.CcI3]	Francci3_0066	82997	82641	50.8457	50.8457	-50.8457	-1.13114	-7.23006e-05	-1.19683	-2.58155	0.00983584	438.563	357	206	206	438.563	438.563	387.717	357	384	384	387.717	387.717
HNHendonuclease[Frankiasp.CcI3]	Francci3_0067	84502	83126	191.158	191.158	-191.158	-1.92437	-0.000202996	-2.03613	-8.47182	0	397.955	1377	721	721	397.955	397.955	206.797	1377	790	790	206.797	206.797
sigma-24[Frankiasp.CcI3]	Francci3_0068	86473	85040	150.346	150.346	-150.346	-1.49391	-0.000167457	-1.58067	-6.23783	4.43668e-10	454.748	1434	858	858	454.748	454.748	304.401	1434	1211	1211	304.401	304.401
peptidaseS1andS6,chymotrypsin/Hap[Frankiasp.CcI3]	Francci3_0069	88559	86820	51.6621	51.6621	51.6621	1.32404	4.01719e-05	1.25136	2.14174	0.0322147	159.432	1740	365	365	159.432	159.432	211.094	1740	1019	1019	211.094	211.094
largeconductancemechanosensitivechannelprotein[Frankiasp.CcI3]	Francci3_0070	89094	88699	79.4932	79.4932	79.4932	1.2408	5.71475e-05	1.1727	2.15653	0.0310425	330.115	396	172	172	330.115	330.115	409.609	396	450	450	409.609	409.609
hypotheticalproteinFrancci3_0071[Frankiasp.CcI3]	Francci3_0071	89381	90892	2.73011	2.73011	-2.73011	-1.0185	-1.0856e-05	-1.07765	-0.645513	0.518595	150.298	1512	298	299	150.298	150.298	147.567	1512	619	619	147.567	147.567
Poly(3-hydroxybutyrate)depolymerase-like[Frankiasp.CcI3]	Francci3_0072	92099	90921	181.325	181.325	-181.325	-2.1494	-0.000190442	-2.27423	-8.76842	2.88658e-15	339.082	1179	526	526	339.082	339.082	157.757	1179	516	516	157.757	157.757
hypotheticalproteinFrancci3_0073[Frankiasp.CcI3]	Francci3_0073	92720	92127	20.5471	20.5471	20.5471	1.21411	1.4186e-05	1.14747	0.998721	0.31793	95.9638	594	75	75	95.9638	95.9638	116.511	594	192	192	116.511	116.511
hypotheticalproteinFrancci3_0074[Frankiasp.CcI3]	Francci3_0074	93798	92722	0.685911	0.685911	-0.685911	-1.00264	-1.49773e-05	-1.06087	-0.673991	0.500317	260.401	1077	369	369	260.401	260.401	259.715	1077	776	776	259.715	259.715
phageSPO1DNApolymerase-relatedprotein[Frankiasp.CcI3]	Francci3_0075	94020	94670	8.74712	8.74712	8.74712	1.0797	2.2487e-06	1.02044	0.152749	0.878596	109.744	651	94	94	109.744	109.744	118.491	651	214	214	118.491	118.491
ErfK/YbiS/YcfS/YnhG[Frankiasp.CcI3]	Francci3_0076	95439	94744	46.1336	46.1336	-46.1336	-1.29594	-5.48217e-05	-1.37121	-2.97386	0.00294084	202.02	696	185	185	202.02	202.02	155.887	696	301	301	155.887	155.887
hypotheticalproteinFrancci3_0077[Frankiasp.CcI3]	Francci3_0077	96299	95499	204.699	204.699	-204.699	-1.82257	-0.000218884	-1.92842	-8.47634	3.88578e-15	453.553	801	478	478	453.553	453.553	248.854	801	553	553	248.854	248.854
hypotheticalproteinFrancci3_0078[Frankiasp.CcI3]	Francci3_0078	96417	97085	187.62	187.62	-187.62	-2.7411	-0.000194	-2.90029	-9.9159	0	295.379	669	260	260	295.379	295.379	107.76	669	200	200	107.76	107.76
pyridoxamine5'-phosphateoxidase[Frankiasp.CcI3]	Francci3_0079	98060	97224	20.458	20.458	-20.458	-1.26991	-2.46775e-05	-1.34367	-1.93068	0.0535227	96.2527	837	106	106	96.2527	96.2527	75.7947	837	176	176	75.7947	75.7947
putativeATP/GTPbindingprotein[Frankiasp.CcI3]	Francci3_0080	98539	98144	15.7004	15.7004	-15.7004	-1.12062	-2.29e-05	-1.1857	-1.4145	0.157217	145.865	396	76	76	145.865	145.865	130.165	396	143	143	130.165	130.165
citratesynthase2[Frankiasp.CcI3]	Francci3_0081	98966	100075	60.0903	60.0903	60.0903	1.31797	4.65308e-05	1.24563	2.28159	0.0225134	188.981	1110	276	276	188.981	188.981	249.072	1110	767	767	249.072	249.072
phosphoserineaminotransferase[Frankiasp.CcI3]	Francci3_0082	100068	101192	51.8081	51.8081	51.8081	1.28402	3.9046e-05	1.21354	1.96319	0.0496239	182.408	1125	270	270	182.408	182.408	234.216	1125	731	731	234.216	234.216
citratesynthase[Frankiasp.CcI3]	Francci3_0083	102663	101296	118.045	118.045	118.045	1.37806	9.46545e-05	1.30242	3.56518	0.000363609	312.236	1368	562	562	312.236	312.236	430.281	1368	1633	1633	430.281	430.281
twocomponentLuxRfamilytranscriptionalregulator[Frankiasp.CcI3]	Francci3_0084	103620	102901	54.0019	54.0019	54.0019	1.42279	4.41329e-05	1.34469	2.5746	0.0100357	127.728	720	121	121	127.728	127.728	181.73	720	363	363	181.73	181.73
putativesignaltransductionhistidinekinase[Frankiasp.CcI3]	Francci3_0085	105374	103611	721.151	721.151	-721.151	-4.33255	-0.000734793	-4.58417	-22.2029	1.37668e-14	937.547	1764	2176	2176	937.547	937.547	216.396	1764	1059	1059	216.396	216.396
MarRfamilytranscriptionalregulator[Frankiasp.CcI3]	Francci3_0086	105749	106180	50.1608	50.1608	-50.1608	-1.51382	-5.56529e-05	-1.60174	-3.64573	0.000266636	147.784	432	84	84	147.784	147.784	97.6234	432	117	117	97.6234	97.6234
dehydrogenasesandrelatedproteins-like[Frankiasp.CcI3]	Francci3_0087	107347	106217	29.7726	29.7726	29.7726	1.27348	2.22163e-05	1.20358	1.44919	0.147285	108.864	1131	162	162	108.864	108.864	138.637	1131	435	435	138.637	138.637
2',5'RNAligase[Frankiasp.CcI3]	Francci3_0088	107420	108103	40.2505	40.2505	40.2505	1.59383	3.44035e-05	1.50635	2.66263	0.00775329	67.7807	684	61	61	67.7807	67.7807	108.031	684	205	205	108.031	108.031
responseregulatorreceiverprotein[Frankiasp.CcI3]	Francci3_0089	108585	108070	133.846	133.846	133.846	1.86543	0.000118295	1.76304	5.76694	8.07256e-09	154.658	516	105	105	154.658	154.658	288.504	516	413	413	288.504	288.504
hypotheticalproteinFrancci3_0090[Frankiasp.CcI3]	Francci3_0090	109230	110144	5.2225	5.2225	-5.2225	-1.04117	-1.22144e-05	-1.10164	-0.778989	0.435986	132.071	915	159	159	132.071	132.071	126.849	915	322	322	126.849	126.849
hypotheticalproteinFrancci3_0091[Frankiasp.CcI3]	Francci3_0091	110202	110540	112.577	112.577	112.577	2.32139	0.000101966	2.19397	6.22059	4.95295e-10	85.1955	339	38	38	85.1955	85.1955	197.772	339	186	186	197.772	197.772
hypotheticalproteinFrancci3_0092[Frankiasp.CcI3]	Francci3_0092	114177	110569	46.3457	46.3457	-46.3457	-1.52911	-5.12767e-05	-1.61791	-3.53542	0.000407123	133.938	3609	636	636	133.938	133.938	87.592	3609	877	877	87.592	87.592
hypotheticalproteinFrancci3_0093[Frankiasp.CcI3]	Francci3_0093	114314	115126	21.4838	21.4838	21.4838	1.1715	1.3461e-05	1.1072	0.837563	0.402276	125.27	813	134	134	125.27	125.27	146.754	813	331	331	146.754	146.754
amidophosphoribosyltransferase[Frankiasp.CcI3]	Francci3_0094	115384	117018	80.9895	80.9895	-80.9895	-1.31806	-9.51946e-05	-1.39461	-4.02132	5.7873e-05	335.623	1635	722	722	335.623	335.623	254.634	1635	1155	1155	254.634	254.634
phosphoribosylaminoimidazolesynthetase[Frankiasp.CcI3]	Francci3_0095	117015	118124	84.2565	84.2565	84.2565	1.39823	6.81824e-05	1.32148	3.10642	0.00189367	211.577	1110	309	309	211.577	211.577	295.833	1110	911	911	295.833	295.833
hypotheticalproteinFrancci3_0096[Frankiasp.CcI3]	Francci3_0096	118594	118388	710.219	710.219	710.219	3.5791	0.000657701	3.38265	19.0118	1.90958e-14	275.374	207	75	75	275.374	275.374	985.593	207	566	566	985.593	985.593
valinedehydrogenase(NAD)[Frankiasp.CcI3]	Francci3_0097	120046	118976	30.5752	30.5752	-30.5752	-1.41865	-3.46671e-05	-1.50104	-2.67672	0.00743457	103.609	1071	146	146	103.609	103.609	73.0335	1071	217	217	73.0335	73.0335
hypotheticalproteinFrancci3_0098[Frankiasp.CcI3]	Francci3_0098	120308	121138	32.9924	32.9924	32.9924	1.32794	2.57211e-05	1.25505	1.72477	0.0845692	100.606	831	110	110	100.606	100.606	133.598	831	308	308	133.598	133.598
excisionase/Xis,DNA-binding[Frankiasp.CcI3]	Francci3_0099	121291	121497	1084.57	1084.57	1084.57	5.47558	0.00101417	5.17503	26.2814	5.32907e-15	242.329	207	66	66	242.329	242.329	1326.89	207	762	762	1326.89	1326.89
hypotheticalproteinFrancci3_0100[Frankiasp.CcI3]	Francci3_0100	122042	122794	2.90289	2.90289	-2.90289	-1.01049	-1.81333e-05	-1.06918	-0.789054	0.43008	279.587	753	277	277	279.587	279.587	276.684	753	578	578	276.684	276.684
hypotheticalproteinFrancci3_0101[Frankiasp.CcI3]	Francci3_0101	124507	123143	35.3046	35.3046	-35.3046	-1.13031	-5.02968e-05	-1.19595	-2.14863	0.0316639	306.24	1365	546	550	306.24	306.24	270.936	1365	1026	1026	270.936	270.936
hypotheticalproteinFrancci3_0102[Frankiasp.CcI3]	Francci3_0102	124773	125201	27.2262	27.2262	-27.2262	-1.35221	-3.15449e-05	-1.43074	-2.40067	0.0163649	104.527	429	59	59	104.527	104.527	77.3005	429	92	92	77.3005	77.3005
putativeisomerase[Frankiasp.CcI3]	Francci3_0103	125242	125610	7.92799	7.92799	7.92799	1.08554	2.41115e-06	1.02595	0.177968	0.858748	92.687	369	45	45	92.687	92.687	100.615	369	103	103	100.615	100.615
XREfamilytranscriptionalregulator[Frankiasp.CcI3]	Francci3_0104	126445	125720	3.0679	3.0679	-3.0679	-1.02928	-8.8393e-06	-1.08906	-0.622135	0.533853	107.828	726	103	103	107.828	107.828	104.761	726	211	211	104.761	104.761
hypotheticalproteinFrancci3_0105[Frankiasp.CcI3]	Francci3_0105	126483	127232	189.968	189.968	-189.968	-2.02136	-0.000200659	-2.13875	-8.68721	3.44169e-15	375.963	750	371	371	375.963	375.963	185.995	750	387	387	185.995	185.995
glycosyltransferasefamilyprotein[Frankiasp.CcI3]	Francci3_0106	127446	128207	51.4361	51.4361	51.4361	1.45636	4.25286e-05	1.37643	2.62301	0.00871567	112.708	762	113	113	112.708	112.708	164.144	762	347	347	164.144	164.144
hypotheticalproteinFrancci3_0107[Frankiasp.CcI3]	Francci3_0107	129806	128268	127.975	127.975	-127.975	-1.52792	-0.000141621	-1.61666	-5.87147	4.31938e-09	370.387	1539	750	750	370.387	370.387	242.412	1539	1035	1035	242.412	242.412
twin-argininetranslocationpathwaysignal[Frankiasp.CcI3]	Francci3_0108	131040	130057	44.5099	44.5099	-44.5099	-1.18809	-5.76373e-05	-1.25709	-2.59953	0.00933508	281.15	984	364	364	281.15	281.15	236.641	984	646	646	236.641	236.641
hypotheticalproteinFrancci3_0109[Frankiasp.CcI3]	Francci3_0109	132205	131792	19.7491	19.7491	-19.7491	-1.15536	-2.67908e-05	-1.22246	-1.66099	0.0967158	146.866	414	80	80	146.866	146.866	127.117	414	146	146	127.117	127.117
putativeDNAhelicase[Frankiasp.CcI3]	Francci3_0110	132382	134361	2.01153	2.01153	-2.01153	-1.01441	-9.699e-06	-1.07332	-0.593481	0.55286	141.643	1980	369	369	141.643	141.643	139.631	1980	767	767	139.631	139.631
putativetransposase,IS891/IS1136/IS1341[Frankiasp.CcI3]	Francci3_0111	135169	134396	40.1414	40.1414	-40.1414	-1.41242	-4.55933e-05	-1.49444	-3.05342	0.00226253	137.474	774	140	140	137.474	137.474	97.3323	774	209	209	97.3323	97.3323
B12-dependentmethioninesynthase[Frankiasp.CcI3]	Francci3_0112	139001	135222	1.42894	1.42894	-1.42894	-1.00687	-1.28702e-05	-1.06535	-0.646661	0.517851	209.311	3780	1041	1041	209.311	209.311	207.882	3780	2180	2180	207.882	207.882
enoyl-CoAhydratase[Frankiasp.CcI3]	Francci3_0113	139435	139211	7.30278	7.30278	-7.30278	-1.05427	-1.47245e-05	-1.1155	-0.908829	0.36344	141.873	225	42	42	141.873	141.873	134.57	225	84	84	134.57	134.57
phageintegrase[Frankiasp.CcI3]	Francci3_0114	141600	140305	26.7731	26.7731	26.7731	1.16662	1.65234e-05	1.10258	0.908804	0.363454	160.686	1296	274	274	160.686	160.686	187.459	1296	674	674	187.459	187.459
transposase,IS4[Frankiasp.CcI3]	Francci3_0115	141625	142620	313.842	313.842	-313.842	-2.68062	-0.000324872	-2.8363	-12.718	7.77156e-16	500.584	996	656	656	500.584	500.584	186.742	996	516	516	186.742	186.742
site-specificrecombinaseXerD-like[Frankiasp.CcI3]	Francci3_0116	142982	143365	70.5261	70.5261	-70.5261	-1.4174	-7.99924e-05	-1.49972	-4.06195	4.86636e-05	239.49	384	121	121	239.49	239.49	168.964	384	180	180	168.964	168.964
IS630familytransposase[Frankiasp.CcI3]	Francci3_0117	144165	143542	191.299	191.299	-191.299	-1.53072	-0.000211592	-1.61961	-7.19057	6.44818e-13	551.755	624	0	453	551.755	551.755	360.456	624	0	624	360.456	360.456
IS630familytransposase[Frankiasp.CcI3]	Francci3_0118	144650	144129	127.208	127.208	-127.208	-1.5061	-0.000141344	-1.59357	-5.77988	7.47526e-09	378.561	522	0	260	378.561	378.561	251.352	522	0	364	251.352	251.352
signaltransductionprotein[Frankiasp.CcI3]	Francci3_0119	144898	148125	74.6169	74.6169	-74.6169	-1.35525	-8.63532e-05	-1.43395	-3.9845	6.76234e-05	284.659	3228	1209	1209	284.659	284.659	210.042	3228	1881	1881	210.042	210.042
responseregulatorreceiverprotein[Frankiasp.CcI3]	Francci3_0120	148289	149023	211.368	211.368	-211.368	-1.42008	-0.000239562	-1.50255	-7.04677	1.83242e-12	714.535	735	5	691	714.535	714.535	503.167	735	2	1026	503.167	503.167
transposase,IS4[Frankiasp.CcI3]	Francci3_0121	149099	150523	127.92	127.92	-127.92	-1.69086	-0.000138416	-1.78906	-6.36404	1.96522e-10	313.08	1425	0	587	313.08	313.08	185.16	1425	0	732	185.16	185.16
transposase,IS4[Frankiasp.CcI3]	Francci3_0122	152596	151406	64.31	64.31	-64.31	-2.03654	-6.78785e-05	-2.15481	-5.07493	3.87638e-07	126.353	1191	0	198	126.353	126.353	62.0432	1191	0	205	62.0432	62.0432
hypotheticalproteinFrancci3_0123[Frankiasp.CcI3]	Francci3_0123	154531	153065	167.674	167.674	-167.674	-1.85088	-0.00017892	-1.95838	-7.74721	9.65894e-15	364.733	1467	704	704	364.733	364.733	197.059	1467	802	802	197.059	197.059
AAAATPase[Frankiasp.CcI3]	Francci3_0124	155449	154538	47.3384	47.3384	47.3384	1.16561	2.91203e-05	1.10163	1.20121	0.229669	285.846	912	343	343	285.846	285.846	333.184	912	843	843	333.184	333.184
hypotheticalproteinFrancci3_0125[Frankiasp.CcI3]	Francci3_0125	155955	155446	67.0461	67.0461	-67.0461	-1.32599	-7.85237e-05	-1.40299	-3.68447	0.000229179	272.718	510	183	183	272.718	272.718	205.672	510	291	291	205.672	205.672
hypotheticalproteinFrancci3_0126[Frankiasp.CcI3]	Francci3_0126	156923	155958	53.9979	53.9979	53.9979	1.29455	4.10704e-05	1.2235	2.0551	0.0398692	183.321	966	233	233	183.321	183.321	237.319	966	636	636	237.319	237.319
XREfamilytranscriptionalregulator[Frankiasp.CcI3]	Francci3_0127	157063	157398	37.1722	37.1722	37.1722	1.1336	1.99081e-05	1.07138	0.838594	0.401697	278.226	336	123	123	278.226	278.226	315.399	336	294	294	315.399	315.399
hypotheticalproteinFrancci3_0128[Frankiasp.CcI3]	Francci3_0128	157382	157909	2.05448	2.05448	-2.05448	-1.00678	-1.87368e-05	-1.06525	-0.779695	0.43557	305.165	528	212	212	305.165	305.165	303.11	528	444	444	303.11	303.11
hypotheticalproteinFrancci3_0129[Frankiasp.CcI3]	Francci3_0129	158840	158019	62.14	62.14	-62.14	-1.5061	-6.90452e-05	-1.59357	-4.03936	5.35971e-05	184.923	822	200	200	184.923	184.923	122.783	822	280	280	122.783	122.783
transposaseIS116/IS110/IS902[Frankiasp.CcI3]	Francci3_0130	161406	160042	87.5822	87.5822	-87.5822	-1.49355	-9.75568e-05	-1.58029	-4.75955	1.94028e-06	265.037	1365	457	476	265.037	265.037	177.455	1365	558	672	177.455	177.455
NUDIXhydrolase[Frankiasp.CcI3]	Francci3_0131	162172	161702	46.8622	46.8622	-46.8622	-1.20899	-5.93125e-05	-1.2792	-2.73506	0.0062369	271.095	471	168	168	271.095	271.095	224.232	471	293	293	224.232	224.232
hypotheticalproteinFrancci3_0132[Frankiasp.CcI3]	Francci3_0132	162718	162176	251.385	251.385	-251.385	-1.74399	-0.000270581	-1.84528	-9.12081	3.33067e-15	589.271	543	421	421	589.271	589.271	337.886	543	509	509	337.886	337.886
hypotheticalproteinFrancci3_0133[Frankiasp.CcI3]	Francci3_0133	162818	163372	30.1733	30.1733	-30.1733	-1.21609	-3.79288e-05	-1.28671	-2.21271	0.0269177	169.809	555	123	124	169.809	169.809	139.636	555	215	215	139.636	139.636
hypotheticalproteinFrancci3_0134[Frankiasp.CcI3]	Francci3_0134	163323	163628	227.75	227.75	-227.75	-2.18615	-0.000238862	-2.31311	-9.91139	1.55431e-15	419.757	306	166	169	419.757	419.757	192.007	306	163	163	192.007	192.007
hypotheticalproteinFrancci3_0135[Frankiasp.CcI3]	Francci3_0135	164720	164190	208.188	208.188	208.188	2.53107	0.000189753	2.39214	8.8873	3.10862e-15	135.976	531	95	95	135.976	135.976	344.164	531	507	507	344.164	344.164
hypotheticalproteinFrancci3_0136[Frankiasp.CcI3]	Francci3_0136	165430	165717	54.8665	54.8665	-54.8665	-1.49256	-6.11274e-05	-1.57924	-3.76472	0.000166739	166.257	288	63	63	166.257	166.257	111.391	288	89	89	111.391	111.391
hypotheticalproteinFrancci3_0137[Frankiasp.CcI3]	Francci3_0137	165717	165908	251.831	251.831	-251.831	-6.58917	-0.000254916	-6.97185	-14.1472	3.33067e-16	296.888	192	75	75	296.888	296.888	45.0569	192	24	24	45.0569	45.0569
celldivisionFtsK/SpoIIIE[Frankiasp.CcI3]	Francci3_0138	166020	167696	52.1268	52.1268	-52.1268	-1.19495	-6.69641e-05	-1.26435	-2.83685	0.00455605	319.513	1677	705	705	319.513	319.513	267.386	1677	1244	1244	267.386	267.386
hypotheticalproteinFrancci3_0139[Frankiasp.CcI3]	Francci3_0139	168481	167882	85.111	85.111	85.111	1.25743	6.24423e-05	1.18841	2.34587	0.0189828	330.614	600	261	261	330.614	330.614	415.725	600	692	692	415.725	415.725
hypotheticalproteinFrancci3_0140[Frankiasp.CcI3]	Francci3_0140	169255	168614	31.6256	31.6256	-31.6256	-1.11402	-4.69623e-05	-1.17872	-1.99044	0.0465426	308.985	642	261	261	308.985	308.985	277.36	642	494	494	277.36	277.36
PilTprotein-like[Frankiasp.CcI3]	Francci3_0141	170038	169565	48.157	48.157	-48.157	-1.29454	-5.72688e-05	-1.36972	-3.03437	0.00241043	211.655	474	132	132	211.655	211.655	163.498	474	215	215	163.498	163.498
prevent-host-deathprotein[Frankiasp.CcI3]	Francci3_0142	170291	170022	80.5767	80.5767	80.5767	1.55047	6.82835e-05	1.46537	3.6268	0.00028696	146.377	270	52	52	146.377	146.377	226.954	270	170	170	226.954	226.954
responseregulatorreceiverprotein[Frankiasp.CcI3]	Francci3_0143	171693	170920	33.0754	33.0754	33.0754	1.24408	2.38793e-05	1.17579	1.40528	0.159938	135.51	774	0	138	135.51	135.51	168.585	774	0	362	168.585	168.585
transposaseIS66[Frankiasp.CcI3]	Francci3_0144	171894	173606	149.814	149.814	-149.814	-1.47401	-0.000167564	-1.55961	-6.15028	7.7348e-10	465.87	1713	850	1050	465.87	465.87	316.056	1713	1429	1502	316.056	316.056
SARPfamilytranscriptionalregulator[Frankiasp.CcI3]	Francci3_0145	174006	174713	28.6967	28.6967	-28.6967	-1.20059	-3.66372e-05	-1.27032	-2.11904	0.0340874	171.759	708	160	160	171.759	171.759	143.062	708	281	281	143.062	143.062
short-chaindehydrogenase/reductaseSDR[Frankiasp.CcI3]	Francci3_0146	175619	174885	209.543	209.543	-209.543	-1.53276	-0.000231688	-1.62178	-7.53453	4.80727e-14	602.856	735	583	583	602.856	602.856	393.313	735	802	802	393.313	393.313
methylated-DNA--protein-cysteinemethyltransferase[Frankiasp.CcI3]	Francci3_0147	176376	175762	30.6962	30.6962	-30.6962	-1.27858	-3.68327e-05	-1.35284	-2.38548	0.017057	140.884	615	114	114	140.884	140.884	110.188	615	188	188	110.188	110.188
sigma-24[Frankiasp.CcI3]	Francci3_0148	176858	176373	121.083	121.083	121.083	1.78208	0.000106194	1.68426	5.25119	1.51117e-07	154.822	486	99	99	154.822	154.822	275.904	486	372	372	275.904	275.904
methylated-DNA--protein-cysteinemethyltransferase[Frankiasp.CcI3]	Francci3_0149	177055	177582	33.0435	33.0435	33.0435	1.32794	2.57609e-05	1.25505	1.7261	0.0843287	100.762	528	70	70	100.762	100.762	133.805	528	196	196	133.805	133.805
putative3-carboxy-cis,cis-muconatecycloisomerase[Frankiasp.CcI3]	Francci3_0150	177775	179004	10.6231	10.6231	-10.6231	-1.09154	-1.70338e-05	-1.15493	-1.12201	0.261857	126.672	1230	205	205	126.672	126.672	116.049	1230	396	396	116.049	116.049
transposase,IS4[Frankiasp.CcI3]	Francci3_0151	179235	179987	620.382	620.382	-620.382	-3.44527	-0.000635834	-3.64536	-19.434	2.44249e-15	874.089	753	234	866	874.089	874.089	253.707	753	367	530	253.707	253.707
DNApolymerase[Frankiasp.CcI3]	Francci3_0152	180630	180932	57.4353	57.4353	-57.4353	-1.18015	-7.51152e-05	-1.24869	-2.92416	0.0034539	376.254	303	150	150	376.254	376.254	318.819	303	268	268	318.819	318.819
hypotheticalproteinFrancci3_0153[Frankiasp.CcI3]	Francci3_0153	180922	181269	14.1551	14.1551	14.1551	1.07536	3.0761e-06	1.01634	0.159894	0.872964	187.824	348	86	86	187.824	187.824	201.979	348	195	195	201.979	201.979
hypotheticalproteinFrancci3_0155[Frankiasp.CcI3]	Francci3_0155	182215	183180	86.5238	86.5238	-86.5238	-1.46008	-9.70795e-05	-1.54487	-4.63195	3.62236e-06	274.588	966	346	349	274.588	274.588	188.064	966	504	504	188.064	188.064
hypotheticalproteinFrancci3_0156[Frankiasp.CcI3]	Francci3_0156	184350	183259	137.486	137.486	-137.486	-2.63982	-0.00014243	-2.79313	-8.36714	0	221.328	1092	318	318	221.328	221.328	83.8422	1092	254	254	83.8422	83.8422
hypotheticalproteinFrancci3_0158[Frankiasp.CcI3]	Francci3_0158	188675	185247	12.8141	12.8141	-12.8141	-1.05941	-2.47132e-05	-1.12093	-1.20334	0.228844	228.52	3429	1031	1031	228.52	228.52	215.706	3429	2052	2052	215.706	215.706
hypotheticalproteinFrancci3_0159[Frankiasp.CcI3]	Francci3_0159	189832	188891	705.349	705.349	-705.349	-2.47231	-0.000733406	-2.61589	-18.4596	1.74305e-14	1184.43	942	1468	1468	1184.43	1184.43	479.077	942	1252	1252	479.077	479.077
hypotheticalproteinFrancci3_0160[Frankiasp.CcI3]	Francci3_0160	190254	189838	460.112	460.112	-460.112	-3.30428	-0.000472206	-3.49619	-16.5319	0	659.789	417	362	362	659.789	659.789	199.677	417	231	231	199.677	199.677
luciferase-like[Frankiasp.CcI3]	Francci3_0161	191390	190521	89.863	89.863	-89.863	-1.36331	-0.000103689	-1.44248	-4.40143	1.0754e-05	337.21	870	386	386	337.21	337.21	247.347	870	597	597	247.347	247.347
MerRfamilytranscriptionalregulator[Frankiasp.CcI3]	Francci3_0162	191853	191494	20.2575	20.2575	20.2575	1.10661	8.7372e-06	1.04587	0.448178	0.654025	190.008	360	90	90	190.008	190.008	210.266	360	210	210	210.266	210.266
hypotheticalproteinFrancci3_0163[Frankiasp.CcI3]	Francci3_0163	193595	192225	410.699	410.699	-410.699	-3.90353	-0.00041947	-4.13024	-16.3469	1.78746e-14	552.147	1371	996	996	552.147	552.147	141.448	1371	538	538	141.448	141.448
twin-argininetranslocationpathwaysignal[Frankiasp.CcI3]	Francci3_0164	193779	194693	170.333	170.333	-170.333	-1.82046	-0.000182166	-1.92619	-7.72615	1.18794e-14	377.94	915	455	455	377.94	377.94	207.607	915	527	527	207.607	207.607
polysaccharidedeacetylase[Frankiasp.CcI3]	Francci3_0165	195514	194831	1316.3	1316.3	-1316.3	-5.39755	-0.00133594	-5.71102	-31.3418	0	1615.63	684	1454	1454	1615.63	1615.63	299.326	684	568	568	299.326	299.326
hypotheticalproteinFrancci3_0166[Frankiasp.CcI3]	Francci3_0166	196154	197257	114.496	114.496	-114.496	-1.47972	-0.000127904	-1.56566	-5.39584	6.82037e-08	353.168	1104	513	513	353.168	353.168	238.671	1104	731	731	238.671	238.671
sigma-24[Frankiasp.CcI3]	Francci3_0167	198236	197358	25.2172	25.2172	25.2172	1.1241	1.27105e-05	1.0624	0.627885	0.53008	203.194	879	235	235	203.194	203.194	228.412	879	557	557	228.412	228.412
NAD-dependentepimerase/dehydratase[Frankiasp.CcI3]	Francci3_0168	198470	199165	58.0251	58.0251	-58.0251	-1.5116	-6.44052e-05	-1.59939	-3.91604	9.00163e-05	171.444	696	157	157	171.444	171.444	113.419	696	219	219	113.419	113.419
kelchrepeat-containingprotein[Frankiasp.CcI3]	Francci3_0169	200727	199276	34.2673	34.2673	34.2673	1.28463	2.58404e-05	1.21412	1.59896	0.10983	120.391	1452	230	230	120.391	120.391	154.658	1452	623	623	154.658	154.658
hypotheticalproteinFrancci3_0170[Frankiasp.CcI3]	Francci3_0170	201946	200990	0.925172	0.925172	0.925172	1.00869	-4.97886e-06	-1.04896	-0.34946	0.726744	106.421	957	134	134	106.421	106.421	107.346	957	285	285	107.346	107.346
glycosyltransferase,group1[Frankiasp.CcI3]	Francci3_0171	203220	201952	19.4412	19.4412	-19.4412	-1.17686	-2.55362e-05	-1.2452	-1.69407	0.0902523	129.367	1269	216	216	129.367	129.367	109.926	1269	387	387	109.926	109.926
hypotheticalproteinFrancci3_0172[Frankiasp.CcI3]	Francci3_0172	203554	203949	25.1625	25.1625	-25.1625	-1.33712	-2.93299e-05	-1.41478	-2.27886	0.0226755	99.8023	396	52	52	99.8023	99.8023	74.6398	396	82	82	74.6398	74.6398
hypotheticalproteinFrancci3_0173[Frankiasp.CcI3]	Francci3_0173	204486	204004	61.8662	61.8662	61.8662	1.83651	5.45419e-05	1.7357	3.86441	0.000111357	73.9577	483	47	47	73.9577	73.9577	135.824	483	182	182	135.824	135.824
serinephosphatase[Frankiasp.CcI3]	Francci3_0174	205857	204685	21.3852	21.3852	-21.3852	-1.09679	-3.35933e-05	-1.16049	-1.60176	0.109209	242.329	1173	374	374	242.329	242.329	220.944	1173	719	719	220.944	220.944
amidase[Frankiasp.CcI3]	Francci3_0175	207507	206008	78.081	78.081	-78.081	-1.50376	-8.67969e-05	-1.59109	-4.52172	6.13406e-06	233.077	1500	460	460	233.077	233.077	154.996	1500	645	645	154.996	154.996
hypotheticalproteinFrancci3_0176[Frankiasp.CcI3]	Francci3_0176	208053	208643	81.7334	81.7334	-81.7334	-1.42815	-9.24337e-05	-1.51109	-4.40608	1.05259e-05	272.635	591	212	212	272.635	272.635	190.901	591	313	313	190.901	190.901
hypotheticalproteinFrancci3_0177[Frankiasp.CcI3]	Francci3_0177	208675	208983	49.2558	49.2558	49.2558	1.45512	4.07096e-05	1.37525	2.56295	0.0103788	108.225	309	44	44	108.225	108.225	157.481	309	135	135	157.481	157.481
MscSmechanosensitiveionchannel[Frankiasp.CcI3]	Francci3_0178	210755	209118	42.3001	42.3001	-42.3001	-1.16401	-5.65923e-05	-1.23161	-2.45849	0.0139524	300.208	1638	647	647	300.208	300.208	257.908	1638	1172	1172	257.908	257.908
putativeacetyltransferase[Frankiasp.CcI3]	Francci3_0179	212041	211430	130.056	130.056	-130.056	-1.46488	-0.000145763	-1.54995	-5.6969	1.22006e-08	409.822	612	330	330	409.822	409.822	279.765	612	475	475	279.765	279.765
hypotheticalproteinFrancci3_0180[Frankiasp.CcI3]	Francci3_0180	212333	212133	55.0371	55.0371	-55.0371	-1.74854	-5.9215e-05	-1.85009	-4.27461	1.91471e-05	128.563	201	34	34	128.563	128.563	73.5258	201	41	41	73.5258	73.5258
glutamatedecarboxylase[Frankiasp.CcI3]	Francci3_0181	212677	214077	11.0044	11.0044	-11.0044	-1.04441	-2.46631e-05	-1.10507	-1.12463	0.260744	258.769	1401	477	477	258.769	258.769	247.765	1401	963	963	247.765	247.765
glyoxalase/bleomycinresistanceprotein/dioxygenase[Frankiasp.CcI3]	Francci3_0182	214335	215183	2.20244	2.20244	-2.20244	-1.0134	-1.1248e-05	-1.07226	-0.634648	0.525658	166.509	849	179	186	166.509	166.509	164.307	849	375	387	164.307	164.307
L-threoninealdolase[Frankiasp.CcI3]	Francci3_0183	215782	215087	27.6335	27.6335	-27.6335	-1.48952	-3.0806e-05	-1.57602	-2.66669	0.00766029	84.0841	696	76	77	84.0841	84.0841	56.4507	696	107	109	56.4507	56.4507
hypotheticalproteinFrancci3_0184[Frankiasp.CcI3]	Francci3_0184	216353	215799	73.5871	73.5871	-73.5871	-1.61578	-8.03394e-05	-1.70962	-4.66323	3.1128e-06	193.09	555	141	141	193.09	193.09	119.502	555	184	184	119.502	119.502
binding-protein-dependenttransportsystemsinnermembranecomponent[Frankiasp.CcI3]	Francci3_0186	217848	219344	35.1795	35.1795	-35.1795	-1.29397	-4.18486e-05	-1.36912	-2.59201	0.00954168	154.85	1497	305	305	154.85	154.85	119.67	1497	497	497	119.67	119.67
ABCtransporterrelated[Frankiasp.CcI3]	Francci3_0187	219341	220285	140.789	140.789	-140.789	-2.34709	-0.000146878	-2.4834	-8.05915	1.22125e-15	245.302	945	305	305	245.302	245.302	104.513	945	274	274	104.513	104.513
2OG-Fe(II)oxygenase[Frankiasp.CcI3]	Francci3_0188	220282	221313	18.1404	18.1404	18.1404	1.16643	1.11889e-05	1.10241	0.747216	0.454933	108.997	1032	148	148	108.997	108.997	127.137	1032	364	364	127.137	127.137
hypotheticalproteinFrancci3_0189[Frankiasp.CcI3]	Francci3_0189	221592	222524	182.435	182.435	-182.435	-2.06115	-0.000192333	-2.18086	-8.60433	0	354.356	933	435	435	354.356	354.356	171.921	933	445	445	171.921	171.921
Rieske(2Fe-2S)protein[Frankiasp.CcI3]	Francci3_0190	222852	223949	156.751	156.751	156.751	2.19817	0.000141306	2.07752	7.0896	1.3447e-12	130.825	1098	189	189	130.825	130.825	287.577	1098	876	876	287.577	287.577
IS630familytransposase[Frankiasp.CcI3]	Francci3_0191	224423	224184	14.8322	14.8322	14.8322	1.12325	7.43073e-06	1.0616	0.477056	0.633322	120.339	240	38	38	120.339	120.339	135.171	240	90	90	135.171	135.171
N-6DNAmethylase[Frankiasp.CcI3]	Francci3_0192	225565	227316	115.791	115.791	-115.791	-1.64616	-0.000125929	-1.74176	-5.93493	2.93965e-09	294.99	1752	680	680	294.99	294.99	179.199	1752	871	871	179.199	179.199
typeIrestriction-modificationsystemspecificitydeterminant[Frankiasp.CcI3]	Francci3_0193	227306	228556	117.187	117.187	-117.187	-1.72757	-0.000126331	-1.8279	-6.18557	6.18798e-10	278.254	1251	458	458	278.254	278.254	161.067	1251	559	559	161.067	161.067
hypotheticalproteinFrancci3_0194[Frankiasp.CcI3]	Francci3_0194	228556	231681	149.47	149.47	-149.47	-1.69842	-0.000161605	-1.79705	-6.9017	5.13989e-12	363.484	3126	1495	1495	363.484	363.484	214.013	3126	1856	1856	214.013	214.013
secretionproteinHlyD[Frankiasp.CcI3]	Francci3_0196	234961	232703	28.0962	28.0962	-28.0962	-1.2323	-3.48186e-05	-1.30386	-2.17458	0.0296613	149.046	2259	443	443	149.046	149.046	120.95	2259	758	758	120.95	120.95
hypotheticalproteinFrancci3_0197[Frankiasp.CcI3]	Francci3_0197	236012	234954	2.25887	2.25887	-2.25887	-1.03318	-6.00984e-06	-1.09319	-0.524216	0.600128	70.3336	1059	98	98	70.3336	70.3336	68.0747	1059	200	200	68.0747	68.0747
hypotheticalproteinFrancci3_0198[Frankiasp.CcI3]	Francci3_0199	237273	236038	49.3043	49.3043	-49.3043	-1.40738	-5.6082e-05	-1.48912	-3.37175	0.000746922	170.331	1236	277	277	170.331	170.331	121.027	1236	415	415	121.027	121.027
ABCtransporterrelated[Frankiasp.CcI3]	Francci3_0199	238148	237273	219.511	219.511	-219.511	-2.19344	-0.00023016	-2.32083	-9.7465	0	403.442	876	465	465	403.442	403.442	183.931	876	447	447	183.931	183.931
secretionproteinHlyD[Frankiasp.CcI3]	Francci3_0200	239610	238141	35.2079	35.2079	-35.2079	-1.3055	-4.16336e-05	-1.38132	-2.62113	0.00876391	150.456	1470	291	291	150.456	150.456	115.248	1470	470	470	115.248	115.248
tetracyclinrepressor-like[Frankiasp.CcI3]	Francci3_0201	239756	240475	21.8485	21.8485	21.8485	1.10047	8.73446e-06	1.04007	0.419427	0.674904	217.454	720	206	206	217.454	217.454	239.302	720	478	478	239.302	239.302
hypotheticalproteinFrancci3_0202[Frankiasp.CcI3]	Francci3_0202	240834	240562	39.0985	39.0985	39.0985	1.63836	3.36715e-05	1.54844	2.71819	0.006564	61.2481	273	22	22	61.2481	61.2481	100.347	273	76	76	100.347	100.347
NAD-dependentepimerase/dehydratase[Frankiasp.CcI3]	Francci3_0203	240985	241698	67.4299	67.4299	-67.4299	-2.02744	-7.12032e-05	-2.14518	-5.1838	2.17405e-07	133.059	714	125	125	133.059	133.059	65.6292	714	130	130	65.6292	65.6292
putativeO-methyltransferase[Frankiasp.CcI3]	Francci3_0204	242437	242000	292.886	292.886	-292.886	-1.77706	-0.00031433	-1.88027	-9.97231	0	669.801	438	386	386	669.801	669.801	376.915	438	458	458	376.915	376.915
hypotheticalproteinFrancci3_0205[Frankiasp.CcI3]	Francci3_0205	244087	242849	157.888	157.888	-157.888	-1.78088	-0.000169393	-1.88431	-7.33153	2.28928e-13	360.08	1239	587	587	360.08	360.08	202.193	1239	695	695	202.193	202.193
hypotheticalproteinFrancci3_0207[Frankiasp.CcI3]	Francci3_0207	246375	245245	36.6272	36.6272	-36.6272	-1.19713	-4.69386e-05	-1.26665	-2.38414	0.0171193	222.432	1131	331	331	222.432	222.432	185.805	1131	583	583	185.805	185.805
XREfamilytranscriptionalregulator[Frankiasp.CcI3]	Francci3_0208	247401	246568	53.1985	53.1985	-53.1985	-1.27848	-6.38374e-05	-1.35273	-3.14021	0.00168826	244.231	834	268	268	244.231	244.231	191.033	834	442	442	191.033	191.033
NADPH-dependentFMNreductase[Frankiasp.CcI3]	Francci3_0209	247515	248108	258.663	258.663	258.663	1.88665	0.000229002	1.7831	8.09945	0	291.73	594	228	228	291.73	291.73	550.393	594	907	907	550.393	550.393
MarRfamilytranscriptionalregulator[Frankiasp.CcI3]	Francci3_0210	248930	248256	459.618	459.618	-459.618	-2.50735	-0.000477502	-2.65297	-14.9872	0	764.537	675	679	679	764.537	764.537	304.919	675	571	571	304.919	304.919
methane/phenol/toluenehydroxylase[Frankiasp.CcI3]	Francci3_0211	249173	250768	48.4498	48.4498	48.4498	1.18566	3.15422e-05	1.12058	1.35546	0.175272	260.964	1596	548	548	260.964	260.964	309.414	1596	1370	1370	309.414	309.414
toluene-4-monooxygenasesystemB[Frankiasp.CcI3]	Francci3_0212	250881	251129	72.1	72.1	72.1	3.14738	6.64592e-05	2.97463	5.77942	7.49605e-09	33.5758	249	11	11	33.5758	33.5758	105.676	249	73	73	105.676	105.676
Rieske(2Fe-2S)protein[Frankiasp.CcI3]	Francci3_0213	251167	251547	31.7848	31.7848	31.7848	1.27006	2.36368e-05	1.20035	1.484	0.13781	117.695	381	59	59	117.695	117.695	149.48	381	158	158	149.48	149.48
monooxygenasecomponentMmoB/DmpM[Frankiasp.CcI3]	Francci3_0214	251544	251849	42.3159	42.3159	-42.3159	-1.30443	-5.00656e-05	-1.38019	-2.87078	0.00409462	181.315	306	73	73	181.315	181.315	138.999	306	118	118	138.999	138.999
methane/phenol/toluenehydroxylase[Frankiasp.CcI3]	Francci3_0215	251852	252877	22.3887	22.3887	22.3887	1.1542	1.32222e-05	1.09085	0.767249	0.442933	145.192	1026	196	196	145.192	145.192	167.58	1026	477	477	167.58	167.58
carbonicanhydrase[Frankiasp.CcI3]	Francci3_0216	252938	253426	108.536	108.536	-108.536	-1.38545	-0.000124291	-1.46591	-4.92193	8.56949e-07	390.119	489	251	251	390.119	390.119	281.583	489	382	382	281.583	281.583
RNAbindingS1[Frankiasp.CcI3]	Francci3_0217	256295	253701	40.0503	40.0503	-40.0503	-1.26747	-4.83854e-05	-1.34108	-2.69481	0.00704296	189.789	2595	648	648	189.789	189.789	149.738	2595	1078	1078	149.738	149.738
putativeserine/threoninekinaseanti-sigmafactor[Frankiasp.CcI3]	Francci3_0218	256823	257818	67.6111	67.6111	67.6111	1.86022	5.97293e-05	1.75811	4.08809	4.34933e-05	78.5978	996	103	103	78.5978	78.5978	146.209	996	404	404	146.209	146.209
hypotheticalproteinFrancci3_0219[Frankiasp.CcI3]	Francci3_0219	258408	257962	109.468	109.468	109.468	1.84713	9.65988e-05	1.74574	5.16835	2.36166e-07	129.223	447	76	76	129.223	129.223	238.691	447	296	296	238.691	238.691
hypotheticalproteinFrancci3_0220[Frankiasp.CcI3]	Francci3_0220	259407	258715	427.182	427.182	427.182	3.52926	0.000395413	3.33554	14.6731	0	168.896	693	154	154	168.896	168.896	596.078	693	1146	1146	596.078	596.078
hypotheticalproteinFrancci3_0221[Frankiasp.CcI3]	Francci3_0221	259991	259383	629.559	629.559	629.559	3.98493	0.000584831	3.7662	18.5129	1.33227e-14	210.912	609	169	169	210.912	210.912	840.471	609	1420	1420	840.471	840.471
alpha/betahydrolasefold[Frankiasp.CcI3]	Francci3_0222	261099	260173	4.29607	4.29607	-4.29607	-1.02232	-1.48966e-05	-1.08169	-0.774872	0.438415	196.772	927	240	240	196.772	196.772	192.476	927	495	495	192.476	192.476
DegT/DnrJ/EryC1/StrSaminotransferase[Frankiasp.CcI3]	Francci3_0223	262847	263977	247.458	247.458	247.458	2.06428	0.000221645	1.95097	8.52237	8.88178e-16	232.512	1131	346	346	232.512	232.512	479.97	1131	1506	1506	479.97	479.97
NAD-dependentepimerase/dehydratase[Frankiasp.CcI3]	Francci3_0224	263974	264957	176.66	176.66	176.66	1.83474	0.000155721	1.73403	6.52492	6.80376e-11	211.635	984	274	274	211.635	211.635	388.296	984	1060	1060	388.296	388.296
UDP-N-acetylglucosamine:LPSN-acetylglucosaminetransferase-like[Frankiasp.CcI3]	Francci3_0225	264960	266267	46.4948	46.4948	46.4948	1.19612	3.10045e-05	1.13047	1.39452	0.163162	237.075	1308	408	408	237.075	237.075	283.569	1308	1029	1029	283.569	283.569
hypotheticalproteinFrancci3_0226[Frankiasp.CcI3]	Francci3_0226	266320	267414	64.0575	64.0575	64.0575	1.4909	5.35076e-05	1.40907	3.04577	0.00232083	130.49	1095	188	188	130.49	130.49	194.547	1095	591	591	194.547	194.547
hypotheticalproteinFrancci3_0227[Frankiasp.CcI3]	Francci3_0227	267965	267687	695.539	695.539	695.539	1.7172	0.000605586	1.62295	12.1135	0	969.791	279	356	356	969.791	969.791	1665.33	279	1289	1289	1665.33	1665.33
hypotheticalproteinFrancci3_0228[Frankiasp.CcI3]	Francci3_0228	269079	268837	76.986	76.986	-76.986	-1.42892	-8.70468e-05	-1.51191	-4.27849	1.88162e-05	256.472	243	82	82	256.472	256.472	179.486	243	121	121	179.486	179.486
XREfamilytranscriptionalregulator[Frankiasp.CcI3]	Francci3_0229	269981	269076	57.4213	57.4213	-57.4213	-1.35549	-6.6447e-05	-1.43421	-3.49595	0.000472383	218.95	906	261	261	218.95	218.95	161.529	906	406	406	161.529	161.529
hypotheticalproteinFrancci3_0230[Frankiasp.CcI3]	Francci3_0230	270516	270794	25.9997	25.9997	-25.9997	-1.33541	-3.03274e-05	-1.41296	-2.31307	0.020719	103.517	279	38	38	103.517	103.517	77.5173	279	60	60	77.5173	77.5173
oxidoreductaseFAD/NAD(P)-binding[Frankiasp.CcI3]	Francci3_0231	270934	272280	94.9631	94.9631	-94.9631	-1.74241	-0.00010223	-1.8436	-5.60152	2.12479e-08	222.875	1347	395	395	222.875	222.875	127.912	1347	478	478	127.912	127.912
FMN-binding[Frankiasp.CcI3]	Francci3_0232	272340	272858	157.393	157.393	-157.393	-2.30242	-0.000164421	-2.43614	-8.44658	3.33067e-16	278.24	519	190	190	278.24	278.24	120.846	519	174	174	120.846	120.846
ApbE-likelipoprotein[Frankiasp.CcI3]	Francci3_0233	272851	273732	3.39865	3.39865	3.39865	1.01887	-6.68935e-06	-1.03848	-0.360021	0.718832	180.099	882	209	209	180.099	180.099	183.497	882	449	449	183.497	183.497
twocomponenttranscriptionalregulator[Frankiasp.CcI3]	Francci3_0234	273729	274457	49.2237	49.2237	-49.2237	-1.27808	-5.90817e-05	-1.3523	-3.01941	0.00253268	226.238	729	217	217	226.238	226.238	177.014	729	358	358	177.014	177.014
periplasmicsensorsignaltransductionhistidinekinase[Frankiasp.CcI3]	Francci3_0235	274454	275956	12.436	12.436	-12.436	-1.12031	-1.81531e-05	-1.18538	-1.25836	0.208263	115.8	1503	229	229	115.8	115.8	103.364	1503	431	431	103.364	103.364
HemKfamilymodificationmethylase[Frankiasp.CcI3]	Francci3_0236	276160	277170	104.794	104.794	-104.794	-1.72754	-0.000112972	-1.82787	-5.84924	4.93838e-09	248.834	1011	331	331	248.834	248.834	144.04	1011	404	404	144.04	144.04
tyrosinase[Frankiasp.CcI3]	Francci3_0237	278336	277305	244.911	244.911	-244.911	-1.90012	-0.000260471	-2.01047	-9.51689	0	516.999	1032	702	702	516.999	516.999	272.088	1032	779	779	272.088	272.088
hypotheticalproteinFrancci3_0238[Frankiasp.CcI3]	Francci3_0238	278742	278338	699.865	699.865	-699.865	-3.72094	-0.000715702	-3.93704	-21.0821	0	957.079	405	510	510	957.079	957.079	257.214	405	289	289	257.214	257.214
hypotheticalproteinFrancci3_0239[Frankiasp.CcI3]	Francci3_0239	278917	279081	118.239	118.239	-118.239	-3.08171	-0.000121649	-3.26068	-8.19889	0	175.038	165	38	38	175.038	175.038	56.7991	165	26	26	56.7991	56.7991
TetRfamilytranscriptionalregulator[Frankiasp.CcI3]	Francci3_0240	280028	279183	20.4442	20.4442	20.4442	1.13709	1.11632e-05	1.07467	0.641712	0.52106	149.132	846	166	166	149.132	149.132	169.576	846	398	398	169.576	169.576
ABCtransporterrelated[Frankiasp.CcI3]	Francci3_0241	280096	280632	37.5576	37.5576	37.5576	1.23907	2.69377e-05	1.17105	1.47397	0.140491	157.102	537	111	111	157.102	157.102	194.659	537	290	290	194.659	194.659
heatshockprotein90[Frankiasp.CcI3]	Francci3_0243	281268	283220	40.9612	40.9612	40.9612	1.19674	2.73507e-05	1.13105	1.3125	0.189352	208.202	1953	535	535	208.202	208.202	249.163	1953	1350	1350	249.163	249.163
putativesigmafactor[Frankiasp.CcI3]	Francci3_0244	284636	283431	51.3232	51.3232	-51.3232	-1.40404	-5.84359e-05	-1.48558	-3.4317	0.00059982	178.349	1206	280	283	178.349	178.349	127.026	1206	425	425	127.026	127.026
hypotheticalproteinFrancci3_0245[Frankiasp.CcI3]	Francci3_0245	284992	284585	378.775	378.775	378.775	2.79941	0.000347264	2.64575	12.603	0	210.499	408	109	113	210.499	210.499	589.274	408	667	667	589.274	589.274
Rv0623-liketranscriptionfactor[Frankiasp.CcI3]	Francci3_0246	285155	285424	149.76	149.76	149.76	3.04623	0.000137854	2.87902	8.22087	6.66134e-16	73.1884	270	26	26	73.1884	73.1884	222.948	270	167	167	222.948	222.948
hypotheticalproteinFrancci3_0247[Frankiasp.CcI3]	Francci3_0247	285556	286281	65.3904	65.3904	65.3904	1.33402	5.11787e-05	1.2608	2.45715	0.0140046	195.766	726	187	187	195.766	195.766	261.157	726	526	526	261.157	261.157
transposase[Frankiasp.CcI3]	Francci3_0248	287126	286491	8.18003	8.18003	8.18003	1.05476	-4.69245e-07	-1.00314	-0.0274867	0.978072	149.378	636	120	125	149.378	149.378	157.558	636	278	278	157.558	157.558
ABCtransporterrelated[Frankiasp.CcI3]	Francci3_0249	288355	287447	2.561	2.561	-2.561	-1.02533	-8.13076e-06	-1.08487	-0.58305	0.55986	103.679	909	124	124	103.679	103.679	101.118	909	255	255	101.118	101.118
binding-protein-dependenttransportsystemsinnermembranecomponent[Frankiasp.CcI3]	Francci3_0250	289170	288328	32.2618	32.2618	-32.2618	-1.26661	-3.89974e-05	-1.34017	-2.41649	0.0156709	153.269	843	170	170	153.269	153.269	121.007	843	283	283	121.007	121.007
putativesulfonatebindingproteinprecursor[Frankiasp.CcI3]	Francci3_0251	290253	289213	38.6073	38.6073	-38.6073	-1.23181	-4.7864e-05	-1.30334	-2.54778	0.0108412	205.158	1041	281	281	205.158	205.158	166.551	1041	481	481	166.551	166.551
taurinedioxygenase[Frankiasp.CcI3]	Francci3_0252	291369	290443	48.0151	48.0151	-48.0151	-1.31581	-5.64959e-05	-1.39223	-3.08988	0.00200235	200.052	927	244	244	200.052	200.052	152.037	927	391	391	152.037	152.037
ROK[Frankiasp.CcI3]	Francci3_0253	293080	291680	32.7575	32.7575	-32.7575	-1.24485	-4.01975e-05	-1.31714	-2.38036	0.0172955	166.545	1401	307	307	166.545	166.545	133.788	1401	520	520	133.788	133.788
peptidaseM48,Ste24p[Frankiasp.CcI3]	Francci3_0254	294774	293551	30.6927	30.6927	30.6927	1.28572	2.31674e-05	1.21515	1.51725	0.129204	107.423	1224	173	173	107.423	107.423	138.116	1224	469	469	138.116	138.116
CopYfamilytranscriptionalregulator[Frankiasp.CcI3]	Francci3_0255	295345	294788	634.46	634.46	634.46	5.27346	0.00059291	4.984	19.9405	8.88178e-16	148.465	558	109	109	148.465	148.465	782.925	558	1212	1212	782.925	782.925
cytochromebdubiquinoloxidase,subunitI[Frankiasp.CcI3]	Francci3_0256	295942	297609	37.9806	37.9806	-37.9806	-1.36615	-4.37793e-05	-1.4455	-2.86773	0.00413425	141.709	1668	311	311	141.709	141.709	103.728	1668	480	480	103.728	103.728
cytochromebdubiquinoloxidase,subunitII[Frankiasp.CcI3]	Francci3_0257	297609	298601	63.0371	63.0371	63.0371	1.48733	5.26035e-05	1.4057	3.00961	0.0026158	129.351	993	169	169	129.351	129.351	192.388	993	530	530	192.388	192.388
abortiveinfectionprotein[Frankiasp.CcI3]	Francci3_0258	298708	299526	27.4788	27.4788	-27.4788	-1.2864	-3.28239e-05	-1.36111	-2.27426	0.0229505	123.424	819	133	133	123.424	123.424	95.9454	819	218	218	95.9454	95.9454
CHAD[Frankiasp.CcI3]	Francci3_0259	299713	301281	45.113	45.113	45.113	1.23167	3.20251e-05	1.16406	1.57659	0.11489	194.731	1569	402	402	194.731	194.731	239.844	1569	1044	1044	239.844	239.844
cold-shockDNA-bindingproteinfamilyprotein[Frankiasp.CcI3]	Francci3_0260	301688	301891	4936.33	4936.33	4936.33	9.83305	0.00464587	9.29333	61.3621	0	558.848	204	150	150	558.848	558.848	5495.18	204	3110	3110	5495.18	5495.18
aspartatesemialdehydedehydrogenase[Frankiasp.CcI3]	Francci3_0261	303180	302101	22.7323	22.7323	-22.7323	-1.14249	-3.15647e-05	-1.20884	-1.75213	0.0797522	182.267	1080	259	259	182.267	182.267	159.535	1080	478	478	159.535	159.535
aspartatekinase[Frankiasp.CcI3]	Francci3_0262	304576	303308	15.5316	15.5316	15.5316	1.08447	4.59778e-06	1.02495	0.241018	0.809541	183.869	1269	307	307	183.869	183.869	199.401	1269	702	702	199.401	199.401
stressprotein[Frankiasp.CcI3]	Francci3_0263	304876	305460	170.089	170.089	170.089	1.8906	0.000150632	1.78683	6.57959	4.71743e-11	190.983	585	147	147	190.983	190.983	361.072	585	586	586	361.072	361.072
alcoholdehydrogenaseGroES-likeprotein[Frankiasp.CcI3]	Francci3_0264	305474	306472	57.0056	57.0056	57.0056	1.35344	4.51321e-05	1.27915	2.37732	0.0174391	161.288	999	212	212	161.288	161.288	218.294	999	605	605	218.294	218.294
hypotheticalproteinFrancci3_0265[Frankiasp.CcI3]	Francci3_0265	307070	306618	23.1996	23.1996	-23.1996	-1.14085	-3.2318e-05	-1.20711	-1.76621	0.0773613	187.911	453	112	112	187.911	187.911	164.711	453	207	207	164.711	164.711
hypotheticalproteinFrancci3_0266[Frankiasp.CcI3]	Francci3_0266	307181	307453	99.8457	99.8457	-99.8457	-2.4268	-0.000103936	-2.56774	-6.88779	5.66602e-12	169.824	273	61	61	169.824	169.824	69.9786	273	53	53	69.9786	69.9786
hypotheticalproteinFrancci3_0267[Frankiasp.CcI3]	Francci3_0267	307671	308285	243.25	243.25	-243.25	-2.08646	-0.000256154	-2.20763	-10.0009	3.33067e-16	467.142	615	378	378	467.142	467.142	223.893	615	382	382	223.893	223.893
recombinationproteinRecR[Frankiasp.CcI3]	Francci3_0268	308992	308393	26.7354	26.7354	26.7354	1.13886	1.47349e-05	1.07634	0.745165	0.456172	192.542	600	152	152	192.542	192.542	219.277	600	365	365	219.277	219.277
hypotheticalproteinFrancci3_0269[Frankiasp.CcI3]	Francci3_0269	309484	309008	93.294	93.294	-93.294	-1.89463	-9.92563e-05	-2.00466	-5.86276	4.55237e-09	197.577	477	124	124	197.577	197.577	104.283	477	138	138	104.283	104.283
DNApolymeraseIIIsubunitsgammaandtau[Frankiasp.CcI3]	Francci3_0270	311981	309543	9.11754	9.11754	-9.11754	-1.07469	-1.58561e-05	-1.1371	-1.02247	0.306559	131.191	2439	421	421	131.191	131.191	122.073	2439	826	826	122.073	122.073
hypotheticalproteinFrancci3_0272[Frankiasp.CcI3]	Francci3_0272	314527	313871	16.4892	16.4892	-16.4892	-1.28089	-1.97589e-05	-1.35528	-1.75228	0.0797255	75.1935	657	65	65	75.1935	75.1935	58.7043	657	107	107	58.7043	58.7043
hypotheticalproteinFrancci3_0273[Frankiasp.CcI3]	Francci3_0273	314734	315207	29.8356	29.8356	-29.8356	-1.12455	-4.30873e-05	-1.18986	-1.96016	0.0499769	269.379	474	168	168	269.379	269.379	239.543	474	315	315	239.543	239.543
hypotheticalproteinFrancci3_0274[Frankiasp.CcI3]	Francci3_0274	315627	316211	22.7117	22.7117	22.7117	1.23308	1.61555e-05	1.1654	1.12392	0.261046	97.4402	585	75	75	97.4402	97.4402	120.152	585	195	195	120.152	120.152
hypotheticalproteinFrancci3_0275[Frankiasp.CcI3]	Francci3_0275	316297	317343	9.57619	9.57619	-9.57619	-1.07024	-1.71004e-05	-1.1324	-1.04458	0.296219	145.909	1047	201	201	145.909	145.909	136.333	1047	396	396	136.333	136.333
WD-40repeat-containingprotein[Frankiasp.CcI3]	Francci3_0276	320365	317381	70.2216	70.2216	-70.2216	-1.49407	-7.82107e-05	-1.58084	-4.26307	2.01641e-05	212.351	2985	834	834	212.351	212.351	142.129	2985	1177	1177	142.129	142.129
transposaseIS66[Frankiasp.CcI3]	Francci3_0277	322440	320800	72.2076	72.2076	-72.2076	-5.4423	-7.32757e-05	-5.75837	-7.34814	2.00395e-13	88.4621	1641	0	191	88.4621	88.4621	16.2545	1641	0	74	16.2545	16.2545
hypotheticalproteinFrancci3_0278[Frankiasp.CcI3]	Francci3_0278	322805	323263	43.4541	43.4541	-43.4541	-1.43916	-4.9003e-05	-1.52274	-3.23696	0.00120809	142.403	459	86	86	142.403	142.403	98.9486	459	126	126	98.9486	98.9486
pyridoxal-dependentdecarboxylase[Frankiasp.CcI3]	Francci3_0279	323798	325183	37.3869	37.3869	37.3869	1.27163	2.78468e-05	1.20183	1.61615	0.106061	137.639	1386	251	251	137.639	137.639	175.026	1386	673	673	175.026	175.026
tRNA-adenosinedeaminase[Frankiasp.CcI3]	Francci3_0280	326046	325516	2.88409	2.88409	-2.88409	-1.02724	-8.71756e-06	-1.08689	-0.610575	0.541481	108.781	531	76	76	108.781	108.781	105.897	531	156	156	105.897	105.897
hypotheticalproteinFrancci3_0281[Frankiasp.CcI3]	Francci3_0281	326580	326089	117.488	117.488	117.488	1.77607	0.000102977	1.67858	5.15509	2.53513e-07	151.389	492	98	98	151.389	151.389	268.876	492	367	367	268.876	268.876
Murligase[Frankiasp.CcI3]	Francci3_0282	327001	328251	81.4068	81.4068	-81.4068	-1.38283	-9.33025e-05	-1.46314	-4.25392	2.10062e-05	294.05	1251	484	484	294.05	294.05	212.643	1251	738	738	212.643	212.643
CobB/CobQ-likeglutamineamidotransferase[Frankiasp.CcI3]	Francci3_0283	328333	329076	3.90142	3.90142	3.90142	1.01979	-7.15173e-06	-1.03755	-0.367795	0.713026	197.159	744	193	193	197.159	197.159	201.061	744	415	415	201.061	201.061
Poly(3-hydroxybutyrate)depolymerase-like[Frankiasp.CcI3]	Francci3_0284	329213	329860	51.9689	51.9689	51.9689	1.56087	4.41365e-05	1.47519	2.94036	0.00327827	92.6584	648	79	79	92.6584	92.6584	144.627	648	260	260	144.627	144.627
NLP/P60[Frankiasp.CcI3]	Francci3_0285	331486	330380	33.3245	33.3245	-33.3245	-1.19457	-4.28284e-05	-1.26395	-2.26708	0.0233856	204.598	1107	298	298	204.598	204.598	171.273	1107	526	526	171.273	171.273
hypotheticalproteinFrancci3_0286[Frankiasp.CcI3]	Francci3_0286	332396	332010	31.3725	31.3725	-31.3725	-1.2495	-3.83664e-05	-1.32207	-2.34107	0.0192286	157.113	387	80	80	157.113	157.113	125.74	387	135	135	125.74	125.74
magnesiumandcobalttransportproteinCorA[Frankiasp.CcI3]	Francci3_0287	333921	332611	34.5929	34.5929	-34.5929	-1.22073	-4.3299e-05	-1.29163	-2.38188	0.0172246	191.313	1311	330	330	191.313	191.313	156.72	1311	570	570	156.72	156.72
phenazinebiosynthesisPhzC/PhzFprotein[Frankiasp.CcI3]	Francci3_0288	334095	334808	45.8824	45.8824	-45.8824	-1.32929	-5.36592e-05	-1.40649	-3.05668	0.00223804	185.218	714	174	174	185.218	185.218	139.336	714	276	276	139.336	139.336
hypotheticalproteinFrancci3_0289[Frankiasp.CcI3]	Francci3_0289	334995	335774	106.563	106.563	106.563	1.34499	8.39611e-05	1.27117	3.20184	0.00136553	308.885	780	317	317	308.885	308.885	415.448	780	899	899	415.448	415.448
responseregulatorreceivermodulatedserinephosphatase[Frankiasp.CcI3]	Francci3_0290	336011	337183	32.737	32.737	32.737	1.24408	2.3635e-05	1.17579	1.39807	0.162091	134.124	1173	207	207	134.124	134.124	166.861	1173	543	543	166.861	166.861
multi-sensorsignaltransductionhistidinekinase[Frankiasp.CcI3]	Francci3_0291	337183	338814	18.403	18.403	-18.403	-1.09967	-2.86066e-05	-1.16353	-1.491	0.135962	203.048	1632	436	436	203.048	203.048	184.645	1632	836	836	184.645	184.645
hypotheticalproteinFrancci3_0292[Frankiasp.CcI3]	Francci3_0292	338842	339504	136.29	136.29	-136.29	-2.31939	-0.000142302	-2.45409	-7.88653	4.44089e-15	239.588	663	209	209	239.588	239.588	103.298	663	190	190	103.298	103.298
hypotheticalproteinFrancci3_0293[Frankiasp.CcI3]	Francci3_0293	340903	339572	3.4304	3.4304	-3.4304	-1.02415	-1.12556e-05	-1.08362	-0.681142	0.495782	145.502	1332	255	255	145.502	145.502	142.071	1332	525	525	142.071	142.071
interferon-inducedtransmembraneprotein[Frankiasp.CcI3]	Francci3_0294	341387	341953	43.3484	43.3484	-43.3484	-1.21046	-5.47857e-05	-1.28075	-2.63501	0.00841351	249.323	567	186	186	249.323	249.323	205.975	567	324	324	205.975	205.975
heatshockproteinDnaJ-like[Frankiasp.CcI3]	Francci3_0295	343178	342024	54.5681	54.5681	54.5681	1.52485	4.59766e-05	1.44115	2.91211	0.00358998	103.97	1155	158	158	103.97	103.97	158.538	1155	508	508	158.538	158.538
insertionelementhypotheticalprotein[Frankiasp.CcI3]	Francci3_0296	344795	343548	13.3876	13.3876	-13.3876	-1.06123	-2.54497e-05	-1.12286	-1.23031	0.21858	232.029	1248	34	381	232.029	232.029	218.642	1248	341	757	218.642	218.642
transposase,IS4[Frankiasp.CcI3]	Francci3_0297	346530	345106	131.203	131.203	-131.203	-1.70283	-0.00014179	-1.80172	-6.47823	9.28059e-11	317.881	1425	0	596	317.881	317.881	186.678	1425	0	738	186.678	186.678
GCN5-relatedN-acetyltransferase[Frankiasp.CcI3]	Francci3_0298	346650	347126	1.87522	1.87522	-1.87522	-1.01034	-1.18584e-05	-1.06902	-0.637341	0.523903	183.237	477	115	115	183.237	183.237	181.361	477	240	240	181.361	181.361
hypotheticalproteinFrancci3_0299[Frankiasp.CcI3]	Francci3_0299	348337	347324	167.958	167.958	-167.958	-2.50472	-0.000174504	-2.65019	-9.05444	0	279.578	1014	373	373	279.578	279.578	111.62	1014	314	314	111.62	111.62
transposase,IS4[Frankiasp.CcI3]	Francci3_0300	349589	348360	0	0	0	1	0	1	0	1	0	1230	0	0	0	0	0	1230	0	0	0	0
XREfamilytranscriptionalregulator[Frankiasp.CcI3]	Francci3_0301	350447	349944	63.37	63.37	-63.37	-1.37866	-7.27305e-05	-1.45873	-3.74101	0.000183283	230.724	504	153	153	230.724	230.724	167.354	504	234	234	167.354	167.354
ABC-typemultidrugtransportsystemATPasecomponent[Frankiasp.CcI3]	Francci3_0302	350689	350444	41.5957	41.5957	-41.5957	-2.5771	-4.3147e-05	-2.72677	-4.55842	5.15398e-06	67.9704	246	22	22	67.9704	67.9704	26.3748	246	18	18	26.3748	26.3748
twocomponentLuxRfamilytranscriptionalregulator[Frankiasp.CcI3]	Francci3_0303	351430	350786	39.9601	39.9601	-39.9601	-1.47043	-4.473e-05	-1.55582	-3.16871	0.00153119	124.905	645	106	106	124.905	124.905	84.9446	645	152	152	84.9446	84.9446
putativesignaltransductionhistidinekinase[Frankiasp.CcI3]	Francci3_0304	351810	351427	81.9209	81.9209	-81.9209	-2.61615	-8.49071e-05	-2.76808	-6.43572	1.22886e-10	132.61	384	67	67	132.61	132.61	50.6891	384	54	54	50.6891	50.6891
histidinekinase,dimerisationandphosphoacceptorregion[Frankiasp.CcI3]	Francci3_0305	352739	351807	107.652	107.652	-107.652	-1.74306	-0.000115883	-1.84429	-5.96563	2.43686e-09	252.53	933	310	310	252.53	252.53	144.878	933	375	375	144.878	144.878
thymidylatekinase[Frankiasp.CcI3]	Francci3_0306	352958	353596	303.923	303.923	303.923	2.95057	0.00027936	2.78861	11.5561	0	155.813	639	131	131	155.813	155.813	459.736	639	815	815	459.736	459.736
fattyaciddesaturase,type2[Frankiasp.CcI3]	Francci3_0307	354617	353679	1155.15	1155.15	1155.15	5.2099	0.00107928	4.92393	26.8412	3.01981e-14	274.389	939	339	339	274.389	274.389	1429.54	939	3724	3724	1429.54	1429.54
twocomponenttranscriptionalregulator[Frankiasp.CcI3]	Francci3_0308	354896	355615	48.143	48.143	-48.143	-1.30528	-5.69357e-05	-1.38109	-3.0645	0.00218032	205.842	720	195	195	205.842	205.842	157.699	720	315	315	157.699	157.699
periplasmicsensorsignaltransductionhistidinekinase[Frankiasp.CcI3]	Francci3_0309	355612	357036	73.592	73.592	-73.592	-1.49989	-8.18692e-05	-1.58699	-4.37959	1.18901e-05	220.81	1425	414	414	220.81	220.81	147.218	1425	582	582	147.218	147.218
hypotheticalproteinFrancci3_0310[Frankiasp.CcI3]	Francci3_0310	358031	357069	276.575	276.575	-276.575	-2.41552	-0.000287992	-2.55581	-11.4416	3.21965e-15	471.962	963	598	598	471.962	471.962	195.387	963	522	522	195.387	195.387
hypotheticalproteinFrancci3_0311[Frankiasp.CcI3]	Francci3_0311	359449	358220	20.0018	20.0018	20.0018	1.09067	6.81206e-06	1.03081	0.325537	0.744774	220.595	1230	357	357	220.595	220.595	240.597	1230	821	821	240.597	240.597
putativetranscriptionalregulator[Frankiasp.CcI3]	Francci3_0312	361038	359872	59.1127	59.1127	-59.1127	-1.85438	-6.30618e-05	-1.96208	-4.60501	4.12442e-06	128.3	1167	197	197	128.3	128.3	69.1877	1167	224	224	69.1877	69.1877
hypotheticalproteinFrancci3_0313[Frankiasp.CcI3]	Francci3_0313	361136	361621	135.078	135.078	-135.078	-2.07133	-0.000142341	-2.19162	-7.42318	1.15241e-13	261.164	486	167	167	261.164	261.164	126.085	486	170	170	126.085	126.085
amidohydrolase2[Frankiasp.CcI3]	Francci3_0314	362797	361643	37.8524	37.8524	-37.8524	-1.18892	-4.89674e-05	-1.25797	-2.39966	0.0164103	238.21	1155	362	362	238.21	238.21	200.357	1155	642	642	200.357	200.357
L-glutaminesynthetase[Frankiasp.CcI3]	Francci3_0315	363160	364737	34.3377	34.3377	34.3377	1.27958	2.57735e-05	1.20935	1.58073	0.11394	122.819	1578	255	255	122.819	122.819	157.157	1578	688	688	157.157	157.157
saccharopinedehydrogenase[Frankiasp.CcI3]	Francci3_0316	365949	364762	55.2539	55.2539	55.2539	1.67474	4.78412e-05	1.58282	3.31731	0.000908896	81.8891	1188	128	128	81.8891	81.8891	137.143	1188	452	452	137.143	137.143
pyruvatecarboxylase[Frankiasp.CcI3]	Francci3_0317	366037	369447	10.0437	10.0437	-10.0437	-1.07179	-1.77661e-05	-1.13403	-1.07086	0.28423	149.957	3411	673	673	149.957	149.957	139.913	3411	1324	1324	139.913	139.913
glycosyltransferasefamilyprotein[Frankiasp.CcI3]	Francci3_0318	370813	369431	69.9433	69.9433	-69.9433	-1.61269	-7.63927e-05	-1.70635	-4.53944	5.64051e-06	184.101	1383	335	335	184.101	184.101	114.157	1383	438	438	114.157	114.157
glycosyltransferasefamilyprotein[Frankiasp.CcI3]	Francci3_0319	373602	371215	38.4212	38.4212	-38.4212	-1.38048	-4.40698e-05	-1.46065	-2.91694	0.00353487	139.403	2388	438	438	139.403	139.403	100.982	2388	669	669	100.982	100.982
periplasmicsensorsignaltransductionhistidinekinase[Frankiasp.CcI3]	Francci3_0320	375302	373644	112.124	112.124	-112.124	-1.64026	-0.000122029	-1.73552	-5.82416	5.74003e-09	287.246	1659	627	627	287.246	287.246	175.122	1659	806	806	175.122	175.122
twocomponenttranscriptionalregulator[Frankiasp.CcI3]	Francci3_0321	376549	375329	2.86225	2.86225	2.86225	1.01703	-6.5355e-06	-1.04036	-0.364278	0.715651	168.066	1221	270	270	168.066	168.066	170.929	1221	579	579	170.929	170.929
WD-40repeat-containingprotein[Frankiasp.CcI3]	Francci3_0322	379731	377113	37.773	37.773	37.773	1.16709	2.33473e-05	1.10303	1.08255	0.279009	226.066	2619	779	779	226.066	226.066	263.839	2619	1917	1917	263.839	263.839
hypotheticalproteinFrancci3_0323[Frankiasp.CcI3]	Francci3_0323	380425	379820	54.6681	54.6681	-54.6681	-1.35902	-6.31778e-05	-1.43794	-3.42091	0.000624117	206.94	606	165	165	206.94	206.94	152.272	606	256	256	152.272	152.272
responseregulatorreceiverprotein[Frankiasp.CcI3]	Francci3_0324	381302	380496	62.9693	62.9693	-62.9693	-1.93985	-6.68073e-05	-2.05251	-4.88496	1.03448e-06	129.969	807	138	138	129.969	129.969	66.9992	807	150	150	66.9992	66.9992
putativesignaltransductionhistidinekinase[Frankiasp.CcI3]	Francci3_0325	382621	381299	24.2394	24.2394	24.2394	1.20785	1.65476e-05	1.14155	1.0583	0.289919	116.619	1323	203	203	116.619	116.619	140.858	1323	517	517	140.858	140.858
hypotheticalproteinFrancci3_0326[Frankiasp.CcI3]	Francci3_0326	382914	383162	25.5307	25.5307	-25.5307	-1.09331	-4.06458e-05	-1.15681	-1.74308	0.0813201	299.13	249	98	98	299.13	299.13	273.599	249	189	189	273.599	273.599
vonWillebrandfactor,typeA[Frankiasp.CcI3]	Francci3_0327	385166	383199	79.3509	79.3509	-79.3509	-1.58784	-8.69691e-05	-1.68005	-4.7753	1.79439e-06	214.339	1968	555	555	214.339	214.339	134.988	1968	737	737	134.988	134.988
hypotheticalproteinFrancci3_0328[Frankiasp.CcI3]	Francci3_0328	386140	385457	97.7376	97.7376	-97.7376	-1.73891	-0.000105251	-1.8399	-5.67484	1.38817e-08	230.01	684	207	207	230.01	230.01	132.272	684	251	251	132.272	132.272
hypotheticalproteinFrancci3_0329[Frankiasp.CcI3]	Francci3_0329	386532	386182	2.90656	2.90656	-2.90656	-1.01247	-1.57398e-05	-1.07127	-0.745783	0.455798	236.022	351	109	109	236.022	236.022	233.115	351	227	227	233.115	233.115
MarRfamilytranscriptionalregulator[Frankiasp.CcI3]	Francci3_0330	387049	386624	103.228	103.228	103.228	1.44852	8.51339e-05	1.36902	3.68059	0.000232692	230.151	426	129	129	230.151	230.151	333.379	426	394	394	333.379	333.379
hypotheticalproteinFrancci3_0331[Frankiasp.CcI3]	Francci3_0331	387486	388586	44.4729	44.4729	44.4729	1.12911	2.31802e-05	1.06713	0.878491	0.379677	344.466	1101	499	499	344.466	344.466	388.938	1101	1188	1188	388.938	388.938
metallophosphoesterase[Frankiasp.CcI3]	Francci3_0332	388583	389458	24.096	24.096	-24.096	-1.19391	-3.09913e-05	-1.26324	-1.92618	0.0540822	148.363	876	171	171	148.363	148.363	124.267	876	302	302	124.267	124.267
Rieske(2Fe-2S)protein[Frankiasp.CcI3]	Francci3_0333	390369	389473	66.5501	66.5501	66.5501	1.52015	5.60092e-05	1.43671	3.201	0.00136953	127.943	897	151	151	127.943	127.943	194.493	897	484	484	194.493	194.493
hypotheticalproteinFrancci3_0334[Frankiasp.CcI3]	Francci3_0334	390496	390924	138.525	138.525	138.525	1.6462	0.000119442	1.55584	5.14683	2.64919e-07	214.368	429	121	121	214.368	214.368	352.894	429	420	420	352.894	352.894
hypotheticalproteinFrancci3_0335[Frankiasp.CcI3]	Francci3_0335	391006	391272	53.456	53.456	53.456	1.31829	4.14029e-05	1.24593	2.15335	0.0312909	167.947	267	59	59	167.947	167.947	221.403	267	164	164	221.403	221.403
hypotheticalproteinFrancci3_0336[Frankiasp.CcI3]	Francci3_0336	391282	391533	447.098	447.098	447.098	3.96484	0.000415278	3.74721	15.5768	0	150.8	252	50	50	150.8	150.8	597.899	252	418	418	597.899	597.899
hypotheticalproteinFrancci3_0337[Frankiasp.CcI3]	Francci3_0337	391791	391561	220.707	220.707	220.707	2.59715	0.000201492	2.4546	9.27492	0	138.188	231	42	42	138.188	138.188	358.895	231	230	230	358.895	358.895
L-asparaginaseII[Frankiasp.CcI3]	Francci3_0338	391910	392917	31.7573	31.7573	-31.7573	-1.20557	-4.03335e-05	-1.27559	-2.24242	0.024934	186.238	1008	247	247	186.238	186.238	154.481	1008	432	432	154.481	154.481
heatshockproteinDnaJ-like[Frankiasp.CcI3]	Francci3_0339	393496	392906	130.12	130.12	-130.12	-1.51408	-0.00014436	-1.60201	-5.87329	4.27234e-09	383.232	591	298	298	383.232	383.232	253.112	591	415	415	253.112	253.112
L-carnitinedehydratase/bileacid-inducibleproteinF[Frankiasp.CcI3]	Francci3_0340	393749	395140	18.2464	18.2464	18.2464	1.18566	1.1879e-05	1.12058	0.831747	0.405552	98.2802	1392	180	180	98.2802	98.2802	116.527	1392	450	450	116.527	116.527
extracellularligand-bindingreceptor[Frankiasp.CcI3]	Francci3_0341	395347	396516	243.069	243.069	243.069	2.50274	0.00022138	2.36536	9.54523	3.55271e-15	161.751	1170	249	249	161.751	161.751	404.819	1170	1314	1314	404.819	404.819
inner-membranetranslocator[Frankiasp.CcI3]	Francci3_0342	396589	397521	9.81364	9.81364	9.81364	1.06054	3.77982e-07	1.00233	0.021224	0.983067	162.108	933	199	199	162.108	162.108	171.921	933	445	445	171.921	171.921
inner-membranetranslocator[Frankiasp.CcI3]	Francci3_0343	397518	398930	6.34714	6.34714	6.34714	1.0345	-4.1083e-06	-1.02279	-0.217936	0.827479	183.957	1413	342	342	183.957	183.957	190.304	1413	746	746	190.304	190.304
ABCtransporterrelated[Frankiasp.CcI3]	Francci3_0344	398927	399937	107.555	107.555	-107.555	-1.90591	-0.000114347	-2.0166	-6.31771	2.65462e-10	226.281	1011	301	301	226.281	226.281	118.726	1011	333	333	118.726	118.726
ABCtransporterrelated[Frankiasp.CcI3]	Francci3_0345	399937	400665	42.4802	42.4802	42.4802	1.29313	3.22717e-05	1.22216	1.81675	0.0692548	144.917	729	139	139	144.917	144.917	187.397	729	379	379	187.397	187.397
FAD-linkedoxidoreductase[Frankiasp.CcI3]	Francci3_0346	402156	400735	25.2713	25.2713	25.2713	1.17512	1.60016e-05	1.11062	0.926876	0.353991	144.31	1422	270	270	144.31	144.31	169.581	1422	669	669	169.581	169.581
acyltransferase3[Frankiasp.CcI3]	Francci3_0347	403551	402259	380.536	380.536	-380.536	-2.72352	-0.0003936	-2.8817	-14.0893	0	601.326	1293	1023	1023	601.326	601.326	220.789	1293	792	792	220.789	220.789
short-chaindehydrogenase/reductaseSDR[Frankiasp.CcI3]	Francci3_0348	404537	403695	22.3345	22.3345	-22.3345	-1.17296	-2.94932e-05	-1.24108	-1.80686	0.0707842	151.466	843	168	168	151.466	151.466	129.131	843	302	302	129.131	129.131
ATPase,E1-E2type[Frankiasp.CcI3]	Francci3_0349	409643	405078	22.3989	22.3989	-22.3989	-1.23507	-2.76955e-05	-1.3068	-1.94755	0.0514687	117.684	4566	707	707	117.684	117.684	95.2847	4566	1207	1207	95.2847	95.2847
hypotheticalproteinFrancci3_0350[Frankiasp.CcI3]	Francci3_0350	410965	409769	237.487	237.487	-237.487	-2.92823	-0.000244836	-3.0983	-11.4236	1.9984e-15	360.651	1197	568	568	360.651	360.651	123.163	1197	409	409	123.163	123.163
short-chaindehydrogenase/reductaseSDR[Frankiasp.CcI3]	Francci3_0351	411299	412174	105.176	105.176	105.176	2.15451	9.46295e-05	2.03625	5.72858	1.01277e-08	91.0999	876	105	105	91.0999	91.0999	196.275	876	475	477	196.275	196.275
luciferase-like[Frankiasp.CcI3]	Francci3_0352	413129	412062	274.796	274.796	274.796	2.3179	0.000248866	2.19067	9.71084	0	208.511	1068	289	293	208.511	208.511	483.307	1068	1420	1432	483.307	483.307
hypotheticalproteinFrancci3_0353[Frankiasp.CcI3]	Francci3_0353	413775	413197	47.0474	47.0474	47.0474	1.20023	3.16439e-05	1.13435	1.42831	0.153203	234.967	579	179	179	234.967	234.967	282.014	579	453	453	282.014	282.014
hypotheticalproteinFrancci3_0354[Frankiasp.CcI3]	Francci3_0354	414957	413881	78.4598	78.4598	-78.4598	-1.56489	-8.62907e-05	-1.65577	-4.6918	2.70807e-06	217.354	1077	308	308	217.354	217.354	138.894	1077	415	415	138.894	138.894
hypotheticalproteinFrancci3_0355[Frankiasp.CcI3]	Francci3_0355	415578	415093	20.2043	20.2043	-20.2043	-1.11844	-2.96387e-05	-1.1834	-1.60004	0.109589	190.79	486	122	122	190.79	190.79	170.586	486	230	230	170.586	170.586
hypotheticalproteinFrancci3_0356[Frankiasp.CcI3]	Francci3_0356	416725	415826	39.7408	39.7408	-39.7408	-1.28189	-4.75932e-05	-1.35634	-2.72314	0.00646646	180.719	900	214	214	180.719	180.719	140.978	900	352	352	140.978	140.978
OmpA/MotB[Frankiasp.CcI3]	Francci3_0357	417285	416722	39.3761	39.3761	39.3761	1.19351	2.61085e-05	1.128	1.26826	0.204705	203.484	564	151	151	203.484	203.484	242.86	564	380	380	242.86	242.86
methyltransferasetype11[Frankiasp.CcI3]	Francci3_0358	418430	417342	30.8849	30.8849	30.8849	1.27149	2.30007e-05	1.2017	1.46836	0.142007	113.761	1089	163	163	113.761	113.761	144.646	1089	437	437	144.646	144.646
serine/threonineproteinkinase[Frankiasp.CcI3]	Francci3_0359	420382	418487	75.4349	75.4349	75.4349	1.61497	6.47169e-05	1.52633	3.7083	0.000208657	122.664	1896	306	306	122.664	122.664	198.098	1896	1042	1042	198.098	198.098
serine/threonineproteinkinase[Frankiasp.CcI3]	Francci3_0360	422039	420513	65.1023	65.1023	-65.1023	-1.62823	-7.09608e-05	-1.72279	-4.41256	1.02154e-05	168.73	1527	339	339	168.73	168.73	103.628	1527	439	439	103.628	103.628
TRAP-typeuncharacterizedtransportsystemperiplasmiccomponent-like[Frankiasp.CcI3]	Francci3_0361	423289	422126	80.8137	80.8137	80.8137	1.60969	6.92689e-05	1.52134	3.82214	0.000132299	132.549	1164	203	203	132.549	132.549	213.362	1164	689	689	213.362	213.362
hypotheticalproteinFrancci3_0362[Frankiasp.CcI3]	Francci3_0362	425523	423484	151.31	151.31	-151.31	-2.25013	-0.000158334	-2.38081	-8.19262	0	272.345	2040	731	731	272.345	272.345	121.035	2040	685	685	121.035	121.035
hypotheticalproteinFrancci3_0363[Frankiasp.CcI3]	Francci3_0363	426179	425679	103.704	103.704	103.704	2.26592	9.37405e-05	2.14155	5.88129	4.07075e-09	81.9197	501	54	54	81.9197	81.9197	185.624	501	258	258	185.624	185.624
hypotheticalproteinFrancci3_0364[Frankiasp.CcI3]	Francci3_0364	426478	426176	133.348	133.348	133.348	2.47671	0.000121364	2.34076	7.0292	2.07634e-12	90.301	303	36	36	90.301	90.301	223.649	303	188	188	223.649	223.649
thioesterase[Frankiasp.CcI3]	Francci3_0365	426526	427611	25.4127	25.4127	25.4127	1.27302	1.89544e-05	1.20315	1.33726	0.181137	93.0796	1086	133	133	93.0796	93.0796	118.492	1086	357	357	118.492	118.492
hypotheticalproteinFrancci3_0366[Frankiasp.CcI3]	Francci3_0366	427661	427852	6.97139	6.97139	-6.97139	-1.07578	-1.20496e-05	-1.13826	-0.894836	0.370875	98.9627	192	25	25	98.9627	98.9627	91.9913	192	49	49	91.9913	91.9913
short-chaindehydrogenase/reductaseSDR[Frankiasp.CcI3]	Francci3_0367	428657	427896	9.54201	9.54201	-9.54201	-1.06861	-1.72169e-05	-1.13067	-1.04169	0.297555	148.615	762	149	149	148.615	148.615	139.073	762	294	294	139.073	139.073
diguanylatecyclase[Frankiasp.CcI3]	Francci3_0368	432944	428922	79.4445	79.4445	-79.4445	-1.43873	-8.95989e-05	-1.52228	-4.3757	1.21042e-05	260.523	4023	1379	1379	260.523	260.523	181.079	4023	2021	2021	181.079	181.079
acyl-CoAdehydrogenase-like[Frankiasp.CcI3]	Francci3_0369	434264	435949	94.8803	94.8803	-94.8803	-1.8173	-0.000101496	-1.92284	-5.7595	8.43655e-09	210.97	1686	468	468	210.97	210.97	116.09	1686	543	543	116.09	116.09
hypotheticalproteinFrancci3_0370[Frankiasp.CcI3]	Francci3_0370	436045	437145	26.107	26.107	26.107	1.23786	1.86943e-05	1.16991	1.22409	0.220919	109.76	1101	159	159	109.76	109.76	135.867	1101	415	415	135.867	135.867
hypotheticalproteinFrancci3_0371[Frankiasp.CcI3]	Francci3_0371	437284	438129	56.2804	56.2804	56.2804	1.37967	4.51633e-05	1.30395	2.46778	0.0135955	148.233	846	165	165	148.233	148.233	204.514	846	480	480	204.514	204.514
hypotheticalproteinFrancci3_0372[Frankiasp.CcI3]	Francci3_0372	438669	438337	11.2191	11.2191	-11.2191	-1.18845	-1.45218e-05	-1.25747	-1.30556	0.191704	70.7538	333	31	31	70.7538	70.7538	59.5347	333	55	55	59.5347	59.5347
hypotheticalproteinFrancci3_0373[Frankiasp.CcI3]	Francci3_0373	439643	438654	42.0015	42.0015	-42.0015	-1.36162	-4.84931e-05	-1.4407	-3.00479	0.00265761	158.148	990	206	206	158.148	158.148	116.147	990	319	319	116.147	116.147
cystathioninegamma-lyase[Frankiasp.CcI3]	Francci3_0374	441052	439874	68.7663	68.7663	-68.7663	-1.47553	-7.68885e-05	-1.56122	-4.17042	3.04038e-05	213.377	1179	331	331	213.377	213.377	144.61	1179	473	473	144.61	144.61
cystathioninebeta-synthase[Frankiasp.CcI3]	Francci3_0375	442479	441091	64.1579	64.1579	64.1579	1.33693	5.03053e-05	1.26355	2.44736	0.0143907	190.419	1389	348	348	190.419	190.419	254.577	1389	981	981	254.577	254.577
hypotheticalproteinFrancci3_0376[Frankiasp.CcI3]	Francci3_0376	442980	443384	47.8685	47.8685	-47.8685	-1.25133	-5.84631e-05	-1.324	-2.89746	0.00376199	238.331	405	127	127	238.331	238.331	190.463	405	214	214	190.463	190.463
diguanylatecyclase/phosphodiesterase[Frankiasp.CcI3]	Francci3_0377	443682	446747	82.321	82.321	-82.321	-1.25352	-0.000100385	-1.32632	-3.80873	0.000139683	407.037	3066	1642	1642	407.037	407.037	324.716	3066	2762	2762	324.716	324.716
ABCtransporterrelated[Frankiasp.CcI3]	Francci3_0378	446983	448716	20.6048	20.6048	-20.6048	-1.08501	-3.39905e-05	-1.14802	-1.55175	0.120723	262.987	1734	600	600	262.987	262.987	242.382	1734	1166	1166	242.382	242.382
ABCtransporterrelated[Frankiasp.CcI3]	Francci3_0379	448713	450674	59.3703	59.3703	59.3703	1.34058	4.66554e-05	1.267	2.37041	0.0177681	174.32	1962	450	450	174.32	174.32	233.69	1962	1272	1272	233.69	233.69
ABC-typebranched-chainaminoacidtransportsystemsperiplasmiccomponent-like[Frankiasp.CcI3]	Francci3_0380	452109	450781	67.5734	67.5734	-67.5734	-1.34365	-7.85552e-05	-1.42168	-3.75543	0.000173044	264.21	1329	462	462	264.21	264.21	196.637	1329	725	725	196.637	196.637
inner-membranetranslocator[Frankiasp.CcI3]	Francci3_0381	452158	454236	37.2397	37.2397	37.2397	1.23417	2.65306e-05	1.16643	1.44446	0.148608	159.026	2079	435	435	159.026	159.026	196.265	2079	1132	1132	196.265	196.265
ABCtransporterrelated[Frankiasp.CcI3]	Francci3_0382	454233	455849	50.3053	50.3053	-50.3053	-1.55176	-5.54428e-05	-1.64188	-3.7302	0.000191329	141.478	1617	301	301	141.478	141.478	91.1727	1617	409	409	91.1727	91.1727
thiaminebiosynthesisproteinThiC[Frankiasp.CcI3]	Francci3_0383	456092	458050	26.1268	26.1268	26.1268	1.08701	8.23005e-06	1.02734	0.337405	0.735812	300.289	1959	774	774	300.289	300.289	326.416	1959	1774	1774	326.416	326.416
hypotheticalproteinFrancci3_0384[Frankiasp.CcI3]	Francci3_0384	458307	458636	539.481	539.481	539.481	5.98379	0.000505141	5.65534	18.8561	1.06581e-14	108.247	330	47	47	108.247	108.247	647.728	330	593	593	647.728	647.728
hypotheticalproteinFrancci3_0385[Frankiasp.CcI3]	Francci3_0385	458676	458921	32.1911	32.1911	-32.1911	-1.23372	-3.98469e-05	-1.30537	-2.33134	0.0197357	169.926	246	55	55	169.926	169.926	137.735	246	94	94	137.735	137.735
hypotheticalproteinFrancci3_0386[Frankiasp.CcI3]	Francci3_0386	459519	459758	333.887	333.887	333.887	4.10098	0.000310396	3.87588	13.5929	0	107.671	240	34	34	107.671	107.671	441.558	240	294	294	441.558	441.558
hypotheticalproteinFrancci3_0387[Frankiasp.CcI3]	Francci3_0387	459755	460165	12.0546	12.0546	-12.0546	-1.07049	-2.14933e-05	-1.13266	-1.17218	0.241123	183.074	411	99	99	183.074	183.074	171.019	411	195	195	171.019	171.019
hypotheticalproteinFrancci3_0388[Frankiasp.CcI3]	Francci3_0388	460203	460688	163.998	163.998	-163.998	-1.96982	-0.000173697	-2.08422	-7.95464	3.88578e-15	333.101	486	213	213	333.101	333.101	169.103	486	228	228	169.103	169.103
hypotheticalproteinFrancci3_0389[Frankiasp.CcI3]	Francci3_0389	460759	461151	32.87	32.87	-32.87	-1.36946	-3.78442e-05	-1.44899	-2.67483	0.00747682	121.837	393	63	63	121.837	121.837	88.9674	393	97	97	88.9674	88.9674
XREfamilytranscriptionalregulator[Frankiasp.CcI3]	Francci3_0390	461148	461462	1.25159	1.25159	-1.25159	-1.00561	-1.35319e-05	-1.06401	-0.656463	0.511526	224.391	315	93	93	224.391	224.391	223.139	315	195	195	223.139	223.139
transposase,IS4[Frankiasp.CcI3]	Francci3_0391	461909	463195	64.6105	64.6105	64.6105	1.11957	3.14805e-05	1.05812	0.954807	0.339675	540.35	1287	1	915	540.35	540.35	604.96	1287	4	2160	604.96	604.96
transposase,IS4[Frankiasp.CcI3]	Francci3_0392	464364	463192	77.8509	77.8509	-77.8509	-1.67558	-8.43786e-05	-1.77289	-4.93148	8.16072e-07	193.086	1173	0	298	193.086	193.086	115.235	1173	0	375	115.235	115.235
recombinase[Frankiasp.CcI3]	Francci3_0393	464656	466224	47.8	47.8	-47.8	-1.32109	-5.6106e-05	-1.39781	-3.09751	0.00195155	196.669	1569	405	406	196.669	196.669	148.869	1569	648	648	148.869	148.869
cupin4[Frankiasp.CcI3]	Francci3_0394	467350	468570	88.7503	88.7503	-88.7503	-1.5496	-9.78489e-05	-1.6396	-4.94898	7.46026e-07	250.232	1221	402	402	250.232	250.232	161.482	1221	547	547	161.482	161.482
hypotheticalproteinFrancci3_0395[Frankiasp.CcI3]	Francci3_0395	468675	469370	152.973	152.973	-152.973	-2.36117	-0.000159525	-2.4983	-8.42337	3.33067e-15	265.356	696	243	243	265.356	265.356	112.383	696	217	217	112.383	112.383
hypotheticalproteinFrancci3_0396[Frankiasp.CcI3]	Francci3_0396	470251	469361	713.771	713.771	-713.771	-4.55716	-0.000726529	-4.82182	-22.3322	2.10942e-15	914.428	891	1072	1072	914.428	914.428	200.658	891	496	496	200.658	200.658
hypotheticalproteinFrancci3_0397[Frankiasp.CcI3]	Francci3_0397	470555	470346	15.7267	15.7267	15.7267	1.06897	2.35391e-06	1.0103	0.111224	0.911439	228.01	210	63	63	228.01	228.01	243.737	210	142	142	243.737	243.737
putativeDNA-bindingprotein[Frankiasp.CcI3]	Francci3_0398	471442	470552	359.874	359.874	-359.874	-2.59135	-0.000373183	-2.74184	-13.4401	0	586.019	891	687	687	586.019	586.019	226.144	891	559	559	226.144	226.144
hypotheticalproteinFrancci3_0399[Frankiasp.CcI3]	Francci3_0399	471763	472068	50.2501	50.2501	50.2501	1.50578	4.21399e-05	1.42313	2.7408	0.00612907	99.3507	306	40	40	99.3507	99.3507	149.601	306	127	127	149.601	149.601
putativesignaltransductionhistidinekinase[Frankiasp.CcI3]	Francci3_0400	472130	472741	14.6736	14.6736	14.6736	1.085	4.40377e-06	1.02545	0.238219	0.811712	172.622	612	139	139	172.622	172.622	187.296	612	318	318	187.296	187.296
hypotheticalproteinFrancci3_0401[Frankiasp.CcI3]	Francci3_0401	472773	473318	93.4749	93.4749	-93.4749	-1.37758	-0.000107321	-1.45758	-4.53994	5.62713e-06	341.041	546	245	245	341.041	341.041	247.566	546	375	375	247.566	247.566
transposase,IS4[Frankiasp.CcI3]	Francci3_0402	473885	474535	188.119	188.119	188.119	3.12015	0.000173339	2.94889	9.3038	1.77636e-15	88.7289	651	24	76	88.7289	88.7289	276.848	651	270	500	276.848	276.848
hypotheticalproteinFrancci3_0403[Frankiasp.CcI3]	Francci3_0403	474669	475115	23.3037	23.3037	23.3037	1.29161	1.76807e-05	1.22071	1.34076	0.179999	79.914	447	47	47	79.914	79.914	103.218	447	128	128	103.218	103.218
hypotheticalproteinFrancci3_0404[Frankiasp.CcI3]	Francci3_0404	475165	476595	87.7994	87.7994	-87.7994	-1.62691	-9.57165e-05	-1.72139	-5.12123	3.03552e-07	227.851	1431	429	429	227.851	227.851	140.051	1431	556	556	140.051	140.051
excisionase/Xis,DNA-binding[Frankiasp.CcI3]	Francci3_0405	476627	476818	611.998	611.998	-611.998	-3.32847	-0.000627932	-3.52178	-19.1091	2.22045e-16	874.83	192	221	221	874.83	874.83	262.832	192	140	140	262.832	262.832
hypotheticalproteinFrancci3_0406[Frankiasp.CcI3]	Francci3_0406	477179	477478	13.5143	13.5143	13.5143	1.10065	5.41542e-06	1.04023	0.330907	0.740715	134.273	300	53	53	134.273	134.273	147.787	300	123	123	147.787	147.787
phageintegrase[Frankiasp.CcI3]	Francci3_0407	477885	479396	70.5829	70.5829	-70.5829	-1.40282	-8.03937e-05	-1.48429	-4.02093	5.7969e-05	245.804	1512	489	489	245.804	245.804	175.221	1512	735	735	175.221	175.221
majorfacilitatortransporter[Frankiasp.CcI3]	Francci3_0408	480245	481576	10.2616	10.2616	10.2616	1.05727	-1.36217e-07	-1.00076	-0.0072813	0.99419	179.167	1332	314	314	179.167	179.167	189.429	1332	700	700	189.429	189.429
peptidoglycan-bindingLysM[Frankiasp.CcI3]	Francci3_0409	485805	481648	92.0257	92.0257	-92.0257	-1.54691	-0.000101505	-1.63675	-5.03205	4.85252e-07	260.29	4158	1424	1424	260.29	260.29	168.265	4158	1941	1941	168.265	168.265
hypotheticalproteinFrancci3_0410[Frankiasp.CcI3]	Francci3_0410	486682	486395	2.70629	2.70629	2.70629	1.01628	-6.58373e-06	-1.04113	-0.369025	0.712109	166.257	288	63	63	166.257	166.257	168.964	288	135	135	168.964	168.964
hypotheticalproteinFrancci3_0411[Frankiasp.CcI3]	Francci3_0411	487076	486807	12.139	12.139	12.139	1.11979	5.92462e-06	1.05832	0.414826	0.678269	101.338	270	36	36	101.338	101.338	113.477	270	85	85	113.477	113.477
celldivisionFtsK/SpoIIIE[Frankiasp.CcI3]	Francci3_0412	491878	487064	162.934	162.934	-162.934	-1.97035	-0.000172565	-2.08478	-7.93001	1.88738e-15	330.847	4815	2096	2096	330.847	330.847	167.913	4815	2243	2243	167.913	167.913
hypotheticalproteinFrancci3_0413[Frankiasp.CcI3]	Francci3_0413	492498	492091	236.086	236.086	-236.086	-2.45232	-0.000245599	-2.59474	-10.64	3.10862e-15	398.645	408	214	214	398.645	398.645	162.558	408	184	184	162.558	162.558
putativeryanodinereceptor[Frankiasp.CcI3]	Francci3_0414	492879	492574	144.023	144.023	-144.023	-2.054	-0.000151888	-2.17329	-7.63048	2.35367e-14	280.666	306	113	113	280.666	280.666	136.643	306	116	116	136.643	136.643
TrkA-like[Frankiasp.CcI3]	Francci3_0415	494406	492907	69.7802	69.7802	-69.7802	-1.43406	-7.87935e-05	-1.51734	-4.08778	4.35517e-05	230.543	1500	455	455	230.543	230.543	160.763	1500	669	669	160.763	160.763
hypotheticalproteinFrancci3_0416[Frankiasp.CcI3]	Francci3_0416	495274	494966	39.3901	39.3901	39.3901	1.41063	3.20397e-05	1.3332	2.16219	0.0306039	95.9265	309	39	39	95.9265	95.9265	135.317	309	116	116	135.317	135.317
hypotheticalproteinFrancci3_0417[Frankiasp.CcI3]	Francci3_0417	495964	495560	29.3226	29.3226	-29.3226	-1.323	-3.43881e-05	-1.39984	-2.43008	0.0150953	120.104	405	64	64	120.104	120.104	90.7814	405	102	102	90.7814	90.7814
lysyl-tRNAsynthetase[Frankiasp.CcI3]	Francci3_0418	496147	497598	193.901	193.901	-193.901	-1.58377	-0.000212643	-1.67574	-7.45005	9.57012e-14	526.056	1452	1005	1005	526.056	526.056	332.155	1452	1338	1338	332.155	332.155
integrase[Frankiasp.CcI3]	Francci3_0419	498318	497761	32.8461	32.8461	-32.8461	-1.09612	-5.17271e-05	-1.15978	-1.98364	0.0472958	374.568	558	273	275	374.568	374.568	341.722	558	529	529	341.722	341.722
PIIuridylyl-transferase[Frankiasp.CcI3]	Francci3_0420	501119	498762	14.7657	14.7657	-14.7657	-1.1002	-2.29092e-05	-1.1641	-1.33639	0.18142	162.128	2358	503	503	162.128	162.128	147.362	2358	964	964	147.362	147.362
nitrogenregulatoryproteinP-II[Frankiasp.CcI3]	Francci3_0421	501711	501370	112.831	112.831	112.831	1.79331	9.90688e-05	1.69487	5.10083	3.3817e-07	142.228	342	64	64	142.228	142.228	255.059	342	242	242	255.059	255.059
ammoniumtransporter[Frankiasp.CcI3]	Francci3_0422	502997	501708	212.12	212.12	212.12	2.15394	0.000190846	2.03572	8.13453	2.66454e-15	183.822	1290	312	312	183.822	183.822	395.942	1290	1417	1417	395.942	395.942
NLP/P60[Frankiasp.CcI3]	Francci3_0423	503262	504641	83.3497	83.3497	-83.3497	-1.98489	-8.82067e-05	-2.10016	-5.69534	1.23127e-08	167.978	1380	305	305	167.978	167.978	84.6287	1380	324	324	84.6287	84.6287
irondependentrepressor[Frankiasp.CcI3]	Francci3_0424	505480	504716	117.382	117.382	117.382	1.53704	9.91805e-05	1.45268	4.32253	1.54249e-05	218.572	765	220	220	218.572	218.572	335.954	765	713	713	335.954	335.954
sulphatetransporter[Frankiasp.CcI3]	Francci3_0425	508054	506306	245.277	245.277	-245.277	-2.49891	-0.000254871	-2.64403	-10.9317	0	408.914	1749	941	941	408.914	408.914	163.637	1749	794	794	163.637	163.637
ArsRfamilytranscriptionalregulator[Frankiasp.CcI3]	Francci3_0426	508396	508743	76.7119	76.7119	76.7119	1.31931	5.94576e-05	1.2469	2.5851	0.00973499	240.24	348	110	110	240.24	240.24	316.952	348	306	306	316.952	316.952
malicenzyme-like[Frankiasp.CcI3]	Francci3_0427	508871	510115	110.94	110.94	-110.94	-1.4156	-0.000125895	-1.49781	-5.08827	3.61344e-07	377.88	1245	619	619	377.88	377.88	266.94	1245	922	922	266.94	266.94
3-dehydroquinatedehydratase[Frankiasp.CcI3]	Francci3_0428	511087	510647	287.414	287.414	-287.414	-3.7688	-0.000293818	-3.98768	-13.5529	0	391.219	441	227	227	391.219	391.219	103.805	441	127	127	103.805	103.805
DegT/DnrJ/EryC1/StrSaminotransferase[Frankiasp.CcI3]	Francci3_0429	511412	512578	41.9346	41.9346	41.9346	1.38327	3.37082e-05	1.30734	2.14218	0.0321791	109.414	1167	168	168	109.414	109.414	151.348	1167	490	490	151.348	151.348
oxidoreductase-like[Frankiasp.CcI3]	Francci3_0430	512575	513705	17.4378	17.4378	-17.4378	-1.20265	-2.22143e-05	-1.27249	-1.65584	0.0977542	103.488	1131	154	154	103.488	103.488	86.0504	1131	270	270	86.0504	86.0504
3-amino-5-hydroxybenoicacidsynthesisrelated[Frankiasp.CcI3]	Francci3_0431	513784	514575	41.0769	41.0769	41.0769	1.43237	3.36885e-05	1.35375	2.27423	0.0229521	95.0041	792	99	99	95.0041	95.0041	136.081	792	299	299	136.081	136.081
ROK[Frankiasp.CcI3]	Francci3_0432	515579	514542	14.1816	14.1816	-14.1816	-1.11219	-2.11706e-05	-1.17679	-1.32963	0.183641	140.584	1038	192	192	140.584	140.584	126.403	1038	364	364	126.403	126.403
shikimatedehydrogenase[Frankiasp.CcI3]	Francci3_0433	516417	515596	43.4028	43.4028	-43.4028	-1.51551	-4.81397e-05	-1.60353	-3.39459	0.000687325	127.597	822	138	138	127.597	127.597	84.194	822	192	192	84.194	84.194
3-dehydroquinatesynthase[Frankiasp.CcI3]	Francci3_0434	517493	516423	23.0159	23.0159	23.0159	1.13743	1.25902e-05	1.075	0.682907	0.494665	167.477	1071	236	236	167.477	167.477	190.493	1071	566	566	190.493	190.493
MarRfamilytranscriptionalregulator[Frankiasp.CcI3]	Francci3_0435	517764	518216	113.078	113.078	-113.078	-2.07659	-0.000119129	-2.19719	-6.80091	1.03949e-11	218.111	453	130	130	218.111	218.111	105.033	453	132	132	105.033	105.033
glyoxalase/bleomycinresistanceprotein/dioxygenase[Frankiasp.CcI3]	Francci3_0436	519065	518619	34.6305	34.6305	34.6305	1.31334	2.67276e-05	1.24126	1.71539	0.0862742	110.519	447	65	65	110.519	110.519	145.15	447	180	180	145.15	145.15
FADdependentoxidoreductase[Frankiasp.CcI3]	Francci3_0437	521033	519384	54.4885	54.4885	-54.4885	-1.2396	-6.71323e-05	-1.31159	-3.05285	0.00226682	281.903	1650	612	612	281.903	281.903	227.415	1650	1041	1041	227.415	227.415
selenocysteinesynthase[Frankiasp.CcI3]	Francci3_0439	523197	521590	6.50338	6.50338	6.50338	1.02872	-6.29569e-06	-1.02853	-0.301476	0.763051	226.403	1608	479	479	226.403	226.403	232.906	1608	1039	1039	232.906	232.906
hypotheticalproteinFrancci3_0440[Frankiasp.CcI3]	Francci3_0440	523719	523219	99.1484	99.1484	-99.1484	-2.24151	-0.000103781	-2.37168	-6.61939	3.60686e-11	179.01	501	118	118	179.01	179.01	79.8614	501	111	111	79.8614	79.8614
anti-sigma-factorantagonistdomain-containingprotein[Frankiasp.CcI3]	Francci3_0441	524017	524364	1454.7	1454.7	1454.7	6.32856	0.00136314	5.9812	31.2879	0	273	348	125	125	273	273	1727.7	348	1668	1668	1727.7	1727.7
GCN5-relatedN-acetyltransferase[Frankiasp.CcI3]	Francci3_0442	525428	524394	219.513	219.513	219.513	3.55495	0.000203236	3.35982	10.5433	4.44089e-16	85.9168	1035	117	117	85.9168	85.9168	305.43	1035	877	877	305.43	305.43
responseregulatorreceiverprotein[Frankiasp.CcI3]	Francci3_0443	526377	525625	91.2628	91.2628	91.2628	1.73511	7.96304e-05	1.63987	4.43476	9.21733e-06	124.149	753	123	123	124.149	124.149	215.412	753	450	450	215.412	215.412
hypotheticalproteinFrancci3_0444[Frankiasp.CcI3]	Francci3_0444	526433	527296	56.9625	56.9625	-56.9625	-1.26512	-6.89212e-05	-1.33859	-3.20627	0.00134467	271.817	864	309	309	271.817	271.817	214.855	864	515	515	214.855	214.855
thiamineS[Frankiasp.CcI3]	Francci3_0445	527293	527586	13.9812	13.9812	-13.9812	-1.10092	-2.16376e-05	-1.16485	-1.30154	0.193073	152.524	294	59	59	152.524	152.524	138.542	294	113	113	138.542	138.542
putativeintegralmembraneprotein[Frankiasp.CcI3]	Francci3_0446	527837	528682	41.402	41.402	-41.402	-1.4478	-4.65888e-05	-1.53188	-3.17805	0.00148268	133.859	846	149	149	133.859	133.859	92.4573	846	217	217	92.4573	92.4573
thioredoxin-related[Frankiasp.CcI3]	Francci3_0447	528774	529214	1887.76	1887.76	1887.76	5.04189	0.00176274	4.76514	34.0749	0	467.05	441	271	271	467.05	467.05	2354.81	441	2881	2881	2354.81	2354.81
hypotheticalproteinFrancci3_0448[Frankiasp.CcI3]	Francci3_0448	529425	529844	148.505	148.505	148.505	1.3568	0.000117792	1.28233	3.86024	0.000113274	416.209	420	230	230	416.209	416.209	564.714	420	658	658	564.714	564.714
rhodanese-likeprotein[Frankiasp.CcI3]	Francci3_0449	529841	530674	1684.57	1684.57	1684.57	9.59776	0.00158516	9.07095	35.7148	0	195.932	834	215	215	195.932	195.932	1880.51	834	4351	4351	1880.51	1880.51
hypotheticalproteinFrancci3_0450[Frankiasp.CcI3]	Francci3_0450	530678	530977	860.053	860.053	860.053	3.42486	0.000795288	3.23687	20.608	1.9984e-14	354.682	300	140	140	354.682	354.682	1214.74	300	1011	1011	1214.74	1214.74
hypotheticalproteinFrancci3_0451[Frankiasp.CcI3]	Francci3_0451	531359	531066	39.3766	39.3766	-39.3766	-1.2215	-4.92528e-05	-1.29244	-2.54348	0.0109755	217.152	294	84	84	217.152	217.152	177.776	294	145	145	177.776	177.776
hypotheticalproteinFrancci3_0452[Frankiasp.CcI3]	Francci3_0452	532090	531524	28.1996	28.1996	-28.1996	-1.11374	-4.19089e-05	-1.17842	-1.87882	0.0602697	276.132	567	206	206	276.132	276.132	247.932	567	390	390	247.932	247.932
hypotheticalproteinFrancci3_0453[Frankiasp.CcI3]	Francci3_0453	532188	532087	496.389	496.389	-496.389	-6.85274	-0.00050225	-7.25072	-19.9739	1.36557e-14	581.202	102	78	78	581.202	581.202	84.8131	102	24	24	84.8131	84.8131
hypotheticalproteinFrancci3_0454[Frankiasp.CcI3]	Francci3_0454	532641	533030	4.64948	4.64948	4.64948	1.04338	-1.49252e-06	-1.01409	-0.103494	0.917571	107.184	390	55	55	107.184	107.184	111.834	390	121	121	111.834	111.834
hypotheticalproteinFrancci3_0455[Frankiasp.CcI3]	Francci3_0455	533668	533174	39.8649	39.8649	-39.8649	-1.35549	-4.6131e-05	-1.43421	-2.9128	0.00358199	152.007	495	99	99	152.007	152.007	112.142	495	154	154	112.142	112.142
glycosyltransferase,group1[Frankiasp.CcI3]	Francci3_0456	535032	533725	105.42	105.42	105.42	1.71709	9.17846e-05	1.62285	4.71304	2.44049e-06	147.009	1308	253	253	147.009	147.009	252.429	1308	916	916	252.429	252.429
hypotheticalproteinFrancci3_0457[Frankiasp.CcI3]	Francci3_0457	535227	536354	23.5749	23.5749	23.5749	1.41163	1.91833e-05	1.33415	1.67505	0.0939253	57.272	1128	83	85	57.272	57.272	80.8469	1128	237	253	80.8469	80.8469
aldo/ketoreductase[Frankiasp.CcI3]	Francci3_0458	537128	536175	18.5689	18.5689	18.5689	1.10178	7.55394e-06	1.04131	0.39589	0.692186	182.44	954	221	229	182.44	182.44	201.009	954	501	532	201.009	201.009
hypotheticalproteinFrancci3_0459[Frankiasp.CcI3]	Francci3_0459	537773	537246	137.833	137.833	137.833	3.0373	0.000126858	2.87059	7.87713	1.77636e-15	67.6545	528	47	47	67.6545	67.6545	205.487	528	301	301	205.487	205.487
XREfamilytranscriptionalregulator[Frankiasp.CcI3]	Francci3_0460	538920	537943	103.689	103.689	103.689	1.77573	9.08789e-05	1.67826	4.84192	1.28593e-06	133.666	978	172	172	133.666	133.666	237.355	978	644	644	237.355	237.355
hypotheticalproteinFrancci3_0461[Frankiasp.CcI3]	Francci3_0461	540600	539161	8.77899	8.77899	-8.77899	-1.07759	-1.50254e-05	-1.14017	-1.0057	0.314558	121.922	1440	231	231	121.922	121.922	113.143	1440	452	452	113.143	113.143
binding-protein-dependenttransportsystemsinnermembranecomponent[Frankiasp.CcI3]	Francci3_0462	540670	541575	56.3343	56.3343	56.3343	1.3572	4.46929e-05	1.2827	2.37883	0.0173678	157.711	906	188	188	157.711	157.711	214.045	906	538	538	214.045	214.045
binding-protein-dependenttransportsystemsinnermembranecomponent[Frankiasp.CcI3]	Francci3_0463	541572	542537	85.0485	85.0485	-85.0485	-1.48495	-9.49027e-05	-1.57119	-4.66545	3.07935e-06	260.425	966	331	331	260.425	260.425	175.377	966	470	470	175.377	175.377
extracellularsolute-bindingprotein[Frankiasp.CcI3]	Francci3_0464	542550	543908	34.9172	34.9172	-34.9172	-1.2522	-4.26191e-05	-1.32492	-2.47683	0.0132553	173.37	1359	310	310	173.37	173.37	138.453	1359	522	522	138.453	138.453
ABCtransporterrelated[Frankiasp.CcI3]	Francci3_0465	543934	545091	2.5814	2.5814	2.5814	1.01967	-4.77683e-06	-1.03767	-0.301068	0.763362	131.267	1158	200	200	131.267	131.267	133.848	1158	430	430	133.848	133.848
tetratricopeptideTPR_2[Frankiasp.CcI3]	Francci3_0466	545444	546793	13.3983	13.3983	-13.3983	-1.11431	-1.98798e-05	-1.17902	-1.29592	0.195003	130.613	1350	232	232	130.613	130.613	117.215	1350	439	439	117.215	117.215
glycinecleavageTprotein(aminomethyltransferase)[Frankiasp.CcI3]	Francci3_0467	547979	546822	104.251	104.251	-104.251	-1.72808	-0.00011238	-1.82844	-5.83535	5.36765e-09	247.437	1158	377	377	247.437	247.437	143.186	1158	460	460	143.186	143.186
phosphoglyceratemutase[Frankiasp.CcI3]	Francci3_0468	548258	549259	127.05	127.05	127.05	1.58978	0.000108513	1.50252	4.715	2.41705e-06	215.419	1002	284	284	215.419	215.419	342.469	1002	952	952	342.469	342.469
phosphateuptakeregulator,PhoU[Frankiasp.CcI3]	Francci3_0469	550124	549477	6.57661	6.57661	-6.57661	-1.03753	-1.62333e-05	-1.09779	-0.881683	0.377948	181.798	648	155	155	181.798	181.798	175.221	648	315	315	175.221	175.221
histidinekinase[Frankiasp.CcI3]	Francci3_0470	550454	551731	51.6467	51.6467	51.6467	1.28661	3.90148e-05	1.21599	1.97251	0.0485517	180.196	1278	303	303	180.196	180.196	231.842	1278	822	822	231.842	231.842
twocomponenttranscriptionalregulator[Frankiasp.CcI3]	Francci3_0471	551849	552529	209.374	209.374	209.374	2.41054	0.000190191	2.27823	8.67516	0	148.435	681	133	133	148.435	148.435	357.809	681	676	676	357.809	357.809
Ppx/GppAphosphatase[Frankiasp.CcI3]	Francci3_0472	552691	553626	74.9971	74.9971	-74.9971	-1.68093	-8.12376e-05	-1.77855	-4.85164	1.22442e-06	185.136	936	228	228	185.136	185.136	110.139	936	286	286	110.139	110.139
xyloseisomerase-like[Frankiasp.CcI3]	Francci3_0473	553898	554824	20.6291	20.6291	20.6291	1.13037	1.08373e-05	1.06832	0.605744	0.544684	158.238	927	193	193	158.238	158.238	178.867	927	460	460	178.867	178.867
UbiE/COQ5methyltransferase[Frankiasp.CcI3]	Francci3_0474	554907	555704	36.42	36.42	-36.42	-1.36157	-4.20499e-05	-1.44064	-2.79787	0.00514407	137.149	798	144	144	137.149	137.149	100.729	798	223	223	100.729	100.729
acyltransferase3[Frankiasp.CcI3]	Francci3_0475	556103	558244	20.5518	20.5518	-20.5518	-1.11676	-3.02861e-05	-1.18161	-1.6102	0.107355	196.573	2142	554	554	196.573	196.573	176.021	2142	1046	1046	176.021	176.021
pyrroline-5-carboxylatereductase[Frankiasp.CcI3]	Francci3_0476	558339	559142	17.9935	17.9935	-17.9935	-1.05288	-3.67594e-05	-1.11403	-1.42744	0.153454	358.274	804	379	379	358.274	358.274	340.281	804	759	759	340.281	340.281
hypotheticalproteinFrancci3_0477[Frankiasp.CcI3]	Francci3_0477	559239	559337	122.692	122.692	122.692	2.33179	0.000111168	2.2038	6.51174	7.42868e-11	92.1252	99	12	12	92.1252	92.1252	214.817	99	59	59	214.817	214.817
hypotheticalproteinFrancci3_0478[Frankiasp.CcI3]	Francci3_0478	559632	560501	66.5889	66.5889	66.5889	1.50816	5.58755e-05	1.42538	3.16294	0.00156186	131.04	870	150	150	131.04	131.04	197.629	870	477	477	197.629	197.629
NAD-dependentepimerase/dehydratase[Frankiasp.CcI3]	Francci3_0479	560805	561869	16.8554	16.8554	-16.8554	-1.08768	-2.74733e-05	-1.15085	-1.40738	0.159315	209.098	1065	293	293	209.098	209.098	192.243	1065	568	568	192.243	192.243
phospholipid/glycerolacyltransferase[Frankiasp.CcI3]	Francci3_0480	561965	563074	55.9057	55.9057	-55.9057	-1.28315	-6.69035e-05	-1.35768	-3.2339	0.0012211	253.344	1110	370	370	253.344	253.344	197.439	1110	608	608	197.439	197.439
HADfamilyhydrolase[Frankiasp.CcI3]	Francci3_0481	563987	563100	16.2466	16.2466	-16.2466	-1.18791	-2.10428e-05	-1.2569	-1.57005	0.116403	102.707	888	120	120	102.707	102.707	86.4606	888	213	213	86.4606	86.4606
sigma-24[Frankiasp.CcI3]	Francci3_0482	564960	564244	41.3052	41.3052	41.3052	1.61852	3.54577e-05	1.52968	2.75162	0.00593015	66.7812	717	63	63	66.7812	66.7812	108.086	717	215	215	108.086	108.086
glutaredoxin2[Frankiasp.CcI3]	Francci3_0483	565223	565534	928.686	928.686	928.686	4.40387	0.000864813	4.16215	23.1202	0	272.832	312	112	112	272.832	272.832	1201.52	312	1040	1040	1201.52	1201.52
redox-sensingtranscriptionalrepressorRex[Frankiasp.CcI3]	Francci3_0484	565720	566862	360.046	360.046	360.046	2.21678	0.000324822	2.0951	10.8063	0	295.901	1143	445	445	295.901	295.901	655.947	1143	2080	2080	655.947	655.947
glutamyl-tRNAreductase[Frankiasp.CcI3]	Francci3_0485	566859	568280	40.563	40.563	40.563	1.28424	3.05769e-05	1.21375	1.738	0.0822108	142.707	1422	267	267	142.707	142.707	183.27	1422	723	723	183.27	183.27
porphobilinogendeaminase[Frankiasp.CcI3]	Francci3_0486	568277	569464	86.5196	86.5196	86.5196	1.92629	7.68283e-05	1.82056	4.76894	1.85202e-06	93.4048	1188	146	146	93.4048	93.4048	179.924	1188	593	593	179.924	179.924
uroporphyrinogen-IIIsynthase/uroporphyrinogen-IIIC-methyltransferase[Frankiasp.CcI3]	Francci3_0487	569467	571290	11.4381	11.4381	11.4381	1.05828	3.80097e-08	1.00019	0.00194082	0.998451	196.259	1824	471	471	196.259	196.259	207.697	1824	1051	1051	207.697	207.697
delta-aminolevulinicaciddehydratase[Frankiasp.CcI3]	Francci3_0488	571287	572309	86.6863	86.6863	86.6863	1.8455	7.64843e-05	1.7442	4.59537	4.31992e-06	102.526	1023	138	138	102.526	102.526	189.213	1023	537	537	189.213	189.213
heavymetaltransport/detoxificationprotein[Frankiasp.CcI3]	Francci3_0489	572939	573163	1260.04	1260.04	1260.04	12.6569	0.00118779	11.9622	31.7348	0	108.094	225	32	32	108.094	108.094	1368.13	225	854	854	1368.13	1368.13
heavymetaltranslocatingP-typeATPase[Frankiasp.CcI3]	Francci3_0490	573277	575829	326.306	326.306	326.306	3.09176	0.000300555	2.92206	12.2094	0	155.996	2553	524	524	155.996	155.996	482.302	2553	3416	3416	482.302	482.302
methionyl-tRNAsynthetase[Frankiasp.CcI3]	Francci3_0491	577458	575893	110.168	110.168	110.168	1.6102	9.44379e-05	1.52182	4.46459	8.02211e-06	180.544	1566	372	372	180.544	180.544	290.712	1566	1263	1263	290.712	290.712
hypotheticalproteinFrancci3_0492[Frankiasp.CcI3]	Francci3_0492	578218	578472	114.323	114.323	-114.323	-1.72862	-0.000123232	-1.82901	-6.11213	9.83074e-10	271.228	255	91	91	271.228	271.228	156.904	255	111	111	156.904	156.904
hypotheticalproteinFrancci3_0494[Frankiasp.CcI3]	Francci3_0494	579355	580176	483.17	483.17	-483.17	-3.81801	-0.000493766	-4.03975	-17.6324	0	654.627	822	708	708	654.627	654.627	171.458	822	391	391	171.458	171.458
hypotheticalproteinFrancci3_0495[Frankiasp.CcI3]	Francci3_0495	580176	580514	123.079	123.079	-123.079	-1.43192	-0.000139055	-1.51508	-5.42133	5.91587e-08	408.041	339	182	182	408.041	408.041	284.962	339	268	268	284.962	284.962
integrase[Frankiasp.CcI3]	Francci3_0496	580535	582106	37.1237	37.1237	-37.1237	-1.29172	-4.4215e-05	-1.36673	-2.65698	0.00788436	164.384	1572	339	340	164.384	164.384	127.26	1572	555	555	127.26	127.26
hypotheticalproteinFrancci3_0497[Frankiasp.CcI3]	Francci3_0497	582103	583236	48.8208	48.8208	-48.8208	-1.42312	-5.52868e-05	-1.50577	-3.39317	0.000690883	164.205	1134	245	245	164.205	164.205	115.384	1134	363	363	115.384	115.384
hypotheticalproteinFrancci3_0498[Frankiasp.CcI3]	Francci3_0498	583241	584050	495.075	495.075	-495.075	-3.36202	-0.000507799	-3.55727	-17.2371	1.11022e-16	704.673	810	751	751	704.673	704.673	209.598	810	471	471	209.598	209.598
hypotheticalproteinFrancci3_0499[Frankiasp.CcI3]	Francci3_0499	584737	584333	232.13	232.13	-232.13	-1.59958	-0.000253991	-1.69248	-8.21759	3.21965e-15	619.286	405	330	330	619.286	619.286	387.156	405	435	435	387.156	387.156
hypotheticalproteinFrancci3_0500[Frankiasp.CcI3]	Francci3_0500	585508	584984	37.0219	37.0219	37.0219	1.45666	3.06135e-05	1.37671	2.2261	0.0260075	81.0702	525	56	56	81.0702	81.0702	118.092	525	172	172	118.092	118.092
hypotheticalproteinFrancci3_0501[Frankiasp.CcI3]	Francci3_0501	585568	585921	181.292	181.292	181.292	1.57442	0.000154389	1.48801	5.55908	2.71206e-08	315.607	354	147	147	315.607	315.607	496.899	354	488	488	496.899	496.899
putativemethyltransferase[Frankiasp.CcI3]	Francci3_0502	586767	586114	15.8563	15.8563	-15.8563	-1.06644	-2.90252e-05	-1.12838	-1.34137	0.1798	254.507	654	219	219	254.507	254.507	238.65	654	433	433	238.65	238.65
MerRfamilytranscriptionalregulator[Frankiasp.CcI3]	Francci3_0503	587063	586881	12.8415	12.8415	-12.8415	-1.28346	-1.5365e-05	-1.35799	-1.55023	0.121086	58.1446	183	14	14	58.1446	58.1446	45.3032	183	23	23	45.3032	45.3032
transposaseIS66[Frankiasp.CcI3]	Francci3_0505	590040	588307	8.18684	8.18684	-8.18684	-1.04281	-1.8729e-05	-1.10337	-0.972438	0.330833	199.432	1734	0	455	199.432	199.432	191.245	1734	0	920	191.245	191.245
hypotheticalproteinFrancci3_0506[Frankiasp.CcI3]	Francci3_0506	591979	591704	109.654	109.654	-109.654	-1.65087	-0.000119188	-1.74675	-5.78806	7.12027e-09	278.128	276	101	101	278.128	278.128	168.474	276	129	129	168.474	168.474
glutamate-1-semialdehydeaminotransferase[Frankiasp.CcI3]	Francci3_0507	592169	593527	44.0319	44.0319	-44.0319	-1.3002	-5.22081e-05	-1.37571	-2.91694	0.00353489	190.707	1359	341	341	190.707	190.707	146.675	1359	553	553	146.675	146.675
phosphoglyceratemutase[Frankiasp.CcI3]	Francci3_0508	593524	594171	26.718	26.718	-26.718	-1.44474	-3.00877e-05	-1.52864	-2.54773	0.0108427	86.7939	648	74	74	86.7939	86.7939	60.0759	648	108	108	60.0759	60.0759
methyltransferasetype12[Frankiasp.CcI3]	Francci3_0509	594168	595148	171.819	171.819	-171.819	-2.54839	-0.000178338	-2.6964	-9.22337	3.77476e-15	282.785	981	365	365	282.785	282.785	110.966	981	302	302	110.966	110.966
putativesecretedprotein[Frankiasp.CcI3]	Francci3_0510	595361	595990	89.4191	89.4191	89.4191	1.4813	7.44923e-05	1.39999	3.56064	0.000369949	185.786	630	154	154	185.786	185.786	275.205	630	481	481	275.205	275.205
cytochromecbiogenesisprotein,transmembraneregion[Frankiasp.CcI3]	Francci3_0511	596025	596960	176.39	176.39	-176.39	-1.89112	-0.000187706	-2.00095	-8.05286	6.66134e-16	374.333	936	461	461	374.333	374.333	197.942	936	514	514	197.942	197.942
ResB-like[Frankiasp.CcI3]	Francci3_0512	596957	599071	24.2162	24.2162	-24.2162	-1.11468	-3.58928e-05	-1.17942	-1.74317	0.0813041	235.377	2115	655	655	235.377	235.377	211.16	2115	1239	1239	211.16	211.16
cytochromecassemblyprotein[Frankiasp.CcI3]	Francci3_0513	599071	600264	152.863	152.863	152.863	2.32677	0.000138481	2.19906	7.25907	3.90799e-13	115.214	1194	181	181	115.214	115.214	268.078	1194	888	888	268.078	268.078
hypotheticalproteinFrancci3_0514[Frankiasp.CcI3]	Francci3_0514	600876	600451	218.428	218.428	218.428	2.22429	0.000197119	2.1022	8.43482	2.66454e-15	178.412	426	100	100	178.412	178.412	396.84	426	469	469	396.84	396.84
3-octaprenyl-4hydroxybenzoatedecarboxylase[Frankiasp.CcI3]	Francci3_0515	601191	602714	68.6211	68.6211	68.6211	1.34835	5.41721e-05	1.27434	2.58485	0.00974217	196.99	1524	395	395	196.99	196.99	265.611	1524	1123	1123	265.611	265.611
prenyltransferase[Frankiasp.CcI3]	Francci3_0516	602790	603749	55.7356	55.7356	55.7356	1.41169	4.53544e-05	1.33421	2.5759	0.00999807	135.381	960	171	171	135.381	135.381	191.117	960	509	509	191.117	191.117
3-octaprenyl-4-hydroxybenzoatecarboxy-lyase[Frankiasp.CcI3]	Francci3_0517	603764	604546	43.5593	43.5593	-43.5593	-1.30922	-5.14148e-05	-1.38526	-2.92549	0.00343916	184.427	783	190	190	184.427	184.427	140.868	783	306	306	140.868	140.868
hypotheticalproteinFrancci3_0518[Frankiasp.CcI3]	Francci3_0518	604642	605034	160.005	160.005	-160.005	-1.9481	-0.000169675	-2.06124	-7.80685	5.77316e-15	328.768	393	170	170	328.768	328.768	168.763	393	184	184	168.763	168.763
hypotheticalproteinFrancci3_0519[Frankiasp.CcI3]	Francci3_0519	605148	606296	111.737	111.737	111.737	1.59479	9.55218e-05	1.50726	4.44019	8.98788e-06	187.859	1149	284	284	187.859	187.859	299.595	1149	955	955	299.595	299.595
hypotheticalproteinFrancci3_0520[Frankiasp.CcI3]	Francci3_0520	606309	606602	8.45951	8.45951	-8.45951	-1.04157	-1.96779e-05	-1.10206	-0.990715	0.321825	211.982	294	82	82	211.982	211.982	203.523	294	166	166	203.523	203.523
hypotheticalproteinFrancci3_0521[Frankiasp.CcI3]	Francci3_0521	606602	606916	139.445	139.445	139.445	1.77058	0.000122151	1.6734	5.59872	2.15943e-08	180.96	315	75	75	180.96	180.96	320.405	315	280	280	320.405	320.405
hypotheticalproteinFrancci3_0522[Frankiasp.CcI3]	Francci3_0522	606910	607788	64.0918	64.0918	64.0918	1.37062	5.12048e-05	1.29539	2.59538	0.00944864	172.931	879	200	200	172.931	172.931	237.023	879	578	578	237.023	237.023
XREfamilytranscriptionalregulator[Frankiasp.CcI3]	Francci3_0523	608815	607820	91.7545	91.7545	91.7545	1.58088	7.82359e-05	1.4941	3.97657	6.99175e-05	157.959	996	207	207	157.959	157.959	249.713	996	690	690	249.713	249.713
responseregulatorreceiverprotein[Frankiasp.CcI3]	Francci3_0524	609331	609876	130.837	130.837	130.837	2.30544	0.000118439	2.1789	6.67794	2.42322e-11	100.224	546	72	72	100.224	100.224	231.061	546	350	350	231.061	231.061
ferredoxin--nitritereductase[Frankiasp.CcI3]	Francci3_0525	610351	612060	271.536	271.536	271.536	2.66466	0.000248275	2.5184	10.4218	0	163.118	1710	367	367	163.118	163.118	434.655	1710	2062	2062	434.655	434.655
hypotheticalproteinFrancci3_0526[Frankiasp.CcI3]	Francci3_0526	612053	612289	101.723	101.723	101.723	1.37762	8.15496e-05	1.302	3.30713	0.000942584	269.379	237	84	84	269.379	269.379	371.102	237	244	244	371.102	371.102
phosphoadenosinephosphosulfatereductase[Frankiasp.CcI3]	Francci3_0527	612391	613062	68.4909	68.4909	68.4909	1.27035	5.09481e-05	1.20062	2.18023	0.0292407	253.344	672	224	224	253.344	253.344	321.835	672	600	600	321.835	321.835
uroporphyrinogen-IIIC-methyltransferase[Frankiasp.CcI3]	Francci3_0528	613123	614649	5.99687	5.99687	-5.99687	-1.06848	-1.08298e-05	-1.13053	-0.825728	0.408959	93.5732	1527	188	188	93.5732	93.5732	87.5763	1527	371	371	87.5763	87.5763
cobalamin(vitaminB12)biosynthesisCbiXprotein[Frankiasp.CcI3]	Francci3_0529	615088	614615	26.922	26.922	26.922	1.23986	1.933e-05	1.1718	1.25108	0.210905	112.241	474	70	70	112.241	112.241	139.163	474	183	183	139.163	139.163
FAD-dependentpyridinenucleotide-disulphideoxidoreductase[Frankiasp.CcI3]	Francci3_0530	616156	615191	21.2813	21.2813	-21.2813	-1.15373	-2.89494e-05	-1.22073	-1.72054	0.0853337	159.717	966	203	203	159.717	159.717	138.436	966	371	371	138.436	138.436
serine/threonineproteinkinase[Frankiasp.CcI3]	Francci3_0531	616702	618540	9.14143	9.14143	-9.14143	-1.06625	-1.67557e-05	-1.12817	-1.01834	0.308515	147.13	1839	356	356	147.13	147.13	137.988	1839	704	704	137.988	137.988
hypotheticalproteinFrancci3_0532[Frankiasp.CcI3]	Francci3_0532	618583	618843	806.493	806.493	806.493	4.74263	0.000752204	4.48231	21.9489	1.59872e-14	215.488	261	74	74	215.488	215.488	1021.98	261	740	740	1021.98	1021.98
hypotheticalproteinFrancci3_0533[Frankiasp.CcI3]	Francci3_0533	619171	620358	172.129	172.129	172.129	1.63908	0.000148253	1.54911	5.70713	1.14895e-08	269.338	1188	421	421	269.338	269.338	441.467	1188	1455	1455	441.467	441.467
adenosinedeaminase[Frankiasp.CcI3]	Francci3_0534	620383	621465	10.1238	10.1238	10.1238	1.08905	3.33588e-06	1.02927	0.222135	0.824209	113.689	1083	162	162	113.689	113.689	123.813	1083	372	372	123.813	123.813
ubiquinone/menaquinonebiosynthesismethyltransferase[Frankiasp.CcI3]	Francci3_0535	621479	622204	47.2973	47.2973	47.2973	1.31158	3.64568e-05	1.23959	1.9973	0.0457924	151.797	726	145	145	151.797	151.797	199.095	726	401	401	199.095	199.095
carboxymethylenebutenolidase[Frankiasp.CcI3]	Francci3_0536	622998	622279	22.2019	22.2019	22.2019	1.1558	1.3193e-05	1.09236	0.772448	0.439849	142.506	720	135	135	142.506	142.506	164.708	720	329	329	164.708	164.708
geranylgeranylreductase[Frankiasp.CcI3]	Francci3_0537	623570	624874	3.79503	3.79503	-3.79503	-1.01643	-1.65092e-05	-1.07547	-0.785188	0.432343	234.708	1305	403	403	234.708	234.708	230.913	1305	836	836	230.913	230.913
NADHdehydrogenasesubunitA[Frankiasp.CcI3]	Francci3_0538	624993	625355	51.1364	51.1364	-51.1364	-1.19144	-6.59563e-05	-1.26063	-2.79782	0.00514492	318.251	363	152	152	318.251	318.251	267.114	363	269	269	267.114	267.114
NADHdehydrogenasesubunitB[Frankiasp.CcI3]	Francci3_0539	625346	626161	41.416	41.416	41.416	1.17715	2.63739e-05	1.11254	1.19975	0.230237	233.785	816	251	251	233.785	233.785	275.201	816	623	623	275.201	275.201
NADHdehydrogenasesubunitC[Frankiasp.CcI3]	Francci3_0540	626165	626875	15.1829	15.1829	-15.1829	-1.04615	-3.33226e-05	-1.1069	-1.31808	0.187476	344.206	711	322	322	344.206	344.206	329.023	711	649	649	329.023	329.023
NADHdehydrogenasesubunitD[Frankiasp.CcI3]	Francci3_0541	626964	628412	13.7485	13.7485	13.7485	1.05838	6.71275e-08	1.00028	0.00312895	0.997503	235.511	1449	449	449	235.511	235.511	249.259	1449	1002	1002	249.259	249.259
NADHdehydrogenasesubunitE[Frankiasp.CcI3]	Francci3_0542	628412	629200	81.8751	81.8751	81.8751	1.66926	7.08362e-05	1.57763	4.02281	5.75083e-05	122.337	789	127	127	122.337	122.337	204.212	789	447	447	204.212	204.212
NADH-quinoneoxidoreductase,Fsubunit[Frankiasp.CcI3]	Francci3_0543	629203	630534	81.5692	81.5692	81.5692	1.68728	7.07475e-05	1.59467	4.06543	4.79437e-05	118.684	1332	208	208	118.684	118.684	200.253	1332	740	740	200.253	200.253
NADHdehydrogenasesubunitG[Frankiasp.CcI3]	Francci3_0544	630540	633047	19.2561	19.2561	19.2561	1.14986	1.11733e-05	1.08675	0.689896	0.49026	128.49	2508	424	424	128.49	128.49	147.747	2508	1028	1028	147.747	147.747
NADHdehydrogenasesubunitH[Frankiasp.CcI3]	Francci3_0545	633044	634393	71.0779	71.0779	-71.0779	-1.35589	-8.22378e-05	-1.43463	-3.89088	9.98802e-05	270.797	1350	481	481	270.797	270.797	199.719	1350	748	748	199.719	199.719
NADHdehydrogenasesubunitI[Frankiasp.CcI3]	Francci3_0546	634397	635050	5.9866	5.9866	-5.9866	-1.02897	-1.73729e-05	-1.08872	-0.870646	0.383948	212.67	654	183	183	212.67	212.67	206.683	654	375	375	206.683	206.683
NADHdehydrogenasesubunitJ[Frankiasp.CcI3]	Francci3_0547	635047	635850	3.50724	3.50724	-3.50724	-1.02452	-1.13846e-05	-1.08402	-0.686606	0.492331	146.524	804	155	155	146.524	146.524	143.017	804	319	319	143.017	143.017
NADHdehydrogenasesubunitK[Frankiasp.CcI3]	Francci3_0548	635847	636146	117.07	117.07	-117.07	-1.53243	-0.00012945	-1.62143	-5.63009	1.80119e-08	336.948	300	133	133	336.948	336.948	219.878	300	183	183	219.878	219.878
NADHdehydrogenasesubunitL[Frankiasp.CcI3]	Francci3_0549	636337	638322	47.887	47.887	-47.887	-1.21468	-6.02753e-05	-1.28523	-2.78316	0.0053832	270.948	1986	708	708	270.948	270.948	223.061	1986	1229	1229	223.061	223.061
NADHdehydrogenasesubunitM[Frankiasp.CcI3]	Francci3_0550	638324	640012	27.1822	27.1822	-27.1822	-1.12414	-3.92952e-05	-1.18943	-1.86993	0.0614931	246.145	1689	547	547	246.145	246.145	218.962	1689	1026	1026	218.962	218.962
NADHdehydrogenasesubunitN[Frankiasp.CcI3]	Francci3_0551	640054	641589	3.11871	3.11871	-3.11871	-1.01772	-1.28101e-05	-1.07683	-0.697611	0.485421	179.122	1536	362	362	179.122	179.122	176.004	1536	750	750	176.004	176.004
polyprenylsynthetase[Frankiasp.CcI3]	Francci3_0552	641597	642613	27.4827	27.4827	27.4827	1.14535	1.56337e-05	1.08249	0.796626	0.425668	189.074	1017	253	253	189.074	189.074	216.557	1017	611	611	216.557	216.557
CG32656geneproductfromtranscriptCG32656-RA[Frankiasp.CcI3]	Francci3_0553	643923	642727	178.055	178.055	-178.055	-2.09295	-0.000187447	-2.2145	-8.57003	0	340.967	1197	537	537	340.967	340.967	162.913	1197	541	541	162.913	162.913
2-oxoglutarateferredoxinoxidoreductasesubunitbeta[Frankiasp.CcI3]	Francci3_0554	645392	644331	48.2219	48.2219	48.2219	1.20357	3.26512e-05	1.13751	1.46669	0.142461	236.884	1062	331	331	236.884	236.884	285.106	1062	840	840	285.106	285.106
pyruvateflavodoxin/ferredoxinoxidoreductase-like[Frankiasp.CcI3]	Francci3_0555	647275	645389	100.175	100.175	100.175	1.41801	8.17189e-05	1.34017	3.48402	0.000493943	239.65	1887	595	595	239.65	239.65	339.825	1887	1779	1779	339.825	339.825
hypotheticalproteinFrancci3_0556[Frankiasp.CcI3]	Francci3_0556	647837	648913	6.70708	6.70708	-6.70708	-1.06444	-1.24502e-05	-1.12626	-0.871594	0.38343	110.794	1077	157	157	110.794	110.794	104.087	1077	311	311	104.087	104.087
heatshockproteinHtpX[Frankiasp.CcI3]	Francci3_0557	648954	649826	81.7868	81.7868	81.7868	1.24919	5.94249e-05	1.18062	2.24475	0.024784	328.216	873	377	377	328.216	328.216	410.003	873	993	993	410.003	410.003
nucleotide-bindingprotein[Frankiasp.CcI3]	Francci3_0558	650529	650041	6.93783	6.93783	-6.93783	-1.03246	-1.87162e-05	-1.09242	-0.921503	0.356788	220.705	489	142	142	220.705	220.705	213.767	489	290	290	213.767	213.767
orotatephosphoribosyltransferase[Frankiasp.CcI3]	Francci3_0559	651447	650911	22.5314	22.5314	-22.5314	-1.14594	-3.10801e-05	-1.2125	-1.75234	0.0797146	176.916	537	125	125	176.916	176.916	154.385	537	230	230	154.385	154.385
AIG2-like[Frankiasp.CcI3]	Francci3_0560	651539	651991	75.5805	75.5805	-75.5805	-1.95945	-8.00967e-05	-2.07324	-5.38337	7.31056e-08	154.356	453	92	92	154.356	154.356	78.7751	453	99	99	78.7751	78.7751
hypotheticalproteinFrancci3_0561[Frankiasp.CcI3]	Francci3_0561	652582	652025	46.098	46.098	46.098	1.09507	1.69932e-05	1.03496	0.547234	0.584218	484.896	558	356	356	484.896	484.896	530.994	558	822	822	530.994	530.994
glycosidehydrolasefamilyprotein[Frankiasp.CcI3]	Francci3_0562	654251	652761	5.94962	5.94962	5.94962	1.04168	-2.21651e-06	-1.01574	-0.133249	0.893997	142.729	1491	280	280	142.729	142.729	148.679	1491	615	615	148.679	148.679
50SribosomalproteinL33[Frankiasp.CcI3]	Francci3_0563	655015	655179	769.835	769.835	769.835	7.96367	0.000723249	7.52655	23.5822	1.39888e-14	110.55	165	24	24	110.55	110.55	880.385	165	403	403	880.385	880.385
hypotheticalproteinFrancci3_0564[Frankiasp.CcI3]	Francci3_0564	655410	655871	21.9617	21.9617	-21.9617	-1.09229	-3.51075e-05	-1.15573	-1.61473	0.106368	259.925	462	158	158	259.925	259.925	237.963	462	305	305	237.963	237.963
MaoC-likedehydratase[Frankiasp.CcI3]	Francci3_0565	655981	656409	84.797	84.797	84.797	1.85471	7.48768e-05	1.7529	4.56593	4.97288e-06	99.2118	429	56	56	99.2118	99.2118	184.009	429	219	219	184.009	184.009
aspartateaminotransferase[Frankiasp.CcI3]	Francci3_0566	657662	656454	510.343	510.343	510.343	4.3546	0.000475121	4.11558	17.0856	9.99201e-15	152.132	1209	242	242	152.132	152.132	662.475	1209	2222	2222	662.475	662.475
SecEsubunitofproteintranslocationcomplex[Frankiasp.CcI3]	Francci3_0567	658108	658356	1049.07	1049.07	1049.07	4.61782	0.000977919	4.36436	24.8729	1.02141e-14	289.973	249	95	95	289.973	289.973	1339.04	249	925	925	1339.04	1339.04
transcriptionantiterminationproteinnusG[Frankiasp.CcI3]	Francci3_0568	658512	659345	157.833	157.833	157.833	1.86166	0.000139451	1.75947	6.251	4.07827e-10	183.173	834	201	201	183.173	183.173	341.007	834	789	789	341.007	341.007
50SribosomalproteinL11P[Frankiasp.CcI3]	Francci3_0569	659381	659815	232.987	232.987	232.987	2.22338	0.00021025	2.10134	8.70912	0	190.445	435	109	109	190.445	190.445	423.432	435	511	511	423.432	423.432
50SribosomalproteinL1P[Frankiasp.CcI3]	Francci3_0570	659890	660669	281.06	281.06	281.06	3.44444	0.000259946	3.25537	11.8014	0	114.979	780	118	118	114.979	114.979	396.039	780	857	857	396.039	396.039
50SribosomalproteinL10[Frankiasp.CcI3]	Francci3_0571	661056	661619	117.451	117.451	117.451	2.02538	0.000104969	1.91421	5.78679	7.17442e-09	114.544	564	85	85	114.544	114.544	231.995	564	363	363	231.995	231.995
50SribosomalproteinL7/L12[Frankiasp.CcI3]	Francci3_0572	661723	662115	154.315	154.315	154.315	2.50554	0.000140556	2.36801	7.6097	3.01981e-14	102.498	393	53	53	102.498	102.498	256.813	393	280	280	256.813	256.813
DNA-directedRNApolymerasesubunitbeta[Frankiasp.CcI3]	Francci3_0573	662999	666424	303.808	303.808	303.808	2.12252	0.000272932	2.00602	9.63615	3.10862e-15	270.648	3426	1220	1220	270.648	270.648	574.456	3426	5460	5460	574.456	574.456
DNA-directedRNApolymerasesubunitbeta'[Frankiasp.CcI3]	Francci3_0574	666530	670417	103.085	103.085	103.085	1.43331	8.4572e-05	1.35464	3.60749	0.000309178	237.901	3888	1217	1217	237.901	237.901	340.987	3888	3678	3678	340.987	340.987
pseudouridinesynthase[Frankiasp.CcI3]	Francci3_0575	670766	671680	31.4517	31.4517	-31.4517	-1.24566	-3.85718e-05	-1.318	-2.33446	0.0195718	159.482	915	192	192	159.482	159.482	128.031	915	325	325	128.031	128.031
G/Umismatch-specificuracil-DNAglycosylase[Frankiasp.CcI3]	Francci3_0576	672244	671657	32.6379	32.6379	-32.6379	-1.26099	-3.95972e-05	-1.33422	-2.41662	0.0156655	157.694	588	122	122	157.694	157.694	125.056	588	204	204	125.056	125.056
30SribosomalproteinS12[Frankiasp.CcI3]	Francci3_0577	672798	673172	518.407	518.407	518.407	3.03001	0.000477081	2.8637	15.2643	0	255.371	375	126	126	255.371	255.371	773.778	375	805	805	773.778	773.778
30SribosomalproteinS7[Frankiasp.CcI3]	Francci3_0578	673172	673642	399.787	399.787	399.787	2.6193	0.000365169	2.47553	12.5383	0	246.89	471	153	153	246.89	246.89	646.677	471	845	845	646.677	646.677
elongationfactorG[Frankiasp.CcI3]	Francci3_0579	673649	675745	581.746	581.746	581.746	3.39924	0.000537798	3.21266	16.9016	6.66134e-15	242.471	2097	669	669	242.471	242.471	824.218	2097	4795	4795	824.218	824.218
elongationfactorTu[Frankiasp.CcI3]	Francci3_0580	675819	677012	872.365	872.365	872.365	3.8433	0.000809585	3.63235	21.5589	1.33227e-15	306.814	1194	482	482	306.814	306.814	1179.18	1194	3906	3906	1179.18	1179.18
30SribosomalproteinS10[Frankiasp.CcI3]	Francci3_0581	677311	677619	415.588	415.588	415.588	2.16526	0.000374099	2.04641	11.4287	0	356.65	309	145	145	356.65	356.65	772.238	309	662	662	772.238	772.238
50SribosomalproteinL3P[Frankiasp.CcI3]	Francci3_0582	677637	678344	221.225	221.225	221.225	2.28	0.000200076	2.15485	8.62423	0	172.832	708	161	161	172.832	172.832	394.057	708	774	774	394.057	394.057
50SribosomalproteinL4[Frankiasp.CcI3]	Francci3_0583	678341	679078	201.218	201.218	201.218	2.62821	0.000183832	2.48395	8.90958	1.9984e-15	123.583	738	120	120	123.583	123.583	324.801	738	665	665	324.801	324.801
50SribosomalproteinL23[Frankiasp.CcI3]	Francci3_0584	679075	679371	389.461	389.461	389.461	4.23809	0.000362352	4.00547	14.8162	0	120.275	297	47	47	120.275	120.275	509.735	297	420	420	509.735	509.735
50SribosomalproteinL2[Frankiasp.CcI3]	Francci3_0585	679418	680251	323.537	323.537	323.537	2.57788	0.000295233	2.43639	11.1871	2.22045e-15	205.045	834	225	225	205.045	205.045	528.582	834	1223	1223	528.582	528.582
SSUribosomalproteinS19P[Frankiasp.CcI3]	Francci3_0586	680345	680626	651.451	651.451	651.451	7.0428	0.000611245	6.65623	21.3057	4.44089e-15	107.806	282	40	40	107.806	107.806	759.257	282	594	594	759.257	759.257
50SribosomalproteinL22[Frankiasp.CcI3]	Francci3_0587	680619	681044	136.274	136.274	136.274	2.19347	0.000122822	2.07307	6.60078	4.08993e-11	114.183	426	64	64	114.183	114.183	250.457	426	296	296	250.457	250.457
30SribosomalproteinS3[Frankiasp.CcI3]	Francci3_0588	681044	681991	220.841	220.841	220.841	2.48096	0.000201017	2.34478	9.0549	0	149.12	948	186	186	149.12	149.12	369.961	948	973	973	369.961	369.961
50SribosomalproteinL16[Frankiasp.CcI3]	Francci3_0589	681994	682410	161.213	161.213	161.213	1.58192	0.000137488	1.49509	5.27612	1.31948e-07	277.038	417	152	152	277.038	277.038	438.252	417	507	507	438.252	438.252
50SribosomalproteinL29P[Frankiasp.CcI3]	Francci3_0590	682410	682676	361.229	361.229	361.229	3.538	0.000334393	3.3438	13.504	0	142.328	267	50	50	142.328	142.328	503.558	267	373	373	503.558	503.558
SSUribosomalproteinS17P[Frankiasp.CcI3]	Francci3_0591	682682	682990	299.714	299.714	299.714	2.19463	0.000270141	2.07417	9.7936	3.10862e-15	250.885	309	102	102	250.885	250.885	550.599	309	472	472	550.599	550.599
50SribosomalproteinL14[Frankiasp.CcI3]	Francci3_0592	683067	683435	350.512	350.512	350.512	2.65219	0.000320398	2.50661	11.8137	0	212.15	369	103	103	212.15	212.15	562.662	369	576	576	562.662	562.662
50SribosomalproteinL24[Frankiasp.CcI3]	Francci3_0593	683438	683764	759.961	759.961	759.961	5.13885	0.000709874	4.85678	21.7028	1.19904e-14	183.617	327	79	79	183.617	183.617	943.578	327	856	856	943.578	943.578
50SribosomalproteinL5[Frankiasp.CcI3]	Francci3_0594	683806	684405	366.16	366.16	366.16	3.72699	0.000339507	3.52242	13.8307	0	134.273	600	106	106	134.273	134.273	500.432	600	833	833	500.432	500.432
SSUribosomalproteinS14P[Frankiasp.CcI3]	Francci3_0595	684410	684595	150.197	150.197	150.197	2.59814	0.000137124	2.45553	7.65244	1.95399e-14	93.9826	186	23	23	93.9826	93.9826	244.18	186	126	126	244.18	244.18
30SribosomalproteinS8[Frankiasp.CcI3]	Francci3_0596	684749	685159	407.372	407.372	407.372	3.07823	0.000375154	2.90927	13.6183	0	196.018	411	106	106	196.018	196.018	603.39	411	688	688	603.39	603.39
50SribosomalproteinL6P[Frankiasp.CcI3]	Francci3_0597	685172	685708	281.259	281.259	281.259	3.16003	0.000259297	2.98658	11.434	4.88498e-15	130.211	537	92	92	130.211	130.211	411.47	537	613	613	411.47	411.47
50SribosomalproteinL18[Frankiasp.CcI3]	Francci3_0598	685719	686093	249.506	249.506	249.506	3.46212	0.000230803	3.27209	11.139	0	101.338	375	50	50	101.338	101.338	350.843	375	365	365	350.843	350.843
30SribosomalproteinS5[Frankiasp.CcI3]	Francci3_0599	686165	686773	28.4827	28.4827	28.4827	1.10374	1.18775e-05	1.04316	0.507209	0.612009	274.56	609	220	220	274.56	274.56	303.043	609	512	512	303.043	303.043
50SribosomalproteinL30P[Frankiasp.CcI3]	Francci3_0600	686773	686958	542.546	542.546	542.546	5.74197	0.000507705	5.4268	18.7618	2.08722e-14	114.414	186	28	28	114.414	114.414	656.959	186	339	339	656.959	656.959
50SribosomalproteinL15[Frankiasp.CcI3]	Francci3_0601	686961	687491	431.879	431.879	431.879	3.37586	0.000399154	3.19056	14.5257	0	181.778	531	127	127	181.778	181.778	613.657	531	904	904	613.657	613.657
preproteintranslocasesubunitSecY[Frankiasp.CcI3]	Francci3_0602	687753	689045	200.466	200.466	200.466	1.5703	0.000170578	1.48411	5.8247	5.72145e-09	351.508	1293	598	598	351.508	351.508	551.974	1293	1980	1980	551.974	551.974
adenylatekinase[Frankiasp.CcI3]	Francci3_0603	689045	689698	92.8026	92.8026	92.8026	1.42029	7.57711e-05	1.34233	3.36385	0.000768646	220.805	654	190	190	220.805	220.805	313.607	654	569	569	313.607	313.607
methionineaminopeptidase,typeI[Frankiasp.CcI3]	Francci3_0604	689840	690676	178.997	178.997	178.997	1.95691	0.000159287	1.8495	6.951	3.62732e-12	187.057	837	206	206	187.057	187.057	366.054	837	850	850	366.054	366.054
translationinitiationfactorIF-1[Frankiasp.CcI3]	Francci3_0605	690977	691198	623.653	623.653	623.653	3.22152	0.000575394	3.04469	17.1563	2.22045e-16	280.733	222	82	82	280.733	280.733	904.386	222	557	557	904.386	904.386
50SribosomalproteinL36[Frankiasp.CcI3]	Francci3_0606	691278	691391	372.833	372.833	372.833	6.59225	0.000349549	6.23041	15.9451	0	66.6696	114	10	10	66.6696	66.6696	439.503	114	139	139	439.503	439.503
30SribosomalproteinS13[Frankiasp.CcI3]	Francci3_0607	691592	691972	603.531	603.531	603.531	3.96614	0.000560582	3.74844	18.1008	1.55431e-14	203.473	381	102	102	203.473	203.473	807.004	381	853	853	807.004	807.004
30SribosomalproteinS11[Frankiasp.CcI3]	Francci3_0608	692051	692455	248.099	248.099	248.099	2.08365	0.000222449	1.96928	8.59247	0	228.948	405	122	122	228.948	228.948	477.047	405	536	536	477.047	477.047
SSUribosomalproteinS4P[Frankiasp.CcI3]	Francci3_0609	692551	693180	428.416	428.416	428.416	2.36584	0.000388618	2.23598	12.2763	0	313.664	630	260	260	313.664	313.664	742.081	630	1297	1297	742.081	742.081
DNA-directedRNApolymerasesubunitalpha[Frankiasp.CcI3]	Francci3_0610	693356	694405	183.258	183.258	183.258	1.62205	0.000157407	1.53302	5.81272	6.14649e-09	294.603	1050	407	407	294.603	294.603	477.861	1050	1392	1392	477.861	477.861
50SribosomalproteinL17[Frankiasp.CcI3]	Francci3_0611	694538	695158	144.516	144.516	144.516	1.984	0.000128832	1.8751	6.31574	2.68866e-10	146.866	621	120	120	146.866	146.866	291.383	621	502	502	291.383	291.383
tRNApseudouridinesynthaseA[Frankiasp.CcI3]	Francci3_0612	695373	696197	75.6582	75.6582	-75.6582	-1.72758	-8.15618e-05	-1.82791	-4.96998	6.69593e-07	179.644	825	195	195	179.644	179.644	103.986	825	238	238	103.986	103.986
hypotheticalproteinFrancci3_0613[Frankiasp.CcI3]	Francci3_0613	697920	696238	106.17	106.17	-106.17	-1.41692	-0.000120437	-1.49921	-4.98235	6.2816e-07	360.824	1683	799	799	360.824	360.824	254.653	1683	1189	1189	254.653	254.653
50SribosomalproteinL13[Frankiasp.CcI3]	Francci3_0614	697993	698436	479.757	479.757	479.757	3.52493	0.000444061	3.33145	15.5437	0	190.008	444	111	111	190.008	190.008	669.765	444	825	825	669.765	669.765
SSUribosomalproteinS9P[Frankiasp.CcI3]	Francci3_0615	698530	698937	158.86	158.86	158.86	2.49612	0.000144659	2.35911	7.70519	1.42109e-14	106.181	408	57	57	106.181	106.181	265.041	408	300	300	265.041	265.041
phosphoglucosaminemutase[Frankiasp.CcI3]	Francci3_0616	699047	700414	8.18601	8.18601	8.18601	1.0517	-9.56715e-07	-1.00606	-0.0544727	0.956559	158.34	1368	285	285	158.34	158.34	166.526	1368	632	632	166.526	166.526
D-fructose-6-phosphateamidotransferase[Frankiasp.CcI3]	Francci3_0617	700552	702474	20.2172	20.2172	20.2172	1.11072	9.10676e-06	1.04975	0.476054	0.634036	182.598	1923	462	462	182.598	182.598	202.815	1923	1082	1082	202.815	202.815
zincfinger,SWIM-type[Frankiasp.CcI3]	Francci3_0618	703233	702673	346.848	346.848	346.848	3.4856	0.000320921	3.29428	13.1648	0	139.543	561	103	103	139.543	139.543	486.39	561	757	757	486.39	486.39
PadRfamilytranscriptionalregulator[Frankiasp.CcI3]	Francci3_0619	703370	704287	29.1011	29.1011	29.1011	1.116	1.37674e-05	1.05475	0.613262	0.539703	250.861	918	303	303	250.861	250.861	279.962	918	713	713	279.962	279.962
4'-phosphopantetheinyltransferase[Frankiasp.CcI3]	Francci3_0620	704466	704822	374.951	374.951	374.951	4.38693	0.000349132	4.14614	14.6728	0	110.705	357	52	52	110.705	110.705	485.656	357	481	481	485.656	485.656
hypotheticalproteinFrancci3_0621[Frankiasp.CcI3]	Francci3_0621	704904	706508	13.9656	13.9656	13.9656	1.14673	7.9938e-06	1.08378	0.573884	0.566046	95.1817	1605	201	201	95.1817	95.1817	109.147	1605	486	486	109.147	109.147
alanineracemase[Frankiasp.CcI3]	Francci3_0622	706513	707667	40.4228	40.4228	40.4228	1.38155	3.24669e-05	1.30572	2.09755	0.0359445	105.944	1155	161	161	105.944	105.944	146.367	1155	469	469	146.367	146.367
hypotheticalproteinFrancci3_0623[Frankiasp.CcI3]	Francci3_0623	708045	707722	50.4337	50.4337	50.4337	1.49999	4.22304e-05	1.41766	2.72909	0.0063509	100.869	324	43	43	100.869	100.869	151.302	324	136	136	151.302	151.302
serinehydroxymethyltransferase[Frankiasp.CcI3]	Francci3_0624	708438	709700	83.7093	83.7093	83.7093	1.85341	7.39081e-05	1.75168	4.53363	5.79798e-06	98.0882	1263	163	163	98.0882	98.0882	181.797	1263	637	637	181.797	181.797
alpha/betahydrolasefold[Frankiasp.CcI3]	Francci3_0625	709861	711132	4.55223	4.55223	-4.55223	-1.02828	-1.34193e-05	-1.088	-0.762178	0.445954	165.51	1272	277	277	165.51	165.51	160.958	1272	568	568	160.958	160.958
hypotheticalproteinFrancci3_0626[Frankiasp.CcI3]	Francci3_0626	711129	711602	29.7883	29.7883	-29.7883	-1.14244	-4.13663e-05	-1.20879	-2.00563	0.0448958	238.913	474	149	149	238.913	238.913	209.125	474	275	275	209.125	209.125
peptidaseM22,glycoprotease[Frankiasp.CcI3]	Francci3_0627	711715	712479	30.4035	30.4035	30.4035	1.19008	2.0003e-05	1.12475	1.09678	0.272738	159.955	765	161	161	159.955	159.955	190.358	765	404	404	190.358	190.358
ribosomal-protein-alanineacetyltransferase[Frankiasp.CcI3]	Francci3_0628	712476	713063	59.6141	59.6141	59.6141	1.25341	4.3534e-05	1.18461	1.94051	0.0523179	235.248	588	182	182	235.248	235.248	294.862	588	481	481	294.862	294.862
phosphodiesterase[Frankiasp.CcI3]	Francci3_0629	713816	713181	401.537	401.537	401.537	2.05663	0.000359502	1.94374	10.8272	6.66134e-16	380.017	636	318	318	380.017	380.017	781.554	636	1379	1379	781.554	781.554
MarRfamilytranscriptionalregulator[Frankiasp.CcI3]	Francci3_0630	713983	714567	193.183	193.183	193.183	1.92356	0.00017151	1.81798	7.11806	1.09468e-12	209.172	585	161	161	209.172	209.172	402.355	585	653	653	402.355	402.355
hypotheticalproteinFrancci3_0631[Frankiasp.CcI3]	Francci3_0631	714953	714678	86.7642	86.7642	-86.7642	-1.31044	-0.000102351	-1.38655	-4.13377	3.56854e-05	366.248	276	133	133	366.248	366.248	279.484	276	214	214	279.484	279.484
co-chaperoninGroES[Frankiasp.CcI3]	Francci3_0632	715256	715561	5153.43	5153.43	5153.43	25.7005	0.00487081	24.2899	67.058	0	208.637	306	84	84	208.637	208.637	5362.07	306	4552	4552	5362.07	5362.07
chaperoninGroEL[Frankiasp.CcI3]	Francci3_0633	715686	717326	1200.69	1200.69	1200.69	6.04362	0.00112442	5.7119	28.1888	2.4869e-14	238.06	1641	514	514	238.06	238.06	1438.75	1641	6550	6550	1438.75	1438.75
transcriptionfactorWhiB[Frankiasp.CcI3]	Francci3_0634	717875	717543	35.0239	35.0239	35.0239	1.2951	2.66511e-05	1.22402	1.65715	0.0974897	118.684	333	52	52	118.684	118.684	153.708	333	142	142	153.708	153.708
hypotheticalproteinFrancci3_0635[Frankiasp.CcI3]	Francci3_0635	718893	718318	60.1821	60.1821	60.1821	1.41844	4.91023e-05	1.34058	2.70189	0.00689473	143.826	576	109	109	143.826	143.826	204.008	576	326	326	204.008	204.008
inosine-5'-monophosphatedehydrogenase[Frankiasp.CcI3]	Francci3_0636	719117	720730	110.363	110.363	110.363	1.6386	9.50474e-05	1.54866	4.56792	4.92581e-06	172.82	1614	367	367	172.82	172.82	283.183	1614	1268	1268	283.183	283.183
inositol-5-monophosphatedehydrogenase[Frankiasp.CcI3]	Francci3_0637	720954	722084	27.55	27.55	-27.55	-1.23426	-3.40869e-05	-1.30595	-2.15802	0.0309265	145.152	1131	216	216	145.152	145.152	117.602	1131	369	369	117.602	117.602
hypotheticalproteinFrancci3_0638[Frankiasp.CcI3]	Francci3_0638	722278	723495	71.6058	71.6058	71.6058	1.73091	6.2448e-05	1.6359	3.91801	8.92837e-05	97.9682	1218	157	157	97.9682	97.9682	169.574	1218	573	573	169.574	169.574
hypotheticalproteinFrancci3_0639[Frankiasp.CcI3]	Francci3_0639	724101	726803	59.1291	59.1291	-59.1291	-1.51201	-6.56256e-05	-1.59982	-3.95408	7.68294e-05	174.614	2703	621	621	174.614	174.614	115.484	2703	866	866	115.484	115.484
twin-argininetranslocationpathwaysignal[Frankiasp.CcI3]	Francci3_0640	726938	728359	22.066	22.066	-22.066	-1.0904	-3.555e-05	-1.15372	-1.61512	0.106285	266.172	1422	498	498	266.172	266.172	244.106	1422	963	963	244.106	244.106
proteinofunknownfunction,ATPbinding[Frankiasp.CcI3]	Francci3_0641	729015	728419	141.756	141.756	141.756	1.84999	0.000125122	1.74844	5.88995	3.86321e-09	166.774	597	131	131	166.774	166.774	308.531	597	511	511	308.531	308.531
hypotheticalproteinFrancci3_0642[Frankiasp.CcI3]	Francci3_0642	729355	728996	35.7037	35.7037	35.7037	1.42279	2.91788e-05	1.34469	2.09339	0.0363141	84.4481	360	40	40	84.4481	84.4481	120.152	360	120	120	120.152	120.152
hypotheticalproteinFrancci3_0643[Frankiasp.CcI3]	Francci3_0643	729803	729381	6.06464	6.06464	-6.06464	-1.04186	-1.40498e-05	-1.10237	-0.838343	0.401838	150.929	423	84	84	150.929	150.929	144.864	423	170	170	144.864	144.864
periplasmicsensorsignaltransductionhistidinekinase[Frankiasp.CcI3]	Francci3_0644	733648	729800	36.6524	36.6524	-36.6524	-1.22326	-4.57733e-05	-1.29431	-2.45882	0.0139395	200.819	3849	1017	1017	200.819	200.819	164.167	3849	1753	1753	164.167	164.167
bifunctionalGMPsynthase/glutamineamidotransferaseprotein[Frankiasp.CcI3]	Francci3_0645	734128	735798	99.3425	99.3425	-99.3425	-1.55352	-0.000109456	-1.64375	-5.24729	1.54357e-07	278.815	1671	613	613	278.815	278.815	179.473	1671	832	832	179.473	179.473
L-threonineammonia-lyase[Frankiasp.CcI3]	Francci3_0646	736031	737185	16.3414	16.3414	16.3414	1.1094	7.26294e-06	1.04851	0.419897	0.674561	149.374	1155	227	227	149.374	149.374	165.716	1155	531	531	165.716	165.716
ATP-dependentDNAhelicasePcrA[Frankiasp.CcI3]	Francci3_0647	737553	740069	17.703	17.703	-17.703	-1.10388	-2.71222e-05	-1.16799	-1.46997	0.141569	188.121	2517	610	623	188.121	188.121	170.418	2517	1138	1190	170.418	170.418
PGAP1-like[Frankiasp.CcI3]	Francci3_0648	740924	739854	3.64008	3.64008	-3.64008	-1.02619	-1.12967e-05	-1.08579	-0.690796	0.489694	142.639	1071	193	201	142.639	142.639	138.999	1071	377	413	138.999	138.999
Acetyl-CoAcarboxylasebetasubunit-like[Frankiasp.CcI3]	Francci3_0649	742574	741087	39.6061	39.6061	-39.6061	-1.38112	-4.54193e-05	-1.46133	-2.96304	0.00304615	143.528	1488	281	281	143.528	143.528	103.922	1488	429	429	103.922	103.922
serine/threonineproteinkinase[Frankiasp.CcI3]	Francci3_0650	742970	744616	0.68495	0.68495	0.68495	1.00558	-6.10489e-06	-1.05221	-0.39929	0.68968	122.75	1647	266	266	122.75	122.75	123.435	1647	564	564	123.435	123.435
succinyl-CoAsynthetasesubunitbeta[Frankiasp.CcI3]	Francci3_0651	745036	746202	279.559	279.559	279.559	2.46004	0.000254315	2.32501	10.1406	2.66454e-15	191.474	1167	294	294	191.474	191.474	471.032	1167	1525	1525	471.032	471.032
succinyl-CoAsynthetasesubunitalpha[Frankiasp.CcI3]	Francci3_0652	746228	747100	275.889	275.889	275.889	2.57659	0.000251745	2.43517	10.3276	0	174.99	873	201	201	174.99	174.99	450.879	873	1092	1092	450.879	450.879
antigen34kDafamilyprotein[Frankiasp.CcI3]	Francci3_0653	747286	748215	193.94	193.94	193.94	2.249	0.000175193	2.12556	8.00492	2.88658e-15	155.276	930	190	190	155.276	155.276	349.216	930	901	901	349.216	349.216
hypotheticalproteinFrancci3_0654[Frankiasp.CcI3]	Francci3_0654	748400	749887	18.8558	18.8558	-18.8558	-1.23804	-2.32595e-05	-1.30994	-1.79268	0.0730245	98.0688	1488	192	192	98.0688	98.0688	79.213	1488	327	327	79.213	79.213
hypotheticalproteinFrancci3_0655[Frankiasp.CcI3]	Francci3_0655	750068	750613	64.9893	64.9893	-64.9893	-2.15815	-6.82333e-05	-2.28349	-5.25986	1.44168e-07	121.104	546	87	87	121.104	121.104	56.1149	546	85	85	56.1149	56.1149
phosphoribosylglycinamideformyltransferase[Frankiasp.CcI3]	Francci3_0656	750810	751460	52.8496	52.8496	52.8496	1.51441	4.44162e-05	1.43128	2.83595	0.00456899	102.739	651	88	88	102.739	102.739	155.588	651	281	281	155.588	155.588
bifunctionalphosphoribosylaminoimidazolecarboxamideformyltransferase/IMPcyclohydrolase[Frankiasp.CcI3]	Francci3_0657	751457	753103	25.1915	25.1915	25.1915	1.14143	1.40655e-05	1.07877	0.739084	0.459856	178.126	1647	386	386	178.126	178.126	203.317	1647	929	929	203.317	203.317
hypotheticalproteinFrancci3_0658[Frankiasp.CcI3]	Francci3_0658	754007	753684	105.223	105.223	105.223	1.46725	8.7296e-05	1.38672	3.80086	0.000144197	225.195	324	96	96	225.195	225.195	330.418	324	297	297	330.418	330.418
hypotheticalproteinFrancci3_0659[Frankiasp.CcI3]	Francci3_0659	754412	755329	34.2345	34.2345	-34.2345	-1.28586	-4.09061e-05	-1.36054	-2.53719	0.0111748	153.994	918	186	186	153.994	153.994	119.759	918	305	305	119.759	119.759
geranylgeranylreductase[Frankiasp.CcI3]	Francci3_0660	756624	755404	38.0442	38.0442	-38.0442	-1.29831	-4.51528e-05	-1.37371	-2.70655	0.00679872	165.576	1221	266	266	165.576	165.576	127.532	1221	432	432	127.532	127.532
beta-lactamase[Frankiasp.CcI3]	Francci3_0661	756929	757909	64.5701	64.5701	-64.5701	-1.35217	-7.48137e-05	-1.4307	-3.69714	0.000218046	247.921	981	320	320	247.921	247.921	183.351	981	499	499	183.351	183.351
2',5'RNAligase[Frankiasp.CcI3]	Francci3_0662	758184	758846	98.7555	98.7555	-98.7555	-1.90822	-0.000104976	-2.01905	-6.05814	1.37703e-09	207.49	663	181	181	207.49	207.49	108.735	663	200	200	108.735	108.735
ribonucleaseBN[Frankiasp.CcI3]	Francci3_0663	758876	760111	83.2405	83.2405	83.2405	1.35344	6.59028e-05	1.27916	2.87289	0.00406741	235.512	1236	367	383	235.512	235.512	318.752	1236	1002	1093	318.752	318.752
Serine-typeD-Ala-D-Alacarboxypeptidase[Frankiasp.CcI3]	Francci3_0664	761526	759871	45.3326	45.3326	-45.3326	-1.36283	-5.23161e-05	-1.44198	-3.12473	0.00177968	170.273	1656	359	371	170.273	170.273	124.941	1656	546	574	124.941	124.941
hypotheticalproteinFrancci3_0665[Frankiasp.CcI3]	Francci3_0665	762615	761569	34.3244	34.3244	-34.3244	-1.14428	-4.74962e-05	-1.21074	-2.15821	0.0309114	272.218	1047	375	375	272.218	272.218	237.894	1047	691	691	237.894	237.894
GCN5-relatedN-acetyltransferase[Frankiasp.CcI3]	Francci3_0666	763763	763203	17.4334	17.4334	-17.4334	-1.119	-2.55357e-05	-1.18399	-1.48736	0.136919	163.929	561	121	121	163.929	163.929	146.495	561	228	228	146.495	146.495
hypotheticalproteinFrancci3_0667[Frankiasp.CcI3]	Francci3_0667	764040	764597	23.8065	23.8065	-23.8065	-1.2118	-3.00482e-05	-1.28218	-1.9557	0.0505002	136.207	558	100	100	136.207	136.207	112.4	558	174	174	112.4	112.4
hypotheticalproteinFrancci3_0668[Frankiasp.CcI3]	Francci3_0668	764954	764691	55.5151	55.5151	-55.5151	-1.2766	-6.66919e-05	-1.35074	-3.20192	0.00136516	256.223	264	89	89	256.223	256.223	200.708	264	147	147	200.708	200.708
YcfA-like[Frankiasp.CcI3]	Francci3_0669	765681	765454	71.474	71.474	-71.474	-1.80732	-7.65173e-05	-1.91228	-4.98083	6.33112e-07	160.007	228	48	48	160.007	160.007	88.5329	228	56	56	88.5329	88.5329
hypotheticalproteinFrancci3_0670[Frankiasp.CcI3]	Francci3_0670	765944	765678	99.2229	99.2229	-99.2229	-1.29756	-0.000117809	-1.37292	-4.36839	1.25169e-05	432.678	267	152	152	432.678	432.678	333.455	267	247	247	333.455	333.455
hypotheticalproteinFrancci3_0671[Frankiasp.CcI3]	Francci3_0671	766158	766916	77.4256	77.4256	-77.4256	-1.61522	-8.45364e-05	-1.70902	-4.78202	1.73546e-06	203.276	759	192	203	203.276	203.276	125.851	759	265	265	125.851	125.851
transposase,IS4[Frankiasp.CcI3]	Francci3_0672	767153	768454	0	0	0	1	0	1	0	1	0	1302	0	0	0	0	0	1302	0	0	0	0
filamentationinducedbycAMPproteinFic[Frankiasp.CcI3]	Francci3_0673	769071	770267	107.907	107.907	-107.907	-1.56078	-0.000118754	-1.65142	-5.49034	4.01151e-08	300.331	1197	473	473	300.331	300.331	192.424	1197	639	639	192.424	192.424
hypotheticalproteinFrancci3_0674[Frankiasp.CcI3]	Francci3_0674	770584	770300	46.3642	46.3642	46.3642	1.43465	3.80557e-05	1.3559	2.42337	0.0153774	106.671	285	40	40	106.671	106.671	153.036	285	121	121	153.036	153.036
hypotheticalproteinFrancci3_0675[Frankiasp.CcI3]	Francci3_0675	770767	771042	64.2581	64.2581	-64.2581	-1.33022	-7.51195e-05	-1.40747	-3.62037	0.000294186	258.852	276	94	94	258.852	258.852	194.594	276	149	149	194.594	194.594
short-chaindehydrogenase/reductaseSDR[Frankiasp.CcI3]	Francci3_0676	772062	771298	1.19855	1.19855	-1.19855	-1.00908	-8.46042e-06	-1.06769	-0.533287	0.593835	133.13	765	134	134	133.13	133.13	131.931	765	280	280	131.931	131.931
ATP-dependentDNAhelicaseRecQ[Frankiasp.CcI3]	Francci3_0677	772411	774675	35.4545	35.4545	-35.4545	-1.37824	-4.06972e-05	-1.45829	-2.79721	0.00515463	129.189	2265	385	385	129.189	129.189	93.7344	2265	589	589	93.7344	93.7344
succinatedehydrogenaseiron-sulfursubunit[Frankiasp.CcI3]	Francci3_0679	775391	774693	22.2946	22.2946	-22.2946	-1.13902	-3.11722e-05	-1.20517	-1.7272	0.0841313	182.669	699	168	168	182.669	182.669	160.374	699	311	311	160.374	160.374
succinatedehydrogenaseflavoproteinsubunit[Frankiasp.CcI3]	Francci3_0679	777145	775391	3.47165	3.47165	-3.47165	-1.01739	-1.44642e-05	-1.07648	-0.739668	0.459502	203.109	1755	469	469	203.109	203.109	199.637	1755	972	972	199.637	199.637
succinatedehydrogenasesubunitD[Frankiasp.CcI3]	Francci3_0681	777655	777194	121.417	121.417	-121.417	-1.63519	-0.000132227	-1.73016	-6.04634	1.48171e-09	312.568	462	190	190	312.568	312.568	191.151	462	245	245	191.151	191.151
succinatedehydrogenase,cytochromebsubunit[Frankiasp.CcI3]	Francci3_0681	778050	777655	197.821	197.821	-197.821	-1.65264	-0.000214974	-1.74861	-7.7812	7.21645e-15	500.931	396	261	261	500.931	500.931	303.11	396	333	333	303.11	303.11
serine/threonineproteinkinase[Frankiasp.CcI3]	Francci3_0682	780325	778301	74.1438	74.1438	-74.1438	-1.47549	-8.29018e-05	-1.56118	-4.33035	1.48875e-05	230.074	2025	613	613	230.074	230.074	155.93	2025	876	876	155.93	155.93
serine/threonineproteinkinase[Frankiasp.CcI3]	Francci3_0683	782506	780419	271.023	271.023	-271.023	-2.136	-0.000284803	-2.26005	-10.6865	9.99201e-16	509.601	2088	1400	1400	509.601	509.601	238.577	2088	1382	1382	238.577	238.577
cytidinedeaminase[Frankiasp.CcI3]	Francci3_0684	782583	783062	50.6911	50.6911	50.6911	1.21062	3.47818e-05	1.14417	1.54756	0.121728	240.677	480	152	152	240.677	240.677	291.368	480	388	388	291.368	291.368
thymidinephosphorylase[Frankiasp.CcI3]	Francci3_0685	783059	784363	97.8116	97.8116	-97.8116	-1.9649	-0.000103625	-2.07902	-6.13409	8.56505e-10	199.181	1305	342	342	199.181	199.181	101.369	1305	367	367	101.369	101.369
adenosinedeaminase[Frankiasp.CcI3]	Francci3_0686	784451	785551	8.95712	8.95712	-8.95712	-1.04029	-2.12097e-05	-1.10071	-1.02208	0.306745	231.254	1101	335	335	231.254	231.254	222.297	1101	679	679	222.297	222.297
DNA-3-methyladenineglycosylaseI[Frankiasp.CcI3]	Francci3_0687	785551	786342	36.2619	36.2619	-36.2619	-1.42836	-4.10069e-05	-1.51132	-2.93506	0.00333488	120.914	792	126	126	120.914	120.914	84.6524	792	186	186	84.6524	84.6524
deoxyribose-phosphatealdolase[Frankiasp.CcI3]	Francci3_0688	787227	786445	5.81627	5.81627	5.81627	1.03745	-3.03488e-06	-1.01988	-0.175085	0.861013	155.307	783	160	160	155.307	155.307	161.123	783	350	350	161.123	161.123
uracilphosphoribosyltransferase[Frankiasp.CcI3]	Francci3_0689	787265	787903	24.357	24.357	-24.357	-1.24816	-2.98161e-05	-1.32064	-2.0598	0.0394176	122.509	639	102	103	122.509	122.509	98.1522	639	174	174	98.1522	98.1522
phosphoglucomutase/phosphomannomutasealpha/beta/subunit[Frankiasp.CcI3]	Francci3_0690	789891	787849	111.864	111.864	-111.864	-1.89679	-0.000118997	-2.00695	-6.42434	1.32438e-10	236.604	2043	636	636	236.604	236.604	124.739	2043	707	707	124.739	124.739
purinenucleosidephosphorylase[Frankiasp.CcI3]	Francci3_0691	790782	789910	47.474	47.474	-47.474	-1.25665	-5.77658e-05	-1.32963	-2.90161	0.00371247	232.45	873	267	267	232.45	232.45	184.976	873	448	448	184.976	184.976
aspartyl-tRNAsynthetase[Frankiasp.CcI3]	Francci3_0692	791330	793192	24.954	24.954	24.954	1.16182	1.51563e-05	1.09805	0.851879	0.394281	154.21	1863	378	378	154.21	154.21	179.164	1863	926	926	179.164	179.164
carboxylate-amineligase[Frankiasp.CcI3]	Francci3_0693	793414	794562	34.7673	34.7673	34.7673	1.09806	1.34304e-05	1.03779	0.505397	0.61328	354.55	1149	536	536	354.55	354.55	389.317	1149	1241	1241	389.317	389.317
peptidaseM20D,amidohydrolase[Frankiasp.CcI3]	Francci3_0694	794611	795855	27.1672	27.1672	27.1672	1.13735	1.48552e-05	1.07492	0.741473	0.458407	197.792	1245	324	324	197.792	197.792	224.959	1245	777	777	224.959	224.959
hypotheticalproteinFrancci3_0695[Frankiasp.CcI3]	Francci3_0695	796402	795962	139.458	139.458	139.458	2.18998	0.000125672	2.06977	6.67033	2.55231e-11	117.193	441	68	68	117.193	117.193	256.651	441	314	314	256.651	256.651
flavoproteindisulfidereductase[Frankiasp.CcI3]	Francci3_0696	796596	798077	50.9731	50.9731	-50.9731	-1.10703	-7.72984e-05	-1.17133	-2.50465	0.0122573	527.203	1482	1028	1028	527.203	527.203	476.229	1482	1958	1958	476.229	476.229
hypotheticalproteinFrancci3_0697[Frankiasp.CcI3]	Francci3_0697	798678	798268	82.3032	82.3032	82.3032	1.39738	6.65774e-05	1.32068	3.06634	0.00216696	207.114	411	112	112	207.114	207.114	289.417	411	330	330	289.417	289.417
carbamoyl-phosphatesynthaseLchain,ATP-binding[Frankiasp.CcI3]	Francci3_0698	800507	798750	342.672	342.672	342.672	2.1211	0.000307825	2.00468	10.2294	0	305.656	1758	707	707	305.656	305.656	648.328	1758	3162	3162	648.328	648.328
hypotheticalproteinFrancci3_0699[Frankiasp.CcI3]	Francci3_0699	800875	800624	13.4718	13.4718	13.4718	1.13536	7.28687e-06	1.07304	0.512944	0.607991	99.5282	252	33	33	99.5282	99.5282	113	252	79	79	113	113
carboxyltransferase[Frankiasp.CcI3]	Francci3_0700	802596	801001	158.165	158.165	-158.165	-1.39499	-0.000180578	-1.476	-5.98501	2.16381e-09	558.596	1596	1173	1173	558.596	558.596	400.431	1596	1773	1773	400.431	400.431
biotin--acetyl-CoA-carboxylaseligase[Frankiasp.CcI3]	Francci3_0701	802798	803730	35.6666	35.6666	-35.6666	-1.32622	-4.17682e-05	-1.40324	-2.68772	0.00719424	145.001	933	178	178	145.001	145.001	109.334	933	283	283	109.334	109.334
membrane-flankeddomain-containingprotein[Frankiasp.CcI3]	Francci3_0702	803780	804289	3.34697	3.34697	3.34697	1.01988	-6.09463e-06	-1.03746	-0.339129	0.734513	168.4	510	113	113	168.4	168.4	171.746	510	243	243	171.746	171.746
hypotheticalproteinFrancci3_0703[Frankiasp.CcI3]	Francci3_0703	805041	804328	1.61562	1.61562	1.61562	1.00925	-8.07458e-06	-1.04837	-0.442451	0.658163	174.573	714	164	164	174.573	174.573	176.189	714	349	349	176.189	176.189
hypotheticalproteinFrancci3_0704[Frankiasp.CcI3]	Francci3_0704	807008	805071	99.8466	99.8466	-99.8466	-1.46681	-0.000111856	-1.55199	-4.99761	5.80465e-07	313.739	1938	800	800	313.739	313.739	213.893	1938	1150	1150	213.893	213.893
hypotheticalproteinFrancci3_0705[Frankiasp.CcI3]	Francci3_0705	808443	807211	27.1233	27.1233	27.1233	1.11312	1.25031e-05	1.05202	0.570054	0.568641	239.783	1233	389	389	239.783	239.783	266.907	1233	913	913	266.907	266.907
TetRfamilytranscriptionalregulator[Frankiasp.CcI3]	Francci3_0706	809805	808654	14.3151	14.3151	14.3151	1.10584	6.12038e-06	1.04514	0.372171	0.709765	135.249	1152	188	205	135.249	135.249	149.564	1152	431	478	149.564	149.564
GtrA-likeprotein[Frankiasp.CcI3]	Francci3_0707	810181	809609	56.0785	56.0785	56.0785	1.18462	3.64155e-05	1.1196	1.45086	0.146818	303.748	573	182	229	303.748	303.748	359.827	573	462	572	359.827	359.827
carbonicanhydrase[Frankiasp.CcI3]	Francci3_0708	810517	811134	1540.91	1540.91	1540.91	5.83765	0.00144231	5.51722	31.7307	2.57572e-14	318.525	618	259	259	318.525	318.525	1859.44	618	3188	3188	1859.44	1859.44
UDP-glucose6-dehydrogenase[Frankiasp.CcI3]	Francci3_0709	812547	811213	71.4982	71.4982	71.4982	1.46687	5.93102e-05	1.38635	3.13155	0.00173886	153.145	1335	269	269	153.145	153.145	224.643	1335	832	832	224.643	224.643
hypotheticalproteinFrancci3_0710[Frankiasp.CcI3]	Francci3_0710	813612	812707	23.5099	23.5099	23.5099	1.16985	1.46571e-05	1.10564	0.867932	0.385432	138.417	906	165	165	138.417	138.417	161.927	906	407	407	161.927	161.927
cellenvelope-relatedtranscriptionalattenuator[Frankiasp.CcI3]	Francci3_0711	815189	813609	6.62333	6.62333	6.62333	1.03055	-5.65418e-06	-1.02671	-0.276557	0.78212	216.809	1581	451	451	216.809	216.809	223.432	1581	980	980	223.432	223.432
cellenvelope-relatedtranscriptionalattenuator[Frankiasp.CcI3]	Francci3_0712	817186	815465	31.2159	31.2159	-31.2159	-1.19964	-3.98944e-05	-1.26931	-2.20759	0.0272731	187.581	1722	425	425	187.581	187.581	156.365	1722	747	747	156.365	156.365
glucose-1-phosphatethymidyltransferase[Frankiasp.CcI3]	Francci3_0713	817471	818547	238.362	238.362	-238.362	-2.0614	-0.000251292	-2.18112	-9.83619	1.77636e-15	462.936	1077	656	656	462.936	462.936	224.574	1077	671	671	224.574	224.574
hypotheticalproteinFrancci3_0714[Frankiasp.CcI3]	Francci3_0714	820354	818531	37.9908	37.9908	-37.9908	-1.31567	-4.4704e-05	-1.39208	-2.74808	0.00599453	158.34	1824	380	380	158.34	158.34	120.349	1824	609	609	120.349	120.349
dTDP-4-dehydrorhamnosereductase[Frankiasp.CcI3]	Francci3_0715	820690	821586	32.7015	32.7015	32.7015	1.20313	2.21233e-05	1.13709	1.20555	0.227992	160.988	897	190	190	160.988	160.988	193.69	897	482	482	193.69	193.69
TetRfamilytranscriptionalregulator[Frankiasp.CcI3]	Francci3_0716	821884	822753	74.7962	74.7962	-74.7962	-1.60989	-8.17239e-05	-1.70339	-4.68785	2.76095e-06	197.434	870	226	226	197.434	197.434	122.638	870	296	296	122.638	122.638
EmrB/QacAfamilydrugresistancetransporter[Frankiasp.CcI3]	Francci3_0717	822803	824479	69.72	69.72	-69.72	-1.39128	-7.96918e-05	-1.47208	-3.96206	7.43044e-05	247.906	1677	547	547	247.906	247.906	178.186	1677	829	829	178.186	178.186
hypotheticalproteinFrancci3_0718[Frankiasp.CcI3]	Francci3_0718	824578	825990	39.2028	39.2028	-39.2028	-1.4002	-4.46869e-05	-1.48152	-2.99072	0.00278323	137.161	1413	254	255	137.161	137.161	97.9582	1413	384	384	97.9582	97.9582
hypotheticalproteinFrancci3_0719[Frankiasp.CcI3]	Francci3_0719	826593	825919	94.9865	94.9865	94.9865	1.50515	7.96429e-05	1.42253	3.76593	0.00016593	188.038	675	167	167	188.038	188.038	283.024	675	530	530	283.024	283.024
glycosyltransferase,group1[Frankiasp.CcI3]	Francci3_0720	829038	827812	10.5342	10.5342	10.5342	1.08337	3.02742e-06	1.0239	0.19148	0.84815	126.362	1227	204	204	126.362	126.362	136.897	1227	466	466	136.897	136.897
glycosyltransferase,group1[Frankiasp.CcI3]	Francci3_0721	830688	829084	4.04558	4.04558	4.04558	1.03866	-1.92535e-06	-1.0187	-0.135269	0.892399	104.653	1605	221	221	104.653	104.653	108.698	1605	484	484	108.698	108.698
glycosyltransferasefamilyprotein[Frankiasp.CcI3]	Francci3_0722	832103	830685	4.64868	4.64868	4.64868	1.03528	-2.84549e-06	-1.02202	-0.178318	0.858473	131.761	1419	246	246	131.761	131.761	136.409	1419	537	537	136.409	136.409
ABCtransporterrelated[Frankiasp.CcI3]	Francci3_0723	833362	832100	44.9804	44.9804	-44.9804	-1.36066	-5.19508e-05	-1.43968	-3.10711	0.00188926	169.699	1263	282	282	169.699	169.699	124.718	1263	437	437	124.718	124.718
hypotheticalproteinFrancci3_0724[Frankiasp.CcI3]	Francci3_0724	834438	833482	264.169	264.169	-264.169	-2.27753	-0.000276182	-2.4098	-10.8881	1.44329e-15	470.951	957	593	593	470.951	470.951	206.782	957	549	549	206.782	206.782
HADsuperfamilyhydrolase-like[Frankiasp.CcI3]	Francci3_0725	834953	837541	9.77117	9.77117	-9.77117	-1.07288	-1.71716e-05	-1.13519	-1.05705	0.29049	143.846	2589	490	490	143.846	143.846	134.074	2589	963	963	134.074	134.074
hypotheticalproteinFrancci3_0726[Frankiasp.CcI3]	Francci3_0726	837538	838968	129.18	129.18	-129.18	-1.72435	-0.000139303	-1.8245	-6.48594	8.81815e-11	307.519	1431	579	579	307.519	307.519	178.339	1431	708	708	178.339	178.339
WD-40repeat-containingserine/threoninproteinkinase[Frankiasp.CcI3]	Francci3_0727	841451	838950	93.7326	93.7326	-93.7326	-1.69585	-0.00010137	-1.79434	-5.45915	4.78413e-08	228.435	2502	752	752	228.435	228.435	134.703	2502	935	935	134.703	134.703
hypotheticalproteinFrancci3_0728[Frankiasp.CcI3]	Francci3_0728	843776	841650	57.6627	57.6627	-57.6627	-1.41956	-6.53635e-05	-1.502	-3.67845	0.00023466	195.1	2127	546	546	195.1	195.1	137.437	2127	811	811	137.437	137.437
isoleucinepatchsuperfamilyacetyltransferase[Frankiasp.CcI3]	Francci3_0729	844914	844240	4.20907	4.20907	4.20907	1.01755	-9.2082e-06	-1.03983	-0.429609	0.66748	239.833	675	213	213	239.833	239.833	244.042	675	457	457	244.042	244.042
glycosyltransferasefamilyprotein[Frankiasp.CcI3]	Francci3_0730	845016	846110	162.569	162.569	-162.569	-1.92656	-0.000172614	-2.03845	-7.81779	5.77316e-15	338.024	1095	487	487	338.024	338.024	175.455	1095	533	533	175.455	175.455
glycosyltransferase,group1[Frankiasp.CcI3]	Francci3_0731	846116	847309	59.6156	59.6156	-59.6156	-1.47699	-6.66357e-05	-1.56277	-3.88658	0.000101665	184.598	1194	290	290	184.598	184.598	124.982	1194	414	414	124.982	124.982
methyltransferasetype11[Frankiasp.CcI3]	Francci3_0732	847461	848174	27.8571	27.8571	-27.8571	-1.12714	-3.99793e-05	-1.1926	-1.90055	0.0573613	246.958	714	232	232	246.958	246.958	219.1	714	434	434	219.1	219.1
hypotheticalproteinFrancci3_0733[Frankiasp.CcI3]	Francci3_0733	848178	848453	4.47533	4.47533	-4.47533	-1.0336	-1.18155e-05	-1.09362	-0.736704	0.461302	137.687	276	50	50	137.687	137.687	133.212	276	102	102	133.212	133.212
glycosyltransferase,group1[Frankiasp.CcI3]	Francci3_0734	848535	849950	33.6181	33.6181	-33.6181	-1.29218	-4.00298e-05	-1.36722	-2.52952	0.0114219	148.679	1416	277	277	148.679	148.679	115.061	1416	452	452	115.061	115.061
glycosyltransferase,group1[Frankiasp.CcI3]	Francci3_0735	850033	851163	119.252	119.252	119.252	1.62485	0.000102477	1.53567	4.69891	2.61557e-06	190.848	1131	284	284	190.848	190.848	310.1	1131	973	973	310.1	310.1
glycosyltransferasefamilyprotein[Frankiasp.CcI3]	Francci3_0736	851240	852220	22.0141	22.0141	22.0141	1.10602	9.43165e-06	1.04532	0.462879	0.643451	207.634	981	268	268	207.634	207.634	229.648	981	625	625	229.648	229.648
nucleotidyltransferase[Frankiasp.CcI3]	Francci3_0737	852426	853499	29.1332	29.1332	29.1332	1.15304	1.71265e-05	1.08975	0.868178	0.385297	190.362	1074	269	269	190.362	190.362	219.495	1074	654	654	219.495	219.495
DNApolymeraseIIIbetasubunitfamilyprotein[Frankiasp.CcI3]	Francci3_0738	853675	854976	37.8193	37.8193	-37.8193	-1.29827	-4.48868e-05	-1.37367	-2.69842	0.00696688	164.615	1302	282	282	164.615	164.615	126.796	1302	458	458	126.796	126.796
phosphatidylinositol-3-phosphatephosphatase[Frankiasp.CcI3]	Francci3_0739	855260	856225	195.402	195.402	-195.402	-1.51139	-0.000216895	-1.59917	-7.18657	6.62581e-13	577.499	966	734	734	577.499	577.499	382.098	966	1024	1024	382.098	382.098
hypotheticalproteinFrancci3_0740[Frankiasp.CcI3]	Francci3_0740	857199	856324	22.1106	22.1106	22.1106	1.10531	9.39492e-06	1.04464	0.45859	0.646529	209.964	876	242	242	209.964	209.964	232.074	876	564	564	232.074	232.074
F420-0--gamma-glutamylligase[Frankiasp.CcI3]	Francci3_0741	858619	857291	12.1699	12.1699	-12.1699	-1.08696	-1.98994e-05	-1.15008	-1.19492	0.232117	152.121	1329	266	266	152.121	152.121	139.951	1329	516	516	139.951	139.951
LPPG:FO2-phospho-L-lactatetransferase[Frankiasp.CcI3]	Francci3_0742	859649	858612	15.3906	15.3906	-15.3906	-1.0735	-2.69489e-05	-1.13584	-1.32728	0.184415	224.788	1038	307	307	224.788	224.788	209.398	1038	603	603	209.398	209.398
TetRfamilytranscriptionalregulator[Frankiasp.CcI3]	Francci3_0743	860486	859794	53.5588	53.5588	-53.5588	-1.3613	-6.1844e-05	-1.44036	-3.39228	0.000693132	201.798	693	184	184	201.798	201.798	148.239	693	285	285	148.239	148.239
hypotheticalproteinFrancci3_0744[Frankiasp.CcI3]	Francci3_0744	860681	860977	30.0588	30.0588	30.0588	1.30118	2.2986e-05	1.22976	1.55653	0.119583	99.8023	297	39	39	99.8023	99.8023	129.861	297	107	107	129.861	129.861
FOsynthase[Frankiasp.CcI3]	Francci3_0745	861113	863812	59.8895	59.8895	-59.8895	-1.33704	-6.98104e-05	-1.41469	-3.5157	0.000438592	237.581	2700	844	844	237.581	237.581	177.691	2700	1331	1331	177.691	177.691
transcriptionfactorWhiB[Frankiasp.CcI3]	Francci3_0746	864261	864893	132.855	132.855	132.855	1.37894	0.000106575	1.30325	3.78755	0.000152139	350.6	633	292	292	350.6	350.6	483.455	633	849	849	483.455	483.455
glycosyltransferases-like[Frankiasp.CcI3]	Francci3_0747	864921	870062	39.4203	39.4203	-39.4203	-1.31328	-4.64385e-05	-1.38955	-2.7933	0.00521739	165.25	5142	1118	1118	165.25	165.25	125.83	5142	1795	1795	125.83	125.83
mannose-6-phosphateisomerase[Frankiasp.CcI3]	Francci3_0748	871503	870202	48.1335	48.1335	-48.1335	-1.35922	-5.56219e-05	-1.43816	-3.21045	0.00132526	182.128	1302	312	312	182.128	182.128	133.994	1302	484	484	133.994	133.994
hypotheticalproteinFrancci3_0749[Frankiasp.CcI3]	Francci3_0749	872182	871574	48.7538	48.7538	48.7538	1.27129	3.63008e-05	1.20151	1.84395	0.065191	179.712	609	144	144	179.712	179.712	228.466	609	386	386	228.466	228.466
hypotheticalproteinFrancci3_0750[Frankiasp.CcI3]	Francci3_0750	872290	872733	20.698	20.698	20.698	1.11407	9.6255e-06	1.05292	0.50436	0.614008	181.449	444	106	106	181.449	181.449	202.147	444	249	249	202.147	202.147
phosphomannomutase/phosphoglucomutase[Frankiasp.CcI3]	Francci3_0751	872966	874324	53.4969	53.4969	53.4969	1.35428	4.23741e-05	1.27995	2.3064	0.0210884	151	1359	270	270	151	151	204.497	1359	771	771	204.497	204.497
hypotheticalproteinFrancci3_0752[Frankiasp.CcI3]	Francci3_0752	874324	874521	51.9327	51.9327	51.9327	1.42279	4.24419e-05	1.34469	2.52478	0.011577	122.834	198	32	32	122.834	122.834	174.766	198	96	96	174.766	174.766
hypotheticalproteinFrancci3_0753[Frankiasp.CcI3]	Francci3_0753	874537	875685	4.99558	4.99558	-4.99558	-1.03884	-1.20845e-05	-1.09917	-0.765812	0.443788	133.618	1149	202	202	133.618	133.618	128.622	1149	410	410	128.622	128.622
twin-argininetranslocationpathwaysignal[Frankiasp.CcI3]	Francci3_0754	878364	875722	38.9686	38.9686	-38.9686	-1.30625	-4.60635e-05	-1.38211	-2.7595	0.00578892	166.212	2643	578	578	166.212	166.212	127.244	2643	933	933	127.244	127.244
RDD[Frankiasp.CcI3]	Francci3_0755	879742	878720	65.4809	65.4809	-65.4809	-1.37849	-7.51574e-05	-1.45855	-3.80233	0.000143341	238.485	1023	321	321	238.485	238.485	173.005	1023	491	491	173.005	173.005
hypotheticalproteinFrancci3_0756[Frankiasp.CcI3]	Francci3_0756	879910	880920	16.4813	16.4813	-16.4813	-1.11414	-2.44658e-05	-1.17884	-1.43701	0.150714	160.877	1011	214	214	160.877	160.877	144.396	1011	405	405	144.396	144.396
extracellularsolute-bindingprotein[Frankiasp.CcI3]	Francci3_0757	881826	880951	10.4301	10.4301	10.4301	1.08905	3.4368e-06	1.02927	0.22547	0.821614	117.128	876	135	135	117.128	117.128	127.558	876	310	310	127.558	127.558
hypotheticalproteinFrancci3_0758[Frankiasp.CcI3]	Francci3_0758	883433	882138	16.7564	16.7564	16.7564	1.15699	1.00022e-05	1.09349	0.676488	0.498731	106.733	1296	182	182	106.733	106.733	123.489	1296	444	444	123.489	123.489
AAA_3ATPaseassociatedwithvariouscellularactivities[Frankiasp.CcI3]	Francci3_0759	884498	883443	56.2161	56.2161	-56.2161	-1.36517	-6.48216e-05	-1.44446	-3.48626	0.000489832	210.161	1056	292	292	210.161	210.161	153.945	1056	451	451	153.945	153.945
hypotheticalproteinFrancci3_0760[Frankiasp.CcI3]	Francci3_0760	885964	884495	0.523214	0.523214	-0.523214	-1.00406	-7.60755e-06	-1.06238	-0.486053	0.62693	129.257	1470	250	250	129.257	129.257	128.734	1470	525	525	128.734	128.734
putativeintegralmembraneprotein[Frankiasp.CcI3]	Francci3_0761	886854	886054	2.92625	2.92625	2.92625	1.02029	-5.16316e-06	-1.03704	-0.310408	0.756251	144.226	801	152	152	144.226	144.226	147.152	801	327	327	147.152	147.152
putativeintegralmembraneprotein[Frankiasp.CcI3]	Francci3_0762	887858	886851	1.75973	1.75973	1.75973	1.01262	-6.00774e-06	-1.04489	-0.367962	0.712902	139.49	1008	185	185	139.49	139.49	141.25	1008	395	395	141.25	141.25
amidophosphoribosyltransferases-like[Frankiasp.CcI3]	Francci3_0763	888125	888961	5.09069	5.09069	5.09069	1.05443	-3.2318e-07	-1.00346	-0.0239255	0.980912	93.5286	837	103	103	93.5286	93.5286	98.6193	837	229	229	98.6193	98.6193
SSUribosomalproteinS30P/sigma54modulationprotein[Frankiasp.CcI3]	Francci3_0764	889293	890096	2774.53	2774.53	2774.53	13.0783	0.00261592	12.3605	47.2404	0	229.712	804	243	243	229.712	229.712	3004.24	804	6701	6701	3004.24	3004.24
twocomponentLuxRfamilytranscriptionalregulator[Frankiasp.CcI3]	Francci3_0765	890225	890938	1509.88	1509.88	1509.88	4.56389	0.00140713	4.31338	29.7577	4.88498e-15	423.66	714	398	398	423.66	423.66	1933.54	714	3830	3830	1933.54	1933.54
GCN5-relatedN-acetyltransferase[Frankiasp.CcI3]	Francci3_0766	891565	890957	67.0335	67.0335	67.0335	1.54255	5.67087e-05	1.45788	3.2835	0.00102527	123.552	609	99	99	123.552	123.552	190.586	609	322	322	190.586	190.586
preproteintranslocasesubunitSecA[Frankiasp.CcI3]	Francci3_0767	891816	894800	171.17	171.17	171.17	1.66627	0.000148028	1.57481	5.80484	6.44259e-09	256.909	2985	1009	1009	256.909	256.909	428.079	2985	3545	3545	428.079	428.079
hypotheticalproteinFrancci3_0768[Frankiasp.CcI3]	Francci3_0768	895593	894826	92.9596	92.9596	-92.9596	-2.7374	-9.61273e-05	-2.89637	-6.97589	3.04134e-12	146.465	768	148	148	146.465	146.465	53.5051	768	114	114	53.5051	53.5051
hypotheticalproteinFrancci3_0769[Frankiasp.CcI3]	Francci3_0769	896940	895621	75.2166	75.2166	-75.2166	-1.38045	-8.62756e-05	-1.46062	-4.08145	4.47563e-05	272.921	1320	474	474	272.921	272.921	197.704	1320	724	724	197.704	197.704
hypotheticalproteinFrancci3_0770[Frankiasp.CcI3]	Francci3_0770	897099	897668	5.89795	5.89795	-5.89795	-1.03467	-1.52717e-05	-1.09476	-0.842419	0.399554	176.008	570	132	132	176.008	176.008	170.11	570	269	269	170.11	170.11
putativetranscriptionalregulator[Frankiasp.CcI3]	Francci3_0771	897925	897689	29.346	29.346	-29.346	-1.18733	-3.80359e-05	-1.25629	-2.10871	0.0349698	186	237	58	58	186	186	156.654	237	103	103	156.654	156.654
hypotheticalproteinFrancci3_0772[Frankiasp.CcI3]	Francci3_0772	898234	899007	60.7085	60.7085	-60.7085	-1.42881	-6.86442e-05	-1.51179	-3.79896	0.000145302	202.283	774	206	206	202.283	202.283	141.574	774	304	304	141.574	141.574
ATPasesinvolvedinchromosomepartitioning-like[Frankiasp.CcI3]	Francci3_0773	899004	900341	19.0379	19.0379	-19.0379	-1.24201	-2.34119e-05	-1.31415	-1.80909	0.0704363	97.7023	1338	172	172	97.7023	97.7023	78.6644	1338	292	292	78.6644	78.6644
XREfamilytranscriptionalregulator[Frankiasp.CcI3]	Francci3_0774	900843	901346	188.762	188.762	-188.762	-1.78318	-0.000202477	-1.88674	-8.02352	8.88178e-16	429.781	504	285	285	429.781	429.781	241.019	504	337	337	241.019	241.019
patatin[Frankiasp.CcI3]	Francci3_0775	901578	902633	36.9183	36.9183	-36.9183	-1.27039	-4.45196e-05	-1.34417	-2.59492	0.00946134	173.455	1056	241	241	173.455	173.455	136.536	1056	400	400	136.536	136.536
hypotheticalproteinFrancci3_0776[Frankiasp.CcI3]	Francci3_0776	902720	903229	283.287	283.287	-283.287	-2.3587	-0.000295441	-2.49569	-11.4583	0	491.786	510	330	330	491.786	491.786	208.499	510	295	295	208.499	208.499
hypotheticalproteinFrancci3_0777[Frankiasp.CcI3]	Francci3_0777	903675	905228	51.3198	51.3198	-51.3198	-1.45808	-5.76076e-05	-1.54276	-3.56247	0.000367379	163.353	1554	334	334	163.353	163.353	112.033	1554	483	483	112.033	112.033
putativePAS/PACsensorprotein[Frankiasp.CcI3]	Francci3_0778	906795	905254	6.45876	6.45876	-6.45876	-1.05042	-1.35225e-05	-1.11142	-0.856254	0.391857	134.558	1542	273	273	134.558	134.558	128.1	1542	548	548	128.1	128.1
typeIIsecretionsystemproteinE[Frankiasp.CcI3]	Francci3_0779	907389	908696	20.3899	20.3899	20.3899	1.1029	8.41506e-06	1.04237	0.423074	0.672241	198.143	1308	341	341	198.143	198.143	218.533	1308	793	793	218.533	218.533
typeIIsecretionsystemprotein[Frankiasp.CcI3]	Francci3_0780	908696	909586	9.55835	9.55835	9.55835	1.09829	3.70503e-06	1.03801	0.266173	0.790106	97.2433	891	114	114	97.2433	97.2433	106.802	891	264	264	106.802	106.802
typeIIsecretionsystemprotein[Frankiasp.CcI3]	Francci3_0781	909583	910533	236.68	236.68	-236.68	-2.32296	-0.000247093	-2.45787	-10.4008	4.44089e-16	415.581	951	520	520	415.581	415.581	178.901	951	472	472	178.901	178.901
hypotheticalproteinFrancci3_0782[Frankiasp.CcI3]	Francci3_0782	910534	910845	147.701	147.701	-147.701	-1.71026	-0.000159499	-1.80958	-6.89512	5.38392e-12	355.657	312	146	146	355.657	355.657	207.955	312	180	180	207.955	207.955
TadE-like[Frankiasp.CcI3]	Francci3_0783	910835	911350	103.555	103.555	-103.555	-2.36001	-0.000107994	-2.49707	-6.92876	4.24749e-12	179.698	516	122	122	179.698	179.698	76.1427	516	109	109	76.1427	76.1427
hypotheticalproteinFrancci3_0784[Frankiasp.CcI3]	Francci3_0784	911362	911970	20.1739	20.1739	20.1739	1.13584	1.09412e-05	1.07349	0.630443	0.528404	148.512	609	119	119	148.512	148.512	168.686	609	285	285	168.686	168.686
aminoglycosidephosphotransferase[Frankiasp.CcI3]	Francci3_0785	915720	912238	4.28947	4.28947	4.28947	1.01686	-9.93549e-06	-1.04053	-0.450123	0.652622	254.435	3483	1166	1166	254.435	254.435	258.725	3483	2500	2500	258.725	258.725
peptidaseS15[Frankiasp.CcI3]	Francci3_0786	917609	915921	46.9204	46.9204	-46.9204	-1.27244	-5.65093e-05	-1.34634	-2.93145	0.00337388	219.145	1689	487	487	219.145	219.145	172.225	1689	807	807	172.225	172.225
hypotheticalproteinFrancci3_0787[Frankiasp.CcI3]	Francci3_0787	917968	917606	43.9081	43.9081	-43.9081	-1.1906	-5.66892e-05	-1.25974	-2.58983	0.00960244	274.282	363	131	131	274.282	274.282	230.374	363	232	232	230.374	230.374
hypotheticalproteinFrancci3_0788[Frankiasp.CcI3]	Francci3_0788	918222	918935	28.2822	28.2822	28.2822	1.19253	1.87118e-05	1.12707	1.07	0.284619	146.897	714	137	138	146.897	146.897	175.179	714	347	347	175.179	175.179
hypotheticalproteinFrancci3_0789[Frankiasp.CcI3]	Francci3_0789	919995	918877	68.0759	68.0759	-68.0759	-1.87329	-7.25288e-05	-1.98208	-4.97326	6.58377e-07	146.03	1119	214	215	146.03	146.03	77.9538	1119	242	242	77.9538	77.9538
hypotheticalproteinFrancci3_0790[Frankiasp.CcI3]	Francci3_0790	920713	920318	32.479	32.479	32.479	1.34536	2.55958e-05	1.27151	1.76862	0.0769572	94.0445	396	49	49	94.0445	94.0445	126.524	396	139	139	126.524	126.524
peptidechainreleasefactor2[Frankiasp.CcI3]	Francci3_0791	920761	921861	93.12	93.12	93.12	1.53109	7.85733e-05	1.44705	3.82775	0.000129321	175.339	1101	254	254	175.339	175.339	268.459	1101	820	820	268.459	268.459
polysaccharidedeacetylase[Frankiasp.CcI3]	Francci3_0792	922491	923327	15.2326	15.2326	15.2326	1.11649	7.23668e-06	1.05521	0.446416	0.655297	130.758	837	144	144	130.758	130.758	145.991	837	339	339	145.991	145.991
bifunctionaluroporphyrinogen-IIIsynthetase/responseregulatordomain-containingprotein[Frankiasp.CcI3]	Francci3_0793	924533	923382	3.10026	3.10026	-3.10026	-1.02931	-8.92666e-06	-1.08909	-0.625307	0.53177	108.859	1152	165	165	108.859	108.859	105.759	1152	338	338	105.759	105.759
assimilatorynitritereductase(NAD(P)H)largesubunitprecursor[Frankiasp.CcI3]	Francci3_0794	925004	927652	3.63765	3.63765	-3.63765	-1.02243	-1.25707e-05	-1.08181	-0.712278	0.476293	165.836	2649	578	578	165.836	165.836	162.198	2649	1192	1192	162.198	162.198
assimilatorynitritereductase(NAD(P)H)smallsubunit[Frankiasp.CcI3]	Francci3_0795	927689	928033	54.8646	54.8646	-54.8646	-1.70962	-5.92506e-05	-1.80891	-4.2009	2.65853e-05	132.18	345	60	60	132.18	132.18	77.3151	345	74	74	77.3151	77.3151
uroporphyrinogen-IIIC-methyltransferase[Frankiasp.CcI3]	Francci3_0796	928140	928970	46.8539	46.8539	-46.8539	-1.21015	-5.92338e-05	-1.28043	-2.73854	0.00617135	269.807	831	295	295	269.807	269.807	222.953	831	514	514	222.953	222.953
hypotheticalproteinFrancci3_0797[Frankiasp.CcI3]	Francci3_0797	929216	928935	29.4568	29.4568	29.4568	1.07435	6.10839e-06	1.01538	0.218694	0.826889	396.188	282	147	147	396.188	396.188	425.644	282	333	333	425.644	425.644
celldivisionATP-bindingproteinFtsE[Frankiasp.CcI3]	Francci3_0798	929417	930163	32.7907	32.7907	-32.7907	-1.2808	-3.92946e-05	-1.35519	-2.47092	0.0134767	149.565	747	147	147	149.565	149.565	116.774	747	242	242	116.774	116.774
celldivisionproteinFtsX[Frankiasp.CcI3]	Francci3_0799	930163	931035	70.7208	70.7208	-70.7208	-1.41075	-8.03644e-05	-1.49268	-4.04818	5.16185e-05	242.897	873	279	279	242.897	242.897	172.176	873	417	417	172.176	172.176
HNHnuclease[Frankiasp.CcI3]	Francci3_0800	932552	931020	62.7938	62.7938	62.7938	1.34417	4.94516e-05	1.27039	2.45401	0.0141275	182.448	1533	368	368	182.448	182.448	245.241	1533	1043	1043	245.241	245.241
SsrA-bindingprotein[Frankiasp.CcI3]	Francci3_0801	932973	933452	101.995	101.995	101.995	1.62539	8.76549e-05	1.53617	4.34735	1.37791e-05	163.09	480	103	103	163.09	163.09	265.085	480	353	353	265.085	265.085
hypotheticalproteinFrancci3_0802[Frankiasp.CcI3]	Francci3_0802	933582	935015	42.8513	42.8513	-42.8513	-1.38656	-4.90536e-05	-1.46709	-3.09496	0.00196836	153.703	1434	290	290	153.703	153.703	110.851	1434	441	441	110.851	110.851
6-phosphogluconatedehydrogenase,NAD-binding[Frankiasp.CcI3]	Francci3_0803	935082	935990	170.421	170.421	-170.421	-2.41372	-0.000177464	-2.5539	-8.97789	5.55112e-16	290.97	909	348	348	290.97	290.97	120.548	909	304	304	120.548	120.548
hypotheticalproteinFrancci3_0804[Frankiasp.CcI3]	Francci3_0804	936710	935991	22.9442	22.9442	-22.9442	-1.24908	-2.80677e-05	-1.32162	-2.00112	0.0453797	115.061	720	109	109	115.061	115.061	92.1164	720	184	184	92.1164	92.1164
glyoxalase/bleomycinresistanceprotein/dioxygenase[Frankiasp.CcI3]	Francci3_0805	937459	936806	338.477	338.477	338.477	2.32389	0.000306601	2.19633	10.7948	0	255.669	654	220	220	255.669	255.669	594.145	654	1078	1078	594.145	594.145
hypotheticalproteinFrancci3_0806[Frankiasp.CcI3]	Francci3_0806	937919	939142	13.5118	13.5118	13.5118	1.10216	5.52378e-06	1.04166	0.339963	0.733884	132.261	1224	213	213	132.261	132.261	145.772	1224	495	495	145.772	145.772
XREfamilytranscriptionalregulator[Frankiasp.CcI3]	Francci3_0807	939242	939751	62.1955	62.1955	62.1955	1.32352	4.83458e-05	1.25088	2.34758	0.0188958	192.244	510	129	129	192.244	192.244	254.439	510	360	360	254.439	254.439
hypotheticalproteinFrancci3_0808[Frankiasp.CcI3]	Francci3_0808	939748	940377	4.78639	4.78639	-4.78639	-1.02543	-1.51549e-05	-1.08498	-0.796521	0.425729	193.024	630	160	160	193.024	193.024	188.238	630	329	329	188.238	188.238
hypotheticalproteinFrancci3_0809[Frankiasp.CcI3]	Francci3_0809	941789	940356	29.2893	29.2893	-29.2893	-1.25497	-3.56802e-05	-1.32785	-2.27504	0.0229034	144.163	1434	269	272	144.163	144.163	114.873	1434	457	457	114.873	114.873
resolvasehelix-turn-helixregion[Frankiasp.CcI3]	Francci3_0810	942193	941873	73.9041	73.9041	-73.9041	-1.76529	-7.93954e-05	-1.86781	-4.98592	6.16674e-07	170.475	321	72	72	170.475	170.475	96.5707	321	86	86	96.5707	96.5707
PadRfamilytranscriptionalregulator[Frankiasp.CcI3]	Francci3_0811	942704	943216	5.45823	5.45823	-5.45823	-1.04268	-1.25075e-05	-1.10324	-0.794162	0.427101	133.339	513	90	90	133.339	133.339	127.881	513	182	182	127.881	127.881
ABCtransporterrelated[Frankiasp.CcI3]	Francci3_0812	943213	943899	22.4966	22.4966	-22.4966	-1.28776	-2.68521e-05	-1.36255	-2.06047	0.0393539	100.674	687	91	91	100.674	100.674	78.1774	687	149	149	78.1774	78.1774
hypotheticalproteinFrancci3_0813[Frankiasp.CcI3]	Francci3_0813	943896	946124	184.213	184.213	-184.213	-2.74984	-0.000190449	-2.90954	-9.83711	2.77556e-15	289.488	2229	849	849	289.488	289.488	105.274	2229	651	651	105.274	105.274
NAD-dependentepimerase/dehydratase[Frankiasp.CcI3]	Francci3_0814	947671	946574	41.3095	41.3095	41.3095	1.18419	2.67964e-05	1.11919	1.24254	0.214039	224.272	1098	324	324	224.272	224.272	265.582	1098	809	809	265.582	265.582
NUDIXhydrolase[Frankiasp.CcI3]	Francci3_0815	948345	949037	7.1685	7.1685	7.1685	1.0499	-1.11361e-06	-1.00779	-0.0665926	0.946906	143.671	693	131	131	143.671	143.671	150.84	693	290	290	150.84	150.84
MMPL[Frankiasp.CcI3]	Francci3_0816	951595	949319	18.3591	18.3591	-18.3591	-1.08528	-3.02489e-05	-1.1483	-1.46513	0.142886	233.651	2277	700	700	233.651	233.651	215.292	2277	1360	1360	215.292	215.292
TetRfamilytranscriptionalregulator[Frankiasp.CcI3]	Francci3_0817	951754	952752	28.4383	28.4383	-28.4383	-1.12774	-4.07557e-05	-1.19324	-1.9218	0.0546311	251.062	999	330	330	251.062	251.062	222.624	999	617	617	222.624	222.624
short-chaindehydrogenase/reductaseSDR[Frankiasp.CcI3]	Francci3_0818	953690	954526	75.0464	75.0464	75.0464	1.56997	6.38536e-05	1.4838	3.56232	0.000367588	131.666	837	145	145	131.666	131.666	206.713	837	480	480	206.713	206.713
squalene/phytoenesynthase[Frankiasp.CcI3]	Francci3_0819	954966	956039	1.95609	1.95609	1.95609	1.01855	-3.94836e-06	-1.03881	-0.277732	0.781218	105.442	1074	149	149	105.442	105.442	107.398	1074	320	320	107.398	107.398
squalene/phytoenesynthase[Frankiasp.CcI3]	Francci3_0820	956036	956950	37.5369	37.5369	37.5369	1.29344	2.85237e-05	1.22245	1.709	0.0874513	127.918	915	154	154	127.918	127.918	165.455	915	420	420	165.455	165.455
amineoxidase[Frankiasp.CcI3]	Francci3_0821	956947	958656	7.92151	7.92151	7.92151	1.07921	2.0024e-06	1.01998	0.142504	0.886682	100.004	1710	225	225	100.004	100.004	107.926	1710	512	512	107.926	107.926
polyprenylsynthetase[Frankiasp.CcI3]	Francci3_0822	958653	959669	23.6311	23.6311	23.6311	1.23955	1.69601e-05	1.17151	1.17096	0.241615	98.6474	1017	132	132	98.6474	98.6474	122.278	1017	345	345	122.278	122.278
squalenecyclase[Frankiasp.CcI3]	Francci3_0823	959770	961995	10.3515	10.3515	-10.3515	-1.07056	-1.84485e-05	-1.13273	-1.08627	0.277361	157.06	2226	460	460	157.06	157.06	146.708	2226	906	906	146.708	146.708
4-hydroxy-3-methylbut-2-enyldiphosphatereductase[Frankiasp.CcI3]	Francci3_0824	962325	963818	5.51408	5.51408	-5.51408	-1.04968	-1.16338e-05	-1.11065	-0.791565	0.428615	116.498	1494	229	229	116.498	116.498	110.984	1494	460	460	110.984	110.984
putativetranscriptionalregulator[Frankiasp.CcI3]	Francci3_0825	964270	963905	44.4947	44.4947	-44.4947	-1.26267	-5.39221e-05	-1.336	-2.82658	0.00470481	213.889	366	103	103	213.889	213.889	169.394	366	172	172	169.394	169.394
phenylaceticaciddegradation-relatedprotein[Frankiasp.CcI3]	Francci3_0826	964330	964905	18.2442	18.2442	18.2442	1.0947	6.68471e-06	1.03462	0.341505	0.732724	192.647	576	146	146	192.647	192.647	210.892	576	337	337	210.892	210.892
radicalSAMfamilyprotein[Frankiasp.CcI3]	Francci3_0827	965219	966223	78.9658	78.9658	78.9658	1.28452	5.95404e-05	1.21401	2.42678	0.0152337	277.544	1005	367	367	277.544	277.544	356.51	1005	994	994	356.51	356.51
TetRfamilytranscriptionalregulator[Frankiasp.CcI3]	Francci3_0828	967095	966418	27.7358	27.7358	27.7358	1.22699	1.95536e-05	1.15964	1.21645	0.223812	122.188	678	109	109	122.188	122.188	149.924	678	282	282	149.924	149.924
glycosyltransferasefamilyprotein[Frankiasp.CcI3]	Francci3_0829	967427	969034	52.3998	52.3998	-52.3998	-1.24198	-6.44403e-05	-1.31411	-3.00148	0.00268672	268.942	1608	569	569	268.942	268.942	216.542	1608	966	966	216.542	216.542
putativeureaseaccessoryprotein[Frankiasp.CcI3]	Francci3_0830	970273	969314	23.7894	23.7894	-23.7894	-1.17078	-3.15111e-05	-1.23877	-1.85963	0.0629385	163.09	960	206	206	163.09	163.09	139.301	960	371	371	139.301	139.301
putativeureaseaccessoryprotein[Frankiasp.CcI3]	Francci3_0831	971213	970416	176.581	176.581	-176.581	-1.67517	-0.000191396	-1.77246	-7.42644	1.10356e-13	438.114	798	460	460	438.114	438.114	261.534	798	579	579	261.534	261.534
ureasesubunitalpha[Frankiasp.CcI3]	Francci3_0832	973086	971359	25.4823	25.4823	25.4823	1.18049	1.63733e-05	1.11569	0.957657	0.338236	141.187	1728	321	321	141.187	141.187	166.669	1728	799	799	166.669	166.669
ureasesubunitbeta[Frankiasp.CcI3]	Francci3_0833	973463	973083	15.8411	15.8411	15.8411	1.2647	1.17149e-05	1.19528	1.03263	0.301775	59.8451	381	30	30	59.8451	59.8451	75.6862	381	80	80	75.6862	75.6862
ureasesubunitgamma[Frankiasp.CcI3]	Francci3_0834	973828	973460	33.9621	33.9621	33.9621	1.42279	2.77555e-05	1.34469	2.04169	0.0411822	80.3287	369	39	39	80.3287	80.3287	114.291	369	117	117	114.291	114.291
amidohydrolase[Frankiasp.CcI3]	Francci3_0835	974379	976265	53.6656	53.6656	-53.6656	-1.36629	-6.18561e-05	-1.44564	-3.40928	0.000651354	200.178	1887	497	497	200.178	200.178	146.513	1887	767	767	146.513	146.513
molybdopterindehydrogenase,FAD-binding[Frankiasp.CcI3]	Francci3_0836	976756	977670	21.4811	21.4811	-21.4811	-1.12922	-3.06797e-05	-1.1948	-1.67348	0.0942321	187.724	915	226	226	187.724	187.724	166.243	915	422	422	166.243	166.243
(2Fe-2S)-binding[Frankiasp.CcI3]	Francci3_0837	977667	978269	70.2364	70.2364	-70.2364	-1.5788	-7.70822e-05	-1.6705	-4.47174	7.75847e-06	191.584	603	152	152	191.584	191.584	121.347	603	203	203	121.347	121.347
xanthinedehydrogenase,molybdenumbindingsubunitapoprotein[Frankiasp.CcI3]	Francci3_0838	978266	980611	32.0367	32.0367	-32.0367	-1.18904	-4.14384e-05	-1.25809	-2.2079	0.027251	201.509	2346	622	622	201.509	201.509	169.473	2346	1103	1103	169.473	169.473
allantoinase[Frankiasp.CcI3]	Francci3_0839	980608	981969	53.2265	53.2265	-53.2265	-1.38677	-6.09265e-05	-1.46731	-3.44994	0.000560713	190.845	1362	342	342	190.845	190.845	137.619	1362	520	520	137.619	137.619
putativebifunctionalallantoicase/OHCUdecarboxylase[Frankiasp.CcI3]	Francci3_0840	982216	983766	5.12238	5.12238	-5.12238	-1.03794	-1.25639e-05	-1.09822	-0.777259	0.437006	140.148	1551	286	286	140.148	140.148	135.026	1551	581	581	135.026	135.026
hypotheticalproteinFrancci3_0841[Frankiasp.CcI3]	Francci3_0841	984112	983807	84.3116	84.3116	-84.3116	-1.75341	-9.06717e-05	-1.85525	-5.30098	1.15183e-07	196.218	306	79	79	196.218	196.218	111.906	306	95	95	111.906	111.906
transthyretin[Frankiasp.CcI3]	Francci3_0842	984130	984540	27.9621	27.9621	27.9621	1.18001	1.79442e-05	1.11524	1.00072	0.316964	155.335	411	84	84	155.335	155.335	183.297	411	209	209	183.297	183.297
hypotheticalproteinFrancci3_0843[Frankiasp.CcI3]	Francci3_0843	985934	984564	16.5619	16.5619	-16.5619	-1.20586	-2.10283e-05	-1.27589	-1.61987	0.10526	97.0137	1371	175	175	97.0137	97.0137	80.4518	1371	306	306	80.4518	80.4518
hypotheticalproteinFrancci3_0844[Frankiasp.CcI3]	Francci3_0844	986272	986009	20.6185	20.6185	-20.6185	-1.17978	-2.69785e-05	-1.24829	-1.75101	0.0799434	135.309	264	47	47	135.309	135.309	114.69	264	84	84	114.69	114.69
amidohydrolase[Frankiasp.CcI3]	Francci3_0845	987805	986294	43.6773	43.6773	-43.6773	-1.24961	-5.34102e-05	-1.32218	-2.76267	0.00573315	218.66	1512	435	435	218.66	218.66	174.983	1512	734	734	174.983	174.983
tRNA/rRNAmethyltransferase[Frankiasp.CcI3]	Francci3_0846	987910	988860	22.28	22.28	22.28	1.21281	1.53474e-05	1.14624	1.03476	0.300781	104.694	951	131	131	104.694	104.694	126.974	951	335	335	126.974	126.974
hypotheticalproteinFrancci3_0847[Frankiasp.CcI3]	Francci3_0847	989383	988871	106.819	106.819	-106.819	-2.50519	-0.00011098	-2.65068	-7.2211	5.17475e-13	177.786	513	120	120	177.786	177.786	70.9669	513	101	101	70.9669	70.9669
agmatinase[Frankiasp.CcI3]	Francci3_0848	989554	990576	29.9057	29.9057	29.9057	1.24104	2.15057e-05	1.17292	1.32354	0.185656	124.072	1023	167	167	124.072	124.072	153.978	1023	437	437	153.978	153.978
hypotheticalproteinFrancci3_0849[Frankiasp.CcI3]	Francci3_0849	991206	990694	153.219	153.219	153.219	1.94017	0.000136191	1.83367	6.38518	1.71198e-10	162.97	513	110	110	162.97	162.97	316.189	513	450	450	316.189	316.189
hypotheticalproteinFrancci3_0850[Frankiasp.CcI3]	Francci3_0850	991468	991304	47.1975	47.1975	-47.1975	-1.74499	-5.07968e-05	-1.84634	-3.9529	7.721e-05	110.55	165	24	24	110.55	110.55	63.3528	165	29	29	63.3528	63.3528
hypotheticalproteinFrancci3_0851[Frankiasp.CcI3]	Francci3_0851	992636	991635	201.816	201.816	-201.816	-2.30468	-0.000210813	-2.43853	-9.56918	0	356.503	1002	470	470	356.503	356.503	154.687	1002	430	430	154.687	154.687
hypotheticalproteinFrancci3_0852[Frankiasp.CcI3]	Francci3_0852	992808	994163	117.858	117.858	117.858	1.52307	9.92593e-05	1.43947	4.2725	1.93296e-05	225.32	1356	402	402	225.32	225.32	343.177	1356	1291	1291	343.177	343.177
ABCtransporterrelated[Frankiasp.CcI3]	Francci3_0853	994962	994288	38.1999	38.1999	38.1999	1.43495	3.13578e-05	1.35619	2.20052	0.0277699	87.8261	675	78	78	87.8261	87.8261	126.026	675	236	236	126.026	126.026
ABCtransporterrelated[Frankiasp.CcI3]	Francci3_0854	995762	994959	22.1424	22.1424	-22.1424	-1.1836	-2.88312e-05	-1.25234	-1.82324	0.0682667	142.743	804	151	151	142.743	142.743	120.6	804	269	269	120.6	120.6
inner-membranetranslocator[Frankiasp.CcI3]	Francci3_0855	998077	995759	52.1889	52.1889	-52.1889	-1.23846	-6.4356e-05	-1.31039	-2.98403	0.00284477	271.042	2319	827	827	271.042	271.042	218.854	2319	1408	1408	218.854	218.854
hypotheticalproteinFrancci3_0856[Frankiasp.CcI3]	Francci3_0856	998680	998180	106.772	106.772	106.772	2.00545	9.53111e-05	1.89538	5.47507	4.37331e-08	106.192	501	70	70	106.192	106.192	212.964	501	296	296	212.964	212.964
NAD-dependentepimerase/dehydratase[Frankiasp.CcI3]	Francci3_0857	1000124	999120	18.7196	18.7196	18.7196	1.20977	1.28248e-05	1.14337	0.937209	0.348651	89.2377	1005	118	118	89.2377	89.2377	107.957	1005	301	301	107.957	107.957
XREfamilytranscriptionalregulator[Frankiasp.CcI3]	Francci3_0858	1001626	1000133	26.1163	26.1163	26.1163	1.16507	1.60372e-05	1.10112	0.889245	0.373871	158.213	1494	311	311	158.213	158.213	184.329	1494	764	764	184.329	184.329
hypotheticalproteinFrancci3_0859[Frankiasp.CcI3]	Francci3_0859	1002182	1001796	70.4485	70.4485	-70.4485	-1.57738	-7.73315e-05	-1.66899	-4.47516	7.63534e-06	192.463	387	98	98	192.463	192.463	122.015	387	131	131	122.015	122.015
nicotinatephosphoribosyltransferase[Frankiasp.CcI3]	Francci3_0860	1002373	1003758	62.1186	62.1186	-62.1186	-1.97891	-6.57596e-05	-2.09384	-4.90824	9.18977e-07	125.575	1386	229	229	125.575	125.575	63.4568	1386	244	244	63.4568	63.4568
NUDIXhydrolase[Frankiasp.CcI3]	Francci3_0861	1003962	1004657	10.771	10.771	10.771	1.10493	4.55655e-06	1.04428	0.318111	0.750401	102.648	696	71	94	102.648	102.648	113.419	696	201	219	113.419	113.419
assimilatorynitratereductase(NADH)betasubunit[Frankiasp.CcI3]	Francci3_0862	1006141	1004471	20.2824	20.2824	-20.2824	-1.21816	-2.54467e-05	-1.2889	-1.81842	0.0689998	113.254	1671	235	249	113.254	113.254	92.9721	1671	417	431	92.9721	92.9721
assimilatorynitratereductase(NADH)alphasubunitapoprotein[Frankiasp.CcI3]	Francci3_0863	1008525	1006240	299.413	299.413	-299.413	-3.86406	-0.000305886	-4.08847	-13.9214	0	403.955	2286	1215	1215	403.955	403.955	104.542	2286	663	663	104.542	104.542
ATP-dependentClpproteaseadaptorproteinClpS[Frankiasp.CcI3]	Francci3_0864	1008715	1009074	13.0238	13.0238	13.0238	1.13411	6.99524e-06	1.07186	0.49864	0.618033	97.1154	360	46	46	97.1154	97.1154	110.139	360	110	110	110.139	110.139
hypotheticalproteinFrancci3_0865[Frankiasp.CcI3]	Francci3_0865	1009254	1009808	181.893	181.893	-181.893	-1.92126	-0.000193194	-2.03284	-8.25597	0	379.332	555	277	277	379.332	379.332	197.439	555	304	304	197.439	197.439
Mov34/MPN/PAD-1[Frankiasp.CcI3]	Francci3_0866	1009861	1010265	117.261	117.261	117.261	1.82217	0.000103244	1.72215	5.28121	1.28332e-07	142.624	405	76	76	142.624	142.624	259.884	405	292	292	259.884	259.884
thiamineS[Frankiasp.CcI3]	Francci3_0867	1010506	1010880	229.633	229.633	229.633	3.41066	0.00021231	3.22345	10.6299	0	95.2575	375	47	47	95.2575	95.2575	324.891	375	338	338	324.891	324.891
cysteinesynthase[Frankiasp.CcI3]	Francci3_0868	1010903	1011850	149.332	149.332	149.332	2.17147	0.000134461	2.05228	6.86298	6.74505e-12	127.474	948	159	159	127.474	127.474	276.806	948	728	728	276.806	276.806
Ham1-likeprotein[Frankiasp.CcI3]	Francci3_0869	1012779	1012117	80.788	80.788	80.788	2.19447	7.28161e-05	2.07402	5.08369	3.70164e-07	67.6349	663	59	59	67.6349	67.6349	148.423	663	273	273	148.423	148.423
ribonucleasePH[Frankiasp.CcI3]	Francci3_0870	1013519	1012776	32.4838	32.4838	-32.4838	-1.15273	-4.42643e-05	-1.21968	-2.123	0.0337538	245.172	744	240	240	245.172	245.172	212.688	744	439	439	212.688	212.688
beta-lactamase-like[Frankiasp.CcI3]	Francci3_0871	1014411	1013599	44.7037	44.7037	44.7037	1.32093	3.46877e-05	1.24843	1.97983	0.0477225	139.293	813	146	149	139.293	139.293	183.996	813	415	415	183.996	183.996
glutamateracemase[Frankiasp.CcI3]	Francci3_0872	1015247	1014345	265.005	265.005	-265.005	-2.07773	-0.000279172	-2.1984	-10.4155	1.77636e-15	510.897	903	597	607	510.897	510.897	245.892	903	616	616	245.892	245.892
hypotheticalproteinFrancci3_0873[Frankiasp.CcI3]	Francci3_0873	1016144	1016713	13.3626	13.3626	13.3626	1.07315	2.60861e-06	1.01425	0.137565	0.890584	182.675	570	137	137	182.675	182.675	196.037	570	310	310	196.037	196.037
6-phosphogluconatedehydrogenase,NAD-binding[Frankiasp.CcI3]	Francci3_0874	1017718	1016846	256.992	256.992	256.992	2.82216	0.000235711	2.66725	10.4191	2.22045e-15	141.037	873	162	162	141.037	141.037	398.029	873	964	964	398.029	398.029
antibioticbiosynthesismonooxygenase[Frankiasp.CcI3]	Francci3_0875	1018169	1017849	110.4	110.4	110.4	1.13795	6.05586e-05	1.07549	1.50297	0.132847	800.284	321	338	338	800.284	800.284	910.684	321	811	811	910.684	910.684
putativeATP/GTPbindingprotein[Frankiasp.CcI3]	Francci3_0876	1021628	1018824	104.399	104.399	-104.399	-1.54598	-0.000115171	-1.63576	-5.35698	8.46229e-08	295.614	2805	1091	1091	295.614	295.614	191.215	2805	1488	1488	191.215	191.215
DNAintegration/recombination/invertionprotein[Frankiasp.CcI3]	Francci3_0877	1021971	1022333	191.471	191.471	-191.471	-2.43898	-0.000199253	-2.58062	-9.55936	3.33067e-15	324.532	363	155	155	324.532	324.532	133.061	363	134	134	133.061	133.061
phageintegrase[Frankiasp.CcI3]	Francci3_0878	1022447	1023736	1.27965	1.27965	1.27965	1.00965	-6.08147e-06	-1.04796	-0.382365	0.702191	132.564	1290	225	225	132.564	132.564	133.844	1290	479	479	133.844	133.844
hypotheticalproteinFrancci3_0879[Frankiasp.CcI3]	Francci3_0879	1023820	1024800	87.1774	87.1774	-87.1774	-1.64124	-9.48674e-05	-1.73656	-5.13775	2.7804e-07	223.129	981	285	288	223.129	223.129	135.952	981	370	370	135.952	135.952
antirestrictionprotein[Frankiasp.CcI3]	Francci3_0880	1024784	1025314	231.302	231.302	-231.302	-2.43772	-0.00024071	-2.57929	-10.5046	0	392.183	531	274	274	392.183	392.183	160.881	531	237	237	160.881	160.881
transposaseIS66[Frankiasp.CcI3]	Francci3_0881	1027164	1025431	35.1543	35.1543	-35.1543	-1.18362	-4.57729e-05	-1.25236	-2.29746	0.0215928	226.607	1734	0	517	226.607	226.607	191.453	1734	0	921	191.453	191.453
hypotheticalproteinFrancci3_0882[Frankiasp.CcI3]	Francci3_0882	1027859	1027311	113.562	113.562	-113.562	-1.55437	-0.000125106	-1.64464	-5.61294	1.98923e-08	318.411	549	230	230	318.411	318.411	204.849	549	312	312	204.849	204.849
XREfamilytranscriptionalregulator[Frankiasp.CcI3]	Francci3_0883	1028206	1027856	100.854	100.854	100.854	1.57502	8.58978e-05	1.48857	4.14809	3.3526e-05	175.392	351	81	81	175.392	175.392	276.247	351	269	269	276.247	276.247
hypotheticalproteinFrancci3_0884[Frankiasp.CcI3]	Francci3_0884	1028388	1028663	121.791	121.791	121.791	1.44674	0.000100383	1.36733	3.98908	6.63303e-05	272.621	276	99	99	272.621	272.621	394.412	276	302	302	394.412	394.412
hypotheticalproteinFrancci3_0885[Frankiasp.CcI3]	Francci3_0885	1028638	1029828	79.7715	79.7715	-79.7715	-1.36659	-9.19364e-05	-1.44596	-4.15777	3.21369e-05	297.377	1191	466	466	297.377	297.377	217.605	1191	719	719	217.605	217.605
hypotheticalproteinFrancci3_0886[Frankiasp.CcI3]	Francci3_0886	1029825	1030253	37.8171	37.8171	-37.8171	-1.34622	-4.3918e-05	-1.4244	-2.81534	0.00487256	147.046	429	83	83	147.046	147.046	109.229	429	130	130	109.229	109.229
hypotheticalproteinFrancci3_0887[Frankiasp.CcI3]	Francci3_0887	1030418	1031215	211.445	211.445	-211.445	-2.33746	-0.000220653	-2.47321	-9.85855	0	369.54	798	388	388	369.54	369.54	158.095	798	350	350	158.095	158.095
hypotheticalproteinFrancci3_0888[Frankiasp.CcI3]	Francci3_0888	1032459	1031359	79.6756	79.6756	-79.6756	-1.66494	-8.64603e-05	-1.76163	-4.96533	6.85826e-07	199.5	1101	289	289	199.5	199.5	119.824	1101	366	366	119.824	119.824
XREfamilytranscriptionalregulator[Frankiasp.CcI3]	Francci3_0889	1032806	1033051	21.8648	21.8648	21.8648	1.12637	1.11949e-05	1.06455	0.598978	0.549188	173.016	246	56	56	173.016	173.016	194.88	246	133	133	194.88	194.88
hypotheticalproteinFrancci3_0890[Frankiasp.CcI3]	Francci3_0890	1033664	1033071	50.7861	50.7861	-50.7861	-1.32189	-5.95893e-05	-1.39866	-3.19508	0.00139793	208.561	594	163	163	208.561	208.561	157.775	594	260	260	157.775	157.775
alpha/betahydrolasefold[Frankiasp.CcI3]	Francci3_0891	1034599	1033775	79.7769	79.7769	-79.7769	-1.54668	-8.79982e-05	-1.63651	-4.68455	2.80574e-06	225.707	825	245	245	225.707	225.707	145.93	825	334	334	145.93	145.93
hypotheticalproteinFrancci3_0892[Frankiasp.CcI3]	Francci3_0892	1035270	1034683	64.8237	64.8237	-64.8237	-2.02665	-6.84539e-05	-2.14435	-5.08154	3.74381e-07	127.965	588	99	99	127.965	127.965	63.141	588	103	103	63.141	63.141
hypotheticalproteinFrancci3_0893[Frankiasp.CcI3]	Francci3_0893	1035626	1035279	23.117	23.117	-23.117	-1.27553	-2.77889e-05	-1.34961	-2.06388	0.0390287	107.016	348	49	49	107.016	107.016	83.8991	348	81	81	83.8991	83.8991
hypotheticalproteinFrancci3_0894[Frankiasp.CcI3]	Francci3_0894	1036508	1035798	64.3312	64.3312	-64.3312	-1.30577	-7.6062e-05	-1.3816	-3.54414	0.000393898	274.724	711	257	257	274.724	274.724	210.392	711	415	415	210.392	210.392
putativeDNA-bindingprotein[Frankiasp.CcI3]	Francci3_0895	1038182	1036671	50.2579	50.2579	-50.2579	-1.43467	-5.67406e-05	-1.51799	-3.47054	0.00051942	165.88	1512	330	330	165.88	165.88	115.622	1512	485	485	115.622	115.622
hypotheticalproteinFrancci3_0896[Frankiasp.CcI3]	Francci3_0896	1038263	1039060	33.2548	33.2548	-33.2548	-1.22514	-4.14618e-05	-1.29629	-2.34703	0.0189235	180.96	798	190	190	180.96	180.96	147.705	798	327	327	147.705	147.705
radicalSAMfamilyprotein[Frankiasp.CcI3]	Francci3_0897	1039057	1040199	29.9269	29.9269	29.9269	1.25572	2.19132e-05	1.18679	1.38406	0.166339	117.03	1143	175	176	117.03	117.03	146.957	1143	466	466	146.957	146.957
hypotheticalproteinFrancci3_0898[Frankiasp.CcI3]	Francci3_0898	1040213	1040854	305.913	305.913	-305.913	-3.59455	-0.000313137	-3.80331	-13.8075	0	423.819	642	358	358	423.819	423.819	117.906	642	210	210	117.906	117.906
PfkB[Frankiasp.CcI3]	Francci3_0899	1041783	1040851	34.4946	34.4946	34.4946	1.27497	2.57774e-05	1.20499	1.56588	0.117376	125.45	933	154	154	125.45	125.45	159.945	933	414	414	159.945	159.945
NUDIXhydrolase[Frankiasp.CcI3]	Francci3_0900	1042223	1041786	395.207	395.207	-395.207	-2.97624	-0.000407161	-3.14909	-14.8196	0	595.186	438	343	343	595.186	595.186	199.979	438	243	243	199.979	199.979
hypotheticalproteinFrancci3_0901[Frankiasp.CcI3]	Francci3_0901	1045176	1042363	131.118	131.118	-131.118	-2.09948	-0.000137995	-2.22141	-7.36606	1.77081e-13	250.373	2814	927	927	250.373	250.373	119.255	2814	931	931	119.255	119.255
hypotheticalproteinFrancci3_0902[Frankiasp.CcI3]	Francci3_0902	1045949	1046239	0.308012	0.308012	-0.308012	-1.00155	-1.12133e-05	-1.05972	-0.577784	0.56341	198.497	291	76	76	198.497	198.497	198.189	291	160	160	198.189	198.189
hypotheticalproteinFrancci3_0903[Frankiasp.CcI3]	Francci3_0903	1046240	1046476	107.243	107.243	-107.243	-2.25914	-0.000112187	-2.39035	-6.91016	4.84002e-12	192.413	237	60	60	192.413	192.413	85.1709	237	56	56	85.1709	85.1709
hypotheticalproteinFrancci3_0904[Frankiasp.CcI3]	Francci3_0904	1046791	1047021	25.8742	25.8742	-25.8742	-1.31286	-3.04869e-05	-1.38911	-2.26212	0.0236903	108.576	231	33	33	108.576	108.576	82.7019	231	53	53	82.7019	82.7019
SpdAprotein[Frankiasp.CcI3]	Francci3_0905	1047847	1048530	18.0396	18.0396	18.0396	1.18039	1.15881e-05	1.1156	0.805329	0.42063	100.004	684	90	90	100.004	100.004	118.044	684	224	224	118.044	118.044
TypeIVsecretorypathwayVirD4components-like[Frankiasp.CcI3]	Francci3_0906	1048870	1051167	57.0051	57.0051	-57.0051	-1.55484	-6.27952e-05	-1.64514	-3.97754	6.96313e-05	159.746	2298	483	483	159.746	159.746	102.741	2298	655	655	102.741	102.741
hypotheticalproteinFrancci3_0907[Frankiasp.CcI3]	Francci3_0907	1051298	1052107	95.4153	95.4153	-95.4153	-1.6006	-0.000104386	-1.69355	-5.27043	1.36103e-07	254.283	810	271	271	254.283	254.283	158.867	810	357	357	158.867	158.867
XREfamilytranscriptionalregulator[Frankiasp.CcI3]	Francci3_0908	1052197	1052562	333.524	333.524	-333.524	-1.69113	-0.000360879	-1.78935	-10.2793	0	816.101	366	393	393	816.101	816.101	482.577	366	490	490	482.577	482.577
hypotheticalproteinFrancci3_0909[Frankiasp.CcI3]	Francci3_0909	1052613	1053278	6.70402	6.70402	6.70402	1.0549	-3.67173e-07	-1.00301	-0.0237873	0.981022	122.107	666	107	107	122.107	122.107	128.811	666	238	238	128.811	128.811
recombinase[Frankiasp.CcI3]	Francci3_0910	1053297	1055528	21.1265	21.1265	-21.1265	-1.11796	-3.10314e-05	-1.18289	-1.63513	0.102021	200.224	2232	588	588	200.224	200.224	179.097	2232	1109	1109	179.097	179.097
hypotheticalproteinFrancci3_0911[Frankiasp.CcI3]	Francci3_0911	1055525	1056037	106.371	106.371	106.371	1.671	9.2052e-05	1.57928	4.59098	4.41162e-06	158.525	513	107	107	158.525	158.525	264.896	513	377	377	264.896	264.896
alkylhydroperoxidereductase/Thiolspecificantioxidant/Malallergen[Frankiasp.CcI3]	Francci3_0912	1056600	1056109	77.4028	77.4028	77.4028	1.40737	6.2876e-05	1.33012	3.0171	0.00255203	190.008	492	123	123	190.008	190.008	267.411	492	365	365	267.411	267.411
DSBAoxidoreductase[Frankiasp.CcI3]	Francci3_0913	1057567	1056755	6.87097	6.87097	-6.87097	-1.05081	-1.43278e-05	-1.11184	-0.882936	0.377271	142.097	813	152	152	142.097	142.097	135.226	813	305	305	135.226	135.226
DoxX[Frankiasp.CcI3]	Francci3_0914	1058090	1057524	4.87345	4.87345	4.87345	1.04228	-1.72568e-06	-1.01516	-0.115417	0.908115	115.278	567	86	86	115.278	115.278	120.152	567	189	189	120.152	120.152
electrontransportproteinSCO1/SenC[Frankiasp.CcI3]	Francci3_0915	1058857	1058087	178.14	178.14	-178.14	-2.19446	-0.000186774	-2.32191	-8.7819	3.33067e-15	327.278	771	332	332	327.278	327.278	149.138	771	319	319	149.138	149.138
hypotheticalproteinFrancci3_0916[Frankiasp.CcI3]	Francci3_0916	1059311	1059736	62.922	62.922	62.922	1.35988	4.99914e-05	1.28523	2.52571	0.0115464	174.843	426	98	98	174.843	174.843	237.765	426	281	281	237.765	237.765
hypotheticalproteinFrancci3_0917[Frankiasp.CcI3]	Francci3_0917	1061140	1059797	67.1725	67.1725	-67.1725	-1.45128	-7.5524e-05	-1.53557	-4.0576	4.95806e-05	216.021	1344	382	382	216.021	216.021	148.849	1344	555	555	148.849	148.849
putativeserine/threoninekinaseanti-sigmafactor[Frankiasp.CcI3]	Francci3_0918	1061632	1061204	11.5161	11.5161	-11.5161	-1.10078	-1.78311e-05	-1.16471	-1.18103	0.237592	125.786	429	71	71	125.786	125.786	114.27	429	136	136	114.27	114.27
hypotheticalproteinFrancci3_0919[Frankiasp.CcI3]	Francci3_0919	1063417	1061933	89.437	89.437	-89.437	-1.51969	-9.91212e-05	-1.60795	-4.88503	1.03413e-06	261.533	1485	511	511	261.533	261.533	172.096	1485	709	709	172.096	172.096
hypotheticalproteinFrancci3_0920[Frankiasp.CcI3]	Francci3_0920	1064303	1063638	11.4952	11.4952	11.4952	1.07407	2.35104e-06	1.01511	0.134477	0.893025	155.202	666	136	136	155.202	155.202	166.697	666	308	308	166.697	166.697
chaperoninCpn10[Frankiasp.CcI3]	Francci3_0921	1064675	1065115	52.709	52.709	52.709	1.16182	3.20139e-05	1.09805	1.2382	0.215643	325.729	441	189	189	325.729	325.729	378.437	441	463	463	378.437	378.437
hypotheticalproteinFrancci3_0922[Frankiasp.CcI3]	Francci3_0922	1065548	1065847	73.7206	73.7206	73.7206	1.5596	6.25935e-05	1.47399	3.49813	0.000468531	131.739	300	52	52	131.739	131.739	205.46	300	171	171	205.46	205.46
ATP-dependenttranscriptionregulatorLuxR[Frankiasp.CcI3]	Francci3_0923	1065971	1069678	58.9463	58.9463	-58.9463	-1.47897	-6.58595e-05	-1.56487	-3.86951	0.000109053	182.014	3708	888	888	182.014	182.014	123.068	3708	1266	1266	123.068	123.068
hypotheticalproteinFrancci3_0924[Frankiasp.CcI3]	Francci3_0924	1070224	1069751	64.7621	64.7621	64.7621	1.6411	5.57967e-05	1.55102	3.50559	0.0004556	101.017	474	63	63	101.017	101.017	165.779	474	218	218	165.779	165.779
LuxRfamilytranscriptionalregulator[Frankiasp.CcI3]	Francci3_0925	1071161	1072054	18.4785	18.4785	-18.4785	-1.24908	-2.26049e-05	-1.32162	-1.79583	0.0725211	92.6662	894	109	109	92.6662	92.6662	74.1877	894	184	184	74.1877	74.1877
beta-ketoacylsynthase[Frankiasp.CcI3]	Francci3_0926	1073531	1081417	43.3954	43.3954	-43.3954	-1.30809	-5.12498e-05	-1.38405	-2.91695	0.00353473	184.25	7887	1912	1912	184.25	184.25	140.855	7887	3082	3082	140.855	140.855
beta-ketoacylsynthase[Frankiasp.CcI3]	Francci3_0927	1081410	1086632	33.1237	33.1237	-33.1237	-1.27679	-3.97877e-05	-1.35095	-2.47366	0.0133738	152.792	5223	1050	1050	152.792	152.792	119.669	5223	1734	1734	119.669	119.669
hypotheticalproteinFrancci3_0928[Frankiasp.CcI3]	Francci3_0928	1086632	1087012	46.4614	46.4614	-46.4614	-1.21826	-5.82855e-05	-1.28902	-2.75273	0.00591011	259.329	381	130	130	259.329	259.329	212.867	381	225	225	212.867	212.867
alpha/betahydrolasefold[Frankiasp.CcI3]	Francci3_0929	1087019	1087972	1.96879	1.96879	-1.96879	-1.01416	-9.62384e-06	-1.07306	-0.59016	0.555083	141.012	954	177	177	141.012	141.012	139.044	954	368	368	139.044	139.044
glycosyltransferasefamilyprotein[Frankiasp.CcI3]	Francci3_0930	1087983	1089173	24.3204	24.3204	-24.3204	-1.227	-3.02738e-05	-1.29826	-2.01129	0.0442952	131.458	1191	206	206	131.458	131.458	107.138	1191	354	354	107.138	107.138
hypotheticalproteinFrancci3_0931[Frankiasp.CcI3]	Francci3_0931	1089235	1091097	52.3904	52.3904	-52.3904	-1.73983	-5.64128e-05	-1.84087	-4.15614	3.23665e-05	123.205	1863	302	302	123.205	123.205	70.8141	1863	366	366	70.8141	70.8141
hypotheticalproteinFrancci3_0932[Frankiasp.CcI3]	Francci3_0932	1092242	1091175	36.9378	36.9378	-36.9378	-1.31631	-4.34519e-05	-1.39276	-2.71128	0.00670237	153.715	1068	215	216	153.715	153.715	116.777	1068	346	346	116.777	116.777
hypotheticalproteinFrancci3_0933[Frankiasp.CcI3]	Francci3_0933	1094533	1092200	16.8845	16.8845	-16.8845	-1.11099	-2.5295e-05	-1.17552	-1.44859	0.147452	169.005	2334	518	519	169.005	169.005	152.12	2334	985	985	152.12	152.12
ATPase-like[Frankiasp.CcI3]	Francci3_0934	1098081	1094788	64.7744	64.7744	-64.7744	-1.5396	-7.15352e-05	-1.62901	-4.20452	2.61636e-05	184.817	3294	801	801	184.817	184.817	120.042	3294	1097	1097	120.042	120.042
hypotheticalproteinFrancci3_0935[Frankiasp.CcI3]	Francci3_0935	1098769	1099605	68.7636	68.7636	68.7636	1.57369	5.85508e-05	1.48731	3.42106	0.000623766	119.862	837	132	132	119.862	119.862	188.625	837	438	438	188.625	188.625
6-phosphogluconatedehydrogenase-likeprotein[Frankiasp.CcI3]	Francci3_0936	1100702	1099680	36.5347	36.5347	36.5347	1.21953	2.54559e-05	1.15259	1.35928	0.174059	166.42	1023	224	224	166.42	166.42	202.954	1023	576	576	202.954	202.954
pyridinenucleotide-disulphideoxidoreductasedimerisationregion[Frankiasp.CcI3]	Francci3_0937	1100991	1102472	58.3118	58.3118	-58.3118	-1.46734	-6.53173e-05	-1.55256	-3.82032	0.000133277	183.085	1482	357	357	183.085	183.085	124.773	1482	513	513	124.773	124.773
FADdependentoxidoreductase[Frankiasp.CcI3]	Francci3_0938	1104339	1102552	8.25824	8.25824	-8.25824	-1.05721	-1.622e-05	-1.11861	-0.96596	0.334064	152.602	1788	359	359	152.602	152.602	144.344	1788	716	716	144.344	144.344
acyl-CoAdehydrogenase-like[Frankiasp.CcI3]	Francci3_0939	1104601	1105779	39.6959	39.6959	-39.6959	-1.23737	-4.89928e-05	-1.30923	-2.59929	0.0093416	206.93	1179	321	321	206.93	206.93	167.234	1179	547	547	167.234	167.234
acyl-CoAdehydrogenase-like[Frankiasp.CcI3]	Francci3_0940	1105867	1106976	26.1026	26.1026	-26.1026	-1.23994	-3.2151e-05	-1.31196	-2.11363	0.0345469	134.889	1110	197	197	134.889	134.889	108.786	1110	335	335	108.786	108.786
FADdependentoxidoreductase[Frankiasp.CcI3]	Francci3_0941	1108683	1107016	22.6181	22.6181	22.6181	1.23088	1.6038e-05	1.16332	1.1133	0.265581	97.9659	1668	215	215	97.9659	97.9659	120.584	1668	558	558	120.584	120.584
TetRfamilytranscriptionalregulator[Frankiasp.CcI3]	Francci3_0942	1109306	1108680	1.48358	1.48358	1.48358	1.01275	-4.99719e-06	-1.04476	-0.335083	0.737563	116.369	627	96	96	116.369	116.369	117.852	627	205	205	117.852	117.852
FADlinkedoxidase-like[Frankiasp.CcI3]	Francci3_0943	1109476	1111113	9.24363	9.24363	9.24363	1.06553	9.96243e-07	1.00705	0.0598961	0.952238	141.056	1638	304	304	141.056	141.056	150.3	1638	683	683	150.3	150.3
short-chaindehydrogenase/reductaseSDR[Frankiasp.CcI3]	Francci3_0944	1111448	1112254	23.8707	23.8707	-23.8707	-1.4111	-2.7123e-05	-1.49305	-2.35233	0.018656	81.9367	807	87	87	81.9367	81.9367	58.066	807	130	130	58.066	58.066
hypotheticalproteinFrancci3_0945[Frankiasp.CcI3]	Francci3_0945	1112522	1113691	331.656	331.656	-331.656	-2.57847	-0.000344015	-2.72822	-12.8765	0	541.767	1170	834	834	541.767	541.767	210.112	1170	682	682	210.112	210.112
hypotheticalproteinFrancci3_0946[Frankiasp.CcI3]	Francci3_0946	1113736	1114059	95.7374	95.7374	-95.7374	-2.68735	-9.90897e-05	-2.84342	-7.03023	2.06379e-12	152.476	324	65	65	152.476	152.476	56.7384	324	51	51	56.7384	56.7384
FHAdomain-containingprotein[Frankiasp.CcI3]	Francci3_0947	1114502	1117057	128.213	128.213	-128.213	-1.42405	-0.000145157	-1.50675	-5.50302	3.73331e-08	430.567	2556	1448	1448	430.567	430.567	302.354	2556	2144	2144	302.354	302.354
serine/threonineproteinkinase[Frankiasp.CcI3]	Francci3_0948	1119973	1117769	24.4834	24.4834	24.4834	1.15049	1.42438e-05	1.08734	0.781494	0.434512	162.692	2205	472	472	162.692	162.692	187.175	2205	1145	1145	187.175	187.175
hypotheticalproteinFrancci3_0949[Frankiasp.CcI3]	Francci3_0949	1121656	1120616	1151.89	1151.89	1151.89	5.04543	0.00107562	4.76849	26.6145	5.9952e-15	284.739	1041	390	390	284.739	284.739	1436.63	1041	4149	4149	1436.63	1436.63
hypotheticalproteinFrancci3_0950[Frankiasp.CcI3]	Francci3_0950	1121899	1122558	249.774	249.774	249.774	3.43707	0.000230994	3.24842	11.1167	2.66454e-15	102.489	660	89	89	102.489	102.489	352.263	660	645	645	352.263	352.263
peptidaseC56,PfpI[Frankiasp.CcI3]	Francci3_0951	1122647	1123216	104.648	104.648	-104.648	-1.47416	-0.000117043	-1.55978	-5.14045	2.74087e-07	325.348	570	244	244	325.348	325.348	220.7	570	349	349	220.7	220.7
putativehelicase[Frankiasp.CcI3]	Francci3_0952	1123647	1126136	23.2039	23.2039	23.2039	1.16598	1.42913e-05	1.10198	0.842833	0.399322	139.797	2490	458	458	139.797	139.797	163.001	2490	1126	1126	163.001	163.001
ISRSO5-transposaseprotein[Frankiasp.CcI3]	Francci3_0953	1126644	1126210	481.053	481.053	-481.053	-9.17658	-0.000485448	-9.70953	-20.3615	2.18714e-14	539.886	435	309	309	539.886	539.886	58.833	435	71	71	58.833	58.833
signaltransductionhistidinekinaseregulatingcitrate/malatemetabolism[Frankiasp.CcI3]	Francci3_0954	1127399	1128526	76.4458	76.4458	-76.4458	-1.49427	-8.51396e-05	-1.58105	-4.44857	8.64424e-06	231.109	1128	343	343	231.109	231.109	154.664	1128	484	484	154.664	154.664
hypotheticalproteinFrancci3_0955[Frankiasp.CcI3]	Francci3_0955	1129349	1128630	7.1961	7.1961	-7.1961	-1.02886	-2.0931e-05	-1.08862	-0.955117	0.339519	256.511	720	243	243	256.511	256.511	249.315	720	498	498	249.315	249.315
hypotheticalproteinFrancci3_0956[Frankiasp.CcI3]	Francci3_0956	1130864	1130487	165.733	165.733	-165.733	-2.01046	-0.000175156	-2.12722	-8.08968	1.66533e-15	329.75	378	164	164	329.75	329.75	164.017	378	172	172	164.017	164.017
groupIIintron-encodingmaturase,putative[Frankiasp.CcI3]	Francci3_0957	1131368	1131096	87.1222	87.1222	87.1222	1.84578	7.68708e-05	1.74447	4.60755	4.07434e-06	103.008	273	37	37	103.008	103.008	190.13	273	144	144	190.13	190.13
hypotheticalproteinFrancci3_0958[Frankiasp.CcI3]	Francci3_0958	1132445	1131990	16.4475	16.4475	-16.4475	-1.09126	-2.64034e-05	-1.15464	-1.39572	0.162798	196.675	456	118	118	196.675	196.675	180.228	456	228	228	180.228	180.228
hypotheticalproteinFrancci3_0959[Frankiasp.CcI3]	Francci3_0959	1132523	1133056	185.226	185.226	-185.226	-3.24922	-0.000190203	-3.43792	-10.4347	3.66374e-15	267.577	534	171	188	267.577	267.577	82.3513	534	114	122	82.3513	82.3513
hypotheticalproteinFrancci3_0960[Frankiasp.CcI3]	Francci3_0960	1133736	1132888	18.2997	18.2997	-18.2997	-1.13141	-2.60058e-05	-1.19712	-1.54908	0.121363	157.557	849	167	176	157.557	157.557	139.257	849	316	328	139.257	139.257
transposase,IS4[Frankiasp.CcI3]	Francci3_0961	1133945	1134694	320.698	320.698	-320.698	-2.18732	-0.000336331	-2.31436	-11.7651	0	590.799	750	503	583	590.799	590.799	270.101	750	559	562	270.101	270.101
D-lactatedehydrogenase(cytochrome)[Frankiasp.CcI3]	Francci3_0962	1134957	1137977	17.1562	17.1562	-17.1562	-1.15296	-2.33685e-05	-1.21993	-1.54326	0.122769	129.314	3021	514	514	129.314	129.314	112.158	3021	940	940	112.158	112.158
hypotheticalproteinFrancci3_0963[Frankiasp.CcI3]	Francci3_0963	1138681	1137992	57.8685	57.8685	57.8685	1.61807	4.96724e-05	1.52926	3.25584	0.00113057	93.6273	690	85	85	93.6273	93.6273	151.496	690	290	290	151.496	151.496
glycosyltransferasefamilyprotein[Frankiasp.CcI3]	Francci3_0964	1139233	1140699	59.2413	59.2413	-59.2413	-1.59976	-6.48186e-05	-1.69267	-4.15098	3.31052e-05	158.016	1467	305	305	158.016	158.016	98.7751	1467	402	402	98.7751	98.7751
cellwallbiosynthesisglycosyltransferase-likeprotein[Frankiasp.CcI3]	Francci3_0965	1141010	1142944	26.145	26.145	-26.145	-1.21169	-3.30033e-05	-1.28206	-2.04926	0.0404371	149.65	1935	381	381	149.65	149.65	123.505	1935	663	663	123.505	123.505
hypotheticalproteinFrancci3_0966[Frankiasp.CcI3]	Francci3_0966	1142941	1144623	57.0259	57.0259	-57.0259	-1.43435	-6.43868e-05	-1.51766	-3.69606	0.000218971	188.315	1683	417	417	188.315	188.315	131.289	1683	613	613	131.289	131.289
hypotheticalproteinFrancci3_0967[Frankiasp.CcI3]	Francci3_0967	1144677	1145021	97.4261	97.4261	-97.4261	-2.39177	-0.000101512	-2.53068	-6.76068	1.37355e-11	167.428	345	76	76	167.428	167.428	70.0015	345	67	67	70.0015	70.0015
aminopeptidaseN[Frankiasp.CcI3]	Francci3_0968	1145167	1147803	24.8964	24.8964	-24.8964	-1.20488	-3.16424e-05	-1.27485	-1.9838	0.0472778	146.415	2637	508	508	146.415	146.415	121.519	2637	889	889	121.519	121.519
hypotheticalproteinFrancci3_0969[Frankiasp.CcI3]	Francci3_0969	1147975	1148547	262.93	262.93	262.93	3.67874	0.000243696	3.47682	11.6706	0	98.1544	573	74	74	98.1544	98.1544	361.085	573	574	574	361.085	361.085
twin-argininetranslocationpathwaysignal[Frankiasp.CcI3]	Francci3_0970	1148570	1149052	166.577	166.577	166.577	2.30691	0.0001508	2.18029	7.53814	5.01821e-14	127.459	483	81	81	127.459	127.459	294.036	483	394	394	294.036	294.036
FHAdomain-containingprotein[Frankiasp.CcI3]	Francci3_0971	1149113	1149664	28.2001	28.2001	28.2001	1.28446	2.12619e-05	1.21396	1.44989	0.147089	99.1348	552	72	72	99.1348	99.1348	127.335	552	195	195	127.335	127.335
hypotheticalproteinFrancci3_0972[Frankiasp.CcI3]	Francci3_0972	1150100	1149717	59.611	59.611	-59.611	-1.3969	-6.80181e-05	-1.47803	-3.67901	0.000234139	209.801	384	106	106	209.801	209.801	150.19	384	160	160	150.19	150.19
methyltransferasetype11[Frankiasp.CcI3]	Francci3_0973	1150914	1150114	88.3417	88.3417	-88.3417	-1.71127	-9.53881e-05	-1.81066	-5.33449	9.58124e-08	212.544	801	224	224	212.544	212.544	124.202	801	276	276	124.202	124.202
hypotheticalproteinFrancci3_0974[Frankiasp.CcI3]	Francci3_0974	1152257	1151739	38.4672	38.4672	38.4672	1.24549	2.78219e-05	1.17713	1.52215	0.127971	156.693	519	107	107	156.693	156.693	195.16	519	281	281	195.16	195.16
NADHdehydrogenase[Frankiasp.CcI3]	Francci3_0975	1153943	1152441	112.035	112.035	112.035	1.80565	9.84887e-05	1.70654	5.11708	3.10303e-07	139.061	1503	275	275	139.061	139.061	251.096	1503	1047	1047	251.096	251.096
NAD-dependentepimerase/dehydratase[Frankiasp.CcI3]	Francci3_0976	1155637	1154594	114.693	114.693	-114.693	-2.00057	-0.000121276	-2.11675	-6.71086	1.9348e-11	229.32	1044	315	315	229.32	229.32	114.628	1044	332	332	114.628	114.628
periplasmicsensorsignaltransductionhistidinekinase[Frankiasp.CcI3]	Francci3_0977	1156882	1155743	34.8527	34.8527	-34.8527	-1.17982	-4.5601e-05	-1.24834	-2.27677	0.0227998	228.677	1140	343	343	228.677	228.677	193.824	1140	613	613	193.824	193.824
twocomponenttranscriptionalregulator[Frankiasp.CcI3]	Francci3_0978	1157912	1156947	105.47	105.47	-105.47	-2.03158	-0.000111349	-2.14957	-6.49063	8.54758e-11	207.711	966	264	264	207.711	207.711	102.241	966	274	274	102.241	102.241
glycosyltransferasefamilyprotein[Frankiasp.CcI3]	Francci3_0979	1157939	1158619	26.5271	26.5271	-26.5271	-1.39462	-3.02895e-05	-1.47562	-2.44992	0.014289	93.7486	681	84	84	93.7486	93.7486	67.2215	681	127	127	67.2215	67.2215
hypotheticalproteinFrancci3_0980[Frankiasp.CcI3]	Francci3_0980	1158631	1159353	72.4108	72.4108	-72.4108	-2.2968	-7.56574e-05	-2.43019	-5.72234	1.05069e-08	128.249	723	122	122	128.249	128.249	55.8382	723	112	112	55.8382	55.8382
hypotheticalproteinFrancci3_0981[Frankiasp.CcI3]	Francci3_0981	1159347	1160072	67.2853	67.2853	-67.2853	-1.81639	-7.1982e-05	-1.92188	-4.84847	1.24416e-06	149.704	726	135	143	149.704	149.704	82.4182	726	166	166	82.4182	82.4182
hypotheticalproteinFrancci3_0982[Frankiasp.CcI3]	Francci3_0982	1160514	1160005	19.1537	19.1537	19.1537	1.15674	1.14223e-05	1.09325	0.722038	0.470271	122.201	510	79	82	122.201	122.201	141.355	510	200	200	141.355	141.355
oxidoreductase,molybdopterinbinding[Frankiasp.CcI3]	Francci3_0983	1161740	1160487	101.558	101.558	-101.558	-1.90361	-0.000107986	-2.01417	-6.13454	8.54039e-10	213.949	1254	353	353	213.949	213.949	112.391	1254	391	391	112.391	112.391
hypotheticalproteinFrancci3_0984[Frankiasp.CcI3]	Francci3_0984	1161853	1163328	25.1334	25.1334	-25.1334	-1.24504	-3.08373e-05	-1.31735	-2.08543	0.0370301	127.702	1476	248	248	127.702	127.702	102.569	1476	420	420	102.569	102.569
ArsRfamilytranscriptionalregulator[Frankiasp.CcI3]	Francci3_0985	1164454	1163651	498.14	498.14	-498.14	-4.19283	-0.000507923	-4.43634	-18.3151	1.44329e-14	654.158	804	685	692	654.158	654.158	156.018	804	348	348	156.018	156.018
ArsRfamilytranscriptionalregulator[Frankiasp.CcI3]	Francci3_0987	1167672	1167235	59.1324	59.1324	-59.1324	-1.51693	-6.55687e-05	-1.60503	-3.9656	7.32107e-05	173.524	438	99	100	173.524	173.524	114.391	438	139	139	114.391	114.391
carboxyltransferase[Frankiasp.CcI3]	Francci3_0988	1170409	1168100	108.083	108.083	108.083	1.76932	9.46664e-05	1.67221	4.92538	8.41951e-07	140.491	2310	427	427	140.491	140.491	248.574	2310	1593	1593	248.574	248.574
carbamoyl-phosphatesynthaseLchain,ATP-binding[Frankiasp.CcI3]	Francci3_0989	1173576	1170406	36.073	36.073	-36.073	-1.17949	-4.72175e-05	-1.24799	-2.31535	0.0205936	237.046	3171	989	989	237.046	237.046	200.973	3171	1768	1768	200.973	200.973
3-oxoacyl-[acyl-carrier-protein]synthaseIII[Frankiasp.CcI3]	Francci3_0990	1174642	1173722	166.637	166.637	-166.637	-1.3788	-0.000191242	-1.45888	-6.06805	1.2947e-09	606.541	921	735	735	606.541	606.541	439.905	921	1124	1124	439.905	439.905
acyltransferaseregion[Frankiasp.CcI3]	Francci3_0991	1177960	1174730	476.319	476.319	476.319	1.88462	0.000421633	1.78118	10.9824	0	538.445	3231	2289	2289	538.445	538.445	1014.76	3231	9096	9096	1014.76	1014.76
LuxRfamilytranscriptionalregulator[Frankiasp.CcI3]	Francci3_0992	1180655	1178211	10.3274	10.3274	-10.3274	-1.05595	-2.05078e-05	-1.11728	-1.08039	0.27997	194.904	2445	627	627	194.904	194.904	184.577	2445	1252	1252	184.577	184.577
FADdependentoxidoreductase[Frankiasp.CcI3]	Francci3_0993	1181033	1183123	31.233	31.233	-31.233	-1.21266	-3.93892e-05	-1.28308	-2.24233	0.02494	178.104	2091	490	490	178.104	178.104	146.871	2091	852	852	146.871	146.871
hypotheticalproteinFrancci3_0994[Frankiasp.CcI3]	Francci3_0994	1183120	1184094	121.85	121.85	-121.85	-1.71807	-0.000131479	-1.81784	-6.28291	3.32286e-10	291.541	975	374	374	291.541	291.541	169.691	975	459	459	169.691	169.691
sodium/hydrogenexchanger[Frankiasp.CcI3]	Francci3_0995	1184253	1185611	18.6356	18.6356	18.6356	1.08268	5.25439e-06	1.02326	0.248895	0.803442	225.381	1359	403	403	225.381	225.381	244.017	1359	920	920	244.017	244.017
hypotheticalproteinFrancci3_0996[Frankiasp.CcI3]	Francci3_0996	1186848	1186537	116.542	116.542	116.542	2.25899	0.000105317	2.135	6.22263	4.88885e-10	92.5681	312	38	38	92.5681	92.5681	209.11	312	181	181	209.11	209.11
alpha/betahydrolasefold[Frankiasp.CcI3]	Francci3_0997	1187563	1186907	125.505	125.505	125.505	1.43224	0.000102926	1.35362	3.97503	7.03694e-05	290.363	657	251	251	290.363	290.363	415.868	657	758	758	415.868	415.868
hypotheticalproteinFrancci3_0998[Frankiasp.CcI3]	Francci3_0998	1188395	1187790	156.981	156.981	-156.981	-1.49702	-0.000174737	-1.58396	-6.38609	1.70178e-10	472.826	606	377	377	472.826	472.826	315.845	606	531	531	315.845	315.845
crotonyl-CoAreductase[Frankiasp.CcI3]	Francci3_0999	1189940	1188603	138.464	138.464	138.464	1.48079	0.000115333	1.39951	4.42849	9.48936e-06	287.995	1338	507	507	287.995	287.995	426.458	1338	1583	1583	426.458	426.458
3-hydroxyacyl-CoAdehydrogenase[Frankiasp.CcI3]	Francci3_1000	1191759	1189981	591.227	591.227	591.227	2.48644	0.000538236	2.34996	14.8368	0	397.746	1779	931	931	397.746	397.746	988.973	1779	4881	4881	988.973	988.973
reversetranscriptase[Frankiasp.CcI3]	Francci3_1001	1193070	1193825	77.67	77.67	-77.67	-1.57766	-8.52549e-05	-1.66929	-4.69967	2.60579e-06	212.126	756	51	211	212.126	212.126	134.456	756	61	282	134.456	134.456
hypotheticalproteinFrancci3_1002[Frankiasp.CcI3]	Francci3_1002	1194464	1193910	367.539	367.539	367.539	3.8859	0.000341194	3.6726	14.0378	0	127.357	555	93	93	127.357	127.357	494.896	555	762	762	494.896	494.896
hypotheticalproteinFrancci3_1003[Frankiasp.CcI3]	Francci3_1003	1194959	1195783	19.9789	19.9789	19.9789	1.11065	8.99287e-06	1.04968	0.472746	0.636395	180.565	825	196	196	180.565	180.565	200.544	825	459	459	200.544	200.544
diguanylatecyclase/phosphodiesterasewithPAS/PACsensor(s)[Frankiasp.CcI3]	Francci3_1004	1195983	1198160	73.9492	73.9492	-73.9492	-1.4616	-8.29417e-05	-1.54648	-4.28633	1.81649e-05	234.152	2178	671	671	234.152	234.152	160.202	2178	968	968	160.202	160.202
hypotheticalproteinFrancci3_1005[Frankiasp.CcI3]	Francci3_1005	1198731	1199582	78.8261	78.8261	-78.8261	-1.98582	-8.34153e-05	-2.10115	-5.54009	3.02316e-08	158.786	852	178	178	158.786	158.786	79.9602	852	189	189	79.9602	79.9602
gasvesiclesynthesis-likeprotein[Frankiasp.CcI3]	Francci3_1006	1199758	1200189	93.0575	93.0575	-93.0575	-2.19922	-9.75511e-05	-2.32695	-6.35367	2.10235e-10	170.656	432	97	97	170.656	170.656	77.5981	432	93	93	77.5981	77.5981
gasvesiclesynthesisGvpLGvpF[Frankiasp.CcI3]	Francci3_1007	1200195	1201013	156.123	156.123	-156.123	-2.10854	-0.000164248	-2.23099	-8.05608	2.66454e-15	296.96	819	320	320	296.96	296.96	140.837	819	320	320	140.837	140.837
MOSC[Frankiasp.CcI3]	Francci3_1008	1201116	1201661	107.91	107.91	107.91	1.57852	9.19693e-05	1.49187	4.30379	1.67904e-05	186.528	546	134	134	186.528	186.528	294.438	546	446	446	294.438	294.438
proteintyrosinephosphatase[Frankiasp.CcI3]	Francci3_1009	1202140	1201616	10.06	10.06	-10.06	-1.05427	-2.02838e-05	-1.1155	-1.06671	0.286102	195.437	525	135	135	195.437	195.437	185.377	525	270	270	185.377	185.377
Acyl-CoAdehydrogenase[Frankiasp.CcI3]	Francci3_1010	1203999	1202782	21.4518	21.4518	21.4518	1.18189	1.38342e-05	1.11702	0.885024	0.376144	117.936	1218	189	189	117.936	117.936	139.388	1218	471	471	139.388	139.388
alkalinephosphatase[Frankiasp.CcI3]	Francci3_1011	1204484	1205935	79.8036	79.8036	-79.8036	-1.83067	-8.52817e-05	-1.93698	-5.30709	1.11389e-07	175.875	1452	336	336	175.875	175.875	96.0718	1452	387	387	96.0718	96.0718
hypotheticalproteinFrancci3_1012[Frankiasp.CcI3]	Francci3_1012	1206129	1207571	14.3289	14.3289	14.3289	1.11985	6.99664e-06	1.05838	0.451006	0.651985	119.562	1443	227	227	119.562	119.562	133.891	1443	536	536	133.891	133.891
hypotheticalproteinFrancci3_1013[Frankiasp.CcI3]	Francci3_1013	1207574	1207846	41.9437	41.9437	41.9437	1.38631	3.3763e-05	1.31021	2.15254	0.0313546	108.576	273	39	39	108.576	108.576	150.52	273	114	114	150.52	150.52
hypotheticalproteinFrancci3_1014[Frankiasp.CcI3]	Francci3_1014	1207870	1209063	430.059	430.059	-430.059	-3.14219	-0.00044214	-3.32468	-15.7366	0	630.815	1194	991	991	630.815	630.815	200.756	1194	665	665	200.756	200.756
putativeDNA-bindingprotein[Frankiasp.CcI3]	Francci3_1015	1209337	1210392	52.1941	52.1941	-52.1941	-1.32743	-6.10905e-05	-1.40452	-3.25489	0.00113436	211.6	1056	294	294	211.6	211.6	159.406	1056	467	467	159.406	159.406
transposaseIS116/IS110/IS902[Frankiasp.CcI3]	Francci3_1016	1212196	1210973	44.4046	44.4046	-44.4046	-1.38762	-5.08145e-05	-1.46821	-3.15311	0.00161543	158.961	1224	0	256	158.961	158.961	114.557	1224	0	389	114.557	114.557
hypotheticalproteinFrancci3_1017[Frankiasp.CcI3]	Francci3_1017	1212257	1212676	4796.57	4796.57	-4796.57	-29.0851	-0.00481752	-30.7742	-69.0523	0	4967.36	420	2743	2745	4967.36	4967.36	170.787	420	199	199	170.787	170.787
ISRSO5-transposaseprotein[Frankiasp.CcI3]	Francci3_1018	1214025	1212862	21.5369	21.5369	21.5369	1.11031	9.66194e-06	1.04937	0.48851	0.625189	195.232	1164	0	299	195.232	195.232	216.769	1164	0	700	216.769	216.769
hypotheticalproteinFrancci3_1019[Frankiasp.CcI3]	Francci3_1019	1214057	1214407	34.9311	34.9311	34.9311	1.17535	2.21325e-05	1.11083	1.09111	0.275224	199.211	351	0	92	199.211	199.211	234.142	351	0	228	234.142	234.142
phosphoribosylglycinamideformyltransferase[Frankiasp.CcI3]	Francci3_1020	1215064	1214471	177.101	177.101	-177.101	-2.01336	-0.000187143	-2.13029	-8.36931	2.10942e-15	351.867	594	275	275	351.867	351.867	174.766	594	288	288	174.766	174.766
hypotheticalproteinFrancci3_1021[Frankiasp.CcI3]	Francci3_1021	1216228	1215554	190.783	190.783	-190.783	-1.84063	-0.00020373	-1.94752	-8.23496	2.10942e-15	417.737	675	371	371	417.737	417.737	226.954	675	425	425	226.954	226.954
XREfamilytranscriptionalregulator[Frankiasp.CcI3]	Francci3_1022	1217610	1216285	45.6379	45.6379	-45.6379	-1.22596	-5.68606e-05	-1.29716	-2.75211	0.00592121	247.613	1326	432	432	247.613	247.613	201.975	1326	743	743	201.975	201.975
hypotheticalproteinFrancci3_1023[Frankiasp.CcI3]	Francci3_1023	1217783	1218097	41.3287	41.3287	-41.3287	-1.25615	-5.03057e-05	-1.3291	-2.70586	0.00681271	202.676	315	84	84	202.676	202.676	161.347	315	141	141	161.347	161.347
hypotheticalproteinFrancci3_1024[Frankiasp.CcI3]	Francci3_1024	1218151	1218540	12.8459	12.8459	12.8459	1.14025	7.1305e-06	1.07766	0.522625	0.601235	91.5937	390	47	47	91.5937	91.5937	104.44	390	113	113	104.44	104.44
XREfamilytranscriptionalregulator[Frankiasp.CcI3]	Francci3_1025	1218998	1218618	21.2753	21.2753	21.2753	1.17775	1.35705e-05	1.11311	0.862586	0.388365	119.69	381	60	60	119.69	119.69	140.966	381	149	149	140.966	140.966
hypotheticalproteinFrancci3_1026[Frankiasp.CcI3]	Francci3_1026	1219222	1219626	89.2161	89.2161	-89.2161	-1.63848	-9.71191e-05	-1.73364	-5.19078	2.09412e-07	228.948	405	119	122	228.948	228.948	139.732	405	157	157	139.732	139.732
hypotheticalproteinFrancci3_1027[Frankiasp.CcI3]	Francci3_1027	1219623	1219910	107.123	107.123	-107.123	-1.5383	-0.00011833	-1.62764	-5.40335	6.54076e-08	306.124	288	116	116	306.124	306.124	199.002	288	159	159	199.002	199.002
celldivisionFtsK/SpoIIIE[Frankiasp.CcI3]	Francci3_1028	1219996	1221555	125.551	125.551	-125.551	-1.89077	-0.000133609	-2.00058	-6.79293	1.09864e-11	266.499	1560	547	547	266.499	266.499	140.947	1560	610	610	140.947	140.947
hypotheticalproteinFrancci3_1029[Frankiasp.CcI3]	Francci3_1029	1221552	1221776	44.4853	44.4853	-44.4853	-1.17141	-5.88718e-05	-1.23944	-2.54518	0.0109221	304.013	225	90	90	304.013	304.013	259.528	225	162	162	259.528	259.528
hypotheticalproteinFrancci3_1030[Frankiasp.CcI3]	Francci3_1030	1221773	1223491	24.9145	24.9145	-24.9145	-1.20592	-3.16315e-05	-1.27596	-1.98697	0.0469254	145.905	1719	330	330	145.905	145.905	120.991	1719	577	577	120.991	120.991
excisionase/Xis,DNA-binding[Frankiasp.CcI3]	Francci3_1031	1223521	1223715	75.2154	75.2154	-75.2154	-2.31259	-7.85494e-05	-2.44689	-5.85065	4.89661e-09	132.519	195	34	34	132.519	132.519	57.3032	195	31	31	57.3032	57.3032
hypotheticalproteinFrancci3_1032[Frankiasp.CcI3]	Francci3_1032	1223846	1224145	492.914	492.914	-492.914	-4.44741	-0.000501967	-4.7057	-18.4603	1.39888e-14	635.894	300	233	251	635.894	635.894	142.981	300	119	119	142.981	142.981
ABCtransporterrelated[Frankiasp.CcI3]	Francci3_1034	1226618	1230583	83.2874	83.2874	-83.2874	-1.5471	-9.1864e-05	-1.63695	-4.78763	1.68761e-06	235.522	3966	1229	1229	235.522	235.522	152.235	3966	1675	1675	152.235	152.235
hypotheticalproteinFrancci3_1035[Frankiasp.CcI3]	Francci3_1035	1230728	1231042	111.182	111.182	111.182	1.24	7.98434e-05	1.17194	2.54406	0.0109572	463.258	315	192	192	463.258	463.258	574.44	315	502	502	574.44	574.44
hypotheticalproteinFrancci3_1036[Frankiasp.CcI3]	Francci3_1036	1231886	1231149	65.3266	65.3266	65.3266	1.30943	5.02735e-05	1.23756	2.33662	0.019459	211.12	738	205	205	211.12	211.12	276.447	738	566	566	276.447	276.447
polysaccharidedeacetylase[Frankiasp.CcI3]	Francci3_1037	1232202	1233011	42.3727	42.3727	-42.3727	-1.52607	-4.69064e-05	-1.6147	-3.37461	0.000739211	122.919	810	131	131	122.919	122.919	80.5462	810	181	181	80.5462	80.5462
aldehydedehydrogenase[Frankiasp.CcI3]	Francci3_1038	1234588	1232996	21.0178	21.0178	-21.0178	-1.17012	-2.7866e-05	-1.23808	-1.74647	0.0807295	144.564	1593	303	303	144.564	144.564	123.546	1593	546	546	123.546	123.546
twocomponentLuxRfamilytranscriptionalregulator[Frankiasp.CcI3]	Francci3_1039	1235124	1235840	52.7742	52.7742	52.7742	1.41488	4.29988e-05	1.33722	2.51772	0.0118117	127.202	717	120	120	127.202	127.202	179.976	717	358	358	179.976	179.976
oligoribonuclease[Frankiasp.CcI3]	Francci3_1040	1236937	1236185	90.8175	90.8175	90.8175	1.59985	7.7709e-05	1.51203	4.01966	5.82832e-05	151.401	753	150	150	151.401	151.401	242.218	753	506	506	242.218	242.218
hypotheticalproteinFrancci3_1041[Frankiasp.CcI3]	Francci3_1041	1237481	1236987	245.838	245.838	-245.838	-1.95367	-0.000260613	-2.06713	-9.69359	0	503.618	495	328	328	503.618	503.618	257.78	495	354	354	257.78	257.78
endopeptidaseLa[Frankiasp.CcI3]	Francci3_1042	1238926	1238126	21.0811	21.0811	-21.0811	-1.17949	-2.75941e-05	-1.24799	-1.76991	0.0767422	138.533	801	146	146	138.533	138.533	117.452	801	261	261	117.452	117.452
hypotheticalproteinFrancci3_1043[Frankiasp.CcI3]	Francci3_1043	1239352	1239056	79.2367	79.2367	-79.2367	-1.42395	-8.9711e-05	-1.50664	-4.32552	1.52171e-05	266.14	297	0	104	266.14	266.14	186.903	297	0	154	186.903	186.903
hypotheticalproteinFrancci3_1044[Frankiasp.CcI3]	Francci3_1044	1239907	1239356	52.9177	52.9177	52.9177	1.38053	4.24821e-05	1.30475	2.39613	0.016569	139.064	552	101	101	139.064	139.064	191.982	552	294	294	191.982	191.982
hypotheticalproteinFrancci3_1045[Frankiasp.CcI3]	Francci3_1045	1240403	1239924	85.2118	85.2118	85.2118	1.5548	7.22778e-05	1.46946	3.74456	0.00018071	153.59	480	97	97	153.59	153.59	238.802	480	318	318	238.802	238.802
putativeDNA-bindingprotein[Frankiasp.CcI3]	Francci3_1046	1240412	1240675	74.1526	74.1526	74.1526	1.75756	6.48655e-05	1.66109	4.05173	5.0841e-05	97.8831	264	34	34	97.8831	97.8831	172.036	264	126	126	172.036	172.036
endopeptidaseLa[Frankiasp.CcI3]	Francci3_1047	1241403	1241014	47.7735	47.7735	47.7735	1.25804	3.50736e-05	1.18899	1.76046	0.0783298	185.136	390	95	95	185.136	185.136	232.91	390	252	252	232.91	232.91
Pirin-like[Frankiasp.CcI3]	Francci3_1048	1241735	1242703	95.9402	95.9402	95.9402	1.45641	7.93267e-05	1.37647	3.58275	0.00034	210.205	969	268	268	210.205	210.205	306.145	969	823	823	306.145	306.145
high-affinitynickel-transporter[Frankiasp.CcI3]	Francci3_1049	1243904	1242780	110.635	110.635	110.635	1.25871	8.12846e-05	1.18962	2.68444	0.00726523	427.645	1125	633	633	427.645	427.645	538.28	1125	1680	1680	538.28	538.28
hypotheticalproteinFrancci3_1050[Frankiasp.CcI3]	Francci3_1050	1248954	1244128	112.821	112.821	-112.821	-1.79308	-0.000120919	-1.89722	-6.22552	4.79962e-10	255.076	4827	1620	1620	255.076	255.076	142.256	4827	1905	1905	142.256	142.256
glycosyltransferase,group1[Frankiasp.CcI3]	Francci3_1051	1250305	1248968	40.2582	40.2582	-40.2582	-1.22139	-5.03604e-05	-1.29232	-2.57148	0.0101264	222.102	1338	391	391	222.102	222.102	181.844	1338	675	675	181.844	181.844
hypotheticalproteinFrancci3_1052[Frankiasp.CcI3]	Francci3_1052	1251654	1250302	89.2407	89.2407	-89.2407	-1.56109	-9.82065e-05	-1.65176	-4.99368	5.92387e-07	248.289	1353	442	442	248.289	248.289	159.048	1353	597	597	159.048	159.048
GDP-mannose4,6-dehydratase[Frankiasp.CcI3]	Francci3_1053	1252777	1251776	109.408	109.408	109.408	1.20635	7.44794e-05	1.14014	2.2352	0.0254044	530.203	1002	4	699	530.203	530.203	639.611	1002	52	1778	639.611	639.611
acyltransferase3[Frankiasp.CcI3]	Francci3_1054	1254857	1252842	114.214	114.214	-114.214	-1.89092	-0.000121542	-2.00074	-6.47921	9.22027e-11	242.411	2016	643	643	242.411	242.411	128.198	2016	717	717	128.198	128.198
glycosyltransferasefamilyprotein[Frankiasp.CcI3]	Francci3_1055	1255341	1256699	105.972	105.972	-105.972	-1.76248	-0.000113874	-1.86484	-5.96415	2.45914e-09	244.956	1359	438	438	244.956	244.956	138.984	1359	524	524	138.984	138.984
acyltransferase3[Frankiasp.CcI3]	Francci3_1056	1256893	1258578	77.727	77.727	-77.727	-1.67202	-8.4278e-05	-1.76912	-4.91978	8.6641e-07	193.389	1686	429	429	193.389	193.389	115.662	1686	541	541	115.662	115.662
30SribosomalproteinS1[Frankiasp.CcI3]	Francci3_1057	1259062	1260540	1032.6	1032.6	1032.6	5.62996	0.000965998	5.32094	25.7878	1.33227e-14	223.025	1479	434	434	223.025	223.025	1255.62	1479	5152	5152	1255.62	1255.62
hypotheticalproteinFrancci3_1058[Frankiasp.CcI3]	Francci3_1058	1260872	1260690	34.7531	34.7531	-34.7531	-1.19178	-4.48072e-05	-1.261	-2.30734	0.0210359	215.966	183	52	52	215.966	215.966	181.213	183	92	92	181.213	181.213
glutathioneperoxidase[Frankiasp.CcI3]	Francci3_1059	1261160	1261696	216.117	216.117	216.117	1.7522	0.000188938	1.65603	6.89605	5.34905e-12	287.312	537	203	203	287.312	287.312	503.43	537	750	750	503.43	503.43
hypotheticalproteinFrancci3_1060[Frankiasp.CcI3]	Francci3_1060	1262846	1261791	39.9429	39.9429	-39.9429	-1.23172	-4.95234e-05	-1.30325	-2.59123	0.00956329	212.32	1056	295	295	212.32	212.32	172.377	1056	505	505	172.377	172.377
hypotheticalproteinFrancci3_1061[Frankiasp.CcI3]	Francci3_1061	1263847	1262843	132.995	132.995	-132.995	-1.87869	-0.000141643	-1.9878	-6.964	3.30713e-12	284.351	1005	376	376	284.351	284.351	151.355	1005	422	422	151.355	151.355
membraneprotein[Frankiasp.CcI3]	Francci3_1062	1265822	1263975	25.506	25.506	25.506	1.20881	1.74433e-05	1.14246	1.0898	0.2758	122.148	1848	297	297	122.148	122.148	147.654	1848	757	757	147.654	147.654
carnitineO-acetyltransferase[Frankiasp.CcI3]	Francci3_1063	1268236	1266362	23.2594	23.2594	23.2594	1.16827	1.44304e-05	1.10415	0.855409	0.392325	138.225	1875	341	341	138.225	138.225	161.484	1875	840	840	161.484	161.484
hypotheticalproteinFrancci3_1064[Frankiasp.CcI3]	Francci3_1064	1269419	1268448	68.4005	68.4005	68.4005	1.40312	5.54658e-05	1.3261	2.81892	0.00481859	169.678	972	217	217	169.678	169.678	238.079	972	642	642	238.079	238.079
hypotheticalproteinFrancci3_1065[Frankiasp.CcI3]	Francci3_1065	1270369	1269500	108.036	108.036	108.036	1.4927	9.02875e-05	1.41077	3.96343	7.38811e-05	219.274	870	251	251	219.274	219.274	327.31	870	790	790	327.31	327.31
hemerythrinHHEcationbindingregion[Frankiasp.CcI3]	Francci3_1066	1271453	1270989	3976.97	3976.97	3976.97	10.5794	0.00374489	9.99873	55.4897	0	415.158	465	254	254	415.158	415.158	4392.13	465	5666	5666	4392.13	4392.13
hypotheticalproteinFrancci3_1067[Frankiasp.CcI3]	Francci3_1067	1272426	1271803	103.495	103.495	-103.495	-1.77226	-0.000111118	-1.87519	-5.91619	3.29485e-09	237.51	624	195	195	237.51	237.51	134.016	624	232	232	134.016	134.016
hypotheticalproteinFrancci3_1068[Frankiasp.CcI3]	Francci3_1068	1273040	1272429	25.377	25.377	-25.377	-1.17235	-3.35396e-05	-1.24043	-1.92452	0.0542897	172.622	612	139	139	172.622	172.622	147.245	612	250	250	147.245	147.245
hydrogenaseexpression/formationproteinHypE[Frankiasp.CcI3]	Francci3_1069	1274296	1273235	1.65201	1.65201	1.65201	1.01908	-3.19946e-06	-1.03827	-0.248305	0.803898	86.5951	1062	121	121	86.5951	86.5951	88.2471	1062	260	260	88.2471	88.2471
hydrogenaseexpression/formationproteinHypD[Frankiasp.CcI3]	Francci3_1070	1275395	1274289	32.5872	32.5872	-32.5872	-1.3451	-3.78612e-05	-1.42322	-2.61096	0.00902886	127.015	1107	185	185	127.015	127.015	94.4283	1107	290	290	94.4283	94.4283
hydrogenaseassemblychaperonehypC/hupF[Frankiasp.CcI3]	Francci3_1071	1275673	1275392	178.009	178.009	-178.009	-2.40671	-0.0001854	-2.54649	-9.16398	0	304.552	282	113	113	304.552	304.552	126.543	282	99	99	126.543	126.543
(NiFe)hydrogenasematurationproteinHypF[Frankiasp.CcI3]	Francci3_1072	1278223	1275677	36.0161	36.0161	-36.0161	-1.35996	-4.1608e-05	-1.43894	-2.77871	0.0054576	136.072	2547	456	456	136.072	136.072	100.056	2547	707	707	100.056	100.056
NHLrepeat-containingprotein[Frankiasp.CcI3]	Francci3_1073	1279308	1278220	74.9856	74.9856	-74.9856	-1.69069	-8.11396e-05	-1.78887	-4.87189	1.10535e-06	183.553	1089	263	263	183.553	183.553	108.567	1089	328	328	108.567	108.567
hypotheticalproteinFrancci3_1074[Frankiasp.CcI3]	Francci3_1074	1280705	1279455	32.1753	32.1753	-32.1753	-1.44489	-3.6232e-05	-1.52881	-2.79616	0.00517144	104.497	1251	172	172	104.497	104.497	72.3216	1251	251	251	72.3216	72.3216
peptidaseM52,hydrogenuptakeprotein[Frankiasp.CcI3]	Francci3_1075	1281334	1280768	46.3147	46.3147	-46.3147	-1.52792	-5.12532e-05	-1.61666	-3.53186	0.000412655	134.045	567	100	100	134.045	134.045	87.7299	567	138	138	87.7299	87.7299
hydrogen:quinoneoxidoreductase[Frankiasp.CcI3]	Francci3_1076	1282955	1281348	37.634	37.634	-37.634	-1.35645	-4.35338e-05	-1.43522	-2.83234	0.00462091	143.215	1608	303	303	143.215	143.215	105.581	1608	471	471	105.581	105.581
hydrogenase(NiFe)smallsubunit(hydA)[Frankiasp.CcI3]	Francci3_1077	1284002	1283031	73.516	73.516	-73.516	-1.59892	-8.04467e-05	-1.69178	-4.62224	3.7961e-06	196.264	972	251	251	196.264	196.264	122.748	972	331	331	122.748	122.748
putativehydrogenasenickelincorporationprotein[Frankiasp.CcI3]	Francci3_1078	1284409	1284924	77.676	77.676	-77.676	-1.60432	-8.49351e-05	-1.69749	-4.76409	1.8971e-06	206.211	516	140	140	206.211	206.211	128.535	516	184	184	128.535	128.535
hydrogenaseaccessoryproteinHypB[Frankiasp.CcI3]	Francci3_1079	1284931	1285824	11.9514	11.9514	11.9514	1.06824	1.68673e-06	1.00961	0.0909531	0.92753	175.131	894	206	206	175.131	175.131	187.082	894	464	464	187.082	187.082
hypotheticalproteinFrancci3_1080[Frankiasp.CcI3]	Francci3_1080	1286401	1286102	102.194	102.194	102.194	1.63028	8.78958e-05	1.54079	4.36798	1.254e-05	162.14	300	64	64	162.14	162.14	264.334	300	220	220	264.334	264.334
hypotheticalproteinFrancci3_1081[Frankiasp.CcI3]	Francci3_1081	1287821	1286517	16.2048	16.2048	-16.2048	-1.19299	-2.08638e-05	-1.26227	-1.5778	0.114612	100.173	1305	172	172	100.173	100.173	83.9682	1305	304	304	83.9682	83.9682
hypotheticalproteinFrancci3_1082[Frankiasp.CcI3]	Francci3_1082	1292149	1287818	18.417	18.417	-18.417	-1.2112	-2.32593e-05	-1.28154	-1.71892	0.0856298	105.619	4332	602	602	105.619	105.619	87.2016	4332	1048	1048	87.2016	87.2016
hypotheticalproteinFrancci3_1083[Frankiasp.CcI3]	Francci3_1083	1293414	1292146	37.6127	37.6127	37.6127	1.38766	3.02954e-05	1.31149	2.04261	0.0410909	97.0255	1269	162	162	97.0255	97.0255	134.638	1269	474	474	134.638	134.638
hypotheticalproteinFrancci3_1084[Frankiasp.CcI3]	Francci3_1084	1295426	1293411	30.3605	30.3605	30.3605	1.29937	2.31833e-05	1.22805	1.55798	0.119238	101.413	2016	269	269	101.413	101.413	131.774	2016	737	737	131.774	131.774
FADlinkedoxidase-like[Frankiasp.CcI3]	Francci3_1085	1297698	1296262	42.6029	42.6029	-42.6029	-1.1616	-5.72108e-05	-1.22906	-2.45961	0.0139089	306.235	1437	579	579	306.235	306.235	263.632	1437	1051	1051	263.632	263.632
helicase-like[Frankiasp.CcI3]	Francci3_1086	1298075	1300564	86.9597	86.9597	-86.9597	-1.66085	-9.44091e-05	-1.7573	-5.17782	2.2449e-07	218.548	2490	716	716	218.548	218.548	131.588	2490	909	909	131.588	131.588
hypotheticalproteinFrancci3_1087[Frankiasp.CcI3]	Francci3_1087	1300561	1301055	11.0411	11.0411	11.0411	1.11414	5.13791e-06	1.05299	0.368698	0.712352	96.7315	495	4	63	96.7315	96.7315	107.773	495	19	148	107.773	107.773
transposase,IS4[Frankiasp.CcI3]	Francci3_1089	1301636	1302808	163.536	163.536	-163.536	-3.32394	-0.000167801	-3.51698	-9.87207	0	233.906	1173	43	361	233.906	233.906	70.3703	1173	112	229	70.3703	70.3703
hypotheticalproteinFrancci3_1090[Frankiasp.CcI3]	Francci3_1090	1303462	1303659	443.467	443.467	-443.467	-2.38408	-0.000462163	-2.52254	-14.4064	0	763.872	198	199	199	763.872	763.872	320.405	198	176	176	320.405	320.405
death-on-curingprotein[Frankiasp.CcI3]	Francci3_1091	1303656	1304036	15.7244	15.7244	-15.7244	-1.1484	-2.15923e-05	-1.21509	-1.46861	0.141937	121.685	381	61	61	121.685	121.685	105.961	381	112	112	105.961	105.961
hypotheticalproteinFrancci3_1092[Frankiasp.CcI3]	Francci3_1092	1304253	1304579	111.676	111.676	-111.676	-2.02334	-0.000117949	-2.14085	-6.66394	2.66601e-11	220.805	327	95	95	220.805	220.805	109.129	327	99	99	109.129	109.129
hypotheticalproteinFrancci3_1093[Frankiasp.CcI3]	Francci3_1093	1304689	1305375	105.205	105.205	-105.205	-2.01269	-0.000111175	-2.12958	-6.44904	1.12558e-10	209.092	687	189	189	209.092	209.092	103.887	687	198	198	103.887	103.887
hypotheticalproteinFrancci3_1094[Frankiasp.CcI3]	Francci3_1094	1305378	1305821	51.2535	51.2535	-51.2535	-1.32882	-5.99531e-05	-1.40599	-3.22933	0.00124082	207.126	444	121	121	207.126	207.126	155.873	444	192	192	155.873	155.873
phageintegrase[Frankiasp.CcI3]	Francci3_1095	1306652	1305924	43.1559	43.1559	-43.1559	-1.38114	-4.94898e-05	-1.46135	-3.09305	0.00198113	156.385	729	150	150	156.385	156.385	113.23	729	229	229	113.23	113.23
hypotheticalproteinFrancci3_1096[Frankiasp.CcI3]	Francci3_1096	1307436	1307954	90.1272	90.1272	-90.1272	-1.39087	-0.000103031	-1.47165	-4.50351	6.68409e-06	320.708	519	18	219	320.708	320.708	230.58	519	42	332	230.58	230.58
hypotheticalproteinFrancci3_1097[Frankiasp.CcI3]	Francci3_1097	1309959	1307962	118.605	118.605	-118.605	-1.72644	-0.000127874	-1.8267	-6.22002	4.97085e-10	281.874	1998	741	741	281.874	281.874	163.269	1998	905	905	163.269	163.269
purinephosphorylasesfamilyprotein1[Frankiasp.CcI3]	Francci3_1098	1311128	1309956	18.1274	18.1274	18.1274	1.13197	9.61583e-06	1.06983	0.576643	0.564181	137.363	1173	212	212	137.363	137.363	155.491	1173	506	506	155.491	155.491
NUDIXhydrolase[Frankiasp.CcI3]	Francci3_1099	1311880	1311131	167.428	167.428	-167.428	-2.33474	-0.000174732	-2.47033	-8.7677	3.10862e-15	292.866	750	289	289	292.866	292.866	125.439	750	261	261	125.439	125.439
hypotheticalproteinFrancci3_1101[Frankiasp.CcI3]	Francci3_1101	1312684	1313082	21.6958	21.6958	-21.6958	-1.44474	-2.44322e-05	-1.52864	-2.29581	0.0216867	70.4793	399	37	37	70.4793	70.4793	48.7835	399	54	54	48.7835	48.7835
putativeDNAmethyltransferase[Frankiasp.CcI3]	Francci3_1102	1316426	1313124	172.307	172.307	-172.307	-2.29738	-0.000180029	-2.43081	-8.8288	3.10862e-15	305.118	3303	1326	1326	305.118	305.118	132.811	3303	1217	1217	132.811	132.811
hypotheticalproteinFrancci3_1103[Frankiasp.CcI3]	Francci3_1103	1317100	1316501	8.87715	8.87715	-8.87715	-1.04222	-2.04675e-05	-1.10275	-1.01365	0.310748	219.143	600	173	173	219.143	219.143	210.266	600	350	350	210.266	210.266
transposaseIS66[Frankiasp.CcI3]	Francci3_1104	1317629	1318846	48.8242	48.8242	-48.8242	-1.24624	-5.98513e-05	-1.31862	-2.9105	0.00360851	247.104	1218	396	396	247.104	247.104	198.28	1218	670	670	198.28	198.28
hypotheticalproteinFrancci3_1105[Frankiasp.CcI3]	Francci3_1105	1320430	1318991	5.70976	5.70976	-5.70976	-1.02189	-2.00746e-05	-1.08124	-0.897139	0.369645	266.539	1440	505	505	266.539	266.539	260.83	1440	1042	1042	260.83	260.83
transposase,IS4[Frankiasp.CcI3]	Francci3_1106	1321134	1320595	29.4113	29.4113	29.4113	1.18997	1.93454e-05	1.12465	1.07819	0.280951	154.822	540	110	110	154.822	154.822	184.233	540	276	276	184.233	184.233
transposase[Frankiasp.CcI3]	Francci3_1107	1321240	1322889	199.344	199.344	-199.344	-1.87741	-0.000212324	-1.98644	-8.52278	3.10862e-15	426.54	1650	926	926	426.54	426.54	227.196	1650	1040	1040	227.196	227.196
transposase,IS4[Frankiasp.CcI3]	Francci3_1108	1324188	1322974	29.2226	29.2226	29.2226	1.16625	1.80137e-05	1.10223	0.947374	0.343448	175.777	1215	281	281	175.777	175.777	205	1215	691	691	205	205
transposase,IS4[Frankiasp.CcI3]	Francci3_1109	1324319	1325155	173.539	173.539	173.539	3.58261	0.000160711	3.38596	9.3987	0	67.1953	837	2	74	67.1953	67.1953	240.734	837	21	559	240.734	240.734
hypotheticalproteinFrancci3_1110[Frankiasp.CcI3]	Francci3_1110	1325174	1325617	144.137	144.137	-144.137	-2.69089	-0.000149174	-2.84717	-8.63068	2.77556e-15	229.379	444	0	134	229.379	229.379	85.2429	444	0	105	85.2429	85.2429
cytochromeP450[Frankiasp.CcI3]	Francci3_1111	1325632	1326669	28.1906	28.1906	-28.1906	-1.19897	-3.60539e-05	-1.2686	-2.0962	0.0360644	169.873	1038	232	232	169.873	169.873	141.682	1038	408	408	141.682	141.682
aspartate1-decarboxylase[Frankiasp.CcI3]	Francci3_1112	1326675	1327139	57.3938	57.3938	-57.3938	-1.28809	-6.84932e-05	-1.3629	-3.29236	0.000993501	256.613	465	157	157	256.613	256.613	199.22	465	257	257	199.22	199.22
methyltransferasetype11[Frankiasp.CcI3]	Francci3_1113	1327136	1328095	65.7349	65.7349	-65.7349	-1.56113	-7.23388e-05	-1.65179	-4.28582	1.82065e-05	182.883	960	231	231	182.883	182.883	117.148	960	312	312	117.148	117.148
polyketidesynthase-like[Frankiasp.CcI3]	Francci3_1114	1328129	1328800	5.85399	5.85399	5.85399	1.03724	-3.10381e-06	-1.02009	-0.177985	0.858735	157.209	672	139	139	157.209	157.209	163.063	672	304	304	163.063	163.063
acyltransferaseregion[Frankiasp.CcI3]	Francci3_1115	1328754	1329500	51.1907	51.1907	-51.1907	-1.56731	-5.62787e-05	-1.65833	-3.79453	0.000147926	141.425	747	139	139	141.425	141.425	90.2345	747	187	187	90.2345	90.2345
TetRfamilytranscriptionalregulator[Frankiasp.CcI3]	Francci3_1116	1329563	1330192	93.0575	93.0575	-93.0575	-1.74267	-0.000100176	-1.84388	-5.5456	2.92944e-08	218.359	630	181	181	218.359	218.359	125.301	630	219	219	125.301	125.301
hypotheticalproteinFrancci3_1117[Frankiasp.CcI3]	Francci3_1117	1330192	1330536	2.89216	2.89216	-2.89216	-1.0148	-1.3649e-05	-1.07374	-0.705996	0.48019	198.27	345	90	90	198.27	198.27	195.377	345	187	187	195.377	195.377
majorfacilitatortransporter[Frankiasp.CcI3]	Francci3_1118	1330564	1331979	138.081	138.081	-138.081	-1.83323	-0.000147531	-1.93969	-6.9875	2.79887e-12	303.799	1416	566	566	303.799	303.799	165.718	1416	651	651	165.718	165.718
transposase,IS4[Frankiasp.CcI3]	Francci3_1119	1332065	1333237	51.2782	51.2782	-51.2782	-1.42353	-5.80632e-05	-1.5062	-3.47854	0.000504145	172.352	1173	0	266	172.352	172.352	121.074	1173	0	394	121.074	121.074
putativeactinorhodintransporter[Frankiasp.CcI3]	Francci3_1120	1333247	1333606	15.5085	15.5085	-15.5085	-1.11915	-2.27076e-05	-1.18414	-1.4031	0.160587	145.673	360	69	69	145.673	145.673	130.165	360	130	130	130.165	130.165
hypotheticalproteinFrancci3_1121[Frankiasp.CcI3]	Francci3_1121	1334150	1333773	46.157	46.157	-46.157	-1.63689	-5.02556e-05	-1.73195	-3.73066	0.000190975	118.63	378	59	59	118.63	118.63	72.4725	378	76	76	72.4725	72.4725
transposase[Frankiasp.CcI3]	Francci3_1122	1334278	1335111	295.215	295.215	-295.215	-2.86117	-0.000304653	-3.02734	-12.6342	0	453.833	834	0	498	453.833	453.833	158.618	834	0	367	158.618	158.618
hypotheticalproteinFrancci3_1123[Frankiasp.CcI3]	Francci3_1123	1336731	1335454	31.5639	31.5639	-31.5639	-1.14347	-4.37443e-05	-1.20988	-2.06737	0.038699	251.56	1278	423	423	251.56	251.56	219.996	1278	780	780	219.996	219.996
hypotheticalproteinFrancci3_1124[Frankiasp.CcI3]	Francci3_1125	1338466	1337564	4.73	4.73	4.73	1.01351	-1.47837e-05	-1.04397	-0.571448	0.567696	350.137	903	416	416	350.137	350.137	354.867	903	889	889	354.867	354.867
hypotheticalproteinFrancci3_1125[Frankiasp.CcI3]	Francci3_1125	1339506	1338466	205.985	205.985	-205.985	-2.01171	-0.000217684	-2.12855	-9.02212	0	409.586	1041	561	561	409.586	409.586	203.6	1041	588	588	203.6	203.6
lanthioninesynthetaseC-like[Frankiasp.CcI3]	Francci3_1126	1340705	1339488	250.95	250.95	-250.95	-1.9422	-0.000266209	-2.05499	-9.76025	2.22045e-15	517.297	1218	829	829	517.297	517.297	266.346	1218	900	900	266.346	266.346
lantibioticdehydratase-like[Frankiasp.CcI3]	Francci3_1127	1343791	1340702	373.418	373.418	-373.418	-2.54943	-0.000387577	-2.69749	-13.601	0	614.422	3090	2498	2498	614.422	614.422	241.004	3090	2066	2066	241.004	241.004
protein-L-isoaspartate(D-aspartate)O-methyltransferase[Frankiasp.CcI3]	Francci3_1128	1345201	1344035	195.154	195.154	-195.154	-2.23645	-0.000204308	-2.36634	-9.27725	0	352.989	1167	542	542	352.989	352.989	157.834	1167	511	511	157.834	157.834
hypotheticalproteinFrancci3_1130[Frankiasp.CcI3]	Francci3_1130	1346663	1347994	52.3032	52.3032	52.3032	1.38677	4.21108e-05	1.31065	2.40546	0.0161521	135.231	1332	237	237	135.231	135.231	187.534	1332	693	693	187.534	187.534
GCN5-relatedN-acetyltransferase[Frankiasp.CcI3]	Francci3_1131	1347997	1348569	30.9124	30.9124	-30.9124	-1.45083	-3.47596e-05	-1.53509	-2.75162	0.00593016	99.4808	573	75	75	99.4808	99.4808	68.5683	573	109	109	68.5683	68.5683
restrictionendonuclease[Frankiasp.CcI3]	Francci3_1132	1349005	1350369	167.259	167.259	-167.259	-1.44794	-0.000188206	-1.53203	-6.38939	1.66547e-10	540.654	1365	971	971	540.654	540.654	373.395	1365	1414	1414	373.395	373.395
hypotheticalproteinFrancci3_1133[Frankiasp.CcI3]	Francci3_1133	1351021	1350707	44.0345	44.0345	-44.0345	-1.18863	-5.69845e-05	-1.25767	-2.58734	0.00967211	277.472	315	115	115	277.472	277.472	233.438	315	204	204	233.438	233.438
metaldependentphosphohydrolase[Frankiasp.CcI3]	Francci3_1134	1351544	1352092	300.573	300.573	-300.573	-1.8654	-0.000320407	-1.97373	-10.4246	7.77156e-16	647.897	549	468	468	647.897	647.897	347.324	549	529	529	347.324	347.324
NUDIXhydrolase[Frankiasp.CcI3]	Francci3_1135	1352550	1352080	48.2251	48.2251	48.2251	1.32484	3.75196e-05	1.25212	2.07259	0.0382109	148.457	471	92	92	148.457	148.457	196.682	471	257	257	196.682	196.682
XREfamilytranscriptionalregulator[Frankiasp.CcI3]	Francci3_1136	1353404	1352556	222.941	222.941	-222.941	-1.79321	-0.000238942	-1.89735	-8.75261	0	504.003	849	563	563	504.003	504.003	281.062	849	662	662	281.062	281.062
hypotheticalproteinFrancci3_1137[Frankiasp.CcI3]	Francci3_1137	1353636	1353911	90.447	90.447	90.447	1.33177	7.06884e-05	1.25867	2.87745	0.00400905	272.621	276	99	99	272.621	272.621	363.068	276	278	278	363.068	363.068
hypotheticalproteinFrancci3_1138[Frankiasp.CcI3]	Francci3_1138	1353902	1354399	146.266	146.266	-146.266	-2.07489	-0.000154105	-2.19539	-7.73163	1.22125e-14	282.342	498	185	185	282.342	282.342	136.076	498	188	188	136.076	136.076
XREfamilytranscriptionalregulator[Frankiasp.CcI3]	Francci3_1139	1354935	1354447	14.9593	14.9593	14.9593	1.13556	8.10053e-06	1.07323	0.541509	0.588157	110.352	489	71	71	110.352	110.352	125.312	489	170	170	125.312	125.312
hypotheticalproteinFrancci3_1140[Frankiasp.CcI3]	Francci3_1140	1355120	1355524	37.6432	37.6432	-37.6432	-1.52869	-4.16513e-05	-1.61747	-3.18545	0.00144527	108.844	405	57	58	108.844	108.844	71.2011	405	80	80	71.2011	71.2011
hypotheticalproteinFrancci3_1141[Frankiasp.CcI3]	Francci3_1141	1355521	1355847	40.6322	40.6322	-40.6322	-1.47871	-4.54e-05	-1.56459	-3.21205	0.00131792	125.51	327	54	54	125.51	125.51	84.8779	327	77	77	84.8779	84.8779
celldivisionFtsK/SpoIIIE[Frankiasp.CcI3]	Francci3_1142	1356036	1357265	61.2651	61.2651	-61.2651	-1.28099	-7.34089e-05	-1.35539	-3.37827	0.000729444	279.297	1230	452	452	279.297	279.297	218.032	1230	744	744	218.032	218.032
hypotheticalproteinFrancci3_1143[Frankiasp.CcI3]	Francci3_1143	1357262	1357561	57.6362	57.6362	-57.6362	-1.70543	-6.22703e-05	-1.80448	-4.29814	1.72237e-05	139.339	300	51	55	139.339	139.339	81.7033	300	68	68	81.7033	81.7033
phageintegrase[Frankiasp.CcI3]	Francci3_1144	1357810	1359078	142.055	142.055	-142.055	-2.57268	-0.000147367	-2.72209	-8.41866	2.88658e-15	232.382	1269	388	388	232.382	232.382	90.3269	1269	318	318	90.3269	90.3269
single-strandDNA-bindingprotein[Frankiasp.CcI3]	Francci3_1145	1359611	1360288	4.10525	4.10525	-4.10525	-1.0351	-1.05505e-05	-1.09521	-0.701774	0.48282	121.067	678	108	108	121.067	121.067	116.962	678	220	220	116.962	116.962
hypotheticalproteinFrancci3_1146[Frankiasp.CcI3]	Francci3_1146	1360375	1362795	158.029	158.029	-158.029	-1.99756	-0.000167126	-2.11357	-7.87091	2.9976e-15	316.445	2421	1008	1008	316.445	316.445	158.416	2421	1064	1064	158.416	158.416
hypotheticalproteinFrancci3_1147[Frankiasp.CcI3]	Francci3_1147	1364212	1362773	29.7212	29.7212	29.7212	1.23269	2.11298e-05	1.16503	1.28405	0.199125	127.728	1440	242	242	127.728	127.728	157.449	1440	629	629	157.449	157.449
putativeABCtransporterATP-bindingprotein[Frankiasp.CcI3]	Francci3_1148	1364471	1366153	34.9165	34.9165	34.9165	1.24702	2.53023e-05	1.17858	1.45699	0.145118	141.349	1683	313	313	141.349	141.349	176.266	1683	823	823	176.266	176.266
globin[Frankiasp.CcI3]	Francci3_1149	1366617	1366195	47.2449	47.2449	-47.2449	-1.43314	-5.336e-05	-1.51638	-3.36135	0.000775638	156.319	423	87	87	156.319	156.319	109.074	423	128	128	109.074	109.074
alphaamylase,catalyticregion[Frankiasp.CcI3]	Francci3_1150	1368555	1366651	87.1675	87.1675	-87.1675	-1.74183	-9.38425e-05	-1.84299	-5.36541	8.07643e-08	204.67	1905	513	513	204.67	204.67	117.503	1905	621	621	117.503	117.503
serinephosphatase[Frankiasp.CcI3]	Francci3_1151	1368953	1371094	64.9816	64.9816	-64.9816	-1.5061	-7.22025e-05	-1.59357	-4.1307	3.61662e-05	193.379	2142	545	545	193.379	193.379	128.398	2142	763	763	128.398	128.398
NmrA-like[Frankiasp.CcI3]	Francci3_1152	1372689	1371157	63.9677	63.9677	63.9677	1.4007	5.18185e-05	1.32381	2.71643	0.00659904	159.642	1533	322	322	159.642	159.642	223.609	1533	951	951	223.609	223.609
HNHendonuclease[Frankiasp.CcI3]	Francci3_1153	1373334	1372819	135.102	135.102	135.102	1.46092	0.000111866	1.38073	4.27488	1.91242e-05	293.114	516	199	199	293.114	293.114	428.216	516	613	613	428.216	428.216
MscSmechanosensitiveionchannel[Frankiasp.CcI3]	Francci3_1154	1373753	1375081	149.254	149.254	-149.254	-1.83379	-0.000159462	-1.94029	-7.2662	3.68261e-13	328.261	1329	574	574	328.261	328.261	179.007	1329	660	660	179.007	179.007
twocomponenttranscriptionalregulator[Frankiasp.CcI3]	Francci3_1155	1375230	1375937	11.9672	11.9672	-11.9672	-1.0498	-2.52177e-05	-1.11077	-1.1661	0.243573	252.271	708	235	235	252.271	252.271	240.304	708	472	472	240.304	240.304
periplasmicsensorsignaltransductionhistidinekinase[Frankiasp.CcI3]	Francci3_1156	1376036	1377616	30.8388	30.8388	30.8388	1.44241	2.5381e-05	1.36324	1.99616	0.045916	69.7058	1581	145	145	69.7058	69.7058	100.545	1581	441	441	100.545	100.545
4-alpha-glucanotransferase[Frankiasp.CcI3]	Francci3_1157	1377727	1380000	46.9938	46.9938	-46.9938	-1.43343	-5.30724e-05	-1.51668	-3.35307	0.000799213	155.416	2274	438	465	155.416	155.416	108.422	2274	684	684	108.422	108.422
hypotheticalproteinFrancci3_1158[Frankiasp.CcI3]	Francci3_1158	1379927	1380451	23.3699	23.3699	23.3699	1.15983	1.40953e-05	1.09617	0.813985	0.415654	146.216	525	83	101	146.216	146.216	169.586	525	247	247	169.586	169.586
hypotheticalproteinFrancci3_1159[Frankiasp.CcI3]	Francci3_1159	1380438	1380875	90.6971	90.6971	90.6971	1.64528	7.81918e-05	1.55497	4.16157	3.16071e-05	140.554	438	81	81	140.554	140.554	231.251	438	281	281	231.251	231.251
aminopeptidaseN[Frankiasp.CcI3]	Francci3_1160	1383541	1380953	139.474	139.474	139.474	1.57799	0.000118859	1.49138	4.89086	1.00397e-06	241.308	2589	816	822	241.308	241.308	380.783	2589	2735	2735	380.783	380.783
hypotheticalproteinFrancci3_1161[Frankiasp.CcI3]	Francci3_1161	1383816	1385063	72.7569	72.7569	72.7569	1.53815	6.14902e-05	1.45372	3.40653	0.000657941	135.198	1248	222	222	135.198	135.198	207.955	1248	720	720	207.955	207.955
ribose-5-phosphateisomeraseB[Frankiasp.CcI3]	Francci3_1162	1385328	1385816	97.123	97.123	97.123	1.5122	8.158e-05	1.4292	3.83601	0.00012505	189.62	489	122	122	189.62	189.62	286.743	489	389	389	286.743	286.743
hypotheticalproteinFrancci3_1163[Frankiasp.CcI3]	Francci3_1163	1385928	1386656	20.8634	20.8634	-20.8634	-1.16678	-2.77965e-05	-1.23454	-1.73262	0.0831631	145.96	729	140	140	145.96	145.96	125.096	729	253	253	125.096	125.096
glycosyltransferasefamilyprotein[Frankiasp.CcI3]	Francci3_1164	1386962	1387924	84.5589	84.5589	-84.5589	-1.57337	-9.28768e-05	-1.66475	-4.89271	9.94578e-07	232.035	963	294	294	232.035	232.035	147.476	963	394	394	147.476	147.476
hypotheticalproteinFrancci3_1165[Frankiasp.CcI3]	Francci3_1165	1388110	1392078	34.1494	34.1494	-34.1494	-1.35407	-3.95383e-05	-1.43271	-2.69277	0.00708619	130.598	3969	682	682	130.598	130.598	96.4484	3969	1062	1062	96.4484	96.4484
hypotheticalproteinFrancci3_1166[Frankiasp.CcI3]	Francci3_1166	1392143	1392778	199.539	199.539	-199.539	-1.86504	-0.000212711	-1.97336	-8.49206	0	430.207	636	360	360	430.207	430.207	230.669	636	407	407	230.669	230.669
glycosyltransferase,group1[Frankiasp.CcI3]	Francci3_1167	1394719	1392902	26.8008	26.8008	-26.8008	-1.29972	-3.17852e-05	-1.3752	-2.27461	0.0229293	116.221	1818	278	278	116.221	116.221	89.4199	1818	451	451	89.4199	89.4199
hypotheticalproteinFrancci3_1168[Frankiasp.CcI3]	Francci3_1168	1394900	1396348	35.3131	35.3131	-35.3131	-1.32263	-4.14205e-05	-1.39944	-2.66593	0.00767762	144.768	1449	276	276	144.768	144.768	109.455	1449	440	440	109.455	109.455
hypotheticalproteinFrancci3_1169[Frankiasp.CcI3]	Francci3_1169	1396479	1398191	1.0273	1.0273	1.0273	1.01087	-4.22651e-06	-1.0467	-0.314627	0.753045	94.505	1713	213	213	94.505	94.505	95.5323	1713	454	454	95.5323	95.5323
GCN5-relatedN-acetyltransferase[Frankiasp.CcI3]	Francci3_1170	1398753	1398262	6.40685	6.40685	-6.40685	-1.04372	-1.44843e-05	-1.10434	-0.858963	0.390361	152.934	492	99	99	152.934	152.934	146.527	492	200	200	146.527	146.527
CopG-likeDNA-binding[Frankiasp.CcI3]	Francci3_1171	1399132	1398854	15.0937	15.0937	-15.0937	-1.07441	-2.62903e-05	-1.13681	-1.31532	0.188401	217.931	279	80	80	217.931	217.931	202.837	279	157	157	202.837	202.837
2,5-didehydrogluconatereductase[Frankiasp.CcI3]	Francci3_1172	1399313	1400158	89.6045	89.6045	-89.6045	-1.58581	-9.82362e-05	-1.6779	-5.06923	3.99436e-07	242.564	846	270	270	242.564	242.564	152.959	846	359	359	152.959	152.959
glucansbiosynthesisprotein[Frankiasp.CcI3]	Francci3_1173	1400308	1401573	91.615	91.615	-91.615	-1.33658	-0.000106812	-1.41421	-4.34683	1.3812e-05	363.807	1266	606	606	363.807	363.807	272.192	1266	956	956	272.192	272.192
hypotheticalproteinFrancci3_1174[Frankiasp.CcI3]	Francci3_1174	1402397	1401612	44.1421	44.1421	44.1421	1.46111	3.65525e-05	1.38091	2.44381	0.014533	95.7294	786	99	99	95.7294	95.7294	139.871	786	305	305	139.871	139.871
ABCtransporterrelated[Frankiasp.CcI3]	Francci3_1175	1403563	1402394	2.13318	2.13318	-2.13318	-1.01653	-9.24076e-06	-1.07556	-0.58777	0.556686	131.219	1170	202	202	131.219	131.219	129.086	1170	419	419	129.086	129.086
stageIIsporulationE[Frankiasp.CcI3]	Francci3_1176	1404171	1406099	30.6852	30.6852	-30.6852	-1.16021	-4.12974e-05	-1.22759	-2.08358	0.0371979	222.218	1929	564	564	222.218	222.218	191.533	1929	1025	1025	191.533	191.533
putativesecretedprotein[Frankiasp.CcI3]	Francci3_1177	1406146	1406862	64.1563	64.1563	64.1563	1.13302	3.42438e-05	1.07083	1.09584	0.273151	482.308	717	455	455	482.308	482.308	546.465	717	1087	1087	546.465	546.465
AMP-dependentsynthetaseandligase[Frankiasp.CcI3]	Francci3_1178	1409728	1406876	6.81423	6.81423	-6.81423	-1.04944	-1.44147e-05	-1.11038	-0.880127	0.37879	144.654	2853	543	543	144.654	144.654	137.84	2853	1091	1091	137.84	137.84
heatshockproteinHsp20[Frankiasp.CcI3]	Francci3_1179	1410574	1411161	8677.65	8677.65	8677.65	5.17764	0.0081068	4.89345	73.6679	0	2077.17	588	1607	1607	2077.17	2077.17	10754.8	588	17544	17544	10754.8	10754.8
exodeoxyribonucleaseIII[Frankiasp.CcI3]	Francci3_1180	1412184	1411270	1573.57	1573.57	1573.57	9.73004	0.00148087	9.19597	34.5699	0	180.248	915	217	217	180.248	180.248	1753.82	915	4452	4452	1753.82	1753.82
bifunctionaldeaminase-reductase-like[Frankiasp.CcI3]	Francci3_1181	1412232	1413083	152.669	152.669	152.669	1.83893	0.000134623	1.73799	6.07856	1.21269e-09	181.98	852	204	204	181.98	181.98	334.648	852	791	791	334.648	334.648
hypotheticalproteinFrancci3_1182[Frankiasp.CcI3]	Francci3_1182	1413144	1413359	31.7841	31.7841	31.7841	1.50183	2.6627e-05	1.4194	2.1707	0.0299541	63.3361	216	18	18	63.3361	63.3361	95.1202	216	57	57	95.1202	95.1202
FHAdomain-containingprotein[Frankiasp.CcI3]	Francci3_1183	1413551	1416238	15.9356	15.9356	-15.9356	-1.08079	-2.68273e-05	-1.14355	-1.35895	0.174163	213.194	2688	754	754	213.194	213.194	197.258	2688	1471	1471	197.258	197.258
glycosyltransferase,group1[Frankiasp.CcI3]	Francci3_1184	1416444	1417682	31.8742	31.8742	31.8742	1.09993	1.26466e-05	1.03955	0.501503	0.616017	318.981	1239	520	520	318.981	318.981	350.855	1239	1206	1206	350.855	350.855
dihydroorotateoxidaseB,catalyticsubunit[Frankiasp.CcI3]	Francci3_1185	1417751	1418692	40.937	40.937	40.937	1.30565	3.1414e-05	1.23399	1.83455	0.0665728	133.934	942	166	166	133.934	133.934	174.871	942	457	457	174.871	174.871
hypotheticalproteinFrancci3_1186[Frankiasp.CcI3]	Francci3_1186	1419325	1418774	51.0041	51.0041	51.0041	1.2894	3.86238e-05	1.21863	1.97333	0.0484584	176.24	552	128	128	176.24	176.24	227.244	552	348	348	227.244	227.244
hypotheticalproteinFrancci3_1187[Frankiasp.CcI3]	Francci3_1187	1419841	1420296	62.3074	62.3074	-62.3074	-1.31783	-7.32435e-05	-1.39437	-3.52632	0.000421385	258.345	456	155	155	258.345	258.345	196.037	456	248	248	196.037	196.037
methyltransferasetype12[Frankiasp.CcI3]	Francci3_1188	1421425	1420514	136.943	136.943	-136.943	-1.78746	-0.000146841	-1.89127	-6.84468	7.66553e-12	310.847	912	373	373	310.847	310.847	173.904	912	440	440	173.904	173.904
transposase,IS4[Frankiasp.CcI3]	Francci3_1189	1422830	1421529	31.5069	31.5069	31.5069	5.90673	2.9496e-05	5.58252	4.54504	5.49237e-06	6.42117	1302	0	11	6.42117	6.42117	37.9281	1302	0	137	37.9281	37.9281
hypotheticalproteinFrancci3_1190[Frankiasp.CcI3]	Francci3_1190	1424105	1423113	19.4645	19.4645	-19.4645	-1.15453	-2.64418e-05	-1.22158	-1.64718	0.099521	145.424	993	189	190	145.424	145.424	125.96	993	347	347	125.96	125.96
hypotheticalproteinFrancci3_1191[Frankiasp.CcI3]	Francci3_1191	1424627	1424334	191.473	191.473	-191.473	-1.98843	-0.000202592	-2.10391	-8.64163	3.55271e-15	385.187	294	149	149	385.187	385.187	193.714	294	158	158	193.714	193.714
acyl-CoAdehydrogenase-like[Frankiasp.CcI3]	Francci3_1193	1424950	1426095	5.35004	5.35004	-5.35004	-1.03956	-1.28045e-05	-1.09993	-0.791169	0.428845	140.6	1146	212	212	140.6	140.6	135.249	1146	430	430	135.249	135.249
hypotheticalproteinFrancci3_1194[Frankiasp.CcI3]	Francci3_1194	1427195	1426854	33.0493	33.0493	-33.0493	-1.23937	-4.07256e-05	-1.31135	-2.37686	0.0174608	171.119	342	77	77	171.119	171.119	138.069	342	131	131	138.069	138.069
putativetranscriptionalregulator[Frankiasp.CcI3]	Francci3_1195	1428560	1427235	5.34047	5.34047	-5.34047	-1.03099	-1.48359e-05	-1.09086	-0.81379	0.415765	177.685	1326	310	310	177.685	177.685	172.345	1326	634	634	172.345	172.345
hypotheticalproteinFrancci3_1196[Frankiasp.CcI3]	Francci3_1196	1428972	1429643	21.1199	21.1199	-21.1199	-1.08324	-3.51303e-05	-1.14615	-1.56823	0.116827	274.833	672	243	243	274.833	274.833	253.714	672	473	473	253.714	253.714
hypotheticalproteinFrancci3_1197[Frankiasp.CcI3]	Francci3_1197	1429640	1430074	65.283	65.283	-65.283	-1.41685	-7.40571e-05	-1.49913	-3.90647	9.36546e-05	221.895	435	127	127	221.895	221.895	156.612	435	189	189	156.612	156.612
HNHendonuclease[Frankiasp.CcI3]	Francci3_1198	1430071	1430379	6.43861	6.43861	-6.43861	-1.22998	-7.99451e-06	-1.30141	-1.03827	0.299145	34.4352	309	14	14	34.4352	34.4352	27.9965	309	24	24	27.9965	27.9965
putativeATP-bindingprotein[Frankiasp.CcI3]	Francci3_1199	1431085	1432722	85.5132	85.5132	-85.5132	-1.57826	-9.38555e-05	-1.66992	-4.93284	8.10426e-07	233.392	1638	503	503	233.392	233.392	147.879	1638	672	672	147.879	147.879
excisionase/Xis,DNA-binding[Frankiasp.CcI3]	Francci3_1200	1433734	1434030	344.925	344.925	-344.925	-2.52797	-0.000358176	-2.67479	-13.0265	0	570.665	297	223	223	570.665	570.665	225.74	297	186	186	225.74	225.74
hypotheticalproteinFrancci3_1201[Frankiasp.CcI3]	Francci3_1201	1434027	1434914	182.133	182.133	-182.133	-1.63107	-0.000198451	-1.7258	-7.39142	1.45328e-13	470.741	888	550	550	470.741	470.741	288.608	888	711	711	288.608	288.608
excisionase/Xis,DNA-binding[Frankiasp.CcI3]	Francci3_1202	1435019	1435345	27.1814	27.1814	27.1814	1.29237	2.0636e-05	1.22143	1.4506	0.146891	92.9704	327	40	40	92.9704	92.9704	120.152	327	109	109	120.152	120.152
phageintegrase[Frankiasp.CcI3]	Francci3_1203	1435345	1436529	48.9906	48.9906	-48.9906	-1.30972	-5.78114e-05	-1.38579	-3.10397	0.0019094	207.165	1185	323	323	207.165	207.165	158.175	1185	520	520	158.175	158.175
triggerfactor[Frankiasp.CcI3]	Francci3_1204	1436871	1438322	73.8099	73.8099	73.8099	1.55298	6.25825e-05	1.46774	3.47917	0.000502961	133.477	1452	255	255	133.477	133.477	207.287	1452	835	835	207.287	207.287
ClpP1peptidase.Serinepeptidase.MEROPSfamilyS14[Frankiasp.CcI3]	Francci3_1205	1438658	1439299	360.633	360.633	360.633	2.45754	0.000328045	2.32265	11.5115	0	247.425	642	209	209	247.425	247.425	608.058	642	1083	1083	608.058	608.058
ATP-dependentClpproteaseproteolyticsubunit[Frankiasp.CcI3]	Francci3_1206	1439356	1440036	115.271	115.271	-115.271	-1.22615	-0.000143594	-1.29736	-4.37551	1.21148e-05	624.991	681	241	560	624.991	624.991	509.719	681	485	963	509.719	509.719
ATP-dependentproteaseATP-bindingsubunit[Frankiasp.CcI3]	Francci3_1207	1440399	1441685	76.2419	76.2419	76.2419	1.23054	5.40348e-05	1.163	2.04192	0.041159	330.706	1287	560	560	330.706	330.706	406.948	1287	1453	1453	406.948	406.948
FolCbifunctionalprotein[Frankiasp.CcI3]	Francci3_1208	1443089	1441752	0.311678	0.311678	-0.311678	-1.00228	-7.82747e-06	-1.06049	-0.485736	0.627154	136.897	1338	241	241	136.897	136.897	136.585	1338	507	507	136.585	136.585
folylpolyglutamatesynthase-like[Frankiasp.CcI3]	Francci3_1209	1443249	1444679	34.1817	34.1817	-34.1817	-1.20718	-4.33418e-05	-1.27729	-2.33085	0.0197611	199.17	1431	375	375	199.17	199.17	164.988	1431	655	655	164.988	164.988
nucleosidediphosphatekinase[Frankiasp.CcI3]	Francci3_1210	1444851	1445264	351.458	351.458	351.458	3.22609	0.00032428	3.04901	12.8846	0	157.881	414	86	86	157.881	157.881	509.339	414	585	585	509.339	509.339
rodshape-determiningproteinMreB[Frankiasp.CcI3]	Francci3_1211	1445701	1446732	2.44014	2.44014	-2.44014	-1.01522	-1.12669e-05	-1.07418	-0.64328	0.520043	162.759	1032	221	221	162.759	162.759	160.319	1032	459	459	160.319	160.319
rodshape-determiningproteinMreC[Frankiasp.CcI3]	Francci3_1212	1446871	1447854	2.32371	2.32371	-2.32371	-1.0102	-1.48658e-05	-1.06887	-0.712864	0.47593	230.173	984	298	298	230.173	230.173	227.849	984	622	622	227.849	227.849
rodshape-determiningprotein[Frankiasp.CcI3]	Francci3_1213	1447860	1448402	84.4076	84.4076	84.4076	1.41304	6.87228e-05	1.33548	3.17608	0.00149278	204.355	543	146	146	204.355	204.355	288.763	543	435	435	288.763	288.763
peptidoglycanglycosyltransferase[Frankiasp.CcI3]	Francci3_1214	1448399	1450588	35.8957	35.8957	35.8957	1.24452	2.593e-05	1.17621	1.46597	0.142656	146.801	2190	423	423	146.801	146.801	182.697	2190	1110	1110	182.697	182.697
cellcycleprotein[Frankiasp.CcI3]	Francci3_1215	1450705	1451940	54.3106	54.3106	54.3106	1.4033	4.40437e-05	1.32627	2.51246	0.0119892	134.666	1236	219	219	134.666	134.666	188.977	1236	648	648	188.977	188.977
radicalSAMfamilyprotein[Frankiasp.CcI3]	Francci3_1216	1452049	1454088	26.0364	26.0364	26.0364	1.15919	1.56675e-05	1.09556	0.855604	0.392217	163.556	2040	439	439	163.556	163.556	189.593	2040	1073	1073	189.593	189.593
hypotheticalproteinFrancci3_1217[Frankiasp.CcI3]	Francci3_1217	1454072	1454821	13.8454	13.8454	-13.8454	-1.05855	-2.68889e-05	-1.12003	-1.25078	0.211015	250.304	750	247	247	250.304	250.304	236.459	750	492	492	236.459	236.459
ribonuclease[Frankiasp.CcI3]	Francci3_1218	1455263	1458847	7.34863	7.34863	7.34863	1.0509	-9.81625e-07	-1.00683	-0.0585428	0.953316	144.375	3585	681	681	144.375	144.375	151.723	3585	1509	1509	151.723	151.723
hypotheticalproteinFrancci3_1219[Frankiasp.CcI3]	Francci3_1219	1459625	1458981	201.964	201.964	201.964	2.12023	0.000181418	2.00386	7.85016	4.88498e-15	180.287	645	153	153	180.287	180.287	382.251	645	684	684	382.251	382.251
50SribosomalproteinL21P[Frankiasp.CcI3]	Francci3_1220	1460092	1460409	399.54	399.54	399.54	12.9406	0.000376677	12.2303	17.8989	5.10703e-15	33.4606	318	14	14	33.4606	33.4606	433	318	382	382	433	433
50SribosomalproteinL27[Frankiasp.CcI3]	Francci3_1221	1460415	1460681	356.447	356.447	356.447	3.27673	0.000329079	3.09687	13.0523	0	156.561	267	55	55	156.561	156.561	513.008	267	380	380	513.008	513.008
GTPaseObgE[Frankiasp.CcI3]	Francci3_1222	1460855	1462444	107.265	107.265	107.265	1.816	9.43883e-05	1.71632	5.03468	4.78654e-07	131.452	1590	275	275	131.452	131.452	238.717	1590	1053	1053	238.717	238.717
gamma-glutamylkinase[Frankiasp.CcI3]	Francci3_1223	1462449	1463564	5.36524	5.36524	5.36524	1.05217	-5.75183e-07	-1.00561	-0.0406315	0.96759	102.836	1116	151	151	102.836	102.836	108.201	1116	335	335	108.201	108.201
hypotheticalproteinFrancci3_1224[Frankiasp.CcI3]	Francci3_1224	1463915	1464277	13.7177	13.7177	-13.7177	-1.10011	-2.12904e-05	-1.164	-1.28794	0.197767	150.75	363	72	72	150.75	150.75	137.033	363	138	138	137.033	137.033
putativeexonuclease[Frankiasp.CcI3]	Francci3_1226	1467635	1464459	34.1204	34.1204	-34.1204	-1.46553	-3.82353e-05	-1.55064	-2.91883	0.00351348	107.414	3177	449	449	107.414	107.414	73.2938	3177	646	646	73.2938	73.2938
exodeoxyribonucleaseIsubunitD[Frankiasp.CcI3]	Francci3_1226	1468891	1467635	82.9853	82.9853	-82.9853	-1.50505	-9.22257e-05	-1.59245	-4.66516	3.08376e-06	247.298	1257	409	409	247.298	247.298	164.313	1257	573	573	164.313	164.313
gamma-glutamylphosphatereductase[Frankiasp.CcI3]	Francci3_1227	1469134	1470393	35.269	35.269	35.269	1.37967	2.83023e-05	1.30395	1.95348	0.0507622	92.8929	1260	154	154	92.8929	92.8929	128.162	1260	448	448	128.162	128.162
malatesynthase[Frankiasp.CcI3]	Francci3_1228	1470493	1472118	5.22131	5.22131	-5.22131	-1.03336	-1.38451e-05	-1.09338	-0.796468	0.42576	161.729	1626	346	346	161.729	161.729	156.508	1626	706	706	156.508	156.508
AAA_5ATPaseassociatedwithvariouscellularactivities[Frankiasp.CcI3]	Francci3_1229	1472301	1473194	8.54104	8.54104	8.54104	1.03044	-7.34441e-06	-1.02682	-0.315814	0.752144	280.549	894	330	330	280.549	280.549	289.09	894	717	717	289.09	289.09
VWAcontainingCoxE-like[Frankiasp.CcI3]	Francci3_1230	1473293	1474741	36.1808	36.1808	-36.1808	-1.46917	-4.05109e-05	-1.5545	-3.01271	0.00258923	113.297	1449	216	216	113.297	113.297	77.1161	1449	310	310	77.1161	77.1161
phosphoglucomutase[Frankiasp.CcI3]	Francci3_1231	1476456	1474756	18.4175	18.4175	18.4175	1.1538	1.08599e-05	1.09047	0.693958	0.487709	119.747	1701	268	268	119.747	119.747	138.164	1701	652	652	138.164	138.164
nicotinicacidmononucleotideadenylyltransferase[Frankiasp.CcI3]	Francci3_1232	1476707	1477294	31.2646	31.2646	-31.2646	-1.23077	-3.8794e-05	-1.30225	-2.29007	0.022017	166.742	588	129	129	166.742	166.742	135.477	588	221	221	135.477	135.477
Iojap-relatedprotein[Frankiasp.CcI3]	Francci3_1233	1477355	1477945	202.554	202.554	202.554	1.61286	0.000173713	1.52433	6.06722	1.30146e-09	330.505	591	257	257	330.505	330.505	533.06	591	874	874	533.06	533.06
phosphoglyceratemutase[Frankiasp.CcI3]	Francci3_1234	1477942	1478640	3.9249	3.9249	3.9249	1.02391	-5.31519e-06	-1.03337	-0.299231	0.764763	164.185	699	151	151	164.185	164.185	168.109	699	326	326	168.109	168.109
transposase,IS4[Frankiasp.CcI3]	Francci3_1235	1480028	1478784	76.7632	76.7632	76.7632	1.40303	6.22448e-05	1.32602	2.98591	0.00282733	190.466	1245	312	312	190.466	190.466	267.229	1245	923	923	267.229	267.229
hypotheticalproteinFrancci3_1236[Frankiasp.CcI3]	Francci3_1236	1481430	1480759	205.885	205.885	-205.885	-1.57981	-0.000225918	-1.67156	-7.66123	1.84297e-14	560.977	672	494	496	560.977	560.977	355.092	672	662	662	355.092	355.092
putativetransposase[Frankiasp.CcI3]	Francci3_1237	1481837	1482355	13.078	13.078	-13.078	-1.08924	-2.11725e-05	-1.1525	-1.24177	0.214322	159.622	519	109	109	159.622	159.622	146.544	519	211	211	146.544	146.544
hypotheticalproteinFrancci3_1238[Frankiasp.CcI3]	Francci3_1238	1483077	1483421	272.557	272.557	-272.557	-1.86957	-0.000290459	-1.97815	-9.94052	0	585.997	345	266	266	585.997	585.997	313.44	345	300	300	313.44	313.44
short-chaindehydrogenase/reductaseSDR[Frankiasp.CcI3]	Francci3_1239	1483623	1484402	119.669	119.669	-119.669	-1.80172	-0.00012817	-1.90636	-6.4321	1.25852e-10	268.935	780	276	276	268.935	268.935	149.266	780	323	323	149.266	149.266
Poly(3-hydroxybutyrate)depolymerase-like[Frankiasp.CcI3]	Francci3_1240	1484570	1485682	39.1801	39.1801	-39.1801	-1.27371	-4.71505e-05	-1.34768	-2.68212	0.00731573	182.326	1113	267	267	182.326	182.326	143.146	1113	442	442	143.146	143.146
beta-lactamase-like[Frankiasp.CcI3]	Francci3_1241	1485679	1486392	70.9936	70.9936	70.9936	1.27446	5.30263e-05	1.20451	2.24367	0.0248539	258.667	714	243	243	258.667	258.667	329.66	714	653	653	329.66	329.66
Nitrilase/cyanidehydrataseandapolipoproteinN-acyltransferase[Frankiasp.CcI3]	Francci3_1242	1486473	1487687	79.6007	79.6007	-79.6007	-1.56368	-8.75622e-05	-1.6545	-4.72276	2.32668e-06	220.816	1215	353	353	220.816	220.816	141.216	1215	476	476	141.216	141.216
TetRfamilytranscriptionalregulator[Frankiasp.CcI3]	Francci3_1243	1488380	1487691	216.826	216.826	-216.826	-1.77148	-0.000232812	-1.87436	-8.56156	3.77476e-15	497.877	690	452	452	497.877	497.877	281.051	690	538	538	281.051	281.051
EmrB/QacAfamilydrugresistancetransporter[Frankiasp.CcI3]	Francci3_1244	1488854	1490533	16.1544	16.1544	16.1544	1.10854	7.11516e-06	1.04769	0.412176	0.680211	148.84	1680	324	329	148.84	148.84	164.994	1680	764	769	164.994	164.994
hypotheticalproteinFrancci3_1245[Frankiasp.CcI3]	Francci3_1245	1491049	1490444	215.713	215.713	215.713	2.01772	0.000192701	1.90697	7.81994	6.21725e-15	211.956	606	164	169	211.956	211.956	427.669	606	716	719	427.669	427.669
hypotheticalproteinFrancci3_1246[Frankiasp.CcI3]	Francci3_1246	1491081	1491392	62.1175	62.1175	62.1175	1.65384	5.36221e-05	1.56306	3.46558	0.00052909	95.0041	312	39	39	95.0041	95.0041	157.122	312	136	136	157.122	157.122
hypotheticalproteinFrancci3_1247[Frankiasp.CcI3]	Francci3_1247	1492678	1491740	444.056	444.056	444.056	3.11007	0.000409113	2.93936	14.2776	0	210.446	939	260	260	210.446	210.446	654.501	939	1705	1705	654.501	654.501
hypotheticalproteinFrancci3_1248[Frankiasp.CcI3]	Francci3_1248	1493037	1493861	18.9876	18.9876	-18.9876	-1.19935	-2.4274e-05	-1.269	-1.72109	0.085235	114.235	825	124	124	114.235	114.235	95.2477	825	218	218	95.2477	95.2477
auxineffluxcarrier[Frankiasp.CcI3]	Francci3_1249	1494835	1493933	40.4324	40.4324	-40.4324	-1.15301	-5.50692e-05	-1.21997	-2.36946	0.017814	304.687	903	362	362	304.687	304.687	264.254	903	662	662	264.254	264.254
hypotheticalproteinFrancci3_1250[Frankiasp.CcI3]	Francci3_1250	1495201	1494938	84.3547	84.3547	84.3547	1.22367	5.9166e-05	1.1565	2.09696	0.0359972	377.138	264	131	131	377.138	377.138	461.492	264	338	338	461.492	461.492
alkane1-monooxygenase[Frankiasp.CcI3]	Francci3_1251	1495355	1496584	8.67886	8.67886	-8.67886	-1.04002	-2.06316e-05	-1.10042	-1.00667	0.314094	225.538	1230	365	365	225.538	225.538	216.859	1230	740	740	216.859	216.859
phospholipid/glycerolacyltransferase[Frankiasp.CcI3]	Francci3_1252	1497496	1496669	90.3869	90.3869	90.3869	1.86377	7.98738e-05	1.76147	4.73508	2.18966e-06	104.642	828	114	114	104.642	104.642	195.029	828	448	448	195.029	195.029
putativeintegralmembraneprotein[Frankiasp.CcI3]	Francci3_1253	1497653	1498345	15.2934	15.2934	15.2934	1.19921	1.02647e-05	1.13338	0.810677	0.417551	76.771	693	70	70	76.771	76.771	92.0644	693	177	177	92.0644	92.0644
hypotheticalproteinFrancci3_1254[Frankiasp.CcI3]	Francci3_1254	1498412	1499428	208.058	208.058	-208.058	-2.01385	-0.00021985	-2.13081	-9.07277	0	413.273	1017	553	553	413.273	413.273	205.215	1017	579	579	205.215	205.215
hypotheticalproteinFrancci3_1255[Frankiasp.CcI3]	Francci3_1255	1500061	1499498	463.975	463.975	463.975	3.8692	0.000430666	3.65682	15.7523	0	161.709	564	120	120	161.709	161.709	625.684	564	979	979	625.684	625.684
hypotheticalproteinFrancci3_1256[Frankiasp.CcI3]	Francci3_1256	1500381	1500187	34.3772	34.3772	-34.3772	-1.14417	-4.758e-05	-1.21062	-2.15953	0.0308087	272.832	195	70	70	272.832	272.832	238.455	195	129	129	238.455	238.455
helix-hairpin-helixDNA-binding,class1[Frankiasp.CcI3]	Francci3_1257	1500564	1501832	46.9806	46.9806	-46.9806	-1.50426	-5.22198e-05	-1.59162	-3.50835	0.000450898	140.148	1269	234	234	140.148	140.148	93.1674	1269	328	328	93.1674	93.1674
ComEC/Rec2-relatedprotein[Frankiasp.CcI3]	Francci3_1258	1501855	1504473	23.1748	23.1748	-23.1748	-1.21287	-2.92205e-05	-1.28331	-1.93198	0.0533621	132.041	2619	455	455	132.041	132.041	108.866	2619	791	791	108.866	108.866
DNApolymeraseIII,deltasubunit[Frankiasp.CcI3]	Francci3_1259	1504475	1505479	19.8798	19.8798	-19.8798	-1.17214	-2.6282e-05	-1.24021	-1.70289	0.0885894	135.369	1005	179	179	135.369	135.369	115.489	1005	322	322	115.489	115.489
hypotheticalproteinFrancci3_1260[Frankiasp.CcI3]	Francci3_1260	1505476	1505847	15.0082	15.0082	-15.0082	-1.11915	-2.19751e-05	-1.18414	-1.38028	0.1675	140.974	372	69	69	140.974	140.974	125.966	372	130	130	125.966	125.966
SSUribosomalproteinS20P[Frankiasp.CcI3]	Francci3_1261	1506196	1505927	241.855	241.855	241.855	2.36379	0.000219373	2.23404	9.21811	0	177.341	270	63	63	177.341	177.341	419.196	270	314	314	419.196	419.196
GTP-bindingproteinLepA[Frankiasp.CcI3]	Francci3_1262	1506365	1508413	50.6504	50.6504	-50.6504	-1.21763	-6.35779e-05	-1.28834	-2.87207	0.00407787	283.39	2049	764	764	283.39	283.39	232.739	2049	1323	1323	232.739	232.739
coproporphyrinogenIIIoxidase[Frankiasp.CcI3]	Francci3_1263	1508864	1510099	4.52321	4.52321	4.52321	1.03715	-2.41373e-06	-1.02018	-0.157282	0.875023	121.753	1236	198	198	121.753	121.753	126.276	1236	433	433	126.276	126.276
heat-inducibletranscriptionrepressor[Frankiasp.CcI3]	Francci3_1264	1510354	1511373	223.23	223.23	223.23	1.62155	0.000191724	1.53254	6.41317	1.42527e-10	359.153	1020	482	482	359.153	359.153	582.383	1020	1648	1648	582.383	582.383
chaperoneDnaJ[Frankiasp.CcI3]	Francci3_1265	1511373	1512512	311	311	311	4.28507	0.000289428	4.04986	13.2793	0	94.6708	1140	142	142	94.6708	94.6708	405.671	1140	1283	1283	405.671	405.671
hypotheticalproteinFrancci3_1266[Frankiasp.CcI3]	Francci3_1266	1512636	1513328	71.7439	71.7439	-71.7439	-1.29791	-8.5167e-05	-1.37329	-3.71559	0.00020273	312.568	693	285	285	312.568	312.568	240.824	693	463	463	240.824	240.824
PhoH-likeprotein[Frankiasp.CcI3]	Francci3_1267	1513479	1514516	205.313	205.313	-205.313	-2.02113	-0.00021687	-2.13852	-9.03079	1.66533e-15	406.376	1038	555	555	406.376	406.376	201.063	1038	579	579	201.063	201.063
putativemetalloprotease[Frankiasp.CcI3]	Francci3_1268	1514545	1515150	32.6495	32.6495	32.6495	1.20025	2.19608e-05	1.13437	1.18991	0.234082	163.043	606	130	130	163.043	163.043	195.693	606	329	329	195.693	195.693
CBS[Frankiasp.CcI3]	Francci3_1269	1515171	1516535	8.99399	8.99399	8.99399	1.04389	-2.75316e-06	-1.01359	-0.138066	0.890188	204.903	1365	368	368	204.903	204.903	213.897	1365	810	810	213.897	213.897
hypotheticalproteinFrancci3_1270[Frankiasp.CcI3]	Francci3_1270	1516532	1516957	12.4558	12.4558	12.4558	1.33245	9.73904e-06	1.25932	1.06908	0.285031	37.4664	426	21	21	37.4664	37.4664	49.9223	426	59	59	49.9223	49.9223
GTP-bindingproteinEra[Frankiasp.CcI3]	Francci3_1271	1516959	1517882	86.8973	86.8973	-86.8973	-1.51444	-9.64003e-05	-1.6024	-4.80046	1.58303e-06	255.812	924	311	311	255.812	255.812	168.915	924	433	433	168.915	168.915
DNArepairproteinRecO[Frankiasp.CcI3]	#N/A	1518086	1518817	18.1046	18.1046	18.1046	1.10379	7.55452e-06	1.0432	0.404709	0.685691	174.434	732	168	168	174.434	174.434	192.538	732	391	391	192.538	192.538
undecaprenylpyrophosphatesynthetase[Frankiasp.CcI3]	Francci3_1273	1519106	1519903	151.751	151.751	-151.751	-1.64857	-0.00016499	-1.74431	-6.80211	1.03091e-11	385.731	798	405	405	385.731	385.731	233.98	798	518	518	233.98	233.98
antibioticbiosynthesismonooxygenase[Frankiasp.CcI3]	Francci3_1274	1519903	1520475	55.6217	55.6217	-55.6217	-1.77561	-5.97014e-05	-1.87873	-4.3425	1.40871e-05	127.335	573	96	96	127.335	127.335	71.7137	573	114	114	71.7137	71.7137
glycine--tRNAligase[Frankiasp.CcI3]	Francci3_1275	1520749	1523802	3.1936	3.1936	3.1936	1.02582	-3.77974e-06	-1.03144	-0.245043	0.806423	123.686	3054	497	497	123.686	123.686	126.879	3054	1075	1075	126.879	126.879
pyruvatephosphatedikinase[Frankiasp.CcI3]	Francci3_1276	1523879	1526572	38.0398	38.0398	38.0398	1.19858	2.54986e-05	1.13279	1.27512	0.202266	191.56	2694	679	679	191.56	191.56	229.6	2694	1716	1716	229.6	229.6
hypotheticalproteinFrancci3_1277[Frankiasp.CcI3]	Francci3_1277	1526646	1527383	29.8344	29.8344	29.8344	1.11681	1.42122e-05	1.05551	0.627302	0.530461	255.404	738	248	248	255.404	255.404	285.239	738	584	584	285.239	285.239
transketolase[Frankiasp.CcI3]	Francci3_1278	1527621	1529495	148.058	148.058	148.058	1.63084	0.000127354	1.54133	5.26006	1.44005e-07	234.698	1875	579	579	234.698	234.698	382.756	1875	1991	1991	382.756	382.756
hypotheticalproteinFrancci3_1279[Frankiasp.CcI3]	Francci3_1279	1530130	1529591	159.322	159.322	159.322	1.63594	0.000137155	1.54615	5.4777	4.30878e-08	250.529	540	178	178	250.529	250.529	409.851	540	614	614	409.851	409.851
hypotheticalproteinFrancci3_1280[Frankiasp.CcI3]	Francci3_1280	1530326	1530171	288.432	288.432	288.432	3.9601	0.000267895	3.74273	12.506	0	97.4402	156	20	20	97.4402	97.4402	385.872	156	167	167	385.872	385.872
deoxyguanosinetriphosphatetriphosphohydrolase-likeprotein[Frankiasp.CcI3]	Francci3_1281	1530422	1531684	108.704	108.704	-108.704	-2.4763	-0.000113017	-2.62012	-7.24921	4.20219e-13	182.336	1263	303	303	182.336	182.336	73.6323	1263	258	258	73.6323	73.6323
DNAprimase[Frankiasp.CcI3]	Francci3_1282	1532181	1534070	78.8585	78.8585	78.8585	1.34045	6.1965e-05	1.26688	2.73131	0.00630822	231.629	1890	576	576	231.629	231.629	310.488	1890	1628	1628	310.488	310.488
sigma38[Frankiasp.CcI3]	Francci3_1283	1534060	1535289	63.8573	63.8573	63.8573	1.2153	4.41784e-05	1.14859	1.76886	0.0769175	296.598	1230	480	480	296.598	296.598	360.456	1230	1230	1230	360.456	360.456
glycosyltransferase,group1[Frankiasp.CcI3]	Francci3_1284	1536590	1535382	42.7599	42.7599	-42.7599	-1.43329	-4.82926e-05	-1.51653	-3.19813	0.00138322	141.445	1209	225	225	141.445	141.445	98.6855	1209	331	331	98.6855	98.6855
hypotheticalproteinFrancci3_1285[Frankiasp.CcI3]	Francci3_1285	1536711	1537460	99.0011	99.0011	99.0011	2.17704	8.91645e-05	2.05754	5.59756	2.17395e-08	84.1103	750	83	83	84.1103	84.1103	183.111	750	381	381	183.111	183.111
glycosyltransferases-like[Frankiasp.CcI3]	Francci3_1286	1538317	1537439	212.442	212.442	-212.442	-4.17826	-0.000216631	-4.42092	-11.9496	0	279.284	879	323	323	279.284	279.284	66.8422	879	163	163	66.8422	66.8422
diguanylatecyclase/phosphodiesterase[Frankiasp.CcI3]	Francci3_1288	1539416	1541230	77.3957	77.3957	-77.3957	-1.45956	-8.68481e-05	-1.54433	-4.37929	1.19064e-05	245.807	1815	587	587	245.807	245.807	168.411	1815	848	848	168.411	168.411
oxidoreductase-like[Frankiasp.CcI3]	Francci3_1289	1542966	1541344	100.412	100.412	-100.412	-1.83571	-0.000107265	-1.94232	-5.96364	2.46674e-09	220.564	1623	471	471	220.564	220.564	120.152	1623	541	541	120.152	120.152
proteintyrosinephosphatase[Frankiasp.CcI3]	Francci3_1290	1543754	1542963	4.20497	4.20497	4.20497	1.03222	-3.19709e-06	-1.02505	-0.20146	0.840339	130.511	792	136	136	130.511	130.511	134.716	792	296	296	134.716	134.716
macrocin-O-methyltransferase[Frankiasp.CcI3]	Francci3_1291	1544675	1543800	0.551539	0.551539	0.551539	1.00714	-3.72608e-06	-1.05057	-0.307139	0.758738	77.218	876	89	89	77.218	77.218	77.7695	876	189	189	77.7695	77.7695
hypotheticalproteinFrancci3_1292[Frankiasp.CcI3]	Francci3_1292	1545385	1546332	39.3878	39.3878	-39.3878	-1.73468	-4.24324e-05	-1.83543	-3.59619	0.000322912	92.9998	948	115	116	92.9998	92.9998	53.6121	948	130	141	53.6121	53.6121
glycosyltransferase,group1[Frankiasp.CcI3]	Francci3_1293	1547317	1546085	78.6019	78.6019	-78.6019	-1.47672	-8.7863e-05	-1.56249	-4.46212	8.11539e-06	243.482	1233	387	395	243.482	243.482	164.88	1233	542	564	164.88	164.88
NAD-dependentepimerase/dehydratase[Frankiasp.CcI3]	Francci3_1294	1547788	1548870	0.205889	0.205889	0.205889	1.00149	-7.41168e-06	-1.0565	-0.457244	0.647495	138.252	1083	197	197	138.252	138.252	138.458	1083	416	416	138.458	138.458
methyltransferaseFkbM[Frankiasp.CcI3]	Francci3_1295	1548915	1549805	60.5766	60.5766	-60.5766	-1.95986	-6.41948e-05	-2.07368	-4.82002	1.4354e-06	123.687	891	145	145	123.687	123.687	63.1101	891	156	156	63.1101	63.1101
hypotheticalproteinFrancci3_1296[Frankiasp.CcI3]	Francci3_1296	1549939	1551537	5.4615	5.4615	-5.4615	-1.03466	-1.41444e-05	-1.09475	-0.810677	0.417551	163.034	1599	343	343	163.034	163.034	157.573	1599	699	699	157.573	157.573
methyltransferaseFkbM[Frankiasp.CcI3]	Francci3_1297	1551549	1552253	16.0556	16.0556	16.0556	1.21276	1.10588e-05	1.14619	0.878216	0.379827	75.4643	705	70	70	75.4643	75.4643	91.5199	705	179	179	91.5199	91.5199
glycosyltransferases-like[Frankiasp.CcI3]	Francci3_1298	1553241	1552237	43.2847	43.2847	-43.2847	-1.37714	-4.97038e-05	-1.45712	-3.08807	0.00201458	158.057	1005	209	209	158.057	158.057	114.772	1005	320	320	114.772	114.772
methyltransferaseFkbM[Frankiasp.CcI3]	Francci3_1299	1554095	1553238	65.6586	65.6586	-65.6586	-1.46653	-7.35602e-05	-1.5517	-4.05178	5.08295e-05	206.396	858	233	233	206.396	206.396	140.737	858	335	335	140.737	140.737
heparinaseII/III-like[Frankiasp.CcI3]	Francci3_1300	1556215	1554173	45.016	45.016	-45.016	-1.35486	-5.21042e-05	-1.43354	-3.09371	0.00197669	171.872	2043	462	462	171.872	171.872	126.856	2043	719	719	126.856	126.856
glycosyltransferasefamilyprotein[Frankiasp.CcI3]	Francci3_1301	1557264	1556212	19.8837	19.8837	-19.8837	-1.24718	-2.43577e-05	-1.31961	-1.85911	0.0630117	100.327	1053	139	139	100.327	100.327	80.4436	1053	235	235	80.4436	80.4436
hypotheticalproteinFrancci3_1302[Frankiasp.CcI3]	Francci3_1302	1558265	1557261	88.3095	88.3095	-88.3095	-1.8153	-9.44817e-05	-1.92072	-5.55247	2.81662e-08	196.626	1005	260	260	196.626	196.626	108.316	1005	302	302	108.316	108.316
methyltransferaseFkbM[Frankiasp.CcI3]	Francci3_1303	1560121	1558262	89.2313	89.2313	-89.2313	-1.85426	-9.51933e-05	-1.96195	-5.65772	1.53395e-08	193.686	1860	474	474	193.686	193.686	104.455	1860	539	539	104.455	104.455
glycosyltransferase,group1[Frankiasp.CcI3]	Francci3_1304	1561443	1560118	109.941	109.941	-109.941	-1.96295	-0.000116487	-2.07695	-6.49963	8.0519e-11	224.112	1326	391	391	224.112	224.112	114.171	1326	420	420	114.171	114.171
glycosyltransferasefamilyprotein[Frankiasp.CcI3]	Francci3_1305	1562935	1561613	18.0459	18.0459	-18.0459	-1.11828	-2.64841e-05	-1.18322	-1.51183	0.130578	170.62	1323	297	297	170.62	170.62	152.574	1323	560	560	152.574	152.574
oxidoreductase-like[Frankiasp.CcI3]	Francci3_1306	1563117	1565360	1.5872	1.5872	1.5872	1.0137	-4.8696e-06	-1.04377	-0.327203	0.743515	115.834	2244	342	342	115.834	115.834	117.421	2244	731	731	117.421	117.421
GDP-mannose4,6-dehydratase[Frankiasp.CcI3]	Francci3_1307	1565407	1566498	762.803	762.803	-762.803	-3.05232	-0.00078509	-3.22959	-20.7662	2.44249e-15	1134.48	1092	12	1630	1134.48	1134.48	371.679	1092	37	1126	371.679	371.679
UDP-N-acetylglucosamine2-epimerase[Frankiasp.CcI3]	Francci3_1308	1566606	1567793	31.15	31.15	31.15	1.22647	2.1943e-05	1.15915	1.28679	0.198167	137.548	1188	215	215	137.548	137.548	168.698	1188	556	556	168.698	168.698
UDP-glucose/GDP-mannosedehydrogenase[Frankiasp.CcI3]	Francci3_1309	1567809	1569161	34.1333	34.1333	34.1333	1.2762	2.55378e-05	1.20615	1.56259	0.11815	123.583	1353	220	220	123.583	123.583	157.716	1353	592	592	157.716	157.716
glycosyltransferase,group1[Frankiasp.CcI3]	Francci3_1310	1569297	1570487	28.6315	28.6315	28.6315	1.19174	1.8909e-05	1.12632	1.07264	0.283431	149.326	1191	234	234	149.326	149.326	177.958	1191	588	588	177.958	177.958
glycosyltransferase,group1[Frankiasp.CcI3]	Francci3_1311	1570554	1571912	72.7143	72.7143	-72.7143	-1.82825	-7.77198e-05	-1.93442	-5.06155	4.15862e-07	160.507	1359	287	287	160.507	160.507	87.7931	1359	331	331	87.7931	87.7931
aconitase[Frankiasp.CcI3]	Francci3_1312	1572185	1574968	78.2338	78.2338	78.2338	1.50364	6.55709e-05	1.42111	3.41226	0.000644255	155.337	2784	569	569	155.337	155.337	233.571	2784	1804	1804	233.571	233.571
inositol-1(or4)-monophosphatase[Frankiasp.CcI3]	Francci3_1313	1576086	1575280	1.18044	1.18044	1.18044	1.01628	-2.87171e-06	-1.04113	-0.243709	0.807457	72.5187	807	77	77	72.5187	72.5187	73.6991	807	165	165	73.6991	73.6991
valyl-tRNAsynthetase[Frankiasp.CcI3]	Francci3_1314	1576324	1579035	40.5272	40.5272	40.5272	1.32644	3.15641e-05	1.25363	1.90598	0.0566525	124.15	2712	443	443	124.15	124.15	164.677	2712	1239	1239	164.677	164.677
majorfacilitatortransporter[Frankiasp.CcI3]	Francci3_1315	1580437	1579055	119.024	119.024	-119.024	-1.63251	-0.000129664	-1.72732	-5.97884	2.24727e-09	307.201	1383	559	559	307.201	307.201	188.177	1383	722	722	188.177	188.177
hypotheticalproteinFrancci3_1316[Frankiasp.CcI3]	Francci3_1316	1581204	1580641	79.2585	79.2585	79.2585	1.6393	6.82671e-05	1.54932	3.87298	0.000107512	123.977	564	92	92	123.977	123.977	203.236	564	318	318	203.236	203.236
hypotheticalproteinFrancci3_1317[Frankiasp.CcI3]	Francci3_1317	1581612	1581286	0.19631	0.19631	0.19631	1.00325	-3.13898e-06	-1.05465	-0.292765	0.769702	60.4308	327	26	26	60.4308	60.4308	60.6271	327	55	55	60.6271	60.6271
deoxyuridine5'-triphosphatenucleotidohydrolase[Frankiasp.CcI3]	Francci3_1318	1581861	1582451	140.913	140.913	-140.913	-3.3104	-0.000144608	-3.50266	-9.15259	2.9976e-15	201.904	591	157	157	201.904	201.904	60.9908	591	100	100	60.9908	60.9908
hypotheticalproteinFrancci3_1319[Frankiasp.CcI3]	Francci3_1319	1582432	1583145	180.452	180.452	-180.452	-1.96607	-0.000191164	-2.08025	-8.3351	2.9976e-15	367.243	714	345	345	367.243	367.243	186.791	714	370	370	186.791	186.791
nucleicacidbinding,OB-fold,tRNA/helicase-type[Frankiasp.CcI3]	Francci3_1320	1583494	1583880	276.187	276.187	276.187	1.87349	0.000244259	1.77065	8.3173	0	316.19	387	161	161	316.19	316.19	592.377	387	636	636	592.377	592.377
hypotheticalproteinFrancci3_1321[Frankiasp.CcI3]	Francci3_1321	1583921	1584631	193.41	193.41	193.41	2.19035	0.000174294	2.07012	7.85652	3.55271e-15	162.482	711	152	152	162.482	162.482	355.893	711	702	702	355.893	355.893
TrkA-like[Frankiasp.CcI3]	Francci3_1322	1585356	1584661	217.287	217.287	217.287	1.9212	0.000192876	1.81575	7.54131	4.79616e-14	235.872	696	216	216	235.872	235.872	453.159	696	875	875	453.159	453.159
TrkA-like[Frankiasp.CcI3]	Francci3_1323	1586217	1585423	22.3568	22.3568	22.3568	1.14347	1.26065e-05	1.0807	0.707882	0.479019	155.831	795	163	163	155.831	155.831	178.187	795	393	393	178.187	178.187
hypotheticalproteinFrancci3_1324[Frankiasp.CcI3]	Francci3_1324	1586224	1588230	42.3653	42.3653	-42.3653	-1.24909	-5.18253e-05	-1.32163	-2.71936	0.00654093	212.446	2007	561	561	212.446	212.446	170.08	2007	947	947	170.08	170.08
deoxyribonuclease/RhorelatedTRAM[Frankiasp.CcI3]	Francci3_1325	1588227	1589693	1.93356	1.93356	-1.93356	-1.028	-5.7371e-06	-1.08771	-0.497534	0.618812	70.9779	1467	137	137	70.9779	70.9779	69.0443	1467	281	281	69.0443	69.0443
1-deoxy-D-xylulose-5-phosphatesynthase[Frankiasp.CcI3]	Francci3_1326	1589995	1591962	64.1546	64.1546	64.1546	1.51912	5.39796e-05	1.43574	3.13959	0.00169182	123.583	1968	320	320	123.583	123.583	187.737	1968	1025	1025	187.737	187.737
hypotheticalproteinFrancci3_1327[Frankiasp.CcI3]	Francci3_1327	1592247	1593230	26.5929	26.5929	26.5929	1.18313	1.72042e-05	1.11819	0.991618	0.321384	145.21	984	188	188	145.21	145.21	171.803	984	469	469	171.803	171.803
hypotheticalproteinFrancci3_1328[Frankiasp.CcI3]	Francci3_1328	1593227	1593889	39.4699	39.4699	-39.4699	-1.20922	-4.99448e-05	-1.27944	-2.51071	0.012049	228.125	663	199	199	228.125	228.125	188.655	663	347	347	188.655	188.655
3-hydroxyacyl-CoAdehydrogenase[Frankiasp.CcI3]	Francci3_1329	1596068	1593921	23.1883	23.1883	-23.1883	-1.15439	-3.15077e-05	-1.22144	-1.79756	0.0722471	173.378	2148	490	490	173.378	173.378	150.19	2148	895	895	150.19	150.19
Acetyl-CoAC-acyltransferase[Frankiasp.CcI3]	Francci3_1330	1597383	1596175	99.4568	99.4568	99.4568	1.58379	8.48505e-05	1.49686	4.15048	3.31774e-05	170.363	1209	271	271	170.363	170.363	269.82	1209	905	905	269.82	269.82
3'-5'exonuclease[Frankiasp.CcI3]	Francci3_1331	1598915	1597632	324.55	324.55	-324.55	-2.72039	-0.000335711	-2.87838	-13.0057	0	513.2	1284	867	867	513.2	513.2	188.65	1284	672	672	188.65	188.65
hypotheticalproteinFrancci3_1332[Frankiasp.CcI3]	Francci3_1332	1599799	1599146	5.16078	5.16078	5.16078	1.04531	-1.37701e-06	-1.01221	-0.0925884	0.926231	113.889	654	98	98	113.889	113.889	119.05	654	216	216	119.05	119.05
hypotheticalproteinFrancci3_1333[Frankiasp.CcI3]	Francci3_1333	1600947	1600477	151.204	151.204	-151.204	-1.81981	-0.000161716	-1.9255	-7.2776	3.39728e-13	335.641	471	208	208	335.641	335.641	184.437	471	241	241	184.437	184.437
uroporphyrinogendecarboxylase[Frankiasp.CcI3]	Francci3_1334	1601250	1602359	77.6691	77.6691	77.6691	1.73182	6.77432e-05	1.63677	4.08285	4.44859e-05	106.131	1110	155	155	106.131	106.131	183.8	1110	566	566	183.8	183.8
protoporphyrinogenoxidase[Frankiasp.CcI3]	Francci3_1335	1602461	1603876	2.61531	2.61531	-2.61531	-1.01522	-1.20757e-05	-1.07418	-0.665972	0.505429	174.443	1416	325	325	174.443	174.443	171.827	1416	675	675	171.827	171.827
chloritedismutase[Frankiasp.CcI3]	Francci3_1336	1603928	1604623	39.353	39.353	-39.353	-1.19484	-5.05608e-05	-1.26423	-2.46445	0.0137223	241.332	696	221	221	241.332	241.332	201.979	696	390	390	201.979	201.979
hypotheticalproteinFrancci3_1337[Frankiasp.CcI3]	Francci3_1337	1605087	1604737	57.119	57.119	-57.119	-1.76193	-6.13812e-05	-1.86425	-4.37756	1.20016e-05	132.086	351	61	61	132.086	132.086	74.9665	351	73	73	74.9665	74.9665
undecaprenyl-phosphategalactosephosphotransferase[Frankiasp.CcI3]	Francci3_1338	1605550	1607211	18.3821	18.3821	18.3821	1.10578	7.85372e-06	1.04509	0.421337	0.673509	173.774	1662	197	380	173.774	173.774	192.156	1662	663	886	192.156	192.156
adenylylsulfatekinase[Frankiasp.CcI3]	Francci3_1339	1608745	1607225	4.08443	4.08443	-4.08443	-1.0283	-1.20351e-05	-1.08802	-0.721871	0.470374	148.409	1521	297	297	148.409	148.409	144.324	1521	609	609	144.324	144.324
inositolmonophosphatase[Frankiasp.CcI3]	Francci3_1340	1609147	1609959	45.24	45.24	45.24	1.47914	3.76647e-05	1.39795	2.52634	0.0115258	94.4199	813	101	101	94.4199	94.4199	139.66	813	315	315	139.66	139.66
sulfateadenylyltransferasesubunit2[Frankiasp.CcI3]	Francci3_1341	1610147	1611061	110.33	110.33	110.33	1.85145	9.73959e-05	1.74983	5.19988	1.9942e-07	129.579	915	156	156	129.579	129.579	239.91	915	609	609	239.91	239.91
sulfateadenylyltransferasesubunit1[Frankiasp.CcI3]	Francci3_1342	1611061	1612305	119.821	119.821	119.821	1.58942	0.000102332	1.50218	4.57748	4.70617e-06	203.286	1245	333	333	203.286	203.286	323.107	1245	1116	1116	323.107	323.107
hypotheticalproteinFrancci3_1343[Frankiasp.CcI3]	Francci3_1343	1614562	1612337	42.0333	42.0333	-42.0333	-1.35903	-4.85761e-05	-1.43796	-2.99962	0.00270313	159.108	2226	466	466	159.108	159.108	117.075	2226	723	723	117.075	117.075
hypotheticalproteinFrancci3_1344[Frankiasp.CcI3]	Francci3_1344	1614849	1614568	40.5458	40.5458	40.5458	1.71638	3.52985e-05	1.62217	2.92139	0.0034847	56.5982	282	21	21	56.5982	56.5982	97.1441	282	76	76	97.1441	97.1441
hypotheticalproteinFrancci3_1345[Frankiasp.CcI3]	Francci3_1345	1615829	1615008	22.493	22.493	22.493	1.34263	1.76975e-05	1.26894	1.46447	0.143064	65.6476	822	71	71	65.6476	65.6476	88.1406	822	201	201	88.1406	88.1406
AFG1-likeATPase[Frankiasp.CcI3]	Francci3_1346	1616068	1617240	25.3169	25.3169	25.3169	1.36517	2.01703e-05	1.29024	1.61642	0.106003	69.3295	1173	107	107	69.3295	69.3295	94.6465	1173	308	308	94.6465	94.6465
malto-oligosyltrehalosetrehalohydrolase[Frankiasp.CcI3]	Francci3_1347	1619363	1617582	22.3141	22.3141	22.3141	1.15479	1.32083e-05	1.0914	0.76908	0.441846	144.159	1782	338	338	144.159	144.159	166.473	1782	823	823	166.473	166.473
hypotheticalproteinFrancci3_1348[Frankiasp.CcI3]	Francci3_1348	1619925	1619623	118.972	118.972	-118.972	-2.33345	-0.000124168	-2.46896	-7.38878	1.47327e-13	208.194	303	83	83	208.194	208.194	89.2217	303	75	75	89.2217	89.2217
malto-oligosyltrehalosesynthase[Frankiasp.CcI3]	Francci3_1349	1622553	1620058	46.9159	46.9159	-46.9159	-1.4165	-5.32265e-05	-1.49877	-3.31075	0.000930458	159.558	2496	524	524	159.558	159.558	112.642	2496	780	780	112.642	112.642
glycogendebranchingproteinGlgX[Frankiasp.CcI3]	Francci3_1350	1624873	1622543	22.75	22.75	22.75	1.14597	1.29778e-05	1.08307	0.728251	0.46646	155.854	2331	478	478	155.854	155.854	178.604	2331	1155	1155	178.604	178.604
hypotheticalproteinFrancci3_1351[Frankiasp.CcI3]	Francci3_1351	1624948	1625382	5.52535	5.52535	-5.52535	-1.01873	-2.17695e-05	-1.07789	-0.915545	0.359906	300.519	435	172	172	300.519	300.519	294.994	435	356	356	294.994	294.994
SPFHdomain-containingprotein/band7familyprotein[Frankiasp.CcI3]	Francci3_1352	1625510	1626454	27.3001	27.3001	27.3001	1.18963	1.79427e-05	1.12433	1.03711	0.299686	143.964	945	179	179	143.964	143.964	171.264	945	449	449	171.264	171.264
hypotheticalproteinFrancci3_1353[Frankiasp.CcI3]	Francci3_1353	1626744	1627286	60.249	60.249	-60.249	-1.46307	-6.75528e-05	-1.54803	-3.87257	0.000107692	190.358	543	136	136	190.358	190.358	130.109	543	196	196	130.109	130.109
hypotheticalproteinFrancci3_1354[Frankiasp.CcI3]	Francci3_1354	1627578	1627871	319.872	319.872	319.872	3.63265	0.000296358	3.43326	12.8199	0	121.502	294	47	47	121.502	121.502	441.374	294	360	360	441.374	441.374
isochorismatasehydrolase[Frankiasp.CcI3]	Francci3_1355	1628570	1627983	321.992	321.992	321.992	3.51625	0.00029801	3.32325	12.7225	0	127.965	588	99	99	127.965	127.965	449.956	588	734	734	449.956	449.956
hypotheticalproteinFrancci3_1356[Frankiasp.CcI3]	Francci3_1356	1628797	1629606	92.4104	92.4104	-92.4104	-1.82405	-9.8803e-05	-1.92998	-5.69768	1.21448e-08	204.552	810	218	218	204.552	204.552	112.142	810	252	252	112.142	112.142
cellwallhydrolase/autolysin[Frankiasp.CcI3]	Francci3_1357	1629706	1630566	8.82381	8.82381	8.82381	1.13693	4.81404e-06	1.07453	0.420985	0.673766	64.4395	861	73	73	64.4395	64.4395	73.2633	861	175	175	73.2633	73.2633
anthranilatesynthasecomponentI/chorismate-bindingprotein[Frankiasp.CcI3]	Francci3_1358	1631097	1632386	53.83	53.83	-53.83	-1.26282	-6.52288e-05	-1.33616	-3.10953	0.00187386	258.647	1290	439	439	258.647	258.647	204.817	1290	733	733	204.817	204.817
sporulationandcelldivisionproteinSsgA[Frankiasp.CcI3]	Francci3_1359	1632970	1632539	548.677	548.677	548.677	4.24861	0.000510517	4.0154	17.5989	2.26485e-14	168.896	432	96	96	168.896	168.896	717.574	432	860	860	717.574	717.574
histidinetriad(HIT)protein[Frankiasp.CcI3]	Francci3_1360	1634830	1635408	51.2962	51.2962	-51.2962	-1.20048	-6.54978e-05	-1.2702	-2.83292	0.00461249	307.164	579	234	234	307.164	307.164	255.867	579	411	411	255.867	255.867
elongationfactorG[Frankiasp.CcI3]	Francci3_1361	1637789	1635621	37.0432	37.0432	-37.0432	-1.291	-4.41364e-05	-1.36597	-2.65228	0.00799505	164.341	2169	469	469	164.341	164.341	127.298	2169	766	766	127.298	127.298
CDP-diacylglycerolinositol3-phosphatidyltransferase[Frankiasp.CcI3]	Francci3_1362	1637887	1638684	44.9766	44.9766	44.9766	1.26382	3.32301e-05	1.19445	1.7359	0.0825816	170.484	798	179	179	170.484	170.484	215.46	798	477	477	215.46	215.46
lipidAbiosynthesislauroylacyltransferase[Frankiasp.CcI3]	Francci3_1363	1638720	1639598	24.8244	24.8244	-24.8244	-1.18977	-3.20817e-05	-1.25887	-1.94525	0.0517449	155.638	879	180	180	155.638	155.638	130.814	879	319	319	130.814	130.814
phosphatidylinositolalpha-mannosyltransferase[Frankiasp.CcI3]	Francci3_1364	1639606	1640772	53.3303	53.3303	-53.3303	-1.6016	-5.83361e-05	-1.69462	-3.94207	8.07816e-05	141.977	1167	218	218	141.977	141.977	88.6467	1167	287	287	88.6467	88.6467
hypotheticalproteinFrancci3_1365[Frankiasp.CcI3]	Francci3_1365	1640839	1641381	5.05875	5.05875	-5.05875	-1.06298	-9.49035e-06	-1.12471	-0.756568	0.449309	85.3813	543	61	61	85.3813	85.3813	80.3225	543	121	121	80.3225	80.3225
pyridoxinebiosynthesisprotein[Frankiasp.CcI3]	Francci3_1366	1641531	1642463	155.425	155.425	155.425	2.63074	0.000142004	2.48634	7.83402	2.66454e-15	95.3096	933	117	117	95.3096	95.3096	250.735	933	649	649	250.735	250.735
glutamineamidotransferasesubunitPdxT[Frankiasp.CcI3]	Francci3_1367	1642460	1643059	137.047	137.047	137.047	2.18891	0.000123494	2.06876	6.61025	3.83653e-11	115.272	600	91	91	115.272	115.272	252.319	600	420	420	252.319	252.319
hypotheticalproteinFrancci3_1368[Frankiasp.CcI3]	Francci3_1368	1643082	1643837	156.875	156.875	156.875	1.58443	0.000133852	1.49746	5.21579	1.83035e-07	268.424	756	267	267	268.424	268.424	425.299	756	892	892	425.299	425.299
Hollidayjunctionresolvase[Frankiasp.CcI3]	Francci3_1369	1643941	1644459	113.848	113.848	-113.848	-1.62566	-0.000124134	-1.72008	-5.82833	5.59836e-09	295.813	519	202	202	295.813	295.813	181.964	519	262	262	181.964	181.964
HollidayjunctionDNAhelicasesubunitRuvA[Frankiasp.CcI3]	Francci3_1370	1644456	1645199	3.28214	3.28214	3.28214	1.0378	-1.66811e-06	-1.01954	-0.128688	0.897605	86.8317	744	85	85	86.8317	86.8317	90.1139	744	186	186	90.1139	90.1139
HollidayjunctionDNAhelicaseB[Frankiasp.CcI3]	Francci3_1371	1645330	1646376	11.2337	11.2337	-11.2337	-1.06009	-2.15464e-05	-1.12166	-1.12677	0.259841	198.175	1047	273	273	198.175	198.175	186.941	1047	543	543	186.941	186.941
proteintranslocasesubunityajC[Frankiasp.CcI3]	Francci3_1372	1646562	1647029	31.9241	31.9241	31.9241	1.22338	2.23813e-05	1.15623	1.28852	0.197564	142.912	468	88	88	142.912	142.912	174.836	468	227	227	174.836	174.836
preproteintranslocasesubunitSecD[Frankiasp.CcI3]	Francci3_1373	1647177	1649000	13.9811	13.9811	13.9811	1.07247	2.63063e-06	1.0136	0.135014	0.892601	192.925	1824	463	463	192.925	192.925	206.906	1824	1047	1047	206.906	206.906
preproteintranslocasesubunitSecF[Frankiasp.CcI3]	Francci3_1374	1649002	1650198	77.7941	77.7941	77.7941	1.35308	6.15784e-05	1.27882	2.77552	0.00551127	220.327	1197	347	347	220.327	220.327	298.121	1197	990	990	298.121	298.121
adeninephosphoribosyltransferase[Frankiasp.CcI3]	Francci3_1375	1650340	1650906	104.362	104.362	104.362	2.23581	9.42247e-05	2.11309	5.84953	4.92956e-09	84.4481	567	63	63	84.4481	84.4481	188.81	567	297	297	188.81	188.81
(p)ppGppsynthetaseI[Frankiasp.CcI3]	Francci3_1376	1650989	1653577	110.53	110.53	110.53	1.5441	9.35378e-05	1.45934	4.22266	2.41434e-05	203.145	2589	692	692	203.145	203.145	313.676	2589	2253	2253	313.676	313.676
(p)ppGppsynthetaseI[Frankiasp.CcI3]	Francci3_1377	1653600	1655843	61.912	61.912	61.912	1.35702	4.91132e-05	1.28254	2.49307	0.0126644	173.412	2244	512	512	173.412	173.412	235.324	2244	1465	1465	235.324	235.324
CutA1divalentiontoleranceprotein[Frankiasp.CcI3]	Francci3_1378	1656190	1656516	14.5171	14.5171	14.5171	1.0573	-1.85961e-07	-1.00073	-0.0083596	0.99333	253.344	327	109	109	253.344	253.344	267.861	327	243	243	267.861	267.861
XREfamilytranscriptionalregulator[Frankiasp.CcI3]	Francci3_1379	1658032	1656509	13.0551	13.0551	-13.0551	-1.0704	-2.32892e-05	-1.13257	-1.2198	0.222539	198.486	1524	398	398	198.486	198.486	185.431	1524	784	784	185.431	185.431
typeIIIrestrictionenzyme,ressubunit[Frankiasp.CcI3]	Francci3_1380	1658205	1660010	98.4239	98.4239	-98.4239	-1.85318	-0.000105008	-1.9608	-5.93987	2.8525e-09	213.786	1806	508	508	213.786	213.786	115.362	1806	578	578	115.362	115.362
peptidyl-prolylcis-transisomerase,cyclophilintype[Frankiasp.CcI3]	Francci3_1381	1660897	1660019	40.848	40.848	40.848	1.31286	3.15152e-05	1.2408	1.86115	0.0627234	130.563	879	151	151	130.563	130.563	171.411	879	418	418	171.411	171.411
seryl-tRNAsynthetase[Frankiasp.CcI3]	Francci3_1382	1661119	1662381	25.8267	25.8267	25.8267	1.18263	1.66871e-05	1.11772	0.97474	0.329689	141.416	1263	235	235	141.416	141.416	167.242	1263	586	586	167.242	167.242
phytoenesynthase[Frankiasp.CcI3]	Francci3_1383	1663373	1662354	45.0989	45.0989	45.0989	1.30723	3.46495e-05	1.23548	1.9322	0.0533349	146.791	1020	197	197	146.791	146.791	191.89	1020	543	543	191.89	191.89
vonWillebrandfactor,typeA[Frankiasp.CcI3]	Francci3_1384	1664422	1663463	4.00758	4.00758	4.00758	1.03835	-1.95321e-06	-1.019	-0.137334	0.890767	104.505	960	132	132	104.505	104.505	108.512	960	289	289	108.512	108.512
hypotheticalproteinFrancci3_1385[Frankiasp.CcI3]	Francci3_1385	1665471	1664419	14.6401	14.6401	-14.6401	-1.29094	-1.7444e-05	-1.36591	-1.66723	0.0954689	64.9601	1053	90	90	64.9601	64.9601	50.32	1053	147	147	50.32	50.32
AAA_3ATPaseassociatedwithvariouscellularactivities[Frankiasp.CcI3]	Francci3_1386	1666577	1665468	99.1406	99.1406	-99.1406	-1.8457	-0.000105829	-1.95289	-5.94625	2.74357e-09	216.37	1110	316	316	216.37	216.37	117.229	1110	361	361	117.229	117.229
amineoxidase[Frankiasp.CcI3]	Francci3_1387	1668266	1666755	31.5208	31.5208	-31.5208	-1.19218	-4.06211e-05	-1.26142	-2.19847	0.0279154	195.538	1512	389	389	195.538	195.538	164.017	1512	688	688	164.017	164.017
polyprenylsynthetase[Frankiasp.CcI3]	Francci3_1388	1670238	1668334	1.16938	1.16938	-1.16938	-1.0128	-6.20061e-06	-1.07161	-0.469155	0.638959	92.5605	1905	232	232	92.5605	92.5605	91.3911	1905	483	483	91.3911	91.3911
5,10-methylenetetrahydrofolatereductase[Frankiasp.CcI3]	Francci3_1389	1670567	1671463	93.7821	93.7821	93.7821	1.58254	7.99902e-05	1.49568	4.02601	5.67323e-05	160.988	897	190	190	160.988	160.988	254.77	897	634	634	254.77	254.77
hypotheticalproteinFrancci3_1390[Frankiasp.CcI3]	Francci3_1390	1671816	1671568	158.081	158.081	158.081	2.47972	0.000143886	2.34361	7.6586	2.08722e-14	106.832	249	35	35	106.832	106.832	264.913	249	183	183	264.913	264.913
CDP-alcoholphosphatidyltransferase[Frankiasp.CcI3]	Francci3_1391	1672031	1672864	106.46	106.46	-106.46	-1.61426	-0.000116252	-1.70802	-5.60496	2.08301e-08	279.772	834	299	307	279.772	279.772	173.313	834	401	401	173.313	173.313
FADdependentoxidoreductase[Frankiasp.CcI3]	Francci3_1392	1674274	1672787	22.6397	22.6397	-22.6397	-1.21241	-2.85587e-05	-1.28282	-1.90851	0.0563251	129.226	1488	249	253	129.226	129.226	106.586	1488	440	440	106.586	106.586
glycosyltransferasefamilyprotein[Frankiasp.CcI3]	Francci3_1393	1675610	1674423	28.4298	28.4298	-28.4298	-1.22047	-3.55932e-05	-1.29135	-2.15862	0.0308794	157.381	1188	246	246	157.381	157.381	128.951	1188	425	425	128.951	128.951
hypotheticalproteinFrancci3_1394[Frankiasp.CcI3]	Francci3_1394	1676434	1675607	36.6629	36.6629	-36.6629	-1.43864	-4.135e-05	-1.52219	-2.97219	0.00295682	120.247	828	131	131	120.247	120.247	83.5839	828	192	192	83.5839	83.5839
GCN5-relatedN-acetyltransferase[Frankiasp.CcI3]	Francci3_1395	1677210	1676431	48.3218	48.3218	48.3218	1.37287	3.86489e-05	1.29751	2.26179	0.0237102	129.595	780	133	133	129.595	129.595	177.917	780	385	385	177.917	177.917
FADdependentoxidoreductase[Frankiasp.CcI3]	Francci3_1396	1679914	1677230	32.0336	32.0336	-32.0336	-1.44937	-3.60329e-05	-1.53354	-2.79836	0.00513624	103.319	2685	365	365	103.319	103.319	71.2856	2685	531	531	71.2856	71.2856
spheroidenemonooxygenase[Frankiasp.CcI3]	Francci3_1397	1680802	1680059	10.1333	10.1333	-10.1333	-1.09094	-1.62887e-05	-1.1543	-1.0951	0.273474	121.564	744	119	119	121.564	121.564	111.431	744	230	230	111.431	111.431
SARPfamilytranscriptionalregulator[Frankiasp.CcI3]	Francci3_1398	1684758	1680799	49.9002	49.9002	-49.9002	-1.42762	-5.64409e-05	-1.51053	-3.44132	0.000578878	166.593	3960	868	868	166.593	166.593	116.693	3960	1282	1282	116.693	116.693
hypotheticalproteinFrancci3_1399[Frankiasp.CcI3]	Francci3_1399	1685095	1685832	142.613	142.613	-142.613	-2.67808	-0.000147632	-2.83362	-8.56928	6.66134e-16	227.598	738	221	221	227.598	227.598	84.9855	738	174	174	84.9855	84.9855
hypotheticalproteinFrancci3_1400[Frankiasp.CcI3]	Francci3_1400	1685907	1686548	3.88171	3.88171	3.88171	1.02359	-5.37652e-06	-1.03369	-0.302366	0.762373	164.555	642	139	139	164.555	164.555	168.437	642	300	300	168.437	168.437
methyltransferasetype11[Frankiasp.CcI3]	Francci3_1401	1686863	1687675	73.2958	73.2958	73.2958	1.98005	6.53246e-05	1.87137	4.49042	7.10835e-06	74.788	813	80	80	74.788	74.788	148.084	813	334	334	148.084	148.084
hypotheticalproteinFrancci3_1402[Frankiasp.CcI3]	Francci3_1402	1687843	1688253	93.3847	93.3847	93.3847	1.35314	7.39217e-05	1.27887	3.04134	0.00235529	264.44	411	140	143	264.44	264.44	357.825	411	408	408	357.825	357.825
transglutaminase-like[Frankiasp.CcI3]	Francci3_1403	1690753	1688201	45.8958	45.8958	45.8958	1.37238	3.66998e-05	1.29706	2.20255	0.0276265	123.249	2553	412	414	123.249	123.249	169.144	2553	1198	1198	169.144	169.144
hypotheticalproteinFrancci3_1404[Frankiasp.CcI3]	Francci3_1404	1692204	1690765	13.2032	13.2032	-13.2032	-1.12324	-1.91297e-05	-1.18847	-1.30161	0.193051	120.339	1440	228	228	120.339	120.339	107.135	1440	428	428	107.135	107.135
AAA_3ATPaseassociatedwithvariouscellularactivities[Frankiasp.CcI3]	Francci3_1405	1693271	1692243	89.797	89.797	-89.797	-1.27985	-0.000107668	-1.35418	-4.08563	4.39583e-05	410.669	1029	556	556	410.669	410.669	320.872	1029	916	916	320.872	320.872
celldivisionproteinMraZ[Frankiasp.CcI3]	Francci3_1406	1693732	1694163	900.77	900.77	900.77	6.88499	0.000844955	6.50708	24.9656	2.62013e-14	153.062	432	87	87	153.062	153.062	1053.83	432	1263	1263	1053.83	1053.83
methyltransferase[Frankiasp.CcI3]	Francci3_1407	1694408	1695373	83.1931	83.1931	83.1931	1.9526	7.40108e-05	1.84542	4.72983	2.24706e-06	87.333	966	111	111	87.333	87.333	170.526	966	457	457	170.526	170.526
hypotheticalproteinFrancci3_1408[Frankiasp.CcI3]	Francci3_1408	1695475	1696140	5.3706	5.3706	-5.3706	-1.06891	-9.67166e-06	-1.13099	-0.781613	0.434442	83.3069	666	73	73	83.3069	83.3069	77.9363	666	144	144	77.9363	77.9363
peptidoglycanglycosyltransferase[Frankiasp.CcI3]	Francci3_1409	1696137	1698149	30.4501	30.4501	30.4501	1.25046	2.21589e-05	1.18183	1.37478	0.169201	121.575	2013	322	322	121.575	121.575	152.025	2013	849	849	152.025	152.025
UDP-N-acetylmuramoylalanyl-D-glutamate--2,6-diaminopimelateligase[Frankiasp.CcI3]	Francci3_1410	1698223	1699857	34.0432	34.0432	34.0432	1.45206	2.81086e-05	1.37236	2.12272	0.0337773	75.306	1635	162	162	75.306	75.306	109.349	1635	496	496	109.349	109.349
UDP-N-acetylmuramoyl-tripeptide--D-alanyl-D-alanineligase[Frankiasp.CcI3]	Francci3_1411	1699854	1701257	5.89653	5.89653	5.89653	1.05366	-4.60007e-07	-1.00419	-0.0314238	0.974932	109.891	1404	203	203	109.891	109.891	115.787	1404	451	451	115.787	115.787
phospho-N-acetylmuramoyl-pentapeptide-transferase[Frankiasp.CcI3]	Francci3_1412	1701307	1702374	21.6601	21.6601	21.6601	1.19637	1.44514e-05	1.1307	0.9528	0.340691	110.304	1068	155	155	110.304	110.304	131.965	1068	391	391	131.965	131.965
UDP-N-acetylmuramoylalanine--D-glutamateligase[Frankiasp.CcI3]	Francci3_1413	1702379	1703794	11.3253	11.3253	-11.3253	-1.11928	-1.65768e-05	-1.18428	-1.19921	0.230447	106.276	1416	198	198	106.276	106.276	94.9505	1416	373	373	94.9505	94.9505
cellcycleprotein[Frankiasp.CcI3]	Francci3_1414	1703797	1705389	19.4222	19.4222	19.4222	1.12564	9.89503e-06	1.06386	0.560196	0.575345	154.583	1593	324	324	154.583	154.583	174.005	1593	769	769	174.005	174.005
UDP-N-acetylglucosamine--N-acetylmuramyl-(pentapeptide)pyrophosphoryl-undecaprenolN-acetylglucosaminetransferase[Frankiasp.CcI3]	Francci3_1415	1705393	1706523	23.4515	23.4515	-23.4515	-1.13627	-3.29771e-05	-1.20226	-1.76501	0.0775625	195.552	1131	291	291	195.552	195.552	172.101	1131	540	540	172.101	172.101
hypotheticalproteinFrancci3_1416[Frankiasp.CcI3]	Francci3_1416	1707030	1706581	65.5969	65.5969	-65.5969	-1.4356	-7.40404e-05	-1.51897	-3.96753	7.26202e-05	216.187	450	128	128	216.187	216.187	150.59	450	188	188	150.59	150.59
UDP-N-acetylmuramate--L-alanineligase[Frankiasp.CcI3]	Francci3_1417	1708872	1707364	71.4029	71.4029	-71.4029	-1.38922	-8.16685e-05	-1.4699	-4.00337	6.24471e-05	254.855	1509	506	506	254.855	254.855	183.453	1509	768	768	183.453	183.453
celldivisionproteinFtsZ[Frankiasp.CcI3]	Francci3_1418	1709308	1710798	1.36312	1.36312	-1.36312	-1.00757	-1.12761e-05	-1.06608	-0.608568	0.542811	181.47	1491	356	356	181.47	181.47	180.107	1491	745	745	180.107	180.107
hypotheticalproteinFrancci3_1419[Frankiasp.CcI3]	Francci3_1419	1710822	1711505	53.3079	53.3079	-53.3079	-1.24854	-6.52372e-05	-1.32105	-3.0487	0.00229833	267.789	684	241	241	267.789	267.789	214.482	684	407	407	214.482	214.482
hypotheticalproteinFrancci3_1420[Frankiasp.CcI3]	Francci3_1420	1711502	1712542	91.1018	91.1018	-91.1018	-1.69238	-9.85607e-05	-1.79066	-5.37397	7.70209e-08	222.68	1041	305	305	222.68	222.68	131.578	1041	380	380	131.578	131.578
hypotheticalproteinFrancci3_1421[Frankiasp.CcI3]	Francci3_1421	1712532	1713095	93.4078	93.4078	93.4078	1.47476	7.76681e-05	1.39381	3.61234	0.000303447	196.746	564	146	146	196.746	196.746	290.154	564	454	454	290.154	290.154
hypotheticalproteinFrancci3_1422[Frankiasp.CcI3]	Francci3_1422	1713158	1713424	18.7424	18.7424	18.7424	1.07838	4.60017e-06	1.01919	0.211776	0.832281	239.112	267	84	84	239.112	239.112	257.854	267	191	191	257.854	257.854
hypotheticalproteinFrancci3_1423[Frankiasp.CcI3]	Francci3_1423	1713519	1714469	100.48	100.48	100.48	2.53326	9.1588e-05	2.39421	6.1767	6.54543e-10	65.5339	951	82	82	65.5339	65.5339	166.014	951	438	438	166.014	166.014
isoleucyl-tRNAsynthetase[Frankiasp.CcI3]	Francci3_1424	1717953	1714744	27.4449	27.4449	-27.4449	-1.25249	-3.34916e-05	-1.32523	-2.19652	0.0280551	136.143	3210	575	575	136.143	136.143	108.698	3210	968	968	108.698	108.698
signalpeptidaseII[Frankiasp.CcI3]	Francci3_1425	1718525	1719130	102.524	102.524	102.524	1.83414	9.0367e-05	1.73347	4.96887	6.73445e-07	122.91	606	98	98	122.91	122.91	225.433	606	379	379	225.433	225.433
ribosomallargesubunitpseudouridinesynthaseD[Frankiasp.CcI3]	Francci3_1426	1719111	1720052	7.83441	7.83441	-7.83441	-1.06418	-1.45694e-05	-1.12599	-0.941918	0.346235	129.9	942	161	161	129.9	129.9	122.065	942	319	319	122.065	122.065
hypotheticalproteinFrancci3_1427[Frankiasp.CcI3]	Francci3_1427	1720049	1721131	41.2405	41.2405	-41.2405	-1.55316	-4.54418e-05	-1.64336	-3.37999	0.000724894	115.795	1083	165	165	115.795	115.795	74.5541	1083	224	224	74.5541	74.5541
hypotheticalproteinFrancci3_1428[Frankiasp.CcI3]	Francci3_1428	1721244	1721966	14.9982	14.9982	14.9982	1.05753	-1.3503e-07	-1.00052	-0.00598348	0.995226	260.703	723	248	248	260.703	260.703	275.701	723	553	553	275.701	275.701
ABCtransporterrelated[Frankiasp.CcI3]	Francci3_1429	1722016	1722978	30.9462	30.9462	-30.9462	-1.18171	-4.03912e-05	-1.25034	-2.15042	0.0315217	201.255	963	255	255	201.255	201.255	170.309	963	455	455	170.309	170.309
hypotheticalproteinFrancci3_1430[Frankiasp.CcI3]	Francci3_1430	1723043	1723885	10.7861	10.7861	-10.7861	-1.1638	-1.44351e-05	-1.23139	-1.24099	0.21461	76.6344	843	85	85	76.6344	76.6344	65.8483	843	154	154	65.8483	65.8483
hypotheticalproteinFrancci3_1431[Frankiasp.CcI3]	Francci3_1431	1724068	1724811	23.804	23.804	-23.804	-1.23851	-2.93526e-05	-1.31044	-2.01526	0.043877	123.608	744	121	121	123.608	123.608	99.8036	744	206	206	99.8036	99.8036
peptidaseS16,lon-like[Frankiasp.CcI3]	Francci3_1432	1725547	1724873	88.2863	88.2863	-88.2863	-1.42942	-9.98108e-05	-1.51244	-4.58341	4.57453e-06	293.88	675	261	261	293.88	293.88	205.593	675	385	385	205.593	205.593
hypotheticalproteinFrancci3_1433[Frankiasp.CcI3]	Francci3_1433	1725711	1726202	43.7997	43.7997	-43.7997	-1.28742	-5.22897e-05	-1.36219	-2.87421	0.00405037	196.187	492	127	127	196.187	196.187	152.388	492	208	208	152.388	152.388
hypotheticalproteinFrancci3_1434[Frankiasp.CcI3]	Francci3_1434	1728592	1726274	3.40565	3.40565	-3.40565	-1.02518	-1.08543e-05	-1.08472	-0.673096	0.500886	138.635	2319	423	423	138.635	138.635	135.229	2319	870	870	135.229	135.229
hypotheticalproteinFrancci3_1435[Frankiasp.CcI3]	Francci3_1435	1729056	1728853	195.911	195.911	195.911	2.3838	0.000177813	2.25295	8.33747	0	141.575	204	38	38	141.575	141.575	337.485	204	191	191	337.485	337.485
hypotheticalproteinFrancci3_1436[Frankiasp.CcI3]	Francci3_1436	1729214	1730254	75.9026	75.9026	75.9026	1.49506	6.34732e-05	1.413	3.33046	0.000867016	153.321	1041	210	210	153.321	153.321	229.223	1041	662	662	229.223	229.223
hypotheticalproteinFrancci3_1437[Frankiasp.CcI3]	Francci3_1437	1730372	1731115	16.8635	16.8635	-16.8635	-1.16265	-2.26086e-05	-1.23017	-1.54943	0.121278	120.543	744	118	118	120.543	120.543	103.679	744	214	214	103.679	103.679
bifunctionalRNaseH/acidphosphatase[Frankiasp.CcI3]	Francci3_1438	1731165	1732301	16.6258	16.6258	-16.6258	-1.13013	-2.36954e-05	-1.19577	-1.47402	0.140475	144.386	1137	216	216	144.386	144.386	127.76	1137	403	403	127.76	127.76
hypotheticalproteinFrancci3_1439[Frankiasp.CcI3]	Francci3_1439	1732744	1732358	104.512	104.512	104.512	1.65699	9.02609e-05	1.56604	4.50568	6.61608e-06	159.077	387	81	81	159.077	159.077	263.589	387	283	283	263.589	263.589
hypotheticalproteinFrancci3_1440[Frankiasp.CcI3]	Francci3_1440	1733636	1732737	7.67421	7.67421	7.67421	1.04733	-1.65068e-06	-1.01026	-0.0929761	0.925923	162.14	900	192	192	162.14	162.14	169.815	900	424	424	169.815	169.815
hypotheticalproteinFrancci3_1441[Frankiasp.CcI3]	Francci3_1441	1733835	1734116	21.0952	21.0952	21.0952	1.34031	1.65746e-05	1.26674	1.41215	0.157905	61.9885	282	23	23	61.9885	61.9885	83.0837	282	65	65	83.0837	83.0837
hypotheticalproteinFrancci3_1442[Frankiasp.CcI3]	Francci3_1442	1734341	1734162	81.5446	81.5446	81.5446	1.91964	7.23755e-05	1.81427	4.61614	3.90937e-06	88.6705	180	21	21	88.6705	88.6705	170.215	180	85	85	170.215	170.215
prevent-host-deathprotein[Frankiasp.CcI3]	Francci3_1443	1734672	1734430	109.102	109.102	-109.102	-1.65671	-0.000118506	-1.75292	-5.78893	7.08376e-09	275.238	243	88	88	275.238	275.238	166.136	243	112	112	166.136	166.136
hypotheticalproteinFrancci3_1444[Frankiasp.CcI3]	Francci3_1444	1735260	1735811	34.2594	34.2594	34.2594	1.48788	2.85933e-05	1.40622	2.21999	0.0264197	70.2205	552	51	51	70.2205	70.2205	104.48	552	160	160	104.48	104.48
thioesterasesuperfamilyprotein[Frankiasp.CcI3]	Francci3_1445	1735887	1736501	5.39726	5.39726	5.39726	1.05392	-3.94413e-07	-1.00395	-0.0282276	0.977481	100.102	615	81	81	100.102	100.102	105.499	615	180	180	105.499	105.499
serine/threonineproteinkinase[Frankiasp.CcI3]	Francci3_1446	1736879	1738819	35.6724	35.6724	35.6724	1.30987	2.74615e-05	1.23797	1.72821	0.083951	115.121	1941	294	294	115.121	115.121	150.793	1941	812	812	150.793	150.793
putativetransglycosylaseassociatedprotein[Frankiasp.CcI3]	Francci3_1447	1738977	1739276	30.9052	30.9052	-30.9052	-1.12734	-4.43336e-05	-1.19281	-2.00236	0.0452459	273.612	300	108	108	273.612	273.612	242.707	300	202	202	242.707	242.707
beta-lactamase-like[Frankiasp.CcI3]	Francci3_1448	1740058	1739408	35.8648	35.8648	35.8648	1.14355	2.02313e-05	1.08078	0.897211	0.369606	249.842	651	214	214	249.842	249.842	285.707	651	516	516	285.707	285.707
zinc-bindingalcoholdehydrogenase[Frankiasp.CcI3]	Francci3_1449	1741348	1740260	45.1279	45.1279	45.1279	1.29661	3.43823e-05	1.22544	1.88761	0.0590782	152.146	1089	218	218	152.146	152.146	197.274	1089	596	596	197.274	197.274
cobyrinicacida,c-diamidesynthase[Frankiasp.CcI3]	Francci3_1450	1741613	1742602	6.54873	6.54873	-6.54873	-1.04015	-1.55392e-05	-1.10056	-0.874181	0.38202	169.664	990	221	221	169.664	169.664	163.115	990	448	448	163.115	163.115
hypotheticalproteinFrancci3_1451[Frankiasp.CcI3]	Francci3_1451	1742642	1743331	46.9113	46.9113	-46.9113	-1.35078	-5.43824e-05	-1.42923	-3.1476	0.00164619	180.646	690	164	164	180.646	180.646	133.734	690	256	256	133.734	133.734
condensinsubunitScpA[Frankiasp.CcI3]	Francci3_1452	1743372	1744316	2.95138	2.95138	-2.95138	-1.02597	-9.21258e-06	-1.08555	-0.622997	0.533287	116.619	945	145	145	116.619	116.619	113.667	945	298	298	113.667	113.667
condensinsubunitScpB[Frankiasp.CcI3]	Francci3_1453	1744313	1744888	6.94237	6.94237	-6.94237	-1.05997	-1.33289e-05	-1.12153	-0.885736	0.37576	122.714	576	93	93	122.714	122.714	115.771	576	185	185	115.771	115.771
ribosomallargesubunitpseudouridinesynthaseB[Frankiasp.CcI3]	Francci3_1454	1744945	1745703	4.31774	4.31774	4.31774	1.02613	-5.00025e-06	-1.03113	-0.280459	0.779125	165.225	759	165	165	165.225	165.225	169.542	759	357	357	169.542	169.542
prephenatedehydrogenase[Frankiasp.CcI3]	Francci3_1455	1745728	1746840	38.7799	38.7799	38.7799	1.35717	3.07656e-05	1.28267	1.97353	0.0484352	108.576	1113	159	159	108.576	108.576	147.356	1113	455	455	147.356	147.356
cytidylatekinase[Frankiasp.CcI3]	Francci3_1456	1746935	1747741	153.225	153.225	153.225	2.10676	0.000137546	1.99112	6.80637	1.00084e-11	138.445	807	147	147	138.445	138.445	291.67	807	653	653	291.67	291.67
phospholipid/glycerolacyltransferase[Frankiasp.CcI3]	Francci3_1457	1747738	1748565	7.28875	7.28875	7.28875	1.04994	-1.12496e-06	-1.00775	-0.0667439	0.946786	145.948	828	159	159	145.948	145.948	153.237	828	352	352	153.237	153.237
smallGTP-bindingproteindomain-containingprotein[Frankiasp.CcI3]	Francci3_1458	1748701	1750164	6.38027	6.38027	6.38027	1.08842	2.07418e-06	1.02867	0.173386	0.862348	72.1616	1464	139	139	72.1616	72.1616	78.5419	1464	319	319	78.5419	78.5419
hypotheticalproteinFrancci3_1459[Frankiasp.CcI3]	Francci3_1459	1751115	1750531	479.043	479.043	-479.043	-3.59154	-0.000490367	-3.80012	-17.2758	1.27676e-14	663.892	585	511	511	663.892	663.892	184.849	585	300	300	184.849	184.849
peptidaseC60,sortaseAandB[Frankiasp.CcI3]	Francci3_1460	1751490	1752419	23.5141	23.5141	-23.5141	-1.20089	-3.0011e-05	-1.27063	-1.91882	0.0550067	140.565	930	172	172	140.565	140.565	117.051	930	302	302	117.051	117.051
NLP/P60[Frankiasp.CcI3]	Francci3_1461	1752952	1754052	10.7158	10.7158	-10.7158	-1.05098	-2.23062e-05	-1.11202	-1.10256	0.270216	220.9	1101	320	320	220.9	220.9	210.184	1101	642	642	210.184	210.184
CDP-diacylglycerol-phosphatidylglycerolphosphatidyltransferase[Frankiasp.CcI3]	Francci3_1462	1754313	1754921	213.808	213.808	-213.808	-2.36315	-0.000222953	-2.50039	-9.96253	1.44329e-15	370.657	609	297	297	370.657	370.657	156.848	609	265	265	156.848	156.848
nucleotidyltransferase[Frankiasp.CcI3]	Francci3_1463	1754940	1757426	37.4706	37.4706	-37.4706	-1.25003	-4.58064e-05	-1.32263	-2.55996	0.0104683	187.334	2487	613	613	187.334	187.334	149.864	2487	1034	1034	149.864	149.864
hypotheticalproteinFrancci3_1464[Frankiasp.CcI3]	Francci3_1464	1757483	1758385	66.0503	66.0503	-66.0503	-1.61058	-7.21613e-05	-1.70412	-4.4067	1.04958e-05	174.227	903	207	207	174.227	174.227	108.177	903	271	271	108.177	108.177
hypotheticalproteinFrancci3_1465[Frankiasp.CcI3]	Francci3_1465	1758382	1758714	14.4996	14.4996	14.4996	1.2647	1.07228e-05	1.19528	0.987941	0.323182	54.7772	333	24	24	54.7772	54.7772	69.2767	333	64	64	69.2767	69.2767
hypotheticalproteinFrancci3_1466[Frankiasp.CcI3]	Francci3_1466	1758717	1759607	25.1351	25.1351	25.1351	1.21508	1.73827e-05	1.14839	1.10873	0.267545	116.863	891	137	137	116.863	116.863	141.998	891	351	351	141.998	141.998
glycinecleavagesystemproteinH[Frankiasp.CcI3]	Francci3_1467	1759745	1760125	33.5374	33.5374	33.5374	1.19105	2.21142e-05	1.12567	1.15719	0.247194	175.546	381	88	88	175.546	175.546	209.083	381	221	221	209.083	209.083
FHAdomain-containingprotein[Frankiasp.CcI3]	Francci3_1468	1760419	1760964	182.32	182.32	182.32	2.20162	0.00016438	2.08078	7.65412	2.04281e-14	151.728	546	109	109	151.728	151.728	334.049	546	506	506	334.049	334.049
MerRfamilytranscriptionalregulator[Frankiasp.CcI3]	Francci3_1469	1760981	1761757	30.9121	30.9121	30.9121	1.19751	2.06746e-05	1.13178	1.14408	0.25259	156.506	777	160	160	156.506	156.506	187.418	777	404	404	187.418	187.418
hypotheticalproteinFrancci3_1470[Frankiasp.CcI3]	Francci3_1470	1761925	1762410	563.192	563.192	563.192	3.66763	0.000521944	3.46632	17.0659	7.10543e-15	211.12	486	135	135	211.12	211.12	774.312	486	1044	1044	774.312	774.312
MerRfamilytranscriptionalregulator[Frankiasp.CcI3]	Francci3_1471	1762910	1763524	207.138	207.138	-207.138	-1.72125	-0.000223439	-1.82122	-8.20322	0	494.331	615	400	400	494.331	494.331	287.192	615	490	490	287.192	287.192
daunorubicinresistanceABCtransporterATP-bindingsubunit[Frankiasp.CcI3]	Francci3_1472	1763580	1764695	73.6837	73.6837	73.6837	1.78974	6.46734e-05	1.6915	4.11378	3.89229e-05	93.3016	1116	137	137	93.3016	93.3016	166.985	1116	517	517	166.985	166.985
hypotheticalproteinFrancci3_1473[Frankiasp.CcI3]	Francci3_1473	1764692	1765501	1.90338	1.90338	1.90338	1.00856	-1.04323e-05	-1.0491	-0.506585	0.612446	222.38	810	237	237	222.38	222.38	224.283	810	504	504	224.283	224.283
hypotheticalproteinFrancci3_1474[Frankiasp.CcI3]	Francci3_1474	1766131	1765562	183.577	183.577	-183.577	-3.79131	-0.000187637	-4.01149	-10.8476	0	249.344	570	187	187	249.344	249.344	65.7673	570	104	104	65.7673	65.7673
celldivisionFtsK/SpoIIIE[Frankiasp.CcI3]	Francci3_1475	1766264	1769569	14.4736	14.4736	-14.4736	-1.14882	-1.98595e-05	-1.21554	-1.40977	0.158607	111.729	3306	486	486	111.729	111.729	97.2554	3306	892	892	97.2554	97.2554
hypotheticalproteinFrancci3_1476[Frankiasp.CcI3]	Francci3_1476	1769574	1770815	78.2009	78.2009	-78.2009	-1.7464	-8.41537e-05	-1.84783	-5.09116	3.55877e-07	182.971	1242	299	299	182.971	182.971	104.77	1242	361	361	104.77	104.77
hypotheticalproteinFrancci3_1477[Frankiasp.CcI3]	Francci3_1477	1770822	1771085	108.233	108.233	108.233	1.60637	9.2718e-05	1.5182	4.41163	1.02596e-05	178.493	264	62	62	178.493	178.493	286.726	264	210	210	286.726	286.726
Alpha,alpha-trehalose-phosphatesynthase(UDP-forming)[Frankiasp.CcI3]	Francci3_1478	1771355	1772887	30.293	30.293	30.293	1.18858	1.9861e-05	1.12334	1.08706	0.277011	160.633	1533	324	324	160.633	160.633	190.926	1533	812	812	190.926	190.926
putativephosphohistidinephosphatase,SixA[Frankiasp.CcI3]	Francci3_1480	1773920	1773363	49.1188	49.1188	49.1188	1.35705	3.89654e-05	1.28256	2.22066	0.0263737	137.569	558	101	101	137.569	137.569	186.688	558	289	289	186.688	186.688
hypotheticalproteinFrancci3_1481[Frankiasp.CcI3]	Francci3_1481	1774276	1773917	102.308	102.308	-102.308	-1.88851	-0.00010889	-1.99819	-6.12741	8.93193e-10	217.454	360	103	103	217.454	217.454	115.146	360	115	115	115.146	115.146
transcriptionfactorWhiB[Frankiasp.CcI3]	Francci3_1482	1774849	1774481	55.2406	55.2406	55.2406	1.65414	4.76878e-05	1.56334	3.2688	0.00108004	84.4481	369	41	41	84.4481	84.4481	139.689	369	143	143	139.689	139.689
rhodanese-likeprotein[Frankiasp.CcI3]	Francci3_1483	1776179	1775757	21.3161	21.3161	21.3161	1.12895	1.10995e-05	1.06699	0.6072	0.543718	165.303	423	92	92	165.303	165.303	186.619	423	219	219	186.619	186.619
cysteinedioxygenasetypeI[Frankiasp.CcI3]	Francci3_1484	1776862	1776176	68.2538	68.2538	-68.2538	-1.79808	-7.31237e-05	-1.9025	-4.85095	1.22874e-06	153.777	687	139	139	153.777	153.777	85.5229	687	163	163	85.5229	85.5229
hypotheticalproteinFrancci3_1485[Frankiasp.CcI3]	Francci3_1485	1776900	1777226	161.46	161.46	-161.46	-1.75893	-0.000173554	-1.86109	-7.35208	1.9662e-13	374.206	327	161	161	374.206	374.206	212.746	327	193	193	212.746	212.746
putativesignaltransductionhistidinekinase[Frankiasp.CcI3]	Francci3_1486	1777591	1779330	7.2582	7.2582	7.2582	1.07225	1.34868e-06	1.01339	0.0959225	0.923582	100.464	1740	230	230	100.464	100.464	107.722	1740	520	520	107.722	107.722
twocomponentLuxRfamilytranscriptionalregulator[Frankiasp.CcI3]	Francci3_1487	1780085	1779390	55.9481	55.9481	55.9481	1.27845	4.19492e-05	1.20828	2.01208	0.0442111	200.928	696	184	184	200.928	200.928	256.876	696	496	496	256.876	256.876
hypotheticalproteinFrancci3_1488[Frankiasp.CcI3]	Francci3_1488	1780584	1781477	59.6765	59.6765	-59.6765	-1.49501	-6.64533e-05	-1.58184	-3.93218	8.418e-05	180.232	894	212	212	180.232	180.232	120.555	894	299	299	120.555	120.555
rhomboid-likeprotein[Frankiasp.CcI3]	Francci3_1489	1782558	1781662	49.0853	49.0853	-49.0853	-1.2529	-5.98825e-05	-1.32566	-2.93891	0.00329365	243.177	897	287	287	243.177	243.177	194.091	897	483	483	194.091	194.091
aminotransferase[Frankiasp.CcI3]	Francci3_1490	1783358	1784644	19.8014	19.8014	-19.8014	-1.0982	-3.09443e-05	-1.16197	-1.54388	0.122618	221.455	1287	375	375	221.455	221.455	201.653	1287	720	720	201.653	201.653
diguanylatecyclase[Frankiasp.CcI3]	Francci3_1491	1785092	1786780	55.5777	55.5777	-55.5777	-1.34357	-6.46121e-05	-1.42159	-3.40552	0.000660372	217.345	1689	483	483	217.345	217.345	161.768	1689	758	758	161.768	161.768
methenyltetrahydrofolatecyclohydrolase[Frankiasp.CcI3]	Francci3_1492	1787672	1786842	81.3753	81.3753	81.3753	1.84737	7.181e-05	1.74597	4.45652	8.33005e-06	96.0331	831	105	105	96.0331	96.0331	177.408	831	409	409	177.408	177.408
hypotheticalproteinFrancci3_1493[Frankiasp.CcI3]	Francci3_1493	1788577	1788990	402.58	402.58	-402.58	-3.05503	-0.000414328	-3.23246	-15.0879	0	598.48	414	326	326	598.48	598.48	195.9	414	225	225	195.9	195.9
hypotheticalproteinFrancci3_1494[Frankiasp.CcI3]	Francci3_1494	1789008	1789559	49.0149	49.0149	49.0149	1.32362	3.81028e-05	1.25097	2.0844	0.0371234	151.456	552	110	110	151.456	151.456	200.471	552	307	307	200.471	200.471
TetRfamilytranscriptionalregulator[Frankiasp.CcI3]	Francci3_1495	1790245	1789643	128.414	128.414	128.414	1.98914	0.000114514	1.87996	5.96576	2.43503e-09	129.823	603	103	103	129.823	129.823	258.237	603	432	432	258.237	258.237
pyridoxamine5'-phosphateoxidase-related,FMN-binding[Frankiasp.CcI3]	Francci3_1496	1791051	1790509	14.027	14.027	14.027	1.07315	2.73832e-06	1.01425	0.140945	0.887914	191.758	543	137	137	191.758	191.758	205.785	543	310	310	205.785	205.785
hypotheticalproteinFrancci3_1497[Frankiasp.CcI3]	Francci3_1497	1791213	1791875	276.188	276.188	-276.188	-1.87587	-0.000294203	-1.98481	-10.0274	0	591.519	663	516	516	591.519	591.519	315.331	663	580	580	315.331	315.331
biotincarboxylase-like[Frankiasp.CcI3]	Francci3_1498	1792574	1793860	16.561	16.561	16.561	1.2047	1.12382e-05	1.13857	0.863511	0.387857	80.9049	1287	137	137	80.9049	80.9049	97.4658	1287	348	348	97.4658	97.4658
hypotheticalproteinFrancci3_1499[Frankiasp.CcI3]	Francci3_1499	1793965	1794264	54.5241	54.5241	54.5241	1.35282	4.31525e-05	1.27856	2.32244	0.0202093	154.54	300	61	61	154.54	154.54	209.064	300	174	174	209.064	209.064
amidinotransferase[Frankiasp.CcI3]	Francci3_1500	1794278	1795390	54.0473	54.0473	-54.0473	-1.83443	-5.77412e-05	-1.94096	-4.37315	1.22469e-05	118.819	1113	174	174	118.819	118.819	64.7719	1113	200	200	64.7719	64.7719
hypotheticalproteinFrancci3_1501[Frankiasp.CcI3]	Francci3_1501	1795426	1795662	65.7758	65.7758	65.7758	1.387	5.29634e-05	1.31086	2.69853	0.00696463	169.965	237	53	53	169.965	169.965	235.741	237	155	155	235.741	235.741
PilTprotein-like[Frankiasp.CcI3]	Francci3_1502	1795659	1796060	146.905	146.905	146.905	2.1773	0.00013231	2.05779	6.81939	9.14335e-12	124.782	402	66	66	124.782	124.782	271.687	402	303	303	271.687	271.687
hypotheticalproteinFrancci3_1503[Frankiasp.CcI3]	Francci3_1503	1796170	1796466	3.20869	3.20869	-3.20869	-1.02471	-1.03615e-05	-1.08422	-0.655758	0.51198	133.07	297	52	52	133.07	133.07	129.861	297	107	107	129.861	129.861
4'-phosphopantetheinyltransferase[Frankiasp.CcI3]	Francci3_1504	1797506	1796616	91.7433	91.7433	-91.7433	-1.55312	-0.00010109	-1.64332	-5.04143	4.62057e-07	257.609	891	302	302	257.609	257.609	165.866	891	410	410	165.866	165.866
metallophosphoesterase[Frankiasp.CcI3]	Francci3_1505	1798387	1797512	135.746	135.746	135.746	1.88897	0.000120202	1.78528	5.87329	4.27229e-09	152.701	876	176	176	152.701	152.701	288.447	876	701	701	288.447	288.447
hypotheticalproteinFrancci3_1506[Frankiasp.CcI3]	Francci3_1506	1798605	1798979	378.539	378.539	378.539	4.27669	0.000352267	4.04194	14.6431	0	115.525	375	57	57	115.525	115.525	494.064	375	514	514	494.064	494.064
hypotheticalproteinFrancci3_1507[Frankiasp.CcI3]	Francci3_1507	1799068	1799676	210.539	210.539	210.539	1.72404	0.000183462	1.62941	6.69041	2.22524e-11	290.784	609	233	233	290.784	290.784	501.323	609	847	847	501.323	501.323
stressprotein[Frankiasp.CcI3]	Francci3_1508	1800498	1799842	121.678	121.678	121.678	1.80292	0.000106938	1.70396	5.32497	1.00972e-07	151.544	657	131	131	151.544	151.544	273.222	657	498	498	273.222	273.222
hypotheticalproteinFrancci3_1509[Frankiasp.CcI3]	Francci3_1509	1800659	1800943	157.36	157.36	-157.36	-2.59512	-0.000163167	-2.74584	-8.89153	4.21885e-15	256.011	285	96	96	256.011	256.011	98.651	285	78	78	98.651	98.651
hypotheticalproteinFrancci3_1510[Frankiasp.CcI3]	Francci3_1510	1801242	1802486	54.22	54.22	-54.22	-1.37605	-6.22836e-05	-1.45597	-3.45335	0.000553676	198.402	1245	325	325	198.402	198.402	144.182	1245	498	498	144.182	144.182
hypotheticalproteinFrancci3_1511[Frankiasp.CcI3]	Francci3_1511	1802483	1804384	187.898	187.898	-187.898	-1.92059	-0.00019958	-2.03213	-8.38942	2.33147e-15	392.005	1902	981	981	392.005	392.005	204.107	1902	1077	1077	204.107	204.107
hypotheticalproteinFrancci3_1512[Frankiasp.CcI3]	Francci3_1512	1804583	1805434	45.2167	45.2167	-45.2167	-1.29938	-5.36357e-05	-1.37484	-2.95366	0.00314033	196.253	852	220	220	196.253	196.253	151.036	852	357	357	151.036	151.036
tetratricopeptideTPR_4[Frankiasp.CcI3]	Francci3_1513	1805421	1809401	10.7148	10.7148	-10.7148	-1.10281	-1.64747e-05	-1.16686	-1.14205	0.253432	114.931	3981	602	602	114.931	114.931	104.216	3981	1151	1151	104.216	104.216
hypotheticalproteinFrancci3_1514[Frankiasp.CcI3]	Francci3_1514	1809525	1810592	25.3371	25.3371	-25.3371	-1.18221	-3.30488e-05	-1.25087	-1.947	0.0515352	164.389	1068	231	231	164.389	164.389	139.052	1068	412	412	139.052	139.052
hypotheticalproteinFrancci3_1515[Frankiasp.CcI3]	Francci3_1515	1810645	1813032	0.856058	0.856058	0.856058	1.0069	-6.01851e-06	-1.05083	-0.391323	0.695558	124.126	2388	390	390	124.126	124.126	124.982	2388	828	828	124.982	124.982
MerRfamilytranscriptionalregulator[Frankiasp.CcI3]	Francci3_1516	1813201	1813806	22.6392	22.6392	22.6392	1.1641	1.38574e-05	1.1002	0.823024	0.410495	137.96	606	110	110	137.96	137.96	160.599	606	270	270	160.599	160.599
aldo/ketoreductase[Frankiasp.CcI3]	Francci3_1517	1813806	1814783	21.6334	21.6334	21.6334	1.19743	1.44663e-05	1.1317	0.956716	0.338711	109.575	978	141	141	109.575	109.575	131.209	978	356	356	131.209	131.209
cobaltochelatase[Frankiasp.CcI3]	Francci3_1518	1819079	1814985	116.383	116.383	-116.383	-1.91818	-0.000123637	-2.02958	-6.59729	4.18756e-11	243.136	4095	1310	1310	243.136	243.136	126.754	4095	1440	1440	126.754	126.754
nitrite/sulfitereductase,hemoproteinbeta-component,ferrodoxin-like[Frankiasp.CcI3]	Francci3_1519	1819324	1820769	23.4287	23.4287	-23.4287	-1.25265	-2.85872e-05	-1.3254	-2.02978	0.0423792	116.16	1446	221	221	116.16	116.16	92.7313	1446	372	372	92.7313	92.7313
precorrin-8Xmethylmutase[Frankiasp.CcI3]	Francci3_1520	1820766	1821425	19.6313	19.6313	19.6313	1.26227	1.448e-05	1.19298	1.1419	0.253496	74.8518	660	65	65	74.8518	74.8518	94.4831	660	173	173	94.4831	94.4831
precorrin-2C20-methyltransferase/cobalt-factorIIC20-methyltransferase/precorrin-3methyltransferase[Frankiasp.CcI3]	Francci3_1521	1821425	1823005	16.1817	16.1817	16.1817	1.13518	8.74422e-06	1.07287	0.5613	0.574593	119.702	1581	249	249	119.702	119.702	135.883	1581	596	596	135.883	135.883
cobalt-precorrin-6xreductase[Frankiasp.CcI3]	Francci3_1522	1823864	1823058	41.5814	41.5814	-41.5814	-1.90382	-4.42128e-05	-2.01439	-3.92539	8.65876e-05	87.5875	807	93	93	87.5875	87.5875	46.0061	807	103	103	46.0061	46.0061
precorrin-4C11-methyltransferase[Frankiasp.CcI3]	Francci3_1523	1824727	1823885	98.1633	98.1633	-98.1633	-2.09845	-0.000103317	-2.22032	-6.37172	1.86921e-10	187.529	843	208	208	187.529	187.529	89.3656	843	209	209	89.3656	89.3656
hypotheticalproteinFrancci3_1524[Frankiasp.CcI3]	Francci3_1524	1826509	1824983	90.5582	90.5582	-90.5582	-1.52124	-0.000100335	-1.60959	-4.91997	8.65591e-07	264.294	1527	531	531	264.294	264.294	173.736	1527	736	736	173.736	173.736
hypotheticalproteinFrancci3_1525[Frankiasp.CcI3]	Francci3_1525	1827683	1826832	70.2171	70.2171	-70.2171	-1.74761	-7.55538e-05	-1.84911	-4.82656	1.38914e-06	164.139	852	184	184	164.139	164.139	93.9215	852	222	222	93.9215	93.9215
ATPase[Frankiasp.CcI3]	Francci3_1526	1827916	1829226	152.644	152.644	-152.644	-1.65546	-0.000165825	-1.7516	-6.84373	7.71805e-12	385.524	1311	665	665	385.524	385.524	232.88	1311	847	847	232.88	232.88
propionyl-CoAcarboxylase[Frankiasp.CcI3]	Francci3_1527	1829612	1831285	9.9694	9.9694	-9.9694	-1.03978	-2.37838e-05	-1.10016	-1.07953	0.280352	260.609	1674	574	574	260.609	260.609	250.639	1674	1164	1164	250.639	250.639
carbamoyl-phosphatesynthaseLchain,ATP-binding[Frankiasp.CcI3]	Francci3_1528	1831532	1833736	74.5161	74.5161	-74.5161	-1.52881	-8.24487e-05	-1.6176	-4.48231	7.3838e-06	215.429	2205	625	625	215.429	215.429	140.913	2205	862	862	140.913	140.913
hypotheticalproteinFrancci3_1529[Frankiasp.CcI3]	Francci3_1529	1834782	1834021	25.0666	25.0666	25.0666	1.11854	1.21134e-05	1.05715	0.587358	0.556963	211.453	762	173	212	211.453	211.453	236.519	762	499	500	236.519	236.519
hypotheticalproteinFrancci3_1530[Frankiasp.CcI3]	Francci3_1530	1835920	1835189	292.201	292.201	-292.201	-3.20591	-0.000300193	-3.3921	-13.0526	0	424.663	732	409	409	424.663	424.663	132.462	732	269	269	132.462	132.462
hypotheticalproteinFrancci3_1531[Frankiasp.CcI3]	Francci3_1531	1836894	1836499	230.933	230.933	230.933	3.07453	0.000212658	2.90577	10.2476	2.22045e-15	111.318	396	58	58	111.318	111.318	342.251	396	376	376	342.251	342.251
periplasmicbindingprotein/LacItranscriptionalregulator[Frankiasp.CcI3]	Francci3_1532	1838294	1837341	422.044	422.044	422.044	2.22345	0.000380859	2.10141	11.7233	0	344.963	954	206	433	344.963	344.963	767.007	954	977	2030	767.007	767.007
phosphoenolpyruvatephosphomutase[Frankiasp.CcI3]	Francci3_1533	1838929	1838291	1450.51	1450.51	1450.51	5.97765	0.00135816	5.64954	30.9228	3.10862e-15	291.406	639	245	245	291.406	291.406	1741.92	639	3088	3088	1741.92	1741.92
hypotheticalproteinFrancci3_1534[Frankiasp.CcI3]	Francci3_1534	1839487	1839110	611.535	611.535	611.535	2.23636	0.000552145	2.11361	14.1668	0	494.625	378	246	246	494.625	494.625	1106.16	378	1160	1160	1106.16	1106.16
ATPase[Frankiasp.CcI3]	Francci3_1535	1840147	1843989	17.1548	17.1548	-17.1548	-1.15566	-2.326e-05	-1.22277	-1.54864	0.121469	127.364	3843	644	644	127.364	127.364	110.21	3843	1175	1175	110.21	110.21
LuxRfamilytranscriptionalregulator[Frankiasp.CcI3]	Francci3_1536	1844171	1845244	18.504	18.504	-18.504	-1.11681	-2.72645e-05	-1.18167	-1.52796	0.126522	176.916	1074	250	250	176.916	176.916	158.413	1074	472	472	158.413	158.413
MMPL[Frankiasp.CcI3]	Francci3_1537	1846010	1848529	90.4572	90.4572	-90.4572	-1.93412	-9.6003e-05	-2.04645	-5.84481	5.07151e-09	187.294	2520	621	621	187.294	187.294	96.8367	2520	677	677	96.8367	96.8367
hypotheticalproteinFrancci3_1538[Frankiasp.CcI3]	Francci3_1538	1849057	1848596	150.864	150.864	150.864	1.93577	0.000134056	1.82952	6.32383	2.55153e-10	161.219	462	98	98	161.219	161.219	312.083	462	400	400	312.083	312.083
twin-argininetranslocationpathwaysignal[Frankiasp.CcI3]	Francci3_1539	1849264	1850724	0.327553	0.327553	-0.327553	-1.00242	-7.78084e-06	-1.06064	-0.484847	0.627785	135.776	1461	261	261	135.776	135.776	135.448	1461	549	549	135.448	135.448
methyltransferasetype12[Frankiasp.CcI3]	Francci3_1540	1851464	1850775	67.5563	67.5563	-67.5563	-1.52569	-7.47897e-05	-1.61429	-4.26022	2.0423e-05	196.067	690	178	178	196.067	196.067	128.51	690	246	246	128.51	128.51
GntRfamilytranscriptionalregulator[Frankiasp.CcI3]	Francci3_1541	1851745	1852449	2.75794	2.75794	2.75794	1.01672	-6.4625e-06	-1.04068	-0.36363	0.716134	164.943	705	153	153	164.943	164.943	167.701	705	328	328	167.701	167.701
hypotheticalproteinFrancci3_1542[Frankiasp.CcI3]	Francci3_1542	1852788	1852543	69.7646	69.7646	69.7646	2.0264	6.23542e-05	1.91517	4.46148	8.13949e-06	67.9704	246	22	22	67.9704	67.9704	137.735	246	94	94	137.735	137.735
LuxRfamilytranscriptionalregulator[Frankiasp.CcI3]	Francci3_1543	1853285	1852815	341.085	341.085	341.085	3.22499	0.000314705	3.04797	12.6913	0	153.298	471	95	95	153.298	153.298	494.383	471	646	646	494.383	494.383
alcoholdehydrogenaseGroES-likeprotein[Frankiasp.CcI3]	Francci3_1544	1854039	1854371	991.304	991.304	991.304	5.62052	0.000927344	5.31202	25.2581	0	214.544	333	94	94	214.544	214.544	1205.85	333	1114	1114	1205.85	1205.85
hypotheticalproteinFrancci3_1545[Frankiasp.CcI3]	Francci3_1545	1854939	1854400	3478.71	3478.71	3478.71	5.66342	0.00325464	5.35256	47.4284	0	745.959	540	530	530	745.959	745.959	4224.67	540	6329	6329	4224.67	4224.67
GCN5-relatedN-acetyltransferase[Frankiasp.CcI3]	Francci3_1546	1855939	1855139	7.49935	7.49935	7.49935	1.03676	-4.1197e-06	-1.02056	-0.207412	0.835688	204.004	801	215	215	204.004	204.004	211.503	801	470	470	211.503	211.503
zinc-bindingalcoholdehydrogenase[Frankiasp.CcI3]	Francci3_1547	1856955	1855936	255.017	255.017	255.017	3.13903	0.00023504	2.96673	10.8588	4.66294e-15	119.221	1020	160	160	119.221	119.221	374.238	1020	1059	1059	374.238	374.238
hypotheticalproteinFrancci3_1548[Frankiasp.CcI3]	Francci3_1548	1857313	1856993	397.444	397.444	-397.444	-3.3596	-0.000407669	-3.55471	-15.4403	0	565.881	321	239	239	565.881	565.881	168.437	321	150	150	168.437	168.437
butyryl-CoAdehydrogenase[Frankiasp.CcI3]	Francci3_1549	1858548	1857385	134.784	134.784	-134.784	-1.80453	-0.000144326	-1.90933	-6.83332	8.29625e-12	302.316	1164	463	463	302.316	302.316	167.531	1164	541	541	167.531	167.531
3-hydroxybutyryl-CoAdehydrogenase[Frankiasp.CcI3]	Francci3_1550	1859483	1858632	30.8542	30.8542	30.8542	1.3391	2.42245e-05	1.26559	1.70401	0.0883794	90.9899	852	102	102	90.9899	90.9899	121.844	852	288	288	121.844	121.844
TetRfamilytranscriptionalregulator[Frankiasp.CcI3]	Francci3_1551	1859559	1860242	11.8302	11.8302	11.8302	1.12099	5.82768e-06	1.05946	0.415273	0.677942	97.782	684	88	88	97.782	97.782	109.612	684	208	208	109.612	109.612
helicaseRecD/TraA[Frankiasp.CcI3]	Francci3_1552	1860507	1862726	93.9777	93.9777	-93.9777	-1.60798	-0.000102709	-1.70137	-5.24982	1.5225e-07	248.551	2220	726	726	248.551	248.551	154.574	2220	952	952	154.574	154.574
hypotheticalproteinFrancci3_1553[Frankiasp.CcI3]	Francci3_1553	1863002	1862775	99.9311	99.9311	-99.9311	-2.66341	-0.000103477	-2.81809	-7.15795	8.199e-13	160.007	228	48	48	160.007	160.007	60.0759	228	38	38	60.0759	60.0759
majorfacilitatortransporter[Frankiasp.CcI3]	Francci3_1554	1863193	1865025	98.4605	98.4605	-98.4605	-1.75978	-0.000105828	-1.86198	-5.74284	9.30993e-09	228.051	1833	550	550	228.051	228.051	129.591	1833	659	659	129.591	129.591
MerRfamilytranscriptionalregulator[Frankiasp.CcI3]	Francci3_1555	1865066	1865647	97.7603	97.7603	-97.7603	-2.05231	-0.000103107	-2.1715	-6.28361	3.30807e-10	190.661	582	146	146	190.661	190.661	92.9009	582	150	150	92.9009	92.9009
serinephosphatase[Frankiasp.CcI3]	Francci3_1556	1866732	1865641	95.9184	95.9184	-95.9184	-1.48838	-0.000106956	-1.57482	-4.96521	6.86251e-07	292.32	1092	420	420	292.32	292.32	196.402	1092	595	595	196.402	196.402
short-chaindehydrogenase/reductaseSDR[Frankiasp.CcI3]	Francci3_1557	1867732	1866971	133.64	133.64	-133.64	-1.72813	-0.00014406	-1.82849	-6.60716	3.91769e-11	317.179	762	318	318	317.179	317.179	183.539	762	388	388	183.539	183.539
cellenvelope-relatedtranscriptionalattenuator[Frankiasp.CcI3]	Francci3_1558	1869622	1867985	83.366	83.366	83.366	1.92137	7.40015e-05	1.81591	4.67103	2.99696e-06	90.4801	1638	195	195	90.4801	90.4801	173.846	1638	790	790	173.846	173.846
hypotheticalproteinFrancci3_1559[Frankiasp.CcI3]	Francci3_1559	1870047	1869781	26.6234	26.6234	26.6234	1.44537	2.19337e-05	1.36604	1.86165	0.0626525	59.7779	267	21	21	59.7779	59.7779	86.4013	267	64	64	86.4013	86.4013
putativesignaltransductionhistidinekinase[Frankiasp.CcI3]	Francci3_1560	1872249	1870483	43.1259	43.1259	43.1259	1.40924	3.50588e-05	1.33189	2.25796	0.023948	105.381	1767	245	245	105.381	105.381	148.507	1767	728	728	148.507	148.507
4-hydroxybutyratecoenzymeAtransferase[Frankiasp.CcI3]	Francci3_1561	1872352	1873689	29.1008	29.1008	29.1008	1.19187	1.92249e-05	1.12645	1.08208	0.279215	151.666	1338	267	267	151.666	151.666	180.767	1338	671	671	180.767	180.767
glycosyltransferase,group1[Frankiasp.CcI3]	Francci3_1562	1874078	1875469	35.111	35.111	-35.111	-1.35588	-4.06239e-05	-1.43463	-2.73448	0.00624789	133.77	1392	245	245	133.77	133.77	98.6592	1392	381	381	98.6592	98.6592
nucleotidyltransferase[Frankiasp.CcI3]	Francci3_1563	1875466	1876239	69.3007	69.3007	-69.3007	-1.40002	-7.89995e-05	-1.48133	-3.97601	7.00799e-05	242.543	774	247	247	242.543	242.543	173.242	774	372	372	173.242	173.242
NAD-dependentepimerase/dehydratase[Frankiasp.CcI3]	Francci3_1564	1876245	1877285	70.1409	70.1409	-70.1409	-1.60831	-7.6654e-05	-1.70172	-4.53605	5.73164e-06	185.445	1041	254	254	185.445	185.445	115.304	1041	333	333	115.304	115.304
methyltransferasetype12[Frankiasp.CcI3]	Francci3_1565	1877388	1878578	91.3705	91.3705	-91.3705	-1.72747	-9.8501e-05	-1.8278	-5.46156	4.71961e-08	216.97	1191	340	340	216.97	216.97	125.6	1191	415	415	125.6	125.6
putativesugarnucleotideprocessingenzyme[Frankiasp.CcI3]	Francci3_1566	1878579	1879823	90.6733	90.6733	-90.6733	-1.43498	-0.000102361	-1.51831	-4.66281	3.11917e-06	299.13	1245	490	490	299.13	299.13	208.456	1245	720	720	208.456	208.456
glycosyltransferasefamilyprotein[Frankiasp.CcI3]	Francci3_1567	1879875	1880966	1.1228	1.1228	1.1228	1.00811	-6.5569e-06	-1.04957	-0.403476	0.686598	138.504	1092	199	199	138.504	138.504	139.627	1092	423	423	139.627	139.627
lipopolysaccharidebiosynthesis[Frankiasp.CcI3]	Francci3_1568	1881153	1881920	27.9173	27.9173	-27.9173	-1.32504	-3.27102e-05	-1.40199	-2.37538	0.0175309	113.807	768	115	115	113.807	113.807	85.8898	768	183	183	85.8898	85.8898
O-antigenpolymerase[Frankiasp.CcI3]	Francci3_1569	1881955	1883424	18.0185	18.0185	-18.0185	-1.16663	-2.40117e-05	-1.23438	-1.60984	0.107433	126.155	1470	244	244	126.155	126.155	108.137	1470	441	441	108.137	108.137
polysaccharidebiosynthesisprotein[Frankiasp.CcI3]	Francci3_1570	1883592	1885085	33.1347	33.1347	-33.1347	-1.4346	-3.74093e-05	-1.51792	-2.81777	0.00483591	109.376	1494	215	215	109.376	109.376	76.2409	1494	316	316	76.2409	76.2409
hypotheticalproteinFrancci3_1571[Frankiasp.CcI3]	Francci3_1571	1885120	1886310	73.2676	73.2676	-73.2676	-1.7495	-7.88226e-05	-1.8511	-4.93396	8.05782e-07	171.023	1191	268	268	171.023	171.023	97.7558	1191	323	323	97.7558	97.7558
parallelbeta-helixrepeat-containingprotein[Frankiasp.CcI3]	Francci3_1572	1886405	1887364	62.5448	62.5448	-62.5448	-1.61241	-6.83146e-05	-1.70605	-4.29201	1.77064e-05	164.674	960	208	208	164.674	164.674	102.129	960	272	272	102.129	102.129
glycosyltransferasefamilyprotein[Frankiasp.CcI3]	Francci3_1573	1888379	1887408	39.9361	39.9361	-39.9361	-1.45632	-4.48476e-05	-1.5409	-3.13895	0.00169552	127.454	972	163	163	127.454	127.454	87.518	972	236	236	87.518	87.518
glycosyltransferase,group1[Frankiasp.CcI3]	Francci3_1574	1888566	1889642	31.8451	31.8451	-31.8451	-1.18657	-4.13133e-05	-1.25548	-2.19462	0.0281911	202.534	1077	287	287	202.534	202.534	170.689	1077	510	510	170.689	170.689
hypotheticalproteinFrancci3_1575[Frankiasp.CcI3]	Francci3_1575	1889690	1890388	10.6417	10.6417	-10.6417	-1.11095	-1.59446e-05	-1.17547	-1.14992	0.250177	106.557	699	98	98	106.557	106.557	95.9152	699	186	186	95.9152	95.9152
glycosyltransferasefamilyprotein[Frankiasp.CcI3]	Francci3_1576	1890633	1891574	30.0075	30.0075	-30.0075	-1.19803	-3.8417e-05	-1.26761	-2.16027	0.0307517	181.537	942	225	225	181.537	181.537	151.529	942	396	396	151.529	151.529
undecaprenyl-phosphategalactosephosphotransferase[Frankiasp.CcI3]	Francci3_1577	1893142	1891571	158.917	158.917	-158.917	-2.30274	-0.000166011	-2.43648	-8.48791	2.9976e-15	280.903	1572	581	581	280.903	280.903	121.986	1572	532	532	121.986	121.986
hypotheticalproteinFrancci3_1578[Frankiasp.CcI3]	Francci3_1578	1893510	1893181	104.7	104.7	-104.7	-1.83351	-0.000111863	-1.93999	-6.08498	1.16507e-09	230.313	330	100	100	230.313	230.313	125.613	330	115	115	125.613	125.613
glycosyltransferasefamilyprotein[Frankiasp.CcI3]	Francci3_1579	1893617	1894480	22.2735	22.2735	-22.2735	-1.20147	-2.841e-05	-1.27124	-1.8688	0.0616503	132.83	864	151	151	132.83	132.83	110.556	864	265	265	110.556	110.556
glycosyltransferasefamilyprotein[Frankiasp.CcI3]	Francci3_1580	1894480	1896276	73.5073	73.5073	-73.5073	-1.83476	-7.85293e-05	-1.94132	-5.1007	3.38391e-07	161.565	1797	382	382	161.565	161.565	88.0579	1797	439	439	88.0579	88.0579
glycosyltransferasefamilyprotein[Frankiasp.CcI3]	Francci3_1581	1896273	1897673	201.842	201.842	-201.842	-2.48863	-0.000209788	-2.63316	-9.89932	0	337.431	1401	622	622	337.431	337.431	135.589	1401	527	527	135.589	135.589
hypotheticalproteinFrancci3_1582[Frankiasp.CcI3]	Francci3_1582	1897670	1898059	63.1788	63.1788	-63.1788	-1.7272	-6.81111e-05	-1.82751	-4.54089	5.60181e-06	150.058	390	77	77	150.058	150.058	86.879	390	94	94	86.879	86.879
hypotheticalproteinFrancci3_1583[Frankiasp.CcI3]	Francci3_1583	1898056	1899954	58.2543	58.2543	-58.2543	-1.45	-6.55171e-05	-1.53422	-3.77541	0.000159747	187.707	1899	469	469	187.707	187.707	129.453	1899	682	682	129.453	129.453
hypotheticalproteinFrancci3_1584[Frankiasp.CcI3]	Francci3_1584	1900061	1901323	164.268	164.268	-164.268	-2.41419	-0.000171054	-2.5544	-8.81504	0	280.424	1263	466	466	280.424	280.424	116.156	1263	407	407	116.156	116.156
methyltransferasetype11[Frankiasp.CcI3]	Francci3_1585	1902039	1901269	152.336	152.336	-152.336	-1.92832	-0.000161731	-2.04031	-7.57177	3.65263e-14	316.434	771	321	321	316.434	316.434	164.098	771	351	351	164.098	164.098
glycosyltransferasefamilyprotein[Frankiasp.CcI3]	Francci3_1586	1903406	1902072	74.5282	74.5282	-74.5282	-1.5298	-8.24476e-05	-1.61865	-4.48521	7.28431e-06	215.2	1335	378	378	215.2	215.2	140.672	1335	521	521	140.672	140.672
polysaccharidedeacetylase[Frankiasp.CcI3]	Francci3_1587	1905283	1903403	20.4307	20.4307	-20.4307	-1.16081	-2.74703e-05	-1.22822	-1.70141	0.0888651	147.481	1881	365	365	147.481	147.481	127.051	1881	663	663	127.051	127.051
hypotheticalproteinFrancci3_1588[Frankiasp.CcI3]	Francci3_1588	1905663	1905418	126.411	126.411	-126.411	-2.56858	-0.00013115	-2.71775	-7.93642	3.88578e-15	207.001	246	67	67	207.001	207.001	80.5897	246	55	55	80.5897	80.5897
RNA-bindingS4[Frankiasp.CcI3]	Francci3_1589	1906063	1905653	14.658	14.658	-14.658	-1.46426	-1.64304e-05	-1.5493	-1.91149	0.0559417	46.2307	411	25	25	46.2307	46.2307	31.5728	411	36	36	31.5728	31.5728
ABCtransporterrelated[Frankiasp.CcI3]	Francci3_1590	1907368	1906214	87.8169	87.8169	-87.8169	-1.91065	-9.33342e-05	-2.02161	-5.7171	1.08357e-08	184.25	1155	280	280	184.25	184.25	96.4336	1155	309	309	96.4336	96.4336
binding-protein-dependenttransportsystemsinnermembranecomponent[Frankiasp.CcI3]	Francci3_1591	1908921	1907365	175.424	175.424	-175.424	-2.40584	-0.000182712	-2.54557	-9.09573	2.77556e-15	300.206	1557	615	615	300.206	300.206	124.782	1557	539	539	124.782	124.782
extracellularsolute-bindingprotein[Frankiasp.CcI3]	Francci3_1592	1909982	1908918	125.202	125.202	125.202	1.94832	0.000111351	1.84138	5.79206	6.95294e-09	132.025	1065	185	185	132.025	132.025	257.227	1065	760	760	257.227	257.227
AMP-dependentsynthetaseandligase[Frankiasp.CcI3]	Francci3_1593	1912699	1910030	47.6523	47.6523	-47.6523	-1.31431	-5.61086e-05	-1.39064	-3.07404	0.00211181	199.26	2670	700	700	199.26	199.26	151.607	2670	1123	1123	151.607	151.607
hypotheticalproteinFrancci3_1594[Frankiasp.CcI3]	Francci3_1594	1913055	1913780	55.314	55.314	55.314	1.21566	3.82917e-05	1.14894	1.64853	0.0992445	256.485	726	245	245	256.485	256.485	311.799	726	628	628	311.799	311.799
ABCtransporterrelated[Frankiasp.CcI3]	Francci3_1595	1913893	1915905	19.4032	19.4032	-19.4032	-1.1812	-2.53416e-05	-1.2498	-1.70165	0.088821	126.483	2013	335	335	126.483	126.483	107.08	2013	598	598	107.08	107.08
hypotheticalproteinFrancci3_1596[Frankiasp.CcI3]	Francci3_1596	1917453	1915960	12.58	12.58	-12.58	-1.13794	-1.76282e-05	-1.20403	-1.29553	0.195136	103.78	1494	204	204	103.78	103.78	91.1996	1494	378	378	91.1996	91.1996
hypotheticalproteinFrancci3_1597[Frankiasp.CcI3]	Francci3_1597	1917862	1917602	54.8042	54.8042	-54.8042	-1.30762	-6.47384e-05	-1.38356	-3.27671	0.00105026	232.96	261	80	80	232.96	232.96	178.156	261	129	129	178.156	178.156
hypotheticalproteinFrancci3_1598[Frankiasp.CcI3]	Francci3_1598	1918415	1918167	88.855	88.855	-88.855	-1.74854	-9.56001e-05	-1.85009	-5.43154	5.58693e-08	207.559	249	68	68	207.559	207.559	118.704	249	82	82	118.704	118.704
cytochromeP450[Frankiasp.CcI3]	Francci3_1599	1918974	1920173	11.8633	11.8633	11.8633	1.0797	3.0498e-06	1.02044	0.177893	0.858807	148.84	1200	235	235	148.84	148.84	160.703	1200	535	535	160.703	160.703
putativeferredoxin[Frankiasp.CcI3]	Francci3_1600	1920187	1920411	16.3056	16.3056	16.3056	1.18566	1.06154e-05	1.12058	0.786263	0.431714	87.8261	225	26	26	87.8261	87.8261	104.132	225	65	65	104.132	104.132
fibronectin,typeIII[Frankiasp.CcI3]	Francci3_1601	1920918	1922564	28.406	28.406	-28.406	-1.22187	-3.55188e-05	-1.29283	-2.16116	0.0306832	156.437	1647	339	339	156.437	156.437	128.031	1647	585	585	128.031	128.031
AMP-dependentsynthetaseandligase[Frankiasp.CcI3]	Francci3_1602	1924391	1922655	144.363	144.363	-144.363	-1.92142	-0.000153331	-2.03301	-7.35524	1.91624e-13	301.038	1737	688	688	301.038	301.038	156.675	1737	755	755	156.675	156.675
thioesterase[Frankiasp.CcI3]	Francci3_1603	1925245	1924445	23.1116	23.1116	-23.1116	-1.13409	-3.26502e-05	-1.19996	-1.74712	0.0806162	195.464	801	206	206	195.464	195.464	172.353	801	383	383	172.353	172.353
cytochromeP450[Frankiasp.CcI3]	Francci3_1604	1926552	1925242	53.807	53.807	-53.807	-1.60588	-5.88229e-05	-1.69915	-3.96809	7.24502e-05	142.615	1311	246	246	142.615	142.615	88.8079	1311	323	323	88.8079	88.8079
cyclopropane-fatty-acyl-phospholipidsynthase[Frankiasp.CcI3]	Francci3_1605	1927451	1926549	56.99	56.99	-56.99	-1.44755	-6.41334e-05	-1.53162	-3.7281	0.000192926	184.327	903	219	219	184.327	184.327	127.337	903	319	319	127.337	127.337
phosphopantetheine-binding[Frankiasp.CcI3]	Francci3_1606	1927714	1927457	28.4723	28.4723	28.4723	1.15845	1.70871e-05	1.09486	0.890395	0.373254	179.698	258	61	61	179.698	179.698	208.17	258	149	149	208.17	208.17
Delta-9acyl-phospholipiddesaturase[Frankiasp.CcI3]	Francci3_1607	1928743	1927727	195.773	195.773	-195.773	-2.29662	-0.000204552	-2.43	-9.40949	0	346.76	1017	464	464	346.76	346.76	150.987	1017	426	426	150.987	150.987
cytochromeP450[Frankiasp.CcI3]	Francci3_1608	1930244	1928994	195.903	195.903	-195.903	-2.17023	-0.000205586	-2.29627	-9.15868	0	363.309	1251	598	598	363.309	363.309	167.406	1251	581	581	167.406	167.406
chromatetransporter[Frankiasp.CcI3]	Francci3_1609	1931622	1930426	65.0757	65.0757	-65.0757	-1.5061	-7.23071e-05	-1.59357	-4.13369	3.56985e-05	193.659	1197	305	305	193.659	193.659	128.584	1197	427	427	128.584	128.584
hypotheticalproteinFrancci3_1610[Frankiasp.CcI3]	Francci3_1610	1932477	1931818	77.552	77.552	77.552	1.52205	6.52983e-05	1.43851	3.4621	0.000535985	148.552	660	129	129	148.552	148.552	226.104	660	414	414	226.104	226.104
hypotheticalproteinFrancci3_1611[Frankiasp.CcI3]	Francci3_1611	1933069	1932569	306.09	306.09	-306.09	-2.06626	-0.000322622	-2.18626	-11.161	0	593.16	501	391	391	593.16	593.16	287.069	501	399	399	287.069	287.069
NLP/P60[Frankiasp.CcI3]	Francci3_1612	1933754	1933152	57.3293	57.3293	57.3293	1.20488	3.89174e-05	1.13875	1.60804	0.107827	279.813	603	222	222	279.813	279.813	337.143	603	564	564	337.143	337.143
diguanylatecyclase[Frankiasp.CcI3]	Francci3_1613	1936054	1934288	71.0413	71.0413	-71.0413	-1.29714	-8.43667e-05	-1.37248	-3.69469	0.000220155	310.121	1767	721	721	310.121	310.121	239.08	1767	1172	1172	239.08	239.08
hypotheticalproteinFrancci3_1614[Frankiasp.CcI3]	Francci3_1614	1936953	1937795	105.364	105.364	105.364	1.4016	8.53854e-05	1.32467	3.49112	0.000480993	262.36	843	291	291	262.36	262.36	367.725	843	860	860	367.725	367.725
hypotheticalproteinFrancci3_1615[Frankiasp.CcI3]	Francci3_1615	1938537	1937989	1326.2	1326.2	1326.2	5.31516	0.00123952	5.02342	28.8851	1.37668e-14	307.336	549	222	222	307.336	307.336	1633.54	549	2488	2488	1633.54	1633.54
hypotheticalproteinFrancci3_1616[Frankiasp.CcI3]	Francci3_1616	1939600	1939055	30.128	30.128	-30.128	-1.28346	-3.60486e-05	-1.35799	-2.3746	0.0175681	136.416	546	98	98	136.416	136.416	106.288	546	161	161	106.288	106.288
proteinofunknownfunctionDUF899,thioredoxin-like[Frankiasp.CcI3]	Francci3_1617	1939769	1940551	71.0125	71.0125	-71.0125	-1.85225	-7.5768e-05	-1.95982	-5.04368	4.56663e-07	154.336	783	159	159	154.336	154.336	83.3237	783	181	181	83.3237	83.3237
responseregulatorreceiver/ANTARdomain-containingprotein[Frankiasp.CcI3]	Francci3_1618	1941327	1941926	67.8915	67.8915	-67.8915	-1.33835	-7.90951e-05	-1.41608	-3.74744	0.000178648	268.545	600	212	212	268.545	268.545	200.654	600	334	334	200.654	200.654
extracellularligand-bindingreceptor[Frankiasp.CcI3]	Francci3_1619	1941985	1943634	3.09158	3.09158	3.09158	1.01661	-7.31009e-06	-1.04079	-0.387258	0.698565	186.093	1650	404	404	186.093	186.093	189.185	1650	866	866	189.185	189.185
extracellularligand-bindingreceptor[Frankiasp.CcI3]	Francci3_1620	1943946	1945151	56.1504	56.1504	56.1504	1.35639	4.45275e-05	1.28194	2.37162	0.0177102	157.552	1206	250	250	157.552	157.552	213.703	1206	715	715	213.703	213.703
DNApolymeraseI[Frankiasp.CcI3]	Francci3_1621	1945247	1948084	17.3243	17.3243	-17.3243	-1.11628	-2.55632e-05	-1.18111	-1.47743	0.139561	166.307	2838	621	621	166.307	166.307	148.983	2838	1173	1173	148.983	148.983
diguanylatecyclase/phosphodiesterase[Frankiasp.CcI3]	Francci3_1622	1948335	1950413	54.6367	54.6367	-54.6367	-1.36944	-6.29055e-05	-1.44897	-3.44861	0.000563479	202.529	2079	554	554	202.529	202.529	147.893	2079	853	853	147.893	147.893
peptidaseM4,thermolysin[Frankiasp.CcI3]	Francci3_1623	1951550	1950423	32.8055	32.8055	-32.8055	-1.28756	-3.91613e-05	-1.36234	-2.48775	0.0128554	146.886	1128	218	218	146.886	146.886	114.08	1128	357	357	114.08	114.08
hypotheticalproteinFrancci3_1624[Frankiasp.CcI3]	Francci3_1624	1952384	1951713	123.737	123.737	-123.737	-2.09849	-0.000130233	-2.22037	-7.15393	8.44325e-13	236.379	672	209	209	236.379	236.379	112.642	672	210	210	112.642	112.642
dephospho-CoAkinase[Frankiasp.CcI3]	Francci3_1625	1952516	1953205	79.1168	79.1168	79.1168	1.81621	6.96209e-05	1.71652	4.32431	1.53007e-05	96.9318	690	88	88	96.9318	96.9318	176.049	690	337	337	176.049	176.049
excinucleaseABCsubunitB[Frankiasp.CcI3]	Francci3_1626	1955375	1953231	23.4136	23.4136	-23.4136	-1.14589	-3.22999e-05	-1.21244	-1.78621	0.0740648	183.896	2145	519	519	183.896	183.896	160.483	2145	955	955	160.483	160.483
putativetransmembranealanineandleucinerichprotein[Frankiasp.CcI3]	Francci3_1627	1955575	1956897	157.303	157.303	157.303	1.27355	0.000117386	1.20364	3.33246	0.000860805	575.052	1323	1001	1001	575.052	575.052	732.354	1323	2688	2688	732.354	732.354
integralmembraneproteinTerC[Frankiasp.CcI3]	Francci3_1628	1956940	1957944	4.38107	4.38107	4.38107	1.02263	-6.50151e-06	-1.03466	-0.337178	0.735983	193.6	1005	256	256	193.6	193.6	197.982	1005	552	552	197.982	197.982
glycosyltransferasefamilyprotein[Frankiasp.CcI3]	Francci3_1629	1958268	1959296	58.5099	58.5099	58.5099	1.43052	4.79539e-05	1.352	2.70773	0.00677442	135.905	1029	184	184	135.905	135.905	194.415	1029	555	555	194.415	194.415
beta-lactamase-like[Frankiasp.CcI3]	Francci3_1630	1960092	1959394	47.0311	47.0311	-47.0311	-1.24064	-5.78976e-05	-1.31269	-2.83941	0.00451969	242.471	699	223	223	242.471	242.471	195.44	699	379	379	195.44	195.44
excinucleaseABCsubunitA[Frankiasp.CcI3]	Francci3_1631	1960338	1963268	15.2824	15.2824	15.2824	1.10196	6.23176e-06	1.04148	0.360308	0.718617	149.88	2931	574	578	149.88	149.88	165.163	2931	1343	1343	165.163	165.163
hypotheticalproteinFrancci3_1632[Frankiasp.CcI3]	Francci3_1632	1963624	1963211	76.625	76.625	76.625	1.90736	6.79471e-05	1.80267	4.45007	8.58438e-06	84.4481	414	44	46	84.4481	84.4481	161.073	414	185	185	161.073	161.073
excinucleaseABCsubunitC[Frankiasp.CcI3]	Francci3_1633	1963875	1965992	10.2926	10.2926	10.2926	1.10545	4.38074e-06	1.04477	0.313598	0.753826	97.6058	2118	272	272	97.6058	97.6058	107.898	2118	634	634	107.898	107.898
hypotheticalproteinFrancci3_1634[Frankiasp.CcI3]	Francci3_1634	1965989	1966858	23.9666	23.9666	-23.9666	-1.23138	-2.97233e-05	-1.3029	-2.00638	0.0448159	127.546	870	146	146	127.546	127.546	103.579	870	250	250	103.579	103.579
hypotheticalproteinFrancci3_1635[Frankiasp.CcI3]	Francci3_1635	1966866	1967948	8.56558	8.56558	8.56558	1.10801	3.75166e-06	1.0472	0.297767	0.765881	79.3017	1083	113	113	79.3017	79.3017	87.8673	1083	264	264	87.8673	87.8673
hypotheticalproteinFrancci3_1636[Frankiasp.CcI3]	Francci3_1636	1967954	1968940	9.90552	9.90552	9.90552	1.14136	5.52882e-06	1.07871	0.463169	0.643243	70.074	987	91	91	70.074	70.074	79.9795	987	219	219	79.9795	79.9795
glyceraldehyde-3-phosphatedehydrogenase[Frankiasp.CcI3]	Francci3_1637	1969408	1970415	329.344	329.344	329.344	2.693	0.000301313	2.54519	11.5378	0	194.532	1008	258	258	194.532	194.532	523.876	1008	1465	1465	523.876	523.876
phosphoglyceratekinase[Frankiasp.CcI3]	Francci3_1638	1970581	1971783	102.522	102.522	102.522	1.84518	9.04538e-05	1.7439	4.99676	5.83011e-07	121.302	1203	192	192	121.302	121.302	223.824	1203	747	747	223.824	223.824
triosephosphateisomerase[Frankiasp.CcI3]	Francci3_1639	1971853	1972779	42.7192	42.7192	-42.7192	-1.20048	-5.45462e-05	-1.2702	-2.58519	0.00973241	255.804	927	312	312	255.804	255.804	213.085	927	548	548	213.085	213.085
preproteintranslocasesubunitSecG[Frankiasp.CcI3]	Francci3_1640	1973056	1973286	296.224	296.224	296.224	2.36413	0.00026869	2.23436	10.2029	4.44089e-16	217.152	231	66	66	217.152	217.152	513.376	231	329	329	513.376	513.376
extracellularsolute-bindingprotein[Frankiasp.CcI3]	Francci3_1641	1973361	1975127	83.1892	83.1892	83.1892	1.71898	7.24461e-05	1.62463	4.19165	2.76928e-05	115.704	1767	269	269	115.704	115.704	198.893	1767	975	975	198.893	198.893
hypotheticalproteinFrancci3_1642[Frankiasp.CcI3]	Francci3_1642	1975385	1975720	67.1604	67.1604	67.1604	1.28277	5.05588e-05	1.21236	2.22842	0.0258528	237.51	336	105	105	237.51	237.51	304.671	336	284	284	304.671	304.671
serine/threonineproteinkinase[Frankiasp.CcI3]	Francci3_1643	1975832	1977436	112.608	112.608	-112.608	-1.70521	-0.000121664	-1.80425	-6.00758	1.88318e-09	272.286	1605	575	575	272.286	272.286	159.678	1605	711	711	159.678	159.678
putativeintegralmembraneprotein[Frankiasp.CcI3]	Francci3_1644	1977665	1978054	83.855	83.855	83.855	1.64222	7.22591e-05	1.55208	3.99243	6.54006e-05	130.57	390	67	67	130.57	130.57	214.425	390	232	232	214.425	214.425
6-phosphogluconolactonase[Frankiasp.CcI3]	Francci3_1645	1978921	1978124	19.3141	19.3141	19.3141	1.16622	1.19047e-05	1.10221	0.77004	0.441276	116.196	798	122	122	116.196	116.196	135.51	798	300	300	135.51	135.51
glucose-6-Pdehydrogenasesubunit-like[Frankiasp.CcI3]	Francci3_1646	1980030	1978918	12.4476	12.4476	-12.4476	-1.15882	-1.67898e-05	-1.22612	-1.32459	0.185306	90.8216	1113	133	133	90.8216	90.8216	78.374	1113	242	242	78.374	78.374
glucose-6-phosphate1-dehydrogenase[Frankiasp.CcI3]	Francci3_1647	1981583	1980051	35.3529	35.3529	35.3529	1.23002	2.50366e-05	1.16251	1.38786	0.165181	153.692	1533	310	310	153.692	153.692	189.045	1533	804	804	189.045	189.045
transaldolase[Frankiasp.CcI3]	Francci3_1648	1982841	1981726	334.646	334.646	334.646	3.97806	0.000310856	3.75971	13.4889	0	112.37	1116	165	165	112.37	112.37	447.017	1116	1384	1384	447.017	447.017
protohemeIXfarnesyltransferase[Frankiasp.CcI3]	Francci3_1649	1983653	1984522	149.208	149.208	149.208	1.64209	0.000128572	1.55196	5.32542	1.00723e-07	232.378	870	266	266	232.378	232.378	381.586	870	921	921	381.586	381.586
hypotheticalproteinFrancci3_1650[Frankiasp.CcI3]	Francci3_1650	1984586	1985095	6.07791	6.07791	-6.07791	-1.01259	-3.26527e-05	-1.0714	-1.07524	0.282266	488.806	510	328	328	488.806	488.806	482.728	510	683	683	482.728	482.728
putativetransporter[Frankiasp.CcI3]	Francci3_1651	1985492	1985785	24.2637	24.2637	24.2637	1.19554	1.61597e-05	1.12992	1.00472	0.315034	124.087	294	48	48	124.087	124.087	148.351	294	121	121	148.351	148.351
NADPH-dependentFMNreductase[Frankiasp.CcI3]	Francci3_1652	1986375	1985833	82.4371	82.4371	82.4371	1.81801	7.25549e-05	1.71822	4.41832	9.94701e-06	100.778	543	72	72	100.778	100.778	183.215	543	276	276	183.215	183.215
cytochromeoxidaseassembly[Frankiasp.CcI3]	Francci3_1653	1987884	1986856	10.1634	10.1634	10.1634	1.06226	6.47434e-07	1.00396	0.0362133	0.971112	163.234	1029	221	221	163.234	163.234	173.397	1029	495	495	173.397	173.397
hypotheticalproteinFrancci3_1654[Frankiasp.CcI3]	Francci3_1654	1988772	1987987	106.868	106.868	-106.868	-2.19504	-0.000112045	-2.32252	-6.80248	1.0282e-11	196.294	786	203	203	196.294	196.294	89.426	786	195	195	89.426	89.426
ABCtransporterrelated[Frankiasp.CcI3]	Francci3_1655	1989893	1988769	61.0116	61.0116	-61.0116	-1.67049	-6.61651e-05	-1.76751	-4.35577	1.32602e-05	152.007	1125	225	225	152.007	152.007	90.995	1125	284	284	90.995	90.995
XREfamilytranscriptionalregulator[Frankiasp.CcI3]	Francci3_1656	1990586	1990029	11.9734	11.9734	-11.9734	-1.20826	-1.51655e-05	-1.27843	-1.38119	0.167219	69.4654	558	51	51	69.4654	69.4654	57.492	558	89	89	57.492	57.492
glycerolkinase[Frankiasp.CcI3]	Francci3_1657	1992342	1990810	33.6606	33.6606	-33.6606	-1.39221	-3.84637e-05	-1.47307	-2.75477	0.00587326	119.483	1533	241	241	119.483	119.483	85.8228	1533	365	365	85.8228	85.8228
hypotheticalproteinFrancci3_1658[Frankiasp.CcI3]	Francci3_1658	1993202	1992498	60.5664	60.5664	-60.5664	-1.28544	-7.23868e-05	-1.3601	-3.37353	0.000742122	272.75	705	253	253	272.75	272.75	212.183	705	415	415	212.183	212.183
putativetranscriptionalregulator[Frankiasp.CcI3]	Francci3_1659	1993530	1994456	466.753	466.753	466.753	4.95341	0.0004357	4.68153	16.8669	0	118.063	927	144	144	118.063	118.063	584.817	927	1504	1504	584.817	584.817
FeSassemblyproteinSufB[Frankiasp.CcI3]	Francci3_1660	1994453	1995865	327.124	327.124	327.124	2.75264	0.000299643	2.60155	11.6202	0	186.647	1413	347	347	186.647	186.647	513.77	1413	2014	2014	513.77	513.77
FeSassemblyproteinSufD[Frankiasp.CcI3]	Francci3_1661	1995865	1997124	139.354	139.354	139.354	2.05011	0.000124721	1.93758	6.36202	1.99121e-10	132.704	1260	220	220	132.704	132.704	272.058	1260	951	951	272.058	272.058
Rieske(2Fe-2S)protein[Frankiasp.CcI3]	Francci3_1662	1997121	1997498	163.868	163.868	163.868	1.72767	0.000142856	1.63284	5.91565	3.30572e-09	225.195	378	112	112	225.195	225.195	389.063	378	408	408	389.063	389.063
FeSassemblyATPaseSufC[Frankiasp.CcI3]	Francci3_1663	1997507	1998301	124.052	124.052	124.052	1.55453	0.000105217	1.4692	4.51715	6.26779e-06	223.708	795	234	234	223.708	223.708	347.76	795	767	767	347.76	347.76
SufSsubfamilycysteinedesulfurase[Frankiasp.CcI3]	Francci3_1664	1998298	1999626	9.19588	9.19588	9.19588	1.07243	1.7267e-06	1.01357	0.109242	0.913011	126.958	1329	222	222	126.958	126.958	136.154	1329	502	502	136.154	136.154
SUFsystemFeSassemblyprotein[Frankiasp.CcI3]	Francci3_1665	1999623	2000141	57.1482	57.1482	57.1482	1.1379	3.13391e-05	1.07544	1.08063	0.279863	414.43	519	283	283	414.43	414.43	471.579	519	679	679	471.579	471.579
hypotheticalproteinFrancci3_1666[Frankiasp.CcI3]	Francci3_1666	2000138	2000587	32.3562	32.3562	32.3562	1.12521	1.64358e-05	1.06345	0.719791	0.471654	258.411	450	153	153	258.411	258.411	290.767	450	363	363	290.767	290.767
glucose-1-phosphateadenylyltransferase[Frankiasp.CcI3]	Francci3_1667	2000815	2002053	60.5997	60.5997	60.5997	1.40158	4.91085e-05	1.32465	2.64736	0.00811233	150.902	1239	246	246	150.902	150.902	211.502	1239	727	727	211.502	211.502
glycogensynthase[Frankiasp.CcI3]	Francci3_1668	2002166	2003401	5.84889	5.84889	-5.84889	-1.05156	-1.21048e-05	-1.11263	-0.814259	0.415497	119.293	1236	194	194	119.293	119.293	113.444	1236	389	389	113.444	113.444
dTDP-glucose4,6-dehydratase[Frankiasp.CcI3]	Francci3_1669	2004497	2003424	10.4477	10.4477	10.4477	1.0555	-4.5905e-07	-1.00244	-0.0239498	0.980893	188.239	1074	266	266	188.239	188.239	198.687	1074	592	592	198.687	198.687
ABCtransporterrelated[Frankiasp.CcI3]	Francci3_1670	2004888	2006501	36.5316	36.5316	-36.5316	-1.29904	-4.3341e-05	-1.37449	-2.654	0.00795428	158.693	1614	337	337	158.693	158.693	122.162	1614	547	547	122.162	122.162
cationdiffusionfacilitatorfamilytransporter[Frankiasp.CcI3]	Francci3_1671	2006540	2007565	38.0197	38.0197	-38.0197	-1.24595	-4.66164e-05	-1.31831	-2.5675	0.0102434	192.601	1026	260	260	192.601	192.601	154.581	1026	438	440	154.581	154.581
putativeintegralmembraneprotein[Frankiasp.CcI3]	Francci3_1672	2008813	2007473	130.978	130.978	-130.978	-2.03676	-0.000138244	-2.15504	-7.24329	4.38871e-13	257.312	1341	454	454	257.312	257.312	126.334	1341	463	470	126.334	126.334
hypotheticalproteinFrancci3_1673[Frankiasp.CcI3]	Francci3_1673	2009483	2009226	153.313	153.313	153.313	1.46056	0.000126931	1.38039	4.55205	5.31265e-06	332.883	258	113	113	332.883	332.883	486.196	258	348	348	486.196	486.196
transcriptionalregulator[Frankiasp.CcI3]	Francci3_1674	2009615	2009833	1134.69	1134.69	1134.69	14.6231	0.0010704	13.8205	30.459	0	83.2913	219	24	24	83.2913	83.2913	1217.98	219	740	740	1217.98	1217.98
enoyl-CoAhydratase[Frankiasp.CcI3]	Francci3_1675	2009837	2010658	87.9091	87.9091	87.9091	1.98017	7.83492e-05	1.87148	4.91802	8.74236e-07	89.6876	822	97	97	89.6876	89.6876	177.597	822	405	405	177.597	177.597
ABCtransporterrelated[Frankiasp.CcI3]	Francci3_1676	2010762	2012687	26.2483	26.2483	26.2483	1.10816	1.15143e-05	1.04733	0.52243	0.601371	242.69	1926	615	615	242.69	242.69	268.938	1926	1437	1437	268.938	268.938
hypotheticalproteinFrancci3_1677[Frankiasp.CcI3]	Francci3_1677	2013095	2012811	203.547	203.547	203.547	5.0172	0.00019005	4.74181	11.1698	0	50.6689	285	19	19	50.6689	50.6689	254.216	285	201	201	254.216	254.216
pyruvatekinase[Frankiasp.CcI3]	Francci3_1678	2013257	2014672	3.74088	3.74088	3.74088	1.02581	-4.42966e-06	-1.03145	-0.265307	0.790773	144.922	1416	270	270	144.922	144.922	148.662	1416	584	584	148.662	148.662
hypotheticalproteinFrancci3_1679[Frankiasp.CcI3]	Francci3_1679	2015011	2017251	40.0699	40.0699	-40.0699	-1.33484	-4.67507e-05	-1.41236	-2.8702	0.00410213	159.739	2241	471	471	159.739	159.739	119.669	2241	744	744	119.669	119.669
twocomponentLuxRfamilytranscriptionalregulator[Frankiasp.CcI3]	Francci3_1680	2018241	2017552	83.1149	83.1149	-83.1149	-1.75048	-8.94085e-05	-1.85214	-5.25716	1.46295e-07	193.864	690	176	176	193.864	193.864	110.749	690	212	212	110.749	110.749
PilTprotein-like[Frankiasp.CcI3]	Francci3_1681	2019051	2018641	56.3955	56.3955	-56.3955	-1.27598	-6.77745e-05	-1.35008	-3.22525	0.00125865	260.741	411	141	141	260.741	260.741	204.346	411	233	233	204.346	204.346
SpoVT/AbrB-like[Frankiasp.CcI3]	Francci3_1682	2019296	2019048	103.734	103.734	103.734	1.84963	9.15584e-05	1.7481	5.03743	4.71833e-07	122.094	249	40	40	122.094	122.094	225.828	249	156	156	225.828	225.828
hypotheticalproteinFrancci3_1683[Frankiasp.CcI3]	Francci3_1683	2020528	2019479	8.64665	8.64665	-8.64665	-1.06863	-1.55994e-05	-1.13069	-0.991619	0.321383	134.634	1050	186	186	134.634	134.634	125.988	1050	367	367	125.988	125.988
resolvase-likeprotein[Frankiasp.CcI3]	Francci3_1684	2022474	2020477	142.566	142.566	142.566	1.65867	0.000123156	1.56763	5.26897	1.37195e-07	216.446	1998	569	569	216.446	216.446	359.012	1998	1990	1990	359.012	359.012
hypotheticalproteinFrancci3_1685[Frankiasp.CcI3]	Francci3_1685	2022795	2022523	73.6029	73.6029	-73.6029	-1.36435	-8.4895e-05	-1.44358	-3.98659	6.70304e-05	275.616	273	99	99	275.616	275.616	202.014	273	153	153	202.014	202.014
recombinase[Frankiasp.CcI3]	Francci3_1686	2023884	2023189	154.077	154.077	-154.077	-2.50255	-0.00016009	-2.64789	-8.66902	0	256.62	696	235	235	256.62	256.62	102.543	696	198	198	102.543	102.543
hypotheticalproteinFrancci3_1687[Frankiasp.CcI3]	Francci3_1687	2024780	2023965	89.3612	89.3612	-89.3612	-2.05363	-9.42428e-05	-2.17289	-6.00967	1.859e-09	174.174	816	187	187	174.174	174.174	84.8131	816	192	192	84.8131	84.8131
hypotheticalproteinFrancci3_1688[Frankiasp.CcI3]	Francci3_1688	2025484	2024777	180.118	180.118	-180.118	-2.90207	-0.000185762	-3.07061	-9.91739	0	274.814	708	256	256	274.814	274.814	94.696	708	186	186	94.696	94.696
hypotheticalproteinFrancci3_1689[Frankiasp.CcI3]	Francci3_1689	2025974	2026864	129.219	129.219	-129.219	-2.26751	-0.000135139	-2.3992	-7.59863	3.18634e-14	231.166	891	271	271	231.166	231.166	101.947	891	252	252	101.947	101.947
hypotheticalproteinFrancci3_1690[Frankiasp.CcI3]	Francci3_1690	2026861	2027250	22.2754	22.2754	-22.2754	-1.32135	-2.6143e-05	-1.39809	-2.11491	0.0344378	91.5937	390	47	47	91.5937	91.5937	69.3184	390	75	75	69.3184	69.3184
hypotheticalproteinFrancci3_1691[Frankiasp.CcI3]	Francci3_1691	2027254	2029413	60.3145	60.3145	-60.3145	-1.64541	-6.56015e-05	-1.74097	-4.28169	1.85483e-05	153.766	2160	437	437	153.766	153.766	93.4514	2160	560	560	93.4514	93.4514
hypotheticalproteinFrancci3_1692[Frankiasp.CcI3]	Francci3_1692	2029410	2030720	201.069	201.069	-201.069	-2.52672	-0.000208799	-2.67346	-9.94291	0	332.768	1311	574	574	332.768	332.768	131.7	1311	479	479	131.7	131.7
TypeIVsecretorypathwayVirB4components-like[Frankiasp.CcI3]	Francci3_1693	2030717	2032606	67.3491	67.3491	-67.3491	-1.49183	-7.50455e-05	-1.57847	-4.16925	3.05597e-05	204.284	1890	508	508	204.284	204.284	136.935	1890	718	718	136.935	136.935
TypeIVsecretorypathwayVirD4components-like[Frankiasp.CcI3]	Francci3_1694	2032640	2035138	190.229	190.229	-190.229	-2.21328	-0.000199314	-2.34182	-9.11324	1.11022e-15	347.018	2499	1141	1141	347.018	347.018	156.789	2499	1087	1087	156.789	156.789
hypotheticalproteinFrancci3_1695[Frankiasp.CcI3]	Francci3_1695	2035171	2036184	306.934	306.934	-306.934	-2.70978	-0.00031755	-2.86716	-12.6291	0	486.451	1014	649	649	486.451	486.451	179.517	1014	505	505	179.517	179.517
NLP/P60[Frankiasp.CcI3]	Francci3_1696	2036242	2037150	101.5	101.5	-101.5	-1.51091	-0.000112675	-1.59865	-5.17748	2.24908e-07	300.167	909	359	359	300.167	300.167	198.667	909	501	501	198.667	198.667
XREfamilytranscriptionalregulator[Frankiasp.CcI3]	Francci3_1697	2038381	2037866	123.126	123.126	-123.126	-2.10854	-0.000129533	-2.23099	-7.1541	8.4166e-13	234.196	516	159	159	234.196	234.196	111.071	516	159	159	111.071	111.071
hypotheticalproteinFrancci3_1698[Frankiasp.CcI3]	Francci3_1698	2039674	2038724	66.7245	66.7245	-66.7245	-1.41227	-7.579e-05	-1.49429	-3.93645	8.2697e-05	228.569	951	286	286	228.569	228.569	161.845	951	427	427	161.845	161.845
hypotheticalproteinFrancci3_1699[Frankiasp.CcI3]	Francci3_1699	2040555	2040073	109.132	109.132	-109.132	-1.70305	-0.000117936	-1.80195	-5.90871	3.44794e-09	264.359	483	168	168	264.359	264.359	155.227	483	208	208	155.227	155.227
hypotheticalproteinFrancci3_1700[Frankiasp.CcI3]	Francci3_1700	2040707	2041102	46.8884	46.8884	-46.8884	-1.68683	-5.07575e-05	-1.78479	-3.84596	0.00012008	115.157	396	60	60	115.157	115.157	68.2681	396	75	75	68.2681	68.2681
hypotheticalproteinFrancci3_1701[Frankiasp.CcI3]	Francci3_1701	2041665	2041129	21.0942	21.0942	21.0942	1.18866	1.38324e-05	1.12341	0.907415	0.364188	111.811	537	79	79	111.811	111.811	132.905	537	198	198	132.905	132.905
hypotheticalproteinFrancci3_1702[Frankiasp.CcI3]	Francci3_1702	2043149	2042418	183.921	183.921	-183.921	-1.76069	-0.000197666	-1.86295	-7.85232	6.32827e-15	425.702	732	410	410	425.702	425.702	241.781	732	491	491	241.781	241.781
hypotheticalproteinFrancci3_1703[Frankiasp.CcI3]	Francci3_1703	2044153	2043545	38.5278	38.5278	-38.5278	-1.4969	-4.28866e-05	-1.58383	-3.16303	0.00156136	116.064	609	93	93	116.064	116.064	77.5364	609	131	131	77.5364	77.5364
hypotheticalproteinFrancci3_1704[Frankiasp.CcI3]	Francci3_1704	2044965	2044336	24.4656	24.4656	-24.4656	-1.17525	-3.22057e-05	-1.2435	-1.8966	0.0578814	164.071	630	136	136	164.071	164.071	139.605	630	244	244	139.605	139.605
hypotheticalproteinFrancci3_1705[Frankiasp.CcI3]	Francci3_1705	2045543	2044995	206.805	206.805	-206.805	-2.27008	-0.000216262	-2.40191	-9.61847	0	369.634	549	267	267	369.634	369.634	162.829	549	248	248	162.829	162.829
hypotheticalproteinFrancci3_1706[Frankiasp.CcI3]	Francci3_1706	2046018	2045668	70.2225	70.2225	-70.2225	-1.91174	-7.46293e-05	-2.02277	-5.11409	3.15263e-07	147.243	351	68	68	147.243	147.243	77.0204	351	75	75	77.0204	77.0204
hypotheticalproteinFrancci3_1707[Frankiasp.CcI3]	Francci3_1707	2046691	2046071	129.773	129.773	-129.773	-2.03989	-0.000136952	-2.15835	-7.21595	5.37015e-13	254.568	621	208	208	254.568	254.568	124.795	621	215	215	124.795	124.795
hypotheticalproteinFrancci3_1708[Frankiasp.CcI3]	Francci3_1708	2047069	2046839	7.82672	7.82672	-7.82672	-1.06871	-1.4113e-05	-1.13078	-0.943469	0.345441	121.737	231	37	37	121.737	121.737	113.91	231	73	73	113.91	113.91
hypotheticalproteinFrancci3_1709[Frankiasp.CcI3]	Francci3_1709	2047438	2047130	268.845	268.845	-268.845	-2.11877	-0.000282714	-2.24182	-10.5991	0	509.148	309	207	207	509.148	509.148	240.304	309	206	206	240.304	240.304
DNApolymeraseIIIbetasubunitfamilyprotein[Frankiasp.CcI3]	Francci3_1710	2048731	2047505	48.9828	48.9828	-48.9828	-1.40569	-5.57439e-05	-1.48733	-3.35659	0.000789109	169.722	1227	274	274	169.722	169.722	120.739	1227	411	411	120.739	120.739
hypotheticalproteinFrancci3_1711[Frankiasp.CcI3]	Francci3_1711	2049258	2048860	11.9898	11.9898	-11.9898	-1.10369	-1.8381e-05	-1.16778	-1.20941	0.226506	127.625	399	67	67	127.625	127.625	115.635	399	128	128	115.635	115.635
hypotheticalproteinFrancci3_1712[Frankiasp.CcI3]	Francci3_1712	2049841	2049302	107.656	107.656	-107.656	-2.04052	-0.000113608	-2.15902	-6.57337	4.91875e-11	211.12	540	150	150	211.12	211.12	103.464	540	155	155	103.464	103.464
hypotheticalproteinFrancci3_1713[Frankiasp.CcI3]	Francci3_1713	2050158	2049901	7.22406	7.22406	-7.22406	-1.13975	-1.00857e-05	-1.20594	-0.984084	0.325074	58.9173	258	20	20	58.9173	58.9173	51.6932	258	37	37	51.6932	51.6932
hypotheticalproteinFrancci3_1714[Frankiasp.CcI3]	Francci3_1714	2050690	2050148	36.0835	36.0835	-36.0835	-1.50331	-4.0115e-05	-1.59061	-3.07288	0.00212006	107.776	543	77	77	107.776	107.776	71.6928	543	108	108	71.6928	71.6928
hypotheticalproteinFrancci3_1715[Frankiasp.CcI3]	Francci3_1715	2051081	2050695	7.74767	7.74767	-7.74767	-1.08756	-1.26348e-05	-1.15072	-0.954004	0.340082	96.2316	387	49	49	96.2316	96.2316	88.4839	387	95	95	88.4839	88.4839
hypotheticalproteinFrancci3_1716[Frankiasp.CcI3]	Francci3_1716	2052019	2051195	46.5575	46.5575	-46.5575	-1.41953	-5.27756e-05	-1.50197	-3.30518	0.000949147	157.534	825	171	171	157.534	157.534	110.977	825	254	254	110.977	110.977
hypotheticalproteinFrancci3_1717[Frankiasp.CcI3]	Francci3_1717	2052480	2052196	28.6576	28.6576	28.6576	1.26865	2.12807e-05	1.19902	1.40384	0.160367	106.671	285	40	40	106.671	106.671	135.329	285	107	107	135.329	135.329
hypotheticalproteinFrancci3_1718[Frankiasp.CcI3]	Francci3_1718	2052907	2052590	99.5385	99.5385	-99.5385	-2.3721	-0.00010377	-2.50987	-6.8086	9.858e-12	172.083	318	72	72	172.083	172.083	72.5445	318	64	64	72.5445	72.5445
hypotheticalproteinFrancci3_1719[Frankiasp.CcI3]	Francci3_1719	2053375	2053016	726.519	726.519	-726.519	-4.04874	-0.000741379	-4.28388	-21.9395	0	964.82	360	457	457	964.82	964.82	238.301	360	238	238	238.301	238.301
hypotheticalproteinFrancci3_1720[Frankiasp.CcI3]	Francci3_1720	2054017	2053511	221.479	221.479	-221.479	-2.18901	-0.000232261	-2.31614	-9.7803	0	407.75	507	272	272	407.75	407.75	186.271	507	262	262	186.271	186.271
hypotheticalproteinFrancci3_1721[Frankiasp.CcI3]	Francci3_1721	2055116	2054109	37.9834	37.9834	-37.9834	-1.24031	-4.67713e-05	-1.31235	-2.55076	0.0107488	196.04	1008	260	260	196.04	196.04	158.057	1008	442	442	158.057	158.057
hypotheticalproteinFrancci3_1722[Frankiasp.CcI3]	Francci3_1722	2055596	2055213	31.3328	31.3328	31.3328	1.25952	2.30413e-05	1.19038	1.43162	0.152254	120.734	384	61	61	120.734	120.734	152.067	384	162	162	152.067	152.067
hypotheticalproteinFrancci3_1723[Frankiasp.CcI3]	Francci3_1723	2055976	2055593	139.501	139.501	-139.501	-2.93004	-0.000143814	-3.10021	-8.75671	2.33147e-15	211.78	384	107	107	211.78	211.78	72.2789	384	77	77	72.2789	72.2789
hypotheticalproteinFrancci3_1724[Frankiasp.CcI3]	Francci3_1724	2056809	2056378	142.708	142.708	-142.708	-1.6655	-0.00015485	-1.76222	-6.6473	2.98529e-11	357.145	432	203	203	357.145	357.145	214.438	432	257	257	214.438	214.438
hypotheticalproteinFrancci3_1725[Frankiasp.CcI3]	Francci3_1725	2058952	2058149	14.4051	14.4051	14.4051	1.11123	6.52153e-06	1.05024	0.40474	0.685669	129.508	804	137	137	129.508	129.508	143.913	804	321	321	143.913	143.913
transposaseIS3/IS911[Frankiasp.CcI3]	Francci3_1726	2059527	2059817	311.179	311.179	-311.179	-11.0487	-0.000313632	-11.6904	-16.663	9.76996e-15	342.146	291	131	131	342.146	342.146	30.967	291	25	25	30.967	30.967
integrase[Frankiasp.CcI3]	Francci3_1727	2059862	2060707	42.6604	42.6604	-42.6604	-1.39732	-4.86707e-05	-1.47847	-3.11319	0.00185079	150.03	846	167	167	150.03	150.03	107.37	846	252	252	107.37	107.37
putativetransposase[Frankiasp.CcI3]	Francci3_1728	2062385	2061087	294.56	294.56	-294.56	-2.21735	-0.000308582	-2.34612	-11.3511	8.88178e-16	536.528	1299	22	917	536.528	536.528	241.969	1299	50	872	241.969	241.969
putativetranscriptionalregulator[Frankiasp.CcI3]	Francci3_1729	2063500	2063949	46.6022	46.6022	-46.6022	-1.36591	-5.37219e-05	-1.44523	-3.176	0.00149321	173.963	450	103	103	173.963	173.963	127.361	450	159	159	127.361	127.361
responseregulatorreceiver/SARPdomain-containingprotein[Frankiasp.CcI3]	Francci3_1730	2066907	2063941	85.9504	85.9504	-85.9504	-1.71318	-9.27882e-05	-1.81268	-5.26598	1.39444e-07	206.467	2967	806	806	206.467	206.467	120.516	2967	992	992	120.516	120.516
hypotheticalproteinFrancci3_1731[Frankiasp.CcI3]	Francci3_1731	2067335	2066904	51.2335	51.2335	51.2335	1.41601	4.17619e-05	1.33829	2.48458	0.0129704	123.154	432	70	70	123.154	123.154	174.387	432	209	209	174.387	174.387
TadE-like[Frankiasp.CcI3]	Francci3_1732	2067778	2067332	15.171	15.171	15.171	1.15654	9.04033e-06	1.09306	0.641715	0.521058	96.917	447	57	57	96.917	96.917	112.088	447	139	139	112.088	112.088
hypotheticalproteinFrancci3_1733[Frankiasp.CcI3]	Francci3_1733	2068119	2067775	79.5511	79.5511	-79.5511	-1.92854	-8.44565e-05	-2.04054	-5.47173	4.45653e-08	165.225	345	75	75	165.225	165.225	85.6735	345	82	82	85.6735	85.6735
typeIIsecretionsystemprotein[Frankiasp.CcI3]	Francci3_1734	2069842	2068937	43.7861	43.7861	-43.7861	-1.36808	-5.04367e-05	-1.44753	-3.08387	0.0020433	162.744	906	194	194	162.744	162.744	118.958	906	299	299	118.958	118.958
putativeintegralmembraneprotein[Frankiasp.CcI3]	Francci3_1735	2070747	2069839	0.922601	0.922601	-0.922601	-1.00843	-6.9466e-06	-1.067	-0.480821	0.630644	110.368	909	132	132	110.368	110.368	109.445	909	276	276	109.445	109.445
typeIIsecretionsystemproteinE[Frankiasp.CcI3]	Francci3_1736	2072189	2070744	28.8655	28.8655	28.8655	1.24627	2.08977e-05	1.17786	1.32168	0.186275	117.211	1446	223	223	117.211	117.211	146.077	1446	586	586	146.077	146.077
hypotheticalproteinFrancci3_1737[Frankiasp.CcI3]	Francci3_1737	2073007	2072186	61.2145	61.2145	61.2145	2.12213	5.49923e-05	2.00564	4.32417	1.5311e-05	54.5523	822	59	59	54.5523	54.5523	115.767	822	264	264	115.767	115.767
hypotheticalproteinFrancci3_1738[Frankiasp.CcI3]	Francci3_1738	2073704	2073012	51.8159	51.8159	51.8159	1.69479	4.49864e-05	1.60177	3.25649	0.00112798	74.5776	693	68	68	74.5776	74.5776	126.394	693	243	243	126.394	126.394
putativeATP/GTP-bindingprotein[Frankiasp.CcI3]	Francci3_1739	2074806	2073781	132.177	132.177	-132.177	-1.6078	-0.000144461	-1.70118	-6.22571	4.79383e-10	349.645	1026	472	472	349.645	349.645	217.468	1026	619	619	217.468	217.468
hypotheticalproteinFrancci3_1740[Frankiasp.CcI3]	Francci3_1740	2075426	2074800	192.712	192.712	192.712	2.25182	0.000174103	2.12822	7.98592	2.22045e-15	153.946	627	127	127	153.946	153.946	346.658	627	603	603	346.658	346.658
hypotheticalproteinFrancci3_1741[Frankiasp.CcI3]	Francci3_1741	2075630	2076088	126.606	126.606	-126.606	-2.4019	-0.000131879	-2.54139	-7.72137	1.17684e-14	216.916	459	131	131	216.916	216.916	90.3102	459	115	115	90.3102	90.3102
hypotheticalproteinFrancci3_1742[Frankiasp.CcI3]	Francci3_1742	2076085	2076735	359.694	359.694	-359.694	-3.20211	-0.000369547	-3.38808	-14.4769	0	523.034	651	448	448	523.034	523.034	163.34	651	295	295	163.34	163.34
hypotheticalproteinFrancci3_1743[Frankiasp.CcI3]	Francci3_1743	2077410	2076808	0.954301	0.954301	0.954301	1.01283	-3.18753e-06	-1.04467	-0.26736	0.789192	74.3648	603	59	59	74.3648	74.3648	75.3191	603	126	126	75.3191	75.3191
hypotheticalproteinFrancci3_1744[Frankiasp.CcI3]	Francci3_1744	2078234	2077503	243.779	243.779	-243.779	-2.08091	-0.000256775	-2.20176	-9.99765	2.55351e-15	469.31	732	452	452	469.31	469.31	225.531	732	458	458	225.531	225.531
hypotheticalproteinFrancci3_1745[Frankiasp.CcI3]	Francci3_1745	2079004	2078348	72.6596	72.6596	-72.6596	-1.31532	-8.55129e-05	-1.39171	-3.79952	0.000144977	303.088	657	262	262	303.088	303.088	230.428	657	420	420	230.428	230.428
hypotheticalproteinFrancci3_1746[Frankiasp.CcI3]	Francci3_1746	2079445	2079005	135.573	135.573	135.573	1.65012	0.000116966	1.55955	5.10636	3.28426e-07	208.535	441	121	121	208.535	208.535	344.108	441	421	421	344.108	344.108
HADfamilyhydrolase[Frankiasp.CcI3]	Francci3_1747	2080584	2079853	83.8052	83.8052	-83.8052	-1.34451	-9.73912e-05	-1.4226	-4.18538	2.84693e-05	327.063	732	315	315	327.063	327.063	243.258	732	494	494	243.258	243.258
GTPcyclohydrolase[Frankiasp.CcI3]	Francci3_1748	2081159	2080581	83.6957	83.6957	83.6957	1.37287	6.69419e-05	1.29751	2.97685	0.00291227	224.466	579	171	171	224.466	224.466	308.161	579	495	495	308.161	308.161
NUDIXhydrolase[Frankiasp.CcI3]	Francci3_1749	2081731	2081150	177.963	177.963	-177.963	-1.84265	-0.000190012	-1.94966	-7.95893	5.55112e-16	389.158	582	298	298	389.158	389.158	211.195	582	341	341	211.195	211.195
3-polyprenyl-4-hydroxybenzoatedecarboxylaseandrelateddecarboxylases-like[Frankiasp.CcI3]	Francci3_1750	2082996	2081734	0.0231212	0.0231212	-0.0231212	-1.00009	-1.46896e-05	-1.05817	-0.652917	0.51381	266.583	1263	443	443	266.583	266.583	266.56	1263	934	934	266.56	266.56
phosphoribosyltransferase[Frankiasp.CcI3]	Francci3_1751	2083529	2082993	247.746	247.746	-247.746	-2.8831	-0.000255581	-3.05054	-11.6049	0	379.309	537	268	268	379.309	379.309	131.563	537	196	196	131.563	131.563
GMPreductase[Frankiasp.CcI3]	Francci3_1752	2084683	2083526	17.2076	17.2076	-17.2076	-1.10372	-2.63775e-05	-1.16782	-1.44896	0.147349	183.117	1158	279	279	183.117	183.117	165.909	1158	533	533	165.909	165.909
radicalSAMfamilyprotein[Frankiasp.CcI3]	Francci3_1753	2085475	2084720	1129.2	1129.2	-1129.2	-5.29044	-0.0011464	-5.59769	-28.9235	6.32827e-15	1392.39	756	1385	1385	1392.39	1392.39	263.19	756	552	552	263.19	263.19
PfkB[Frankiasp.CcI3]	Francci3_1754	2086419	2085472	0.174274	0.174274	-0.174274	-1.00176	-5.63494e-06	-1.05993	-0.410277	0.681603	99.4136	948	124	124	99.4136	99.4136	99.2394	948	261	261	99.2394	99.2394
putative6-pyruvoyltetrahydropterinsynthase[Frankiasp.CcI3]	Francci3_1755	2086855	2086421	60.6885	60.6885	60.6885	1.2554	4.44214e-05	1.18649	1.96929	0.0489196	237.62	435	136	136	237.62	237.62	298.308	435	360	360	298.308	298.308
sulfatase[Frankiasp.CcI3]	Francci3_1756	2088554	2087130	21.2271	21.2271	-21.2271	-1.11803	-3.11736e-05	-1.18296	-1.63917	0.101179	201.075	1425	377	377	201.075	201.075	179.848	1425	711	711	179.848	179.848
hypotheticalproteinFrancci3_1757[Frankiasp.CcI3]	Francci3_1757	2089329	2088808	41.2345	41.2345	-41.2345	-1.22534	-5.1402e-05	-1.2965	-2.61412	0.0089457	224.224	522	154	154	224.224	224.224	182.99	522	265	265	182.99	182.99
hypotheticalproteinFrancci3_1758[Frankiasp.CcI3]	Francci3_1758	2089754	2089422	49.5919	49.5919	-49.5919	-1.43221	-5.60244e-05	-1.51539	-3.44162	0.000578236	164.332	333	72	72	164.332	164.332	114.74	333	106	106	114.74	114.74
amidinotransferase[Frankiasp.CcI3]	Francci3_1759	2090915	2089953	34.8849	34.8849	34.8849	1.15086	2.03261e-05	1.08769	0.935361	0.349602	231.246	963	293	293	231.246	231.246	266.131	963	711	711	266.131	266.131
hypotheticalproteinFrancci3_1760[Frankiasp.CcI3]	Francci3_1760	2092215	2090890	143.851	143.851	-143.851	-1.68194	-0.000155804	-1.77962	-6.7227	1.78384e-11	354.797	1326	619	619	354.797	354.797	210.945	1326	776	776	210.945	210.945
DNAtopoisomeraseII[Frankiasp.CcI3]	Francci3_1761	2094203	2092227	118.927	118.927	118.927	1.75086	0.000103955	1.65476	5.11107	3.20339e-07	158.388	1977	412	412	158.388	158.388	277.316	1977	1521	1521	277.316	277.316
rubrerythrin[Frankiasp.CcI3]	Francci3_1762	2094717	2094244	59.9589	59.9589	-59.9589	-1.34431	-6.96848e-05	-1.42238	-3.53944	0.000400983	234.103	474	146	146	234.103	234.103	174.144	474	229	229	174.144	174.144
putativetransposase[Frankiasp.CcI3]	Francci3_1763	2095985	2097292	139.309	139.309	139.309	1.98257	0.000124179	1.87375	6.19732	5.74331e-10	141.78	1308	5	244	141.78	141.78	281.089	1308	59	1020	281.089	281.089
transposase,IS4[Frankiasp.CcI3]	Francci3_1764	2099217	2097793	81.3493	81.3493	-81.3493	-1.50094	-9.04802e-05	-1.5881	-4.60759	4.07367e-06	243.744	1425	0	457	243.744	243.744	162.395	1425	0	642	162.395	162.395
sulfatase[Frankiasp.CcI3]	Francci3_1765	2099588	2100775	456.792	456.792	456.792	3.18351	0.000421248	3.00877	14.6148	0	209.201	1188	327	327	209.201	209.201	665.993	1188	2195	2195	665.993	665.993
hypotheticalproteinFrancci3_1766[Frankiasp.CcI3]	Francci3_1766	2100765	2101178	40.3332	40.3332	40.3332	1.17437	2.5484e-05	1.10991	1.16619	0.243539	231.314	414	126	126	231.314	231.314	271.648	414	312	312	271.648	271.648
LacIfamilytranscriptionregulator[Frankiasp.CcI3]	Francci3_1767	2101640	2102752	107.664	107.664	107.664	1.92201	9.55746e-05	1.81652	5.30988	1.09695e-07	116.771	1113	171	171	116.771	116.771	224.435	1113	693	693	224.435	224.435
majorfacilitatortransporter[Frankiasp.CcI3]	Francci3_1768	2102801	2104114	91.5539	91.5539	91.5539	1.47391	7.61074e-05	1.39301	3.5728	0.000353188	193.19	1314	334	334	193.19	193.19	284.743	1314	1038	1038	284.743	284.743
cytochromeP450[Frankiasp.CcI3]	Francci3_1769	2104160	2105347	35.3082	35.3082	35.3082	1.20216	2.38409e-05	1.13618	1.24757	0.212189	174.654	1188	273	273	174.654	174.654	209.962	1188	692	692	209.962	209.962
adenosinedeaminase[Frankiasp.CcI3]	Francci3_1770	2105701	2106699	63.6892	63.6892	-63.6892	-1.35732	-7.36496e-05	-1.43614	-3.68735	0.000226606	241.932	999	318	318	241.932	241.932	178.243	999	494	494	178.243	178.243
hypotheticalproteinFrancci3_1771[Frankiasp.CcI3]	Francci3_1771	2107745	2106924	75.2464	75.2464	75.2464	1.43288	6.17232e-05	1.35423	3.08027	0.00206816	173.828	822	188	188	173.828	173.828	249.074	822	568	568	249.074	249.074
majorfacilitatortransporter[Frankiasp.CcI3]	Francci3_1772	2109397	2107934	23.5264	23.5264	-23.5264	-1.15071	-3.21717e-05	-1.21754	-1.80191	0.0715596	179.625	1464	346	346	179.625	179.625	156.099	1464	634	634	156.099	156.099
UbiE/COQ5methyltransferase[Frankiasp.CcI3]	Francci3_1773	2110320	2109523	32.6932	32.6932	32.6932	1.18067	2.10165e-05	1.11586	1.08575	0.277589	180.96	798	190	190	180.96	180.96	213.653	798	473	473	213.653	213.653
sulfotransferasedomain-containingprotein[Frankiasp.CcI3]	Francci3_1774	2111411	2110335	36.8277	36.8277	36.8277	1.2269	2.59596e-05	1.15955	1.40129	0.161127	162.31	1077	230	230	162.31	162.31	199.137	1077	595	595	199.137	199.137
radicalSAMfamilyprotein[Frankiasp.CcI3]	Francci3_1775	2112605	2111427	52.9702	52.9702	-52.9702	-1.39921	-6.03983e-05	-1.48047	-3.47395	0.000512847	185.657	1179	288	288	185.657	185.657	132.687	1179	434	434	132.687	132.687
transposase,IS4[Frankiasp.CcI3]	Francci3_1776	2113903	2112602	0	0	0	1	0	1	0	1	0	1302	0	0	0	0	0	1302	0	0	0	0
cobalaminB12-binding[Frankiasp.CcI3]	Francci3_1777	2114760	2114212	75.8228	75.8228	-75.8228	-1.17211	-0.000100245	-1.24018	-3.32612	0.000880654	516.38	549	373	373	516.38	516.38	440.557	549	671	671	440.557	440.557
transposase[Frankiasp.CcI3]	Francci3_1778	2115365	2116117	109.636	109.636	-109.636	-2.15092	-0.000115141	-2.27584	-6.82031	9.08496e-12	204.896	753	128	203	204.896	204.896	95.2598	753	189	199	95.2598	95.2598
putativesignaltransductionhistidinekinase[Frankiasp.CcI3]	Francci3_1779	2116605	2115961	26.7904	26.7904	-26.7904	-1.26054	-3.25126e-05	-1.33374	-2.18842	0.0286394	129.618	645	95	110	129.618	129.618	102.828	645	175	184	102.828	102.828
XREfamilytranscriptionalregulator[Frankiasp.CcI3]	Francci3_1780	2116949	2117827	13.6984	13.6984	-13.6984	-1.09202	-2.19216e-05	-1.15544	-1.27483	0.20237	162.555	879	188	188	162.555	162.555	148.857	879	363	363	148.857	148.857
hypotheticalproteinFrancci3_1781[Frankiasp.CcI3]	Francci3_1781	2117811	2118020	14.7825	14.7825	14.7825	1.18566	9.62384e-06	1.12058	0.748638	0.454075	79.6225	210	22	22	79.6225	79.6225	94.405	210	55	55	94.405	94.405
hypotheticalproteinFrancci3_1782[Frankiasp.CcI3]	Francci3_1782	2119088	2118294	105.372	105.372	105.372	1.55387	8.936e-05	1.46858	4.16055	3.17482e-05	190.247	795	193	199	190.247	190.247	295.619	795	652	652	295.619	295.619
responseregulatorreceiverprotein[Frankiasp.CcI3]	Francci3_1783	2119948	2119175	56.3896	56.3896	56.3896	1.48257	4.69934e-05	1.40119	2.83147	0.0046335	116.853	774	0	119	116.853	116.853	173.242	774	0	372	173.242	173.242
hypotheticalproteinFrancci3_1784[Frankiasp.CcI3]	Francci3_1784	2122412	2121348	17.8298	17.8298	17.8298	1.08138	4.83718e-06	1.02203	0.232471	0.816172	219.089	1065	307	307	219.089	219.089	236.919	1065	700	700	236.919	236.919
hypotheticalproteinFrancci3_1785[Frankiasp.CcI3]	Francci3_1785	2122972	2122367	58.7152	58.7152	58.7152	1.45015	4.84494e-05	1.37055	2.78127	0.00541467	130.435	606	104	104	130.435	130.435	189.15	606	318	318	189.15	189.15
hypotheticalproteinFrancci3_1786[Frankiasp.CcI3]	Francci3_1786	2124292	2123375	121.425	121.425	-121.425	-1.62854	-0.000132347	-1.72312	-6.0275	1.66516e-09	314.611	918	380	380	314.611	314.611	193.185	918	492	492	193.185	193.185
hypotheticalproteinFrancci3_1787[Frankiasp.CcI3]	Francci3_1787	2125189	2124680	128.257	128.257	-128.257	-1.34434	-0.000149059	-1.42242	-5.17738	2.25029e-07	500.728	510	336	336	500.728	500.728	372.471	510	527	527	372.471	372.471
hypotheticalproteinFrancci3_1788[Frankiasp.CcI3]	Francci3_1788	2126518	2125487	336.368	336.368	-336.368	-2.74148	-0.000347805	-2.90069	-13.2787	0	529.519	1032	719	719	529.519	529.519	193.151	1032	553	553	193.151	193.151
hypotheticalproteinFrancci3_1789[Frankiasp.CcI3]	Francci3_1789	2127504	2127217	26.0986	26.0986	26.0986	1.34102	2.05146e-05	1.26741	1.57281	0.115763	76.5311	288	29	29	76.5311	76.5311	102.63	288	82	82	102.63	102.63
hypotheticalproteinFrancci3_1790[Frankiasp.CcI3]	Francci3_1790	2127775	2127497	8.46239	8.46239	8.46239	1.07577	1.8719e-06	1.01672	0.126161	0.899605	111.689	279	41	41	111.689	111.689	120.152	279	93	93	120.152	120.152
ROK[Frankiasp.CcI3]	Francci3_1791	2128731	2127772	72.0191	72.0191	-72.0191	-1.583	-7.89893e-05	-1.67494	-4.53801	5.67878e-06	195.55	960	247	247	195.55	195.55	123.531	960	329	329	123.531	123.531
hypotheticalproteinFrancci3_1792[Frankiasp.CcI3]	Francci3_1792	2129150	2128728	48.9824	48.9824	-48.9824	-1.31071	-5.77741e-05	-1.38683	-3.1065	0.00189315	206.628	423	115	115	206.628	206.628	157.646	423	185	185	157.646	157.646
phosphoesterasePHP-like[Frankiasp.CcI3]	Francci3_1793	2130220	2129387	53.9755	53.9755	-53.9755	-1.51605	-5.98602e-05	-1.6041	-3.78678	0.000152615	158.568	834	174	174	158.568	158.568	104.593	834	242	242	104.593	104.593
hypotheticalproteinFrancci3_1794[Frankiasp.CcI3]	Francci3_1794	2131186	2130494	117.14	117.14	117.14	2.31862	0.000106089	2.19135	6.34079	2.28589e-10	88.835	693	81	81	88.835	88.835	205.975	693	396	396	205.975	205.975
hypotheticalproteinFrancci3_1795[Frankiasp.CcI3]	Francci3_1795	2131830	2131183	28.2783	28.2783	28.2783	1.3653	2.25313e-05	1.29036	1.70874	0.0874991	77.4108	648	66	66	77.4108	77.4108	105.689	648	190	190	105.689	105.689
hypotheticalproteinFrancci3_1796[Frankiasp.CcI3]	Francci3_1796	2132035	2131841	5.17342	5.17342	-5.17342	-1.03942	-1.2407e-05	-1.09978	-0.778247	0.436423	136.416	195	35	35	136.416	136.416	131.243	195	71	71	131.243	131.243
ribulose-5-phosphate3-epimerase[Frankiasp.CcI3]	Francci3_1797	2132878	2132099	13.7711	13.7711	-13.7711	-1.0943	-2.1839e-05	-1.15786	-1.28156	0.199998	159.802	780	164	164	159.802	159.802	146.031	780	316	316	146.031	146.031
hypotheticalproteinFrancci3_1798[Frankiasp.CcI3]	Francci3_1798	2133518	2133096	47.5412	47.5412	47.5412	1.55124	4.02946e-05	1.46609	2.78768	0.00530872	86.2449	423	48	48	86.2449	86.2449	133.786	423	157	157	133.786	133.786
hypotheticalproteinFrancci3_1799[Frankiasp.CcI3]	Francci3_1799	2133524	2133772	173.726	173.726	-173.726	-3.18197	-0.000178525	-3.36677	-10.0404	1.88738e-15	253.344	249	83	83	253.344	253.344	79.6187	249	55	55	79.6187	79.6187
endonuclease/exonuclease/phosphatase[Frankiasp.CcI3]	Francci3_1800	2134613	2133783	227.804	227.804	-227.804	-1.67331	-0.000246968	-1.77049	-8.42855	1.33227e-15	566.138	831	619	619	566.138	566.138	338.334	831	780	780	338.334	338.334
aldo/ketoreductase[Frankiasp.CcI3]	Francci3_1801	2135794	2134610	230.105	230.105	-230.105	-1.98499	-0.000243512	-2.10027	-9.46434	0	463.716	1185	723	723	463.716	463.716	233.612	1185	768	768	233.612	233.612
hypotheticalproteinFrancci3_1802[Frankiasp.CcI3]	Francci3_1802	2135913	2136413	60.8155	60.8155	-60.8155	-1.7044	-6.57122e-05	-1.80338	-4.41318	1.01862e-05	147.152	501	97	97	147.152	147.152	86.3367	501	120	120	86.3367	86.3367
radicalSAMfamilyprotein[Frankiasp.CcI3]	Francci3_1803	2138580	2136436	38.7042	38.7042	-38.7042	-1.33428	-4.51679e-05	-1.41177	-2.81951	0.00480967	154.487	2145	436	436	154.487	154.487	115.783	2145	689	689	115.783	115.783
ribonucleotidereductaselargesubunit[Frankiasp.CcI3]	Francci3_1804	2139335	2139904	145.28	145.28	145.28	1.9642	0.000129346	1.85639	6.28119	3.35991e-10	150.673	570	113	113	150.673	150.673	295.953	570	468	468	295.953	295.953
hypotheticalproteinFrancci3_1805[Frankiasp.CcI3]	Francci3_1805	2141068	2139929	224.759	224.759	-224.759	-1.49953	-0.000250056	-1.58662	-7.65359	2.15383e-14	674.696	1140	1012	1012	674.696	674.696	449.937	1140	1423	1423	449.937	449.937
AMP-dependentsynthetaseandligase[Frankiasp.CcI3]	Francci3_1806	2142645	2141065	384.805	384.805	-384.805	-2.40299	-0.000400823	-2.54255	-13.4661	0	659.08	1581	1371	1371	659.08	659.08	274.275	1581	1203	1203	274.275	274.275
hypotheticalproteinFrancci3_1807[Frankiasp.CcI3]	Francci3_1807	2143295	2142642	357.181	357.181	-357.181	-2.12315	-0.000375539	-2.24646	-12.2307	0	675.198	654	581	581	675.198	675.198	318.017	654	577	577	318.017	318.017
Acyl-CoAsynthetases(AMP-forming)/AMP-acidligasesII-like[Frankiasp.CcI3]	Francci3_1808	2144505	2143279	3.72148	3.72148	-3.72148	-1.03619	-9.38766e-06	-1.09637	-0.665805	0.505536	106.541	1227	172	172	106.541	106.541	102.819	1227	350	350	102.819	102.819
hypotheticalproteinFrancci3_1809[Frankiasp.CcI3]	Francci3_1809	2145674	2144583	22.3124	22.3124	22.3124	1.17052	1.39391e-05	1.10627	0.848814	0.395985	130.848	1092	188	188	130.848	130.848	153.161	1092	464	464	153.161	153.161
uncharacterizedFAD-dependentdehydrogenase[Frankiasp.CcI3]	Francci3_1810	2147090	2145723	65.5528	65.5528	-65.5528	-1.44189	-7.38728e-05	-1.52563	-3.98324	6.79818e-05	213.898	1368	385	385	213.898	213.898	148.345	1368	563	563	148.345	148.345
NUDIXhydrolase[Frankiasp.CcI3]	Francci3_1811	2148343	2147906	326.997	326.997	-326.997	-2.7201	-0.000338244	-2.87808	-13.0541	0	517.1	438	298	298	517.1	517.1	190.103	438	231	231	190.103	190.103
thymidylatekinase-like[Frankiasp.CcI3]	Francci3_1813	2148993	2148379	77.3623	77.3623	-77.3623	-1.55694	-8.51914e-05	-1.64736	-4.63901	3.50084e-06	216.27	615	175	175	216.27	216.27	138.907	615	237	237	138.907	138.907
hypotheticalproteinFrancci3_1813[Frankiasp.CcI3]	Francci3_1813	2149808	2148993	25.1281	25.1281	-25.1281	-1.1835	-3.27231e-05	-1.25223	-1.94206	0.0521304	162.066	816	174	174	162.066	162.066	136.938	816	310	310	136.938	136.938
radicalSAMfamilyprotein[Frankiasp.CcI3]	Francci3_1814	2150841	2149801	23.7919	23.7919	23.7919	1.13986	1.31804e-05	1.07729	0.708955	0.478353	170.113	1041	233	233	170.113	170.113	193.905	1041	560	560	193.905	193.905
pterin-4-alpha-carbinolaminedehydratase[Frankiasp.CcI3]	Francci3_1816	2151472	2151158	62.1746	62.1746	-62.1746	-1.42783	-7.03203e-05	-1.51075	-3.84194	0.000122064	207.501	315	86	86	207.501	207.501	145.327	315	127	127	145.327	145.327
flavoprotein[Frankiasp.CcI3]	Francci3_1816	2152023	2151472	437.644	437.644	-437.644	-2.94827	-0.000451057	-3.1195	-15.5453	0	662.275	552	433	481	662.275	662.275	224.632	552	344	344	224.632	224.632
hypotheticalproteinFrancci3_1817[Frankiasp.CcI3]	Francci3_1817	2153603	2152020	21.9239	21.9239	-21.9239	-1.1811	-2.86377e-05	-1.24969	-1.80858	0.0705158	142.986	1584	298	298	142.986	142.986	121.062	1584	532	532	121.062	121.062
hypotheticalproteinFrancci3_1818[Frankiasp.CcI3]	Francci3_1818	2154000	2154803	19.0598	19.0598	-19.0598	-1.11942	-2.78873e-05	-1.18443	-1.55606	0.119695	178.665	804	189	189	178.665	178.665	159.605	804	356	356	159.605	159.605
protein-L-isoaspartate(D-aspartate)O-methyltransferase[Frankiasp.CcI3]	Francci3_1819	2154800	2156032	16.911	16.911	-16.911	-1.11082	-2.5348e-05	-1.17533	-1.4494	0.147226	169.513	1233	275	275	169.513	169.513	152.602	1233	522	522	152.602	152.602
hypotheticalproteinFrancci3_1820[Frankiasp.CcI3]	Francci3_1820	2156124	2156345	176.25	176.25	176.25	2.25564	0.000159254	2.13183	7.64543	2.26485e-14	140.366	222	41	41	140.366	140.366	316.616	222	195	195	316.616	316.616
lantibioticdehydratase-like[Frankiasp.CcI3]	Francci3_1821	2156428	2159652	171.305	171.305	-171.305	-2.38955	-0.000178501	-2.52832	-8.96146	0	294.587	3225	1250	1250	294.587	294.587	123.281	3225	1103	1103	123.281	123.281
hypotheticalproteinFrancci3_1822[Frankiasp.CcI3]	Francci3_1822	2159649	2160875	135.798	135.798	-135.798	-1.48102	-0.000151658	-1.56703	-5.88131	4.07022e-09	418.111	1227	675	675	418.111	418.111	282.313	1227	961	961	282.313	282.313
putativeO-methyltransferase[Frankiasp.CcI3]	Francci3_1823	2160884	2161735	81.6534	81.6534	-81.6534	-1.54986	-9.00204e-05	-1.63987	-4.74763	2.0581e-06	230.151	852	258	258	230.151	230.151	148.498	852	351	351	148.498	148.498
[truncated: 2,695 more rows]
