# Supplementary material for: Transcriptomes of Frankia sp. strain CcI3 in growth transitions
Source: BMC Microbiol. 2011 Aug 25;11:192. doi: 10.1186/1471-2180-11-192 (PMC3188489; doi:10.1186/1471-2180-11-192)
Supplement: Additional file 8 — SNP calling and filtering datasets. Excel worksheets containing raw SNP calling data from all three RNA-seq experiments. [file 1471-2180-11-192-S8.XLS]

## Sheet: RawDatasheet
5dNH4									3dN2									3dNH4
Contig	Reference position	Reference	Allele variations	Frequencies	Counts	Coverage	Overlapping annotations	Amino acid change	Contig	Reference position	Reference	Allele variations	Frequencies	Counts	Coverage	Overlapping annotations	Amino acid change	Contig	Reference position	Reference	Allele variations	Frequencies	Counts	Coverage	Overlapping annotations	Amino acid change
deoA	798	T	G/T	53.8/38.5	7/5	13	Gene: deoA, CDS: deoA		dnaE	3579	T	T/C	82.9/17.1	174/36	210	Gene: dnaE, CDS: dnaE		dnaE	3579	T	T/C	84.4/15.6	162/30	192	Gene: dnaE, CDS: dnaE
dnaE	3579	T	C/T	89.5/9.9	297/33	332	Gene: dnaE, CDS: dnaE		dnaE	3601	G	G/A	81.3/18.7	187/43	230	Gene: Francci3_4167, Gene: dnaE, CDS: putative transposase, CDS: dnaE	Glu -> Lys	dnaE	3601	G	G/A	84.2/15.8	186/35	221	Gene: Francci3_4167, Gene: dnaE, CDS: putative transposase, CDS: dnaE	Glu -> Lys
dnaE	3600	T	T/G	66.7/33.3	8/4	12	Gene: Francci3_4167, Gene: dnaE, CDS: putative transposase, CDS: dnaE	Thr -> Pro	dnaE	3604	T	T/C	80.9/19.1	178/42	220	Gene: Francci3_4167, Gene: dnaE, CDS: putative transposase, CDS: dnaE	Phe -> Leu	dnaE	3604	T	T/C	83.8/16.2	181/35	216	Gene: Francci3_4167, Gene: dnaE, CDS: putative transposase, CDS: dnaE	Phe -> Leu
dnaE	3601	G	G/A	59.1/40.9	13/9	22	Gene: Francci3_4167, Gene: dnaE, CDS: putative transposase, CDS: dnaE	Glu -> Lys	Francci3_0067	748	T	T/A	92.2/7.8	119/10	129	Gene: Francci3_0067, CDS: HNH endonuclease	Ser -> Thr	Francci3_0077	531	T	T/G	83.3/16.7	40/8	48	Gene: Francci3_0077, CDS: hypothetical protein	Phe -> Leu
dnaK	1444	A	A/C	70.0/30.0	7/3	10	Gene: dnaK, CDS: dnaK	Thr -> Pro	Francci3_0068	767	T	T/C	75.0/25.0	9/3	12	Gene: Francci3_0068, CDS: sigma-24	Val -> Ala	Francci3_0138	1423	A	A/C	90.3/9.0	131/13	145	Gene: Francci3_0138, CDS: cell divisionFtsK/SpoIIIE	Thr -> Pro
Francci3_0018	242	A	A/G	66.7/27.8	12/5	18	Gene: Francci3_0018, CDS: hypothetical protein	Asp -> Gly	Francci3_0138	1423	A	A/C	92.5/7.5	135/11	146	Gene: Francci3_0138, CDS: cell divisionFtsK/SpoIIIE	Thr -> Pro	Francci3_0151	98	G	G/A	55.2/44.8	37/30	67	Gene: Francci3_0151, CDS: transposase,_IS4	Gly -> Glu
Francci3_0020	781	A	C/A	68.7/31.3	57/26	83	Gene: Francci3_0020, CDS: CRISPR-associated Cse4 family protein	Thr -> Pro	Francci3_0151	98	G	G/A	51.6/47.8	82/76	159	Gene: Francci3_0151, CDS: transposase,_IS4	Gly -> Glu	Francci3_0245	339	C	C/G	82.6/17.4	38/8	46	Gene: Francci3_0245, CDS: hypothetical protein
Francci3_0020	784	A	A/C	77.8/22.2	56/16	72	Gene: Francci3_0020, CDS: CRISPR-associated Cse4 family protein	Thr -> Pro	Francci3_0154	29	G	G/C	64.3/35.7	9/5	14	Gene: Francci3_0154		Francci3_0383	42	G	G/T	92.9/7.1	236/18	254	Gene: Francci3_0383, Signal peptide: Signal predicted by SignalP 2.0 HMM (Signal peptide probabilty 1.000) with cleavage site probability 0.666 at residue 46, CDS: thiamine biosynthesis protein ThiC	Lys -> Asn
Francci3_0119	1866	C	C/A	64.3/35.7	9/5	14	Gene: Francci3_0119, CDS: signal transduction protein		Francci3_0159	88	G	G/C	82.5/15.8	47/9	57	Gene: Francci3_0159, CDS: hypothetical protein	Ala -> Pro	Francci3_0393	31	A	G/A	56.2/43.8	9/7	16	Gene: Francci3_0393, CDS: recombinase	Asn -> Asp
Francci3_0124	794	A	A/C	71.4/28.6	10/4	14	Gene: Francci3_0124, CDS: AAA ATPase	Asp -> Ala	Francci3_0383	42	G	G/T	91.1/8.9	113/11	124	Gene: Francci3_0383, Signal peptide: Signal predicted by SignalP 2.0 HMM (Signal peptide probabilty 1.000) with cleavage site probability 0.666 at residue 46, CDS: thiamine biosynthesis protein ThiC	Lys -> Asn	Francci3_0393	32	A	C/A	56.2/43.8	9/7	16	Gene: Francci3_0393, CDS: recombinase	Asn -> Thr
Francci3_0131	348	T	T/C	72.7/27.3	8/3	11	Gene: Francci3_0131, CDS: NUDIX hydrolase		Francci3_0388	367	G	G/T	91.9/8.1	102/9	111	Gene: Francci3_0388, CDS: hypothetical protein	Gly -> Stp	Francci3_0393	35	G	A/G	56.2/43.8	9/7	16	Gene: Francci3_0393, CDS: recombinase	Arg -> Gln
Francci3_0159	391	A	A/C	81.5/17.3	66/14	81	Gene: Francci3_0159, CDS: hypothetical protein	Thr -> Pro	Francci3_0393	31	A	G/A	57.6/42.4	19/14	33	Gene: Francci3_0393, CDS: recombinase	Asn -> Asp	Francci3_0393	51	G	G/T	52.9/47.1	9/8	17	Gene: Francci3_0393, CDS: recombinase
Francci3_0159	589	A	A/C	75.0/25.0	9/3	12	Gene: Francci3_0159, CDS: hypothetical protein	Thr -> Pro	Francci3_0393	32	A	C/A	57.6/42.4	19/14	33	Gene: Francci3_0393, CDS: recombinase	Asn -> Thr	Francci3_0393	68	A	A/T	64.0/36.0	16/9	25	Gene: Francci3_0393, CDS: recombinase	Lys -> Met
Francci3_0187	934	C	C/T	69.2/30.8	18/8	26	Gene: Francci3_0187, CDS: ABC transporter related	Pro -> Ser	Francci3_0393	35	G	A/G	59.4/40.6	19/13	32	Gene: Francci3_0393, CDS: recombinase	Arg -> Gln	Francci3_0393	70	C	C/T	65.4/34.6	17/9	26	Gene: Francci3_0393, CDS: recombinase
Francci3_0189	709	A	A/C	75.0/25.0	21/7	28	Gene: Francci3_0189, CDS: hypothetical protein	Thr -> Pro	Francci3_0393	51	G	T/G	54.1/45.9	20/17	37	Gene: Francci3_0393, CDS: recombinase		Francci3_0398	452	G	G/A	72.5/27.5	58/22	80	Gene: Francci3_0398, CDS: putative DNA-binding protein	Arg -> Gln
Francci3_0217	2452	C	C/G	70.0/30.0	7/3	10	Gene: Francci3_0217, CDS: RNA binding S1	Arg -> Gly	Francci3_0393	68	A	A/T	69.6/30.4	48/21	69	Gene: Francci3_0393, CDS: recombinase	Lys -> Met	Francci3_0419	512	A	A/G	73.9/26.1	17/6	23	Gene: Francci3_0419, CDS: integrase	Gln -> Arg
Francci3_0357	527	A	A/T	75.0/25.0	9/3	12	Gene: Francci3_0357, CDS: OmpA/MotB	Asp -> Val	Francci3_0393	70	C	C/T	69.1/30.9	47/21	68	Gene: Francci3_0393, CDS: recombinase		Francci3_0419	529	C	C/T	72.7/27.3	16/6	22	Gene: Francci3_0419, CDS: integrase
Francci3_0375	830	T	T/G	54.5/36.4	6/4	11	Gene: Francci3_0375, CDS: cystathionine beta-synthase	Val -> Gly	Francci3_0398	452	G	G/A	74.5/25.5	73/25	98	Gene: Francci3_0398, CDS: putative DNA-binding protein	Arg -> Gln	Francci3_0478	730	A	G	93.1	27	29	Gene: Francci3_0478, CDS: hypothetical protein	Met -> Val
Francci3_0398	452	G	G/A	70.8/29.2	17/7	24	Gene: Francci3_0398, CDS: putative DNA-binding protein	Arg -> Gln	Francci3_0419	479	C	C/T	84.3/15.7	43/8	51	Gene: Francci3_0419, CDS: integrase	Ala -> Val	Francci3_0579	190	A	A/T	99.1/0.8	1154/9	1165	Gene: Francci3_0579, CDS: elongation factor G	Thr -> Ser
Francci3_0413	344	T	T/G	66.7/33.3	22/11	33	Gene: Francci3_0413, CDS: hypothetical protein	Val -> Gly	Francci3_0419	491	G	G/C	81.1/18.9	43/10	53	Gene: Francci3_0419, CDS: integrase	Ser -> Thr	Francci3_0690	633	G	G/A	63.6/36.4	14/8	22	Gene: Francci3_0690, CDS: phosphoglucomutase/phosphomannomutase alpha/beta/subunit	Met -> Ile
Francci3_0437	829	G	G/T	63.6/36.4	7/4	11	Gene: Francci3_0437, CDS: FAD dependent oxidoreductase	Glu -> Stp	Francci3_0419	507	A	A/G	78.7/21.3	37/10	47	Gene: Francci3_0419, CDS: integrase		Francci3_0705	282	C	C/T	92.1/7.9	93/8	101	Gene: Francci3_0705, CDS: hypothetical protein
Francci3_0490	1772	A	G	94.7	18	19	Gene: Francci3_0490, CDS: heavy metal translocating P-type ATPase	Glu -> Gly	Francci3_0419	510	T	T/C	77.1/22.9	37/11	48	Gene: Francci3_0419, CDS: integrase		Francci3_0705	290	C	C/A	91.1/8.9	92/9	101	Gene: Francci3_0705, CDS: hypothetical protein	Pro -> His
Francci3_0494	143	A	A/G	75.6/22.0	31/9	41	Gene: Francci3_0494, CDS: hypothetical protein	Glu -> Gly	Francci3_0419	512	A	A/G	77.1/22.9	37/11	48	Gene: Francci3_0419, CDS: integrase	Gln -> Arg	Francci3_0708	84	G	G/A	98.3/1.7	476/8	484	Gene: Francci3_0708, CDS: carbonic anhydrase
Francci3_0512	1478	G	G/T	84.1/12.7	53/8	63	Gene: Francci3_0512, CDS: ResB-like	Arg -> Leu	Francci3_0419	543	C	C/T	66.7/33.3	10/5	15	Gene: Francci3_0419, CDS: integrase		Francci3_0746	273	G	G/T	74.0/26.0	57/20	77	Gene: Francci3_0746, CDS: transcription factor WhiB	Glu -> Asp
Francci3_0530	409	A	A/T	50.0/50.0	7/7	14	Gene: Francci3_0530, CDS: FAD-dependent pyridine nucleotide-disulphide oxidoreductase	Lys -> Stp	Francci3_0478	730	A	G	89.7	35	39	Gene: Francci3_0478, CDS: hypothetical protein	Met -> Val	Francci3_0746	275	C	C/T	74.0/26.0	57/20	77	Gene: Francci3_0746, CDS: transcription factor WhiB	Ala -> Val
Francci3_0557	481	G	C/G	54.8/45.2	17/14	31	Gene: Francci3_0557, CDS: heat shock protein HtpX	Ala -> Pro	Francci3_0806	81	C	C/T	71.4/28.6	20/8	28	Gene: Francci3_0806, CDS: hypothetical protein		Francci3_0746	276	T	T/C	76.0/24.0	57/18	75	Gene: Francci3_0746, CDS: transcription factor WhiB
Francci3_0618	347	A	A/C	58.3/25.0	7/3	12	Gene: Francci3_0618, CDS: zinc finger,_SWIM-type	Glu -> Ala	Francci3_0806	109	A	A/G	70.4/29.6	19/8	27	Gene: Francci3_0806, CDS: hypothetical protein	Arg -> Gly	Francci3_0949	71	C	C/T	98.6/1.4	1272/18	1290	Gene: Francci3_0949, CDS: hypothetical protein	Ala -> Val
Francci3_0683	910	A	A/C	75.7/24.3	103/33	136	Gene: Francci3_0683, CDS: serine/threonine protein kinase	Thr -> Pro	Francci3_0813	1876	A	A/C	75.0/25.0	9/3	12	Gene: Francci3_0813, CDS: hypothetical protein	Thr -> Pro	Francci3_0995	443	T	T/G	70.0/30.0	7/3	10	Gene: Francci3_0995, CDS: sodium/hydrogen exchanger	Val -> Gly
Francci3_0690	1210	G	G/A	75.0/25.0	9/3	12	Gene: Francci3_0690, CDS: phosphoglucomutase/phosphomannomutase alpha/beta/subunit	Gly -> Ser	Francci3_0935	567	C	C/G	70.0/30.0	7/3	10	Gene: Francci3_0935, CDS: hypothetical protein		Francci3_0995	1126	G	G/T	96.2/3.8	250/10	260	Gene: Francci3_0995, CDS: sodium/hydrogen exchanger	Gly -> Cys
Francci3_0704	644	C	C/G	60.0/40.0	18/12	30	Gene: Francci3_0704, CDS: hypothetical protein	Ser -> Trp	Francci3_1010	61	G	G/C	70.8/29.2	17/7	24	Gene: Francci3_1010, CDS: Acyl-CoA dehydrogenase	Ala -> Pro	Francci3_1033	137	G	A/G	58.3/41.7	7/5	12	Gene: Francci3_1033
Francci3_0765	165	T	T/G	61.1/38.9	11/7	18	Gene: Francci3_0765, CDS: two component LuxR family transcriptional regulator		Francci3_1033	99	C	C/G	50.0/50.0	6/6	12	Gene: Francci3_1033		Francci3_1033	138	C	A/C	58.3/41.7	7/5	12	Gene: Francci3_1033
Francci3_0786	1085	T	T/C	70.0/30.0	7/3	10	Gene: Francci3_0786, CDS: peptidase S15	Leu -> Pro	Francci3_1033	103	C	T/C	53.8/46.2	7/6	13	Gene: Francci3_1033		Francci3_1033	146	G	G/C	53.3/46.7	8/7	15	Gene: Francci3_1033
Francci3_0816	607	A	A/C	63.3/36.7	19/11	30	Gene: Francci3_0816, CDS: MMPL	Thr -> Pro	Francci3_1033	111	T	A/T	56.2/43.8	9/7	16	Gene: Francci3_1033		Francci3_1033	159	G	A/G	50.0/50.0	7/7	14	Gene: Francci3_1033
Francci3_0847	265	A	A/C	66.7/33.3	12/6	18	Gene: Francci3_0847, CDS: hypothetical protein	Thr -> Pro	Francci3_1033	115	T	A/T	56.2/43.8	9/7	16	Gene: Francci3_1033		Francci3_1033	169	A	G/A	53.8/46.2	7/6	13	Gene: Francci3_1033
Francci3_0947	2483	T	T/C	76.8/15.2	76/15	99	Gene: Francci3_0947, CDS: FHA domain-containing protein	Leu -> Pro	Francci3_1033	137	G	A/G	68.2/31.8	15/7	22	Gene: Francci3_1033		Francci3_1033	172	A	G/A	58.3/41.7	7/5	12	Gene: Francci3_1033
Francci3_0956	171	G	G/T	65.4/34.6	17/9	26	Gene: Francci3_0956, CDS: hypothetical protein		Francci3_1033	138	C	A/C	65.2/34.8	15/8	23	Gene: Francci3_1033		Francci3_1033	195	G	G/C	75.0/25.0	9/3	12	Gene: Francci3_1033
Francci3_0961	437	A	A/C	69.2/30.8	9/4	13	Gene: Francci3_0961, CDS: transposase,_IS4	His -> Pro	Francci3_1033	146	G	C/G	66.7/33.3	18/9	27	Gene: Francci3_1033		Francci3_1034	485	A	A/C	83.0/17.0	39/8	47	Gene: Francci3_1034, CDS: ABC transporter related	Tyr -> Ser
Francci3_0985	328	G	G/C	71.1/28.9	27/11	38	Gene: Francci3_0985, CDS: ArsR family transcriptional regulator	Gly -> Arg	Francci3_1033	159	G	A	81.0	17	21	Gene: Francci3_1033		Francci3_1049	113	T	T/G	92.0/8.0	92/8	100	Gene: Francci3_1049, CDS: high-affinity nickel-transporter	Val -> Gly
Francci3_1070	136	A	A/C	72.7/27.3	8/3	11	Gene: Francci3_1070, CDS: hydrogenase expression/formation protein HypD	Ile -> Leu	Francci3_1033	169	A	G/A	66.7/33.3	10/5	15	Gene: Francci3_1033		Francci3_1066	52	G	G/T	99.5/0.5	2171/11	2182	Gene: Francci3_1066, CDS: hemerythrin HHE cation binding region	Gly -> Trp
Francci3_1096	493	C	T	83.3	10	12	Gene: Francci3_1096, CDS: hypothetical protein	Arg -> Stp	Francci3_1033	172	A	G/A	62.5/37.5	10/6	16	Gene: Francci3_1033		Francci3_1066	147	G	G/C	99.1/0.9	1179/11	1190	Gene: Francci3_1066, CDS: hemerythrin HHE cation binding region	Met -> Ile
Francci3_1154	1248	T	G	80.0	24	30	Gene: Francci3_1154, CDS: MscS mechanosensitive ion channel		Francci3_1033	195	G	G/C	75.0/25.0	9/3	12	Gene: Francci3_1033		Francci3_1086	2313	T	T/C	93.5/6.5	115/8	123	Gene: Francci3_1086, CDS: helicase-like
Francci3_1166	125	T	G/T	58.3/33.3	7/4	12	Gene: Francci3_1166, CDS: hypothetical protein	Val -> Gly	Francci3_1086	2313	T	T/C	94.4/5.6	153/9	162	Gene: Francci3_1086, CDS: helicase-like		Francci3_1086	2324	T	T/C	92.0/8.0	104/9	113	Gene: Francci3_1086, CDS: helicase-like	Val -> Ala
Francci3_1196	272	T	G	90.0	9	10	Gene: Francci3_1196, CDS: hypothetical protein	Val -> Gly	Francci3_1086	2324	T	T/C	91.3/8.7	136/13	149	Gene: Francci3_1086, CDS: helicase-like	Val -> Ala	Francci3_1086	2327	T	T/C	90.7/9.3	97/10	107	Gene: Francci3_1086, CDS: helicase-like	Val -> Ala
Francci3_1201	256	A	C/A	60.0/40.0	6/4	10	Gene: Francci3_1201, CDS: hypothetical protein	Thr -> Pro	Francci3_1086	2327	T	T/C	93.3/6.7	140/10	150	Gene: Francci3_1086, CDS: helicase-like	Val -> Ala	Francci3_1086	2350	C	C/T	81.1/18.9	60/14	74	Gene: Francci3_1086, CDS: helicase-like	Pro -> Ser
Francci3_1249	83	C	C/G	70.0/30.0	7/3	10	Gene: Francci3_1249, CDS: auxin efflux carrier	Ala -> Gly	Francci3_1086	2350	C	C/T	82.8/17.2	111/23	134	Gene: Francci3_1086, CDS: helicase-like	Pro -> Ser	Francci3_1086	2352	T	T/C	79.7/20.3	59/15	74	Gene: Francci3_1086, CDS: helicase-like
Francci3_1254	259	T	T/C	95.4/3.7	208/8	218	Gene: Francci3_1254, CDS: hypothetical protein	Trp -> Arg	Francci3_1086	2352	T	T/C	82.6/16.7	109/22	132	Gene: Francci3_1086, CDS: helicase-like		Francci3_1086	2357	A	A/T	77.0/23.0	57/17	74	Gene: Francci3_1086, CDS: helicase-like	His -> Leu
Francci3_1288	341	T	G/T	54.2/45.8	13/11	24	Gene: Francci3_1288, CDS: diguanylate cyclase/phosphodiesterase	Val -> Gly	Francci3_1086	2357	A	A/T	79.0/21.0	98/26	124	Gene: Francci3_1086, CDS: helicase-like	His -> Leu	Francci3_1096	493	C	C/T	55.6/44.4	10/8	18	Gene: Francci3_1096, CDS: hypothetical protein	Arg -> Stp
Francci3_1288	344	T	T/G	75.0/25.0	9/3	12	Gene: Francci3_1288, CDS: diguanylate cyclase/phosphodiesterase	Val -> Gly	Francci3_1096	493	C	C/T	71.4/28.6	25/10	35	Gene: Francci3_1096, CDS: hypothetical protein	Arg -> Stp	Francci3_1100	86	C	C/T	50.0/50.0	14/14	28	Gene: Francci3_1100
Francci3_1304	1239	A	A/C	63.6/36.4	7/4	11	Gene: Francci3_1304, CDS: glycosyl transferase,_group 1		Francci3_1100	86	C	C/T	58.0/42.0	29/21	50	Gene: Francci3_1100		Francci3_1100	90	T	T/C	69.2/30.8	18/8	26	Gene: Francci3_1100
Francci3_1352	652	G	G/C	70.0/30.0	7/3	10	Gene: Francci3_1352, CDS: SPFH domain-containing protein/band 7 family protein	Glu -> Gln	Francci3_1100	90	T	T/C	78.6/21.4	33/9	42	Gene: Francci3_1100		Francci3_1100	91	G	G/C	67.9/28.6	19/8	28	Gene: Francci3_1100
Francci3_1404	887	C	C/G	72.7/27.3	8/3	11	Gene: Francci3_1404, CDS: hypothetical protein	Thr -> Ser	Francci3_1100	91	G	G/C	80.9/19.1	38/9	47	Gene: Francci3_1100		Francci3_1100	99	T	T/C	58.1/41.9	25/18	43	Gene: Francci3_1100
Francci3_1425	230	A	A/T	66.7/33.3	12/6	18	Gene: Francci3_1425, CDS: signal peptidase II	Asn -> Ile	Francci3_1100	99	T	T/C	64.9/35.1	48/26	74	Gene: Francci3_1100		Francci3_1100	100	G	G/A	81.4/18.6	35/8	43	Gene: Francci3_1100
Francci3_1448	463	A	A/C	50.0/50.0	5/5	10	Gene: Francci3_1448, CDS: beta-lactamase-like	Thr -> Pro	Francci3_1100	100	G	G/A	89.0/11.0	73/9	82	Gene: Francci3_1100		Francci3_1100	103	C	C/A	76.7/23.3	33/10	43	Gene: Francci3_1100
Francci3_1471	119	C	C/A	66.7/33.3	8/4	12	Gene: Francci3_1471, CDS: MerR family transcriptional regulator	Pro -> Gln	Francci3_1100	103	C	C/A	81.6/18.4	71/16	87	Gene: Francci3_1100		Francci3_1100	134	C	C/T	66.7/33.3	40/20	60	Gene: Francci3_1100
Francci3_1510	1190	A	A/G	70.0/30.0	7/3	10	Gene: Francci3_1510, CDS: hypothetical protein	Glu -> Gly	Francci3_1100	134	C	C/T	79.8/20.2	91/23	114	Gene: Francci3_1100		Francci3_1100	140	C	C/T	66.1/33.9	37/19	56	Gene: Francci3_1100
Francci3_1521	1557	T	C	84.6	11	13	Gene: Francci3_1521, CDS: precorrin-2 C20-methyltransferase / cobalt-factor II C20-methyltransferase / precorrin-3 methyltransferase		Francci3_1100	140	C	C/T	81.6/18.4	84/19	103	Gene: Francci3_1100		Francci3_1100	147	C	C/T	76.0/24.0	38/12	50	Gene: Francci3_1100
Francci3_1524	818	T	T/G	72.7/27.3	8/3	11	Gene: Francci3_1524, CDS: hypothetical protein	Val -> Gly	Francci3_1100	147	C	C/T	88.8/11.2	87/11	98	Gene: Francci3_1100		Francci3_1105	811	A	A/C	85.1/14.0	103/17	121	Gene: Francci3_1105, CDS: hypothetical protein	Thr -> Pro
Francci3_1548	136	C	C/G	50.0/50.0	8/8	16	Gene: Francci3_1548, CDS: hypothetical protein	His -> Asp	Francci3_1105	811	A	A/C	90.2/9.8	165/18	183	Gene: Francci3_1105, CDS: hypothetical protein	Thr -> Pro	Francci3_1118	1396	G	G/T	68.2/31.8	15/7	22	Gene: Francci3_1118, CDS: major facilitator transporter	Gly -> Cys
Francci3_1558	254	C	C/A	58.3/41.7	7/5	12	Gene: Francci3_1558, CDS: cell envelope-related transcriptional attenuator	Ser -> Stp	Francci3_1118	1345	G	G/A	55.9/44.1	33/26	59	Gene: Francci3_1118, CDS: major facilitator transporter	Gly -> Ser	Francci3_1141	67	A	A/C	69.2/30.8	9/4	13	Gene: Francci3_1141, CDS: hypothetical protein	Thr -> Pro
Francci3_1576	220	A	A/C	72.7/27.3	8/3	11	Gene: Francci3_1576, CDS: glycosyl transferase family protein	Asn -> His	Francci3_1118	1396	G	T/G	60.7/39.3	37/24	61	Gene: Francci3_1118, CDS: major facilitator transporter	Gly -> Cys	Francci3_1179	79	T	T/C	99.7/0.3	3154/9	3164	Gene: Francci3_1179, CDS: heat shock protein Hsp20	Trp -> Arg
Francci3_1576	221	A	A/C	72.7/27.3	8/3	11	Gene: Francci3_1576, CDS: glycosyl transferase family protein	Asn -> Thr	Francci3_1329	1400	C	T/C	52.0/48.0	52/48	100	Gene: Francci3_1329, CDS: 3-hydroxyacyl-CoA dehydrogenase	Ala -> Val	Francci3_1179	156	T	T/C	99.7/0.2	3530/8	3542	Gene: Francci3_1179, CDS: heat shock protein Hsp20
Francci3_1612	356	G	G/A	59.1/40.9	13/9	22	Gene: Francci3_1612, CDS: NLP/P60	Arg -> Gln	Francci3_1472	1038	C	C/T	59.1/40.9	13/9	22	Gene: Francci3_1472, CDS: daunorubicin resistance ABC transporter ATP-binding subunit		Francci3_1179	394	C	C/T	99.7/0.3	2688/8	2696	Gene: Francci3_1179, CDS: heat shock protein Hsp20
Francci3_1612	375	A	A/C	60.0/40.0	12/8	20	Gene: Francci3_1612, CDS: NLP/P60	Gln -> His	Francci3_1531	275	C	C/T	80.8/18.3	84/19	104	Gene: Francci3_1531, CDS: hypothetical protein	Ala -> Val	Francci3_1218	2380	G	G/C	75.0/25.0	9/3	12	Gene: Francci3_1218, CDS: ribonuclease	Asp -> His
Francci3_1619	1137	T	T/A	87.3/12.7	62/9	71	Gene: Francci3_1619, CDS: extracellular ligand-binding receptor	Ser -> Arg	Francci3_1533	40	C	C/T	92.6/7.4	137/11	148	Gene: Francci3_1533, CDS: phosphoenolpyruvate phosphomutase	His -> Tyr	Francci3_1329	1400	C	T/C	54.4/45.6	31/26	57	Gene: Francci3_1329, CDS: 3-hydroxyacyl-CoA dehydrogenase	Ala -> Val
Francci3_1627	573	G	C/G	72.7/27.3	8/3	11	Gene: Francci3_1627, CDS: putative transmembrane alanine and leucine rich protein	Trp -> Cys	Francci3_1533	63	A	A/T	93.6/6.4	189/13	202	Gene: Francci3_1533, CDS: phosphoenolpyruvate phosphomutase	Glu -> Asp	Francci3_1358	1220	C	C/G	72.7/27.3	8/3	11	Gene: Francci3_1358, CDS: anthranilate synthase component I/chorismate-binding protein	Ala -> Gly
Francci3_1745	304	A	A/C	75.0/25.0	9/3	12	Gene: Francci3_1745, CDS: hypothetical protein	Thr -> Pro	Francci3_1533	75	A	A/G	95.6/4.4	197/9	206	Gene: Francci3_1533, CDS: phosphoenolpyruvate phosphomutase		Francci3_1387	1066	C	C/A	94.5/5.5	138/8	146	Gene: Francci3_1387, CDS: amine oxidase	Leu -> Ile
Francci3_1753	380	T	T/G	93.3/6.3	237/16	254	Gene: Francci3_1753, CDS: radical SAM family protein	Val -> Gly	Francci3_1533	445	C	C/T	96.0/4.0	409/17	426	Gene: Francci3_1533, CDS: phosphoenolpyruvate phosphomutase	Pro -> Ser	Francci3_1531	275	C	C/T	83.5/16.5	86/17	103	Gene: Francci3_1531, CDS: hypothetical protein	Ala -> Val
Francci3_1800	709	A	A/C	50.0/50.0	8/8	16	Gene: Francci3_1800, CDS: endonuclease/exonuclease/phosphatase	Thr -> Pro	Francci3_1585	259	A	A/C	93.2/6.8	110/8	118	Gene: Francci3_1585, CDS: methyltransferase type 11	Asn -> His	Francci3_1533	26	C	C/T	96.3/3.7	206/8	214	Gene: Francci3_1533, CDS: phosphoenolpyruvate phosphomutase	Ala -> Val
Francci3_1801	718	A	C	78.3	18	23	Gene: Francci3_1801, CDS: aldo/keto reductase	Thr -> Pro	Francci3_1585	260	A	A/C	93.2/6.8	109/8	117	Gene: Francci3_1585, CDS: methyltransferase type 11	Asn -> Thr	Francci3_1533	31	A	A/G	97.1/2.9	265/8	273	Gene: Francci3_1533, CDS: phosphoenolpyruvate phosphomutase	Thr -> Ala
Francci3_1801	723	A	C/A	71.2/28.8	42/17	59	Gene: Francci3_1801, CDS: aldo/keto reductase		Francci3_1612	170	T	T/C	93.8/6.2	120/8	128	Gene: Francci3_1612, CDS: NLP/P60	Val -> Ala	Francci3_1533	40	C	C/T	96.0/4.0	358/15	373	Gene: Francci3_1533, CDS: phosphoenolpyruvate phosphomutase	His -> Tyr
Francci3_1805	807	G	G/C	72.7/27.3	8/3	11	Gene: Francci3_1805, CDS: hypothetical protein		Francci3_1612	207	G	G/A	79.8/20.2	75/19	94	Gene: Francci3_1612, CDS: NLP/P60		Francci3_1533	63	A	A/T	97.4/2.6	532/14	546	Gene: Francci3_1533, CDS: phosphoenolpyruvate phosphomutase	Glu -> Asp
Francci3_1822	292	A	A/C	66.7/26.7	10/4	15	Gene: Francci3_1822, CDS: hypothetical protein	Thr -> Pro	Francci3_1612	212	A	A/G	76.5/23.5	62/19	81	Gene: Francci3_1612, CDS: NLP/P60	Asn -> Ser	Francci3_1533	75	A	A/G	98.8/1.2	672/8	680	Gene: Francci3_1533, CDS: phosphoenolpyruvate phosphomutase
Francci3_1868	51	T	T/G	53.3/46.7	8/7	15	Gene: Francci3_1868, CDS: IS630 family transposase		Francci3_1612	235	T	T/A	68.1/31.9	32/15	47	Gene: Francci3_1612, CDS: NLP/P60	Trp -> Arg	Francci3_1533	274	A	A/T	90.5/9.5	114/12	126	Gene: Francci3_1533, CDS: phosphoenolpyruvate phosphomutase	Thr -> Ser
Francci3_1938	200	A	A/C	58.3/41.7	7/5	12	Gene: Francci3_1938, CDS: hydrogenase accessory protein HypB	Asn -> Thr	Francci3_1612	239	T	T/A	65.0/32.5	26/13	40	Gene: Francci3_1612, CDS: NLP/P60	Leu -> His	Francci3_1533	445	C	C/T	93.6/6.4	442/30	472	Gene: Francci3_1533, CDS: phosphoenolpyruvate phosphomutase	Pro -> Ser
Francci3_1939	228	T	T/G	60.0/40.0	12/8	20	Gene: Francci3_1939, CDS: hypothetical protein		Francci3_1612	259	A	A/G	68.0/32.0	34/16	50	Gene: Francci3_1612, CDS: NLP/P60	Thr -> Ala	Francci3_1545	169	A	A/C	97.0/3.0	387/12	399	Gene: Francci3_1545, CDS: hypothetical protein	Thr -> Pro
Francci3_1949	94	A	A/G	70.0/30.0	7/3	10	Gene: Francci3_1949, CDS: cold-shock DNA-binding protein family protein	Asn -> Asp	Francci3_1612	264	G	G/C	67.2/32.8	45/22	67	Gene: Francci3_1612, CDS: NLP/P60		Francci3_1566	1147	G	G/T	64.7/35.3	11/6	17	Gene: Francci3_1566, CDS: putative sugar nucleotide processing enzyme	Gly -> Trp
Francci3_1959	1109	G	G/A	52.5/47.5	21/19	40	Gene: Francci3_1959, CDS: transposase IS116/IS110/IS902	Gly -> Asp	Francci3_1612	267	G	G/A	67.5/32.5	52/25	77	Gene: Francci3_1612, CDS: NLP/P60		Francci3_1612	235	T	T/A	73.9/26.1	17/6	23	Gene: Francci3_1612, CDS: NLP/P60	Trp -> Arg
Francci3_1976	1079	T	T/C	68.8/31.2	11/5	16	Gene: Francci3_1976, CDS: amino acid adenylation	Leu -> Pro	Francci3_1612	278	T	T/C	61.2/38.8	63/40	103	Gene: Francci3_1612, CDS: NLP/P60	Val -> Ala	Francci3_1612	239	T	T/A	73.9/26.1	17/6	23	Gene: Francci3_1612, CDS: NLP/P60	Leu -> His
Francci3_1976	1080	G	C/G	50.0/50.0	5/5	10	Gene: Francci3_1976, CDS: amino acid adenylation		Francci3_1612	290	T	T/C	63.0/37.0	63/37	100	Gene: Francci3_1612, CDS: NLP/P60	Leu -> Pro	Francci3_1612	259	A	A/G	58.1/41.9	18/13	31	Gene: Francci3_1612, CDS: NLP/P60	Thr -> Ala
Francci3_1983	308	T	T/G	73.3/26.7	11/4	15	Gene: Francci3_1983, CDS: D-lactate dehydrogenase (cytochrome)	Val -> Gly	Francci3_1612	296	T	T/C	66.0/33.0	68/34	103	Gene: Francci3_1612, CDS: NLP/P60	Leu -> Pro	Francci3_1612	264	G	G/C	63.4/36.6	26/15	41	Gene: Francci3_1612, CDS: NLP/P60
Francci3_1995	172	G	G/A	61.5/38.5	8/5	13	Gene: Francci3_1995, CDS: hypothetical protein	Ala -> Thr	Francci3_1612	308	A	A/G	62.1/37.9	82/50	132	Gene: Francci3_1612, CDS: NLP/P60	Asp -> Gly	Francci3_1612	267	G	G/A	62.8/37.2	27/16	43	Gene: Francci3_1612, CDS: NLP/P60
Francci3_2009	372	G	G/C	66.7/33.3	10/5	15	Gene: Francci3_2009, CDS: cytochrome-c oxidase		Francci3_1612	356	G	G/A	61.5/38.5	91/57	148	Gene: Francci3_1612, CDS: NLP/P60	Arg -> Gln	Francci3_1612	278	T	T/C	60.8/39.2	31/20	51	Gene: Francci3_1612, CDS: NLP/P60	Val -> Ala
Francci3_2009	373	T	T/G	64.3/35.7	9/5	14	Gene: Francci3_2009, CDS: cytochrome-c oxidase	Phe -> Val	Francci3_1612	375	A	A/C	65.8/34.2	77/40	117	Gene: Francci3_1612, CDS: NLP/P60	Gln -> His	Francci3_1612	290	T	T/C	55.6/44.4	35/28	63	Gene: Francci3_1612, CDS: NLP/P60	Leu -> Pro
Francci3_2025	81	G	A/G	64.3/35.7	9/5	14	Gene: Francci3_2025, CDS: transposase,_IS4		Francci3_1612	394	G	G/A	85.1/14.9	80/14	94	Gene: Francci3_1612, CDS: NLP/P60	Ala -> Thr	Francci3_1612	296	T	T/C	58.1/41.9	43/31	74	Gene: Francci3_1612, CDS: NLP/P60	Leu -> Pro
Francci3_2025	91	C	C/T	58.3/41.7	21/15	36	Gene: Francci3_2025, CDS: transposase,_IS4	Arg -> Cys	Francci3_1650	287	A	A/C	91.2/8.8	249/24	273	Gene: Francci3_1650, CDS: hypothetical protein	Gln -> Pro	Francci3_1612	308	A	A/G	59.7/40.3	71/48	119	Gene: Francci3_1612, CDS: NLP/P60	Asp -> Gly
Francci3_2025	119	T	T/C	55.0/45.0	11/9	20	Gene: Francci3_2025, CDS: transposase,_IS4	Val -> Ala	Francci3_1650	288	A	A/G	91.2/8.8	249/24	273	Gene: Francci3_1650, CDS: hypothetical protein		Francci3_1612	356	G	G/A	61.1/38.9	96/61	157	Gene: Francci3_1612, CDS: NLP/P60	Arg -> Gln
Francci3_2030	28	G	A	94.7	18	19	Gene: Francci3_2030, CDS: hypothetical protein	Asp -> Asn	Francci3_1650	297	A	A/G	84.9/15.1	298/53	351	Gene: Francci3_1650, CDS: hypothetical protein		Francci3_1612	375	A	A/C	66.7/33.3	88/44	132	Gene: Francci3_1612, CDS: NLP/P60	Gln -> His
Francci3_2030	29	A	G	100.0	12	12	Gene: Francci3_2030, CDS: hypothetical protein	Asp -> Gly	Francci3_1650	301	A	A/G	85.2/14.8	305/53	358	Gene: Francci3_1650, CDS: hypothetical protein	Ile -> Val	Francci3_1612	394	G	G/A	75.0/25.0	66/22	88	Gene: Francci3_1612, CDS: NLP/P60	Ala -> Thr
Francci3_2058	217	A	A/C	53.3/46.7	8/7	15	Gene: Francci3_2058, CDS: hypothetical protein	Thr -> Pro	Francci3_1650	305	C	C/A	84.6/15.4	312/57	369	Gene: Francci3_1650, CDS: hypothetical protein	Thr -> Lys	Francci3_1650	287	A	A/C	88.0/12.0	103/14	117	Gene: Francci3_1650, CDS: hypothetical protein	Gln -> Pro
Francci3_2063	310	A	A/C	66.7/33.3	8/4	12	Gene: Francci3_2063, CDS: hypothetical protein	Met -> Leu	Francci3_1650	315	C	C/G	77.4/22.6	318/93	411	Gene: Francci3_1650, CDS: hypothetical protein		Francci3_1650	288	A	A/G	87.0/12.2	100/14	115	Gene: Francci3_1650, CDS: hypothetical protein
Francci3_2063	313	C	C/T	69.2/30.8	9/4	13	Gene: Francci3_2063, CDS: hypothetical protein	Pro -> Ser	Francci3_1650	328	G	G/T	73.0/27.0	286/106	392	Gene: Francci3_1650, CDS: hypothetical protein	Val -> Phe	Francci3_1650	297	A	A/G	79.7/20.3	106/27	133	Gene: Francci3_1650, CDS: hypothetical protein
Francci3_2063	333	C	T	95.3	81	85	Gene: Francci3_2063, CDS: hypothetical protein		Francci3_1650	364	C	C/T	69.8/30.2	213/92	305	Gene: Francci3_1650, CDS: hypothetical protein	Pro -> Ser	Francci3_1650	301	A	A/G	80.6/19.4	112/27	139	Gene: Francci3_1650, CDS: hypothetical protein	Ile -> Val
Francci3_2063	353	A	G	96.0	48	50	Gene: Francci3_2063, CDS: hypothetical protein	Glu -> Gly	Francci3_1650	365	C	C/G	70.0/30.0	215/92	307	Gene: Francci3_1650, CDS: hypothetical protein	Pro -> Arg	Francci3_1650	305	C	C/A	80.3/19.7	114/28	142	Gene: Francci3_1650, CDS: hypothetical protein	Thr -> Lys
Francci3_2088	115	T	G/T	60.0/40.0	9/6	15	Gene: Francci3_2088, CDS: recombinase	Tyr -> Asp	Francci3_1650	367	G	G/A	68.3/31.7	196/91	287	Gene: Francci3_1650, CDS: hypothetical protein	Ala -> Thr	Francci3_1650	315	C	C/G	72.6/27.4	130/49	179	Gene: Francci3_1650, CDS: hypothetical protein
Francci3_2115	1182	G	G/T	63.6/36.4	7/4	11	Gene: Francci3_2115, CDS: extracellular solute-binding protein		Francci3_1681	163	G	G/A	93.2/6.8	110/8	118	Gene: Francci3_1681, CDS: PilT protein-like	Val -> Met	Francci3_1650	328	G	G/T	69.3/30.7	151/67	218	Gene: Francci3_1650, CDS: hypothetical protein	Val -> Phe
Francci3_2151	61	A	C/A	70.0/30.0	7/3	10	Gene: Francci3_2151, CDS: hypothetical protein	Thr -> Pro	Francci3_1681	182	G	G/C	93.0/7.0	133/10	143	Gene: Francci3_1681, CDS: PilT protein-like	Arg -> Pro	Francci3_1650	364	C	C/T	69.1/30.9	154/69	223	Gene: Francci3_1650, CDS: hypothetical protein	Pro -> Ser
Francci3_2151	385	A	C	100.0	10	10	Gene: Francci3_2151, CDS: hypothetical protein	Thr -> Pro	Francci3_1681	185	T	T/C	93.0/7.0	133/10	143	Gene: Francci3_1681, CDS: PilT protein-like	Leu -> Pro	Francci3_1650	365	C	C/G	69.1/30.9	154/69	223	Gene: Francci3_1650, CDS: hypothetical protein	Pro -> Arg
Francci3_2236	128	T	T/G	64.7/35.3	11/6	17	Gene: Francci3_2236, CDS: hypothetical protein	Val -> Gly	Francci3_1681	190	A	A/G	92.3/7.7	132/11	143	Gene: Francci3_1681, CDS: PilT protein-like	Ile -> Val	Francci3_1650	367	G	G/A	69.3/30.7	149/66	215	Gene: Francci3_1650, CDS: hypothetical protein	Ala -> Thr
Francci3_2272	523	A	A/C	57.9/42.1	11/8	19	Gene: Francci3_2272, CDS: apolipoprotein N-acyltransferase	Thr -> Pro	Francci3_1681	199	T	T/C	92.2/7.8	130/11	141	Gene: Francci3_1681, CDS: PilT protein-like	Ser -> Pro	Francci3_1684	1583	G	A/G	52.4/47.6	11/10	21	Gene: Francci3_1684, CDS: resolvase-like protein	Arg -> His
Francci3_2273	863	A	A/C	70.0/30.0	7/3	10	Gene: Francci3_2273, CDS: amidohydrolase 3	His -> Pro	Francci3_1681	200	C	C/A	92.5/7.5	135/11	146	Gene: Francci3_1681, CDS: PilT protein-like	Ser -> Tyr	Francci3_1684	1589	T	C/T	55.0/45.0	11/9	20	Gene: Francci3_1684, CDS: resolvase-like protein	Met -> Thr
Francci3_2273	865	A	A/C	50.0/50.0	5/5	10	Gene: Francci3_2273, CDS: amidohydrolase 3	Thr -> Pro	Francci3_1869	15	G	C/G	72.7/27.3	8/3	11	Gene: Francci3_1869, CDS: hypothetical protein		Francci3_1684	1597	A	A/C	60.7/39.3	17/11	28	Gene: Francci3_1684, CDS: resolvase-like protein	Met -> Leu
Francci3_2273	1207	A	A/C	72.7/27.3	8/3	11	Gene: Francci3_2273, CDS: amidohydrolase 3	Thr -> Pro	Francci3_1869	18	G	T/G	57.1/42.9	8/6	14	Gene: Francci3_1869, CDS: hypothetical protein		Francci3_1736	683	T	T/A	73.3/26.7	11/4	15	Gene: Francci3_1736, CDS: type II secretion system protein E	Phe -> Tyr
Francci3_2273	1601	T	C	93.5	29	31	Gene: Francci3_2273, CDS: amidohydrolase 3	Leu -> Pro	Francci3_1869	28	A	A/C	55.6/44.4	10/8	18	Gene: Francci3_1869, CDS: hypothetical protein	Asn -> His	Francci3_1750	1030	G	G/A	67.7/32.3	21/10	31	Gene: Francci3_1750, CDS: 3-polyprenyl-4-hydroxybenzoate decarboxylase and related decarboxylases-like	Ala -> Thr
Francci3_2273	1624	A	G/A	77.5/22.5	31/9	40	Gene: Francci3_2273, CDS: amidohydrolase 3	Ile -> Val	Francci3_1869	29	A	A/C	55.0/45.0	11/9	20	Gene: Francci3_1869, CDS: hypothetical protein	Asn -> Thr	Francci3_1759	682	G	G/C	75.0/25.0	12/4	16	Gene: Francci3_1759, CDS: amidinotransferase	Ala -> Pro
Francci3_2275	824	T	G/T	60.0/40.0	6/4	10	Gene: Francci3_2275, CDS: 5'-3' exonuclease	Val -> Gly	Francci3_1869	33	C	C/G	66.7/33.3	18/9	27	Gene: Francci3_1869, CDS: hypothetical protein		Francci3_1868	475	G	G/C	56.2/43.8	9/7	16	Gene: Francci3_1868, CDS: IS630 family transposase	Val -> Leu
Francci3_2337	13	C	C/G	50.0/50.0	5/5	10	Gene: Francci3_2337, CDS: acyltransferase 3	His -> Asp	Francci3_1877	399	C	T/C	50.7/49.3	34/33	67	Gene: Francci3_1877, CDS: transposase,_IS4		Francci3_1868	485	C	G/C	53.8/46.2	7/6	13	Gene: Francci3_1868, CDS: IS630 family transposase	Pro -> Arg
Francci3_2337	14	A	A/C	50.0/50.0	6/6	12	Gene: Francci3_2337, CDS: acyltransferase 3	His -> Pro	Francci3_1921	2086	A	A/T	89.9/10.1	71/8	79	Gene: Francci3_1921		Francci3_1869	15	G	G/C	52.4/47.6	11/10	21	Gene: Francci3_1869, CDS: hypothetical protein
Francci3_2350	477	G	G/T	72.7/27.3	8/3	11	Gene: Francci3_2350, CDS: phosphoglycerate mutase		Francci3_1941	986	C	C/A	69.4/30.6	25/11	36	Gene: Francci3_1941, CDS: NADH ubiquinone oxidoreductase,_20 kDa subunit	Ala -> Glu	Francci3_1869	18	G	G/T	50.0/50.0	10/10	20	Gene: Francci3_1869, CDS: hypothetical protein
Francci3_2373	1298	C	C/T	79.7/20.3	55/14	69	Gene: Francci3_2373, CDS: recombinase	Pro -> Leu	Francci3_1941	987	G	G/T	69.4/30.6	25/11	36	Gene: Francci3_1941, CDS: NADH ubiquinone oxidoreductase,_20 kDa subunit		Francci3_1869	28	A	A/C	68.6/31.4	24/11	35	Gene: Francci3_1869, CDS: hypothetical protein	Asn -> His
Francci3_2373	1299	G	G/T	80.4/19.6	45/11	56	Gene: Francci3_2373, CDS: recombinase		Francci3_1951	539	C	C/A	95.9/4.1	211/9	220	Gene: Francci3_1951, CDS: tetratricopeptide TPR_4	Pro -> His	Francci3_1869	29	A	A/C	69.4/30.6	25/11	36	Gene: Francci3_1869, CDS: hypothetical protein	Asn -> Thr
Francci3_2374	185	A	C	100.0	19	19	Gene: Francci3_2374, CDS: hypothetical protein	Asp -> Ala	Francci3_1951	543	C	C/A	96.0/4.0	264/11	275	Gene: Francci3_1951, CDS: tetratricopeptide TPR_4		Francci3_1869	33	C	C/G	71.8/28.2	28/11	39	Gene: Francci3_1869, CDS: hypothetical protein
Francci3_2384	365	C	C/A	57.1/35.7	8/5	14	Gene: Francci3_2384, CDS: hypothetical protein	Ser -> Stp	Francci3_1951	547	A	A/T	96.5/2.6	301/8	312	Gene: Francci3_1951, CDS: tetratricopeptide TPR_4	Thr -> Ser	Francci3_1869	67	C	C/T	87.8/12.2	65/9	74	Gene: Francci3_1869, CDS: hypothetical protein	Pro -> Ser
Francci3_2394	505	T	T/C	66.7/33.3	8/4	12	Gene: Francci3_2394, CDS: hypothetical protein	Cys -> Arg	Francci3_1959	966	C	C/G	76.3/23.7	29/9	38	Gene: Francci3_1959, CDS: transposase IS116/IS110/IS902	Asp -> Glu	Francci3_1877	399	C	C/T	54.2/45.8	26/22	48	Gene: Francci3_1877, CDS: transposase,_IS4
Francci3_2406	1819	A	A/C	61.9/38.1	13/8	21	Gene: Francci3_2406, CDS: AMP-dependent synthetase and ligase	Thr -> Pro	Francci3_1959	1109	G	G/A	57.8/42.2	67/49	116	Gene: Francci3_1959, CDS: transposase IS116/IS110/IS902	Gly -> Asp	Francci3_1936	127	C	C/T	98.9/1.1	802/9	811	Gene: Francci3_1936, CDS: hypothetical protein	Pro -> Ser
Francci3_2421	766	A	A/C	93.7/6.3	118/8	126	Gene: Francci3_2421, CDS: diguanylate phosphodiesterase	Thr -> Pro	Francci3_1976	3324	A	G/A	85.1/14.9	63/11	74	Gene: Francci3_1976, CDS: amino acid adenylation		Francci3_1951	539	C	C/A	91.2/8.3	176/16	193	Gene: Francci3_1951, CDS: tetratricopeptide TPR_4	Pro -> His
Francci3_2476	96	G	G/C	58.3/41.7	7/5	12	Gene: Francci3_2476, CDS: hypothetical protein		Francci3_1998	1084	C	A/C	57.9/42.1	22/16	38	Gene: Francci3_1998, CDS: O-succinylhomoserine sulfhydrylase		Francci3_1951	543	C	C/A	94.1/5.9	270/17	287	Gene: Francci3_1951, CDS: tetratricopeptide TPR_4
Francci3_2479	41	T	T/G	70.6/29.4	12/5	17	Gene: Francci3_2479, Signal peptide: Signal predicted by SignalP 2.0 HMM (Signal peptide probabilty 0.997) with cleavage site probability 0.750 at residue 44, CDS: periplasmic solute binding protein	Val -> Gly	Francci3_2001	61	A	A/C	90.2/9.8	74/8	82	Gene: Francci3_2001, CDS: homoserine O-succinyltransferase	Thr -> Pro	Francci3_1951	546	C	C/A	96.8/3.2	305/10	315	Gene: Francci3_1951, CDS: tetratricopeptide TPR_4	Asp -> Glu
Francci3_2507	1450	G	T/G	72.4/27.6	21/8	29	Gene: Francci3_2507, CDS: 5-oxoprolinase (ATP-hydrolyzing)	Ala -> Ser	Francci3_2025	39	C	C/T	77.8/22.2	35/10	45	Gene: Francci3_2025, CDS: transposase,_IS4		Francci3_1951	547	A	A/T	94.5/3.6	311/12	329	Gene: Francci3_1951, CDS: tetratricopeptide TPR_4	Thr -> Ser
Francci3_2599	268	C	C/G	75.0/25.0	9/3	12	Gene: Francci3_2599, CDS: ArsR family transcriptional regulator	Leu -> Val	Francci3_2025	47	C	C/T	76.6/23.4	49/15	64	Gene: Francci3_2025, CDS: transposase,_IS4	Pro -> Leu	Francci3_1952	46	A	A/G	71.4/28.6	10/4	14	Gene: Francci3_1952, CDS: hypothetical protein	Ile -> Val
Francci3_2633	244	C	C/G	73.7/26.3	14/5	19	Gene: Francci3_2633, CDS: peptidase M50	Arg -> Gly	Francci3_2025	50	T	T/C	73.8/26.2	48/17	65	Gene: Francci3_2025, CDS: transposase,_IS4	Leu -> Pro	Francci3_1952	47	T	T/C	71.4/28.6	10/4	14	Gene: Francci3_1952, CDS: hypothetical protein	Ile -> Thr
Francci3_2633	245	G	G/A	75.0/25.0	12/4	16	Gene: Francci3_2633, CDS: peptidase M50	Arg -> Gln	Francci3_2025	52	C	C/G	76.2/23.8	48/15	63	Gene: Francci3_2025, CDS: transposase,_IS4	Arg -> Gly	Francci3_1952	53	G	G/C	73.3/26.7	11/4	15	Gene: Francci3_1952, CDS: hypothetical protein	Gly -> Ala
Francci3_2720	729	C	C/G	72.7/27.3	8/3	11	Gene: Francci3_2720, CDS: hypothetical protein		Francci3_2025	81	G	A/G	75.1/24.9	151/50	201	Gene: Francci3_2025, CDS: transposase,_IS4		Francci3_1952	59	A	A/G	73.3/26.7	11/4	15	Gene: Francci3_1952, CDS: hypothetical protein	Asn -> Ser
Francci3_2752	1026	C	C/G	71.4/28.6	15/6	21	Gene: Francci3_2752, CDS: major facilitator transporter		Francci3_2025	91	C	T/C	77.8/21.8	196/55	252	Gene: Francci3_2025, CDS: transposase,_IS4	Arg -> Cys	Francci3_1959	933	A	A/G	86.0/14.0	49/8	57	Gene: Francci3_1959, CDS: transposase IS116/IS110/IS902
Francci3_2760	788	T	T/C	87.4/9.2	76/8	87	Gene: Francci3_2760, CDS: hypothetical protein	Leu -> Pro	Francci3_2025	119	T	T/C	66.7/33.3	150/75	225	Gene: Francci3_2025, CDS: transposase,_IS4	Val -> Ala	Francci3_1959	936	G	G/C	85.7/14.3	48/8	56	Gene: Francci3_1959, CDS: transposase IS116/IS110/IS902
Francci3_2764	1007	C	C/T	60.0/40.0	6/4	10	Gene: Francci3_2764, CDS: ABC transporter related	Ala -> Val	Francci3_2025	161	T	T/C	72.8/27.2	126/47	173	Gene: Francci3_2025, CDS: transposase,_IS4	Leu -> Pro	Francci3_1959	942	A	A/G	85.7/14.3	48/8	56	Gene: Francci3_1959, CDS: transposase IS116/IS110/IS902
Francci3_2800	262	A	A/G	61.5/38.5	8/5	13	Gene: Francci3_2800, CDS: hypothetical protein	Thr -> Ala	Francci3_2031	136	G	G/A	95.6/4.4	174/8	182	Gene: Francci3_2031, CDS: putative O-methyltransferase	Val -> Ile	Francci3_1959	944	G	G/A	84.9/15.1	45/8	53	Gene: Francci3_1959, CDS: transposase IS116/IS110/IS902	Trp -> Stp
Francci3_2800	263	C	C/G	70.6/29.4	12/5	17	Gene: Francci3_2800, CDS: hypothetical protein	Thr -> Ser	Francci3_2031	138	A	A/C	95.4/4.6	166/8	174	Gene: Francci3_2031, CDS: putative O-methyltransferase		Francci3_1959	955	T	T/A	83.7/16.3	41/8	49	Gene: Francci3_1959, CDS: transposase IS116/IS110/IS902	Tyr -> Asn
Francci3_2803	844	C	C/G	60.0/40.0	6/4	10	Gene: Francci3_2803, CDS: general substrate transporter	His -> Asp	Francci3_2035	831	G	G/T	72.0/28.0	18/7	25	Gene: Francci3_2035, CDS: NAD-dependent epimerase/dehydratase	Gln -> His	Francci3_1959	966	C	C/G	76.3/23.7	29/9	38	Gene: Francci3_1959, CDS: transposase IS116/IS110/IS902	Asp -> Glu
Francci3_2812	334	G	G/T	58.3/33.3	7/4	12	Gene: Francci3_2812, CDS: hypothetical protein	Glu -> Stp	Francci3_2063	283	A	A/G	89.3/10.7	109/13	122	Gene: Francci3_2063, CDS: hypothetical protein	Thr -> Ala	Francci3_1959	1109	G	G/A	55.2/44.8	53/43	96	Gene: Francci3_1959, CDS: transposase IS116/IS110/IS902	Gly -> Asp
Francci3_2826	1744	T	C/T	60.0/40.0	6/4	10	Gene: Francci3_2826, CDS: ATP-binding region,_ATPase-like	Ser -> Pro	Francci3_2063	284	C	C/T	89.3/10.7	108/13	121	Gene: Francci3_2063, CDS: hypothetical protein	Thr -> Met	Francci3_1976	3324	A	G/A	83.0/17.0	39/8	47	Gene: Francci3_1976, CDS: amino acid adenylation
Francci3_2867	1402	C	C/G	75.0/25.0	24/8	32	Gene: Francci3_2867, CDS: pyridoxal-dependent decarboxylase	Arg -> Gly	Francci3_2063	310	A	A/C	81.5/18.5	141/32	173	Gene: Francci3_2063, CDS: hypothetical protein	Met -> Leu	Francci3_1983	662	T	T/G	94.1/5.9	128/8	136	Gene: Francci3_1983, CDS: D-lactate dehydrogenase (cytochrome)	Val -> Gly
Francci3_2944	607	G	G/A	89.4/10.6	84/10	94	Gene: Francci3_2944, CDS: aldehyde dehydrogenase	Val -> Met	Francci3_2063	313	C	C/T	83.2/16.2	144/28	173	Gene: Francci3_2063, CDS: hypothetical protein	Pro -> Ser	Francci3_1998	1084	C	A/C	57.1/42.9	20/15	35	Gene: Francci3_1998, CDS: O-succinylhomoserine sulfhydrylase
Francci3_2969	329	A	A/C	79.5/20.5	35/9	44	Gene: Francci3_2969, CDS: cupin 2	His -> Pro	Francci3_2063	333	C	C/T	76.3/23.7	116/36	152	Gene: Francci3_2063, CDS: hypothetical protein		Francci3_2025	36	T	T/C	73.3/26.7	22/8	30	Gene: Francci3_2025, CDS: transposase,_IS4
Francci3_2983	1712	A	A/G	68.8/31.2	11/5	16	Gene: Francci3_2983, CDS: ABC transporter related	Glu -> Gly	Francci3_2063	353	A	A/G	78.6/20.6	99/26	126	Gene: Francci3_2063, CDS: hypothetical protein	Glu -> Gly	Francci3_2025	39	C	C/T	63.3/36.7	19/11	30	Gene: Francci3_2025, CDS: transposase,_IS4
Francci3_3047	93	G	G/C	66.7/33.3	8/4	12	Gene: Francci3_3047, CDS: radical SAM family protein		Francci3_2063	382	C	C/G	84.5/15.5	49/9	58	Gene: Francci3_2063, CDS: hypothetical protein	His -> Asp	Francci3_2025	47	C	C/T	59.5/40.5	25/17	42	Gene: Francci3_2025, CDS: transposase,_IS4	Pro -> Leu
Francci3_3111	320	A	A/G	38.5/30.8	5/4	13	Gene: Francci3_3111, CDS: rubrerythrin	Glu -> Gly	Francci3_2063	383	A	A/G	81.6/18.4	40/9	49	Gene: Francci3_2063, CDS: hypothetical protein	His -> Arg	Francci3_2025	50	T	T/C	58.1/41.9	25/18	43	Gene: Francci3_2025, CDS: transposase,_IS4	Leu -> Pro
Francci3_3133	259	A	A/C	77.3/18.2	34/8	44	Gene: Francci3_3133, CDS: leucyl aminopeptidase	Thr -> Pro	Francci3_2103	451	T	T/G	56.5/43.5	13/10	23	Gene: Francci3_2103, CDS: asparagine synthase (glutamine-hydrolysing)	Cys -> Gly	Francci3_2025	52	C	C/G	62.2/37.8	28/17	45	Gene: Francci3_2025, CDS: transposase,_IS4	Arg -> Gly
Francci3_3142	68	G	G/A	82.6/17.4	38/8	46	Gene: Francci3_3142, CDS: L-glutamine synthetase	Arg -> Lys	Francci3_2125	274	G	G/A	64.0/36.0	16/9	25	Gene: Francci3_2125, CDS: hypothetical protein	Val -> Met	Francci3_2025	81	G	A/G	74.8/25.2	80/27	107	Gene: Francci3_2025, CDS: transposase,_IS4
Francci3_3234	867	T	T/G	61.5/38.5	8/5	13	Gene: Francci3_3234, CDS: MMPL		Francci3_2125	276	G	G/C	62.5/37.5	15/9	24	Gene: Francci3_2125, CDS: hypothetical protein		Francci3_2025	91	C	T/C	78.7/21.3	140/38	178	Gene: Francci3_2025, CDS: transposase,_IS4	Arg -> Cys
Francci3_3234	868	T	T/A	52.9/47.1	9/8	17	Gene: Francci3_3234, CDS: MMPL	Tyr -> Asn	Francci3_2125	282	T	T/C	65.4/34.6	17/9	26	Gene: Francci3_2125, CDS: hypothetical protein		Francci3_2025	119	T	C/T	53.0/47.0	114/101	215	Gene: Francci3_2025, CDS: transposase,_IS4	Val -> Ala
Francci3_3245	38	A	C/A	61.5/38.5	8/5	13	Gene: Francci3_3245, Signal peptide: Signal predicted by SignalP 2.0 HMM (Signal peptide probabilty 0.661) with cleavage site probability 0.619 at residue 64, CDS: carbonate dehydratase	His -> Pro	Francci3_2125	329	G	G/A	60.0/40.0	18/12	30	Gene: Francci3_2125, CDS: hypothetical protein	Gly -> Asp	Francci3_2025	161	T	T/C	81.1/18.9	159/37	196	Gene: Francci3_2025, CDS: transposase,_IS4	Leu -> Pro
Francci3_3247	848	T	T/A	86.6/6.7	116/9	134	Gene: Francci3_3247, CDS: hypothetical protein	Leu -> His	Francci3_2125	1325	G	G/A	60.0/40.0	6/4	10	Gene: Francci3_2125, CDS: hypothetical protein	Arg -> His	Francci3_2031	136	G	G/A	92.1/7.9	93/8	101	Gene: Francci3_2031, CDS: putative O-methyltransferase	Val -> Ile
Francci3_3251	293	T	C	100.0	17	17	Gene: Francci3_3251, CDS: putative signal transduction histidine kinase	Val -> Ala	Francci3_2125	1327	A	A/G	72.7/27.3	8/3	11	Gene: Francci3_2125, CDS: hypothetical protein	Thr -> Ala	Francci3_2063	310	A	A/C	88.9/11.1	72/9	81	Gene: Francci3_2063, CDS: hypothetical protein	Met -> Leu
Francci3_3273	388	A	C/A	53.6/46.4	15/13	28	Gene: Francci3_3273, CDS: methionyl-tRNA synthetase	Thr -> Pro	Francci3_2125	1340	C	A/C	52.6/47.4	20/18	38	Gene: Francci3_2125, CDS: hypothetical protein	Pro -> Gln	Francci3_2063	313	C	C/T	88.6/11.4	70/9	79	Gene: Francci3_2063, CDS: hypothetical protein	Pro -> Ser
Francci3_3301	189	T	T/G	61.9/38.1	13/8	21	Gene: Francci3_3301, CDS: hypothetical protein		Francci3_2125	1356	A	G/A	51.2/48.8	22/21	43	Gene: Francci3_2125, CDS: hypothetical protein		Francci3_2063	333	C	C/T	85.1/14.9	74/13	87	Gene: Francci3_2063, CDS: hypothetical protein
Francci3_3307	553	C	C/G	52.6/31.6	10/6	19	Gene: Francci3_3307, CDS: zinc finger,_CHC2-type	Arg -> Gly	Francci3_2125	1383	A	G/A	51.5/48.5	17/16	33	Gene: Francci3_2125, CDS: hypothetical protein		Francci3_2063	353	A	A/G	83.3/16.7	65/13	78	Gene: Francci3_2063, CDS: hypothetical protein	Glu -> Gly
Francci3_3307	555	C	C/T	70.0/30.0	14/6	20	Gene: Francci3_3307, CDS: zinc finger,_CHC2-type		Francci3_2125	1384	G	A/G	53.1/46.9	17/15	32	Gene: Francci3_2125, CDS: hypothetical protein	Ala -> Thr	Francci3_2063	382	C	C/G	78.9/21.1	30/8	38	Gene: Francci3_2063, CDS: hypothetical protein	His -> Asp
Francci3_3309	347	G	T/G	70.0/30.0	7/3	10	Gene: Francci3_3309, CDS: hypothetical protein	Arg -> Leu	Francci3_2125	1393	T	C/T	57.1/42.9	16/12	28	Gene: Francci3_2125, CDS: hypothetical protein	Ser -> Pro	Francci3_2063	383	A	A/G	77.1/22.9	27/8	35	Gene: Francci3_2063, CDS: hypothetical protein	His -> Arg
Francci3_3318	377	A	A/C	52.9/47.1	9/8	17	Gene: Francci3_3318, CDS: glycosyl transferase family protein	His -> Pro	Francci3_2125	1408	G	G/A	70.6/29.4	12/5	17	Gene: Francci3_2125, CDS: hypothetical protein	Gly -> Ser	Francci3_2063	416	C	C/A	75.0/25.0	9/3	12	Gene: Francci3_2063, CDS: hypothetical protein	Ala -> Glu
Francci3_3318	385	A	A/C	75.0/25.0	12/4	16	Gene: Francci3_3318, CDS: glycosyl transferase family protein	Thr -> Pro	Francci3_2138	72	C	C/G	93.2/6.8	192/14	206	Gene: Francci3_2138, CDS: putative serine/threonine kinase anti-sigma factor		Francci3_2077	193	T	T/A	90.7/9.3	137/14	151	Gene: Francci3_2077, CDS: hypothetical protein	Phe -> Ile
Francci3_3318	416	T	T/C	96.2/3.1	275/9	286	Gene: Francci3_3318, CDS: glycosyl transferase family protein	Leu -> Pro	Francci3_2151	531	T	C/T	48.6/48.6	17/17	35	Gene: Francci3_2151, CDS: hypothetical protein		Francci3_2077	200	C	C/A	94.2/5.8	147/9	156	Gene: Francci3_2077, CDS: hypothetical protein	Pro -> Gln
Francci3_3318	431	T	T/A	60.0/40.0	6/4	10	Gene: Francci3_3318, CDS: glycosyl transferase family protein	Leu -> His	Francci3_2151	560	G	G/A	75.8/24.2	25/8	33	Gene: Francci3_2151, CDS: hypothetical protein	Gly -> Asp	Francci3_2103	451	T	G/T	52.4/47.6	11/10	21	Gene: Francci3_2103, CDS: asparagine synthase (glutamine-hydrolysing)	Cys -> Gly
Francci3_3322	685	A	A/C	72.7/27.3	16/6	22	Gene: Francci3_3322, CDS: putative ATP-binding protein	Thr -> Pro	Francci3_2151	644	G	G/C	57.7/42.3	45/33	78	Gene: Francci3_2151, CDS: hypothetical protein	Gly -> Ala	Francci3_2125	274	G	A/G	60.0/40.0	9/6	15	Gene: Francci3_2125, CDS: hypothetical protein	Val -> Met
Francci3_3327	1845	A	A/C	58.3/41.7	7/5	12	Gene: Francci3_3327, CDS: peptidoglycan-binding LysM		Francci3_2269	61	C	C/G	98.0/1.9	581/11	593	Gene: Francci3_2269, CDS: hypothetical protein	His -> Asp	Francci3_2125	276	G	C/G	64.3/35.7	9/5	14	Gene: Francci3_2125, CDS: hypothetical protein
Francci3_3336	272	T	T/G	64.7/35.3	11/6	17	Gene: Francci3_3336, CDS: hypothetical protein	Val -> Gly	Francci3_2371	1079	G	C/G	55.1/44.9	27/22	49	Gene: Francci3_2371, CDS: hypothetical protein	Gly -> Ala	Francci3_2125	282	T	C/T	64.3/35.7	9/5	14	Gene: Francci3_2125, CDS: hypothetical protein
Francci3_3338	74	T	G/T	54.5/45.5	6/5	11	Gene: Francci3_3338, CDS: hypothetical protein	Val -> Gly	Francci3_2459	5066	G	G/C	98.2/1.8	553/10	563	Gene: Francci3_2459, CDS: amino acid adenylation	Trp -> Ser	Francci3_2125	329	G	A/G	50.0/50.0	7/7	14	Gene: Francci3_2125, CDS: hypothetical protein	Gly -> Asp
Francci3_3338	77	T	T/G	63.6/36.4	7/4	11	Gene: Francci3_3338, CDS: hypothetical protein	Val -> Gly	Francci3_2459	5072	A	A/T	97.6/2.2	526/12	539	Gene: Francci3_2459, CDS: amino acid adenylation	Gln -> Leu	Francci3_2125	645	G	G/A	84.2/15.8	48/9	57	Gene: Francci3_2125, CDS: hypothetical protein
Francci3_3339	272	A	A/C	88.5/11.5	69/9	78	Gene: Francci3_3339, CDS: hypothetical protein	His -> Pro	Francci3_2459	5075	G	G/A	98.2/1.5	538/8	548	Gene: Francci3_2459, CDS: amino acid adenylation	Gly -> Asp	Francci3_2125	651	T	T/C	81.1/18.9	43/10	53	Gene: Francci3_2125, CDS: hypothetical protein
Francci3_3339	274	A	A/C	53.7/46.3	29/25	54	Gene: Francci3_3339, CDS: hypothetical protein	Thr -> Pro	Francci3_2459	5081	A	A/G	97.9/1.9	511/10	522	Gene: Francci3_2459, CDS: amino acid adenylation	Tyr -> Cys	Francci3_2125	653	C	C/G	81.8/18.2	45/10	55	Gene: Francci3_2125, CDS: hypothetical protein	Ser -> Cys
Francci3_3396	430	A	A/C	50.0/50.0	6/6	12	Gene: Francci3_3396, CDS: hypothetical protein	Thr -> Pro	Francci3_2459	5137	T	T/G	98.2/1.8	546/10	556	Gene: Francci3_2459, CDS: amino acid adenylation	Ser -> Ala	Francci3_2138	72	C	C/G	90.8/9.2	278/28	306	Gene: Francci3_2138, CDS: putative serine/threonine kinase anti-sigma factor
Francci3_3418	165	C	T/C	57.1/42.9	8/6	14	Gene: Francci3_3418, CDS: sporulation and cell division protein SsgA		Francci3_2459	5146	G	G/T	97.5/2.5	437/11	448	Gene: Francci3_2459, CDS: amino acid adenylation	Glu -> Stp	Francci3_2151	531	T	T/C	64.0/36.0	16/9	25	Gene: Francci3_2151, CDS: hypothetical protein
Francci3_3430	1223	C	A	75.9	22	29	Gene: Francci3_3430, CDS: transposase	Ala -> Asp	Francci3_2459	5516	T	T/G	97.5/2.5	345/9	354	Gene: Francci3_2459, CDS: amino acid adenylation	Leu -> Trp	Francci3_2151	644	G	G/C	67.7/32.3	44/21	65	Gene: Francci3_2151, CDS: hypothetical protein	Gly -> Ala
Francci3_3449	2423	A	A/C	70.0/30.0	7/3	10	Gene: Francci3_3449, CDS: tetratricopeptide TPR_4	Asp -> Ala	Francci3_2459	5518	T	T/C	96.7/2.7	354/10	366	Gene: Francci3_2459, CDS: amino acid adenylation	Phe -> Leu	Francci3_2178	76	T	T/C	98.6/1.2	1033/13	1048	Gene: Francci3_2178, CDS: hypothetical protein	Trp -> Arg
Francci3_3505	230	C	C/G	60.0/40.0	6/4	10	Gene: Francci3_3505, CDS: sigma 38	Ser -> Cys	Francci3_2459	5525	T	T/A	96.9/3.1	377/12	389	Gene: Francci3_2459, CDS: amino acid adenylation	Leu -> Stp	Francci3_2269	61	C	C/G	97.2/2.8	487/14	501	Gene: Francci3_2269, CDS: hypothetical protein	His -> Asp
Francci3_3551	200	T	G/T	50.0/50.0	6/6	12	Gene: Francci3_3551, CDS: NAD-dependent epimerase/dehydratase	Val -> Gly	Francci3_2459	5588	G	G/T	95.0/4.3	285/13	300	Gene: Francci3_2459, CDS: amino acid adenylation	Gly -> Val	Francci3_2276	1307	T	T/G	75.0/25.0	15/5	20	Gene: Francci3_2276, CDS: HAD family hydrolase	Val -> Gly
Francci3_3551	201	C	A/C	53.8/46.2	7/6	13	Gene: Francci3_3551, CDS: NAD-dependent epimerase/dehydratase		Francci3_2459	5589	G	G/T	96.0/4.0	288/12	300	Gene: Francci3_2459, CDS: amino acid adenylation		Francci3_2371	1079	G	G/C	63.6/36.4	7/4	11	Gene: Francci3_2371, CDS: hypothetical protein	Gly -> Ala
Francci3_3564	783	C	C/G	50.0/50.0	5/5	10	Gene: Francci3_3564, CDS: NusA antitermination factor		Francci3_2459	5596	C	C/T	96.5/3.5	250/9	259	Gene: Francci3_2459, CDS: amino acid adenylation	Arg -> Cys	Francci3_2429	1088	T	T/A	81.0/19.0	34/8	42	Gene: Francci3_2429, CDS: L-carnitine dehydratase/bile acid-inducible protein F	Val -> Asp
Francci3_3565	271	G	G/C	63.6/36.4	7/4	11	Gene: Francci3_3565, CDS: hypothetical protein	Ala -> Pro	Francci3_2459	5789	C	C/T	93.5/6.5	203/14	217	Gene: Francci3_2459, CDS: amino acid adenylation	Ala -> Val	Francci3_2429	1109	T	T/A	75.6/24.4	34/11	45	Gene: Francci3_2429, CDS: L-carnitine dehydratase/bile acid-inducible protein F	Ile -> Asn
Francci3_3581	72	T	T/G	70.0/30.0	7/3	10	Gene: Francci3_3581, CDS: SSU ribosomal protein S2P	Asn -> Lys	Francci3_2459	5790	T	T/G	86.0/14.0	190/31	221	Gene: Francci3_2459, CDS: amino acid adenylation		Francci3_2459	4145	T	T/G	73.3/26.7	11/4	15	Gene: Francci3_2459, CDS: amino acid adenylation	Val -> Gly
Francci3_3595	1441	C	C/A	71.7/28.3	33/13	46	Gene: Francci3_3595, CDS: signal recognition particle subunit FFH/SRP54 (srp54)		Francci3_2459	5791	G	G/C	95.9/4.1	213/9	222	Gene: Francci3_2459, CDS: amino acid adenylation	Val -> Leu	Francci3_2459	5789	C	C/T	94.4/5.6	153/9	162	Gene: Francci3_2459, CDS: amino acid adenylation	Ala -> Val
Francci3_3600	365	T	T/G	72.7/27.3	8/3	11	Gene: Francci3_3600, CDS: formamidopyrimidine-DNA glycosylase	Leu -> Trp	Francci3_2460	1915	T	T/G	73.3/26.7	11/4	15	Gene: Francci3_2460, CDS: amino acid adenylation	Trp -> Gly	Francci3_2459	5790	T	T/G	85.7/13.7	138/22	161	Gene: Francci3_2459, CDS: amino acid adenylation
Francci3_3602	716	T	G/T	71.4/28.6	10/4	14	Gene: Francci3_3602, CDS: phosphate:acyl-[acyl carrier protein] acyltransferase	Val -> Gly	Francci3_2461	10526	T	T/G	91.5/8.5	107/10	117	Gene: Francci3_2461, CDS: amino acid adenylation	Val -> Gly	Francci3_2460	7185	C	C/G	84.1/15.9	53/10	63	Gene: Francci3_2460, CDS: amino acid adenylation
Francci3_3606	356	T	T/G	64.7/35.3	11/6	17	Gene: Francci3_3606, CDS: hypothetical protein	Leu -> Arg	Francci3_2461	11911	G	G/T	95.2/4.8	159/8	167	Gene: Francci3_2461, CDS: amino acid adenylation	Gly -> Trp	Francci3_2465	1068	T	G/T	77.6/22.4	52/15	67	Gene: Francci3_2465, CDS: tryptophan halogenase	Asp -> Glu
Francci3_3647	473	A	A/G	96.6/2.8	339/10	351	Gene: Francci3_3647, CDS: DNA ligase,_NAD-dependent	Glu -> Gly	Francci3_2461	12863	T	T/G	70.0/30.0	28/12	40	Gene: Francci3_2461, CDS: amino acid adenylation	Phe -> Cys	Francci3_2521	401	C	C/T	77.6/22.4	45/13	58	Gene: Francci3_2521
Francci3_3679	347	A	C	100.0	11	11	Gene: Francci3_3679, CDS: trehalose synthase-like	His -> Pro	Francci3_2465	1068	T	G	86.8	33	38	Gene: Francci3_2465, CDS: tryptophan halogenase	Asp -> Glu	Francci3_2526	122	C	C/A	54.6/45.4	131/109	240	Gene: Francci3_2526, CDS: HhH-GPD	Ala -> Asp
Francci3_3690	1000	A	A/C	66.7/33.3	14/7	21	Gene: Francci3_3690, CDS: crotonyl-CoA reductase	Thr -> Pro	Francci3_2508	134	A	A/C	92.0/8.0	92/8	100	Gene: Francci3_2508, CDS: putative acetone carboxylase gamma subunit	His -> Pro	Francci3_2526	126	G	G/A	58.5/41.5	145/103	248	Gene: Francci3_2526, CDS: HhH-GPD
Francci3_3767	81	G	G/A	70.0/30.0	7/3	10	Gene: Francci3_3767, CDS: anti-sigma factor		Francci3_2521	401	C	C/T	78.0/22.0	39/11	50	Gene: Francci3_2521		Francci3_2526	129	G	G/T	58.6/41.4	147/104	251	Gene: Francci3_2526, CDS: HhH-GPD
Francci3_3843	37	C	G/C	69.2/30.8	9/4	13	Gene: Francci3_3843, Signal peptide: Signal predicted by SignalP 2.0 HMM (Signal peptide probabilty 1.000) with cleavage site probability 0.424 at residue 60, CDS: glycoside hydrolase family protein	Arg -> Gly	Francci3_2526	122	C	C/A	63.0/37.0	97/57	154	Gene: Francci3_2526, CDS: HhH-GPD	Ala -> Asp	Francci3_2526	146	G	G/A	55.9/44.1	137/108	245	Gene: Francci3_2526, CDS: HhH-GPD	Ser -> Asn
Francci3_3850	315	G	G/A	60.0/40.0	6/4	10	Gene: Francci3_3850, CDS: hypothetical protein		Francci3_2526	126	G	G/A	62.9/37.1	95/56	151	Gene: Francci3_2526, CDS: HhH-GPD		Francci3_2526	150	T	T/G	53.4/46.6	135/118	253	Gene: Francci3_2526, CDS: HhH-GPD	Asp -> Glu
Francci3_3865	996	G	G/C	60.0/40.0	6/4	10	Gene: Francci3_3865, CDS: GTP-binding protein TypA		Francci3_2526	129	G	G/T	62.9/37.1	95/56	151	Gene: Francci3_2526, CDS: HhH-GPD		Francci3_2526	160	T	C/T	50.4/49.1	117/114	232	Gene: Francci3_2526, CDS: HhH-GPD
Francci3_3941	499	G	G/C	75.0/25.0	9/3	12	Gene: Francci3_3941, CDS: NAD-dependent epimerase/dehydratase	Ala -> Pro	Francci3_2526	146	G	G/A	63.3/36.7	100/58	158	Gene: Francci3_2526, CDS: HhH-GPD	Ser -> Asn	Francci3_2596	1093	A	G	72.0	18	25	Gene: Francci3_2596, CDS: beta-ketoacyl synthase	Asn -> Asp
Francci3_3955	57	C	T/C	75.0/25.0	9/3	12	Gene: Francci3_3955, CDS: hypothetical protein		Francci3_2526	150	T	T/G	63.5/35.8	101/57	159	Gene: Francci3_2526, CDS: HhH-GPD	Asp -> Glu	Francci3_2615	1380	C	C/A	75.0/25.0	15/5	20	Gene: Francci3_2615, CDS: magnesium-translocating P-type ATPase
Francci3_3975	926	T	T/G	68.8/31.2	11/5	16	Gene: Francci3_3975, CDS: sulphate transporter	Val -> Gly	Francci3_2526	160	T	T/C	62.0/38.0	88/54	142	Gene: Francci3_2526, CDS: HhH-GPD		Francci3_2621	774	C	C/A	64.3/35.7	9/5	14	Gene: Francci3_2621, CDS: ABC transporter related	Asn -> Lys
Francci3_3978	761	T	G/T	50.0/50.0	5/5	10	Gene: Francci3_3978, CDS: Acyl-CoA thioesterase-like	Leu -> Arg	Francci3_2596	1093	A	G/A	71.4/25.0	20/7	28	Gene: Francci3_2596, CDS: beta-ketoacyl synthase	Asn -> Asp	Francci3_2627	515	A	A/C	86.6/13.4	84/13	97	Gene: Francci3_2627, CDS: proteasome subunit beta	Asn -> Thr
Francci3_3989	1754	G	G/A	70.0/30.0	7/3	10	Gene: Francci3_3989, CDS: recombinase	Trp -> Stp	Francci3_2618	100	A	A/T	91.7/8.3	100/9	109	Gene: Francci3_2618, CDS: GCN5-related N-acetyltransferase	Thr -> Ser	Francci3_2630	78	G	G/A	93.1/6.9	161/12	173	Gene: Francci3_2630, CDS: vesicle-fusing ATPase
Francci3_3997	166	A	A/G	50.0/50.0	9/9	18	Gene: Francci3_3997, CDS: hypothetical protein	Thr -> Ala	Francci3_2681	738	C	C/T	50.0/50.0	9/9	18	Gene: Francci3_2681, CDS: transposase		Francci3_2630	99	G	G/T	96.9/3.1	349/11	360	Gene: Francci3_2630, CDS: vesicle-fusing ATPase	Glu -> Asp
Francci3_3997	171	G	A/G	50.0/50.0	10/10	20	Gene: Francci3_3997, CDS: hypothetical protein		Francci3_2681	739	A	T/A	52.9/47.1	9/8	17	Gene: Francci3_2681, CDS: transposase	Thr -> Ser	Francci3_2736	303	T	T/C	96.7/3.3	411/14	425	Gene: Francci3_2736, CDS: hypothetical protein
Francci3_3997	425	A	A/T	72.2/27.8	13/5	18	Gene: Francci3_3997, CDS: hypothetical protein	His -> Leu	Francci3_2880	7	A	T/A	68.8/31.2	11/5	16	Gene: Francci3_2880, CDS: hypothetical protein	Ser -> Cys	Francci3_2736	357	C	C/T	93.9/6.1	537/35	572	Gene: Francci3_2736, CDS: hypothetical protein
Francci3_4004	1039	A	A/C	70.0/30.0	7/3	10	Gene: Francci3_4004, CDS: major facilitator transporter	Thr -> Pro	Francci3_2880	21	G	T/G	59.1/40.9	13/9	22	Gene: Francci3_2880, CDS: hypothetical protein		Francci3_2760	751	A	A/C	98.7/1.3	983/13	996	Gene: Francci3_2760, CDS: hypothetical protein	Ile -> Leu
Francci3_4019	250	A	A/C	72.7/27.3	16/6	22	Gene: Francci3_4019, CDS: hypothetical protein	Thr -> Pro	Francci3_2880	35	T	G/T	61.0/39.0	25/16	41	Gene: Francci3_2880, CDS: hypothetical protein	Phe -> Cys	Francci3_2761	591	G	G/C	95.7/4.3	399/18	417	Gene: Francci3_2761, CDS: luciferase-like
Francci3_4019	611	A	A/C	66.7/33.3	18/9	27	Gene: Francci3_4019, CDS: hypothetical protein	His -> Pro	Francci3_2880	43	G	A/G	58.7/41.3	27/19	46	Gene: Francci3_2880, CDS: hypothetical protein	Val -> Ile	Francci3_2761	896	C	C/A	97.6/2.4	1400/34	1434	Gene: Francci3_2761, CDS: luciferase-like	Ala -> Glu
Francci3_4026	1536	T	A/T	50.0/50.0	5/5	10	Gene: Francci3_4026, CDS: AMP-dependent synthetase and ligase		Francci3_2880	76	C	C/T	56.5/43.5	26/20	46	Gene: Francci3_2880, CDS: hypothetical protein		Francci3_2880	7	A	A/T	66.7/33.3	8/4	12	Gene: Francci3_2880, CDS: hypothetical protein	Ser -> Cys
Francci3_4058	1337	A	C/A	61.5/38.5	8/5	13	Gene: Francci3_4058, CDS: IucA/IucC	His -> Pro	Francci3_2880	85	A	A/G	55.6/44.4	25/20	45	Gene: Francci3_2880, CDS: hypothetical protein	Thr -> Ala	Francci3_2880	21	G	T/G	51.9/48.1	14/13	27	Gene: Francci3_2880, CDS: hypothetical protein
Francci3_4107	135	C	C/T	75.0/25.0	15/5	20	Gene: Francci3_4107, CDS: integrase		Francci3_2880	86	C	C/T	58.7/41.3	27/19	46	Gene: Francci3_2880, CDS: hypothetical protein	Thr -> Met	Francci3_2880	35	T	G/T	68.0/32.0	34/16	50	Gene: Francci3_2880, CDS: hypothetical protein	Phe -> Cys
Francci3_4107	483	T	C/T	50.0/50.0	9/9	18	Gene: Francci3_4107, CDS: integrase		Francci3_2880	94	G	G/T	64.4/35.6	29/16	45	Gene: Francci3_2880, CDS: hypothetical protein	Ala -> Ser	Francci3_2880	43	G	A/G	68.5/31.5	37/17	54	Gene: Francci3_2880, CDS: hypothetical protein	Val -> Ile
Francci3_4120	817	A	A/C	66.7/33.3	10/5	15	Gene: Francci3_4120, CDS: transposase,_IS4	Ile -> Leu	Francci3_2884	285	T	T/C	70.6/29.4	12/5	17	Gene: Francci3_2884, CDS: transposase IS66		Francci3_2880	76	C	T/C	69.8/30.2	37/16	53	Gene: Francci3_2880, CDS: hypothetical protein
Francci3_4124	162	T	T/A	58.3/41.7	7/5	12	Gene: Francci3_4124, CDS: recombinase		Francci3_2884	1047	C	C/G	62.9/37.1	22/13	35	Gene: Francci3_2884, CDS: transposase IS66		Francci3_2880	85	A	G/A	75.0/25.0	36/12	48	Gene: Francci3_2880, CDS: hypothetical protein	Thr -> Ala
Francci3_4124	168	C	T/C	53.3/46.7	8/7	15	Gene: Francci3_4124, CDS: recombinase		Francci3_2884	1054	A	A/G	56.8/40.5	21/15	37	Gene: Francci3_2884, CDS: transposase IS66	Thr -> Ala	Francci3_2880	86	C	T/C	74.5/25.5	35/12	47	Gene: Francci3_2880, CDS: hypothetical protein	Thr -> Met
Francci3_4126	190	T	T/G	72.7/27.3	8/3	11	Gene: Francci3_4126, CDS: putative replication initiation protein	Ser -> Ala	Francci3_2884	1055	C	C/A	62.2/37.8	23/14	37	Gene: Francci3_2884, CDS: transposase IS66	Thr -> Asn	Francci3_2880	94	G	T/G	63.3/36.7	19/11	30	Gene: Francci3_2880, CDS: hypothetical protein	Ala -> Ser
Francci3_4126	297	G	G/T	73.7/26.3	14/5	19	Gene: Francci3_4126, CDS: putative replication initiation protein		Francci3_2884	1062	G	G/A	63.4/34.1	26/14	41	Gene: Francci3_2884, CDS: transposase IS66	Trp -> Stp	Francci3_2884	1026	C	C/G	75.0/25.0	12/4	16	Gene: Francci3_2884, CDS: transposase IS66
Francci3_4126	298	G	G/T	69.2/30.8	9/4	13	Gene: Francci3_4126, CDS: putative replication initiation protein	Ala -> Ser	Francci3_2884	1074	G	G/C	62.2/37.8	23/14	37	Gene: Francci3_2884, CDS: transposase IS66		Francci3_2884	1047	C	C/G	65.4/34.6	17/9	26	Gene: Francci3_2884, CDS: transposase IS66
Francci3_4150	599	C	C/G	69.2/30.8	9/4	13	Gene: Francci3_4150, CDS: hypothetical protein	Ser -> Stp	Francci3_2915	372	C	C/T	70.0/30.0	7/3	10	Gene: Francci3_2915, CDS: hypothetical protein		Francci3_2884	1054	A	A/G	60.0/40.0	15/10	25	Gene: Francci3_2884, CDS: transposase IS66	Thr -> Ala
Francci3_4157	36	C	C/T	70.0/30.0	7/3	10	Gene: Francci3_4157, CDS: hypothetical protein		Francci3_2944	85	C	C/G	95.7/4.3	380/17	397	Gene: Francci3_2944, CDS: aldehyde dehydrogenase	Pro -> Ala	Francci3_2884	1055	C	C/A	61.5/38.5	16/10	26	Gene: Francci3_2884, CDS: transposase IS66	Thr -> Asn
Francci3_4157	49	A	A/G	69.2/30.8	9/4	13	Gene: Francci3_4157, CDS: hypothetical protein	Ser -> Gly	Francci3_2957	324	C	T	78.1	25	32	Gene: Francci3_2957, CDS: DEAD/DEAH box helicase-like		Francci3_2884	1062	G	G/A	60.0/40.0	15/10	25	Gene: Francci3_2884, CDS: transposase IS66	Trp -> Stp
Francci3_4163	285	T	T/G	75.0/25.0	18/6	24	Gene: Francci3_4163, CDS: hypothetical protein		Francci3_3047	93	G	G/C	78.8/21.2	41/11	52	Gene: Francci3_3047, CDS: radical SAM family protein		Francci3_2884	1074	G	G/C	54.5/45.5	12/10	22	Gene: Francci3_2884, CDS: transposase IS66
Francci3_4185	2104	A	A/C	53.3/46.7	8/7	15	Gene: Francci3_4185, CDS: serine/threonine protein kinase	Thr -> Pro	Francci3_3047	115	A	A/T	79.5/20.5	31/8	39	Gene: Francci3_3047, CDS: radical SAM family protein	Met -> Leu	Francci3_2921	18	T	T/C	73.7/26.3	28/10	38	Gene: Francci3_2921, CDS: transposase,_IS605 OrfB
Francci3_4224	85	A	A/C	58.3/41.7	7/5	12	Gene: Francci3_4224, CDS: hypothetical protein		Francci3_3047	121	G	G/A	77.1/22.9	27/8	35	Gene: Francci3_3047, CDS: radical SAM family protein	Ala -> Thr	Francci3_2921	20	T	T/C	75.7/24.3	28/9	37	Gene: Francci3_2921, CDS: transposase,_IS605 OrfB	Val -> Ala
Francci3_4271	161	T	G/T	60.0/40.0	9/6	15	Gene: Francci3_4271, CDS: hypothetical protein	Val -> Gly	Francci3_3047	123	G	G/C	76.3/23.7	29/9	38	Gene: Francci3_3047, CDS: radical SAM family protein		Francci3_2921	27	C	C/T	71.8/28.2	28/11	39	Gene: Francci3_2921, CDS: transposase,_IS605 OrfB
Francci3_4274	715	A	A/G	60.0/30.0	6/3	10	Gene: Francci3_4274, CDS: phage integrase	Lys -> Glu	Francci3_3047	133	C	C/A	74.3/25.7	26/9	35	Gene: Francci3_3047, CDS: radical SAM family protein	Arg -> Ser	Francci3_2921	50	G	G/C	71.8/28.2	28/11	39	Gene: Francci3_2921, CDS: transposase,_IS605 OrfB	Gly -> Ala
Francci3_4300	614	T	T/G	60.0/40.0	6/4	10	Gene: Francci3_4300, CDS: hypothetical protein	Val -> Gly	Francci3_3251	293	T	C	80.8	21	26	Gene: Francci3_3251, CDS: putative signal transduction histidine kinase	Val -> Ala	Francci3_2921	51	T	T/C	71.8/28.2	28/11	39	Gene: Francci3_2921, CDS: transposase,_IS605 OrfB
Francci3_4343	49	T	G/T	71.4/28.6	10/4	14	Gene: Francci3_4343, CDS: hypothetical protein	Trp -> Gly	Francci3_3274	62	A	C	76.7	23	30	Gene: Francci3_3274, CDS: FAD dependent oxidoreductase	Lys -> Thr	Francci3_2921	60	T	T/C	71.8/28.2	28/11	39	Gene: Francci3_2921, CDS: transposase,_IS605 OrfB
Francci3_4344	883	T	T/C	84.3/15.7	43/8	51	Gene: Francci3_4344, CDS: glutamine amidotransferase,_class-II	Ser -> Pro	Francci3_3274	63	A	G	75.9	22	29	Gene: Francci3_3274, CDS: FAD dependent oxidoreductase		Francci3_2921	538	A	A/C	87.0/13.0	67/10	77	Gene: Francci3_2921, CDS: transposase,_IS605 OrfB	Thr -> Pro
Francci3_4356	64	A	C	100.0	16	16	Gene: Francci3_4356, CDS: ATPase AAA-2	Thr -> Pro	Francci3_3274	67	C	C/A	71.0/29.0	22/9	31	Gene: Francci3_3274, CDS: FAD dependent oxidoreductase	Leu -> Met	Francci3_2944	68	T	T/C	99.6/0.4	3967/15	3982	Gene: Francci3_2944, CDS: aldehyde dehydrogenase	Ile -> Thr
Francci3_4385	3440	T	T/C	90.4/8.2	132/12	146	Gene: Francci3_4385, CDS: hypothetical protein	Leu -> Pro	Francci3_3274	88	C	C/T	52.9/47.1	9/8	17	Gene: Francci3_3274, CDS: FAD dependent oxidoreductase	His -> Tyr	Francci3_2944	72	T	T/C	99.8/0.2	3478/8	3486	Gene: Francci3_2944, CDS: aldehyde dehydrogenase
Francci3_4422	823	G	G/T	70.0/30.0	7/3	10	Gene: Francci3_4422, CDS: hypothetical protein	Val -> Leu	Francci3_3277	1760	A	A/C	89.8/10.2	115/13	128	Gene: Francci3_3277, CDS: hypothetical protein	His -> Pro	Francci3_2944	85	C	C/G	97.3/2.5	988/25	1015	Gene: Francci3_2944, CDS: aldehyde dehydrogenase	Pro -> Ala
Francci3_4467	958	A	A/C	50.0/50.0	5/5	10	Gene: Francci3_4467, CDS: protein-L-isoaspartate(D-aspartate) O-methyltransferase	Thr -> Pro	Francci3_3283	2189	T	C	83.3	25	30	Gene: Francci3_3283, CDS: osmosensitive K+ channel signal transduction histidine kinase	Val -> Ala	Francci3_2944	113	A	A/C	99.4/0.6	1257/8	1265	Gene: Francci3_2944, CDS: aldehyde dehydrogenase	Asn -> Thr
Francci3_4480	263	A	C/A	56.5/43.5	13/10	23	Gene: Francci3_4480, CDS: nitrogen fixation protein NifW	Asp -> Ala	Francci3_3321	14	G	A/G	56.5/43.5	13/10	23	Gene: Francci3_3321, CDS: hypothetical protein	Gly -> Glu	Francci3_2944	156	G	G/A	99.3/0.7	1615/11	1627	Gene: Francci3_2944, CDS: aldehyde dehydrogenase
Francci3_4487	1305	C	C/A	70.3/29.7	26/11	37	Gene: Francci3_4487, CDS: nitrogenase molybdenum-iron protein alpha chain		Francci3_3321	17	G	G/A	63.6/36.4	21/12	33	Gene: Francci3_3321, CDS: hypothetical protein	Ser -> Asn	Francci3_2944	317	A	A/T	97.2/2.8	1164/33	1197	Gene: Francci3_2944, CDS: aldehyde dehydrogenase	Asn -> Ile
Francci3_4502	657	A	A/T	60.0/40.0	6/4	10	Gene: Francci3_4502, CDS: signal-transduction protein		Francci3_3321	33	G	G/A	66.7/33.3	36/18	54	Gene: Francci3_3321, CDS: hypothetical protein		Francci3_2944	321	C	C/A	99.3/0.7	1657/11	1668	Gene: Francci3_2944, CDS: aldehyde dehydrogenase
Francci3_4533	2609	T	T/G	75.0/25.0	9/3	12	Gene: Francci3_4533, CDS: integral membrane protein MviN	Val -> Gly	Francci3_3321	55	A	A/G	51.5/48.5	50/47	97	Gene: Francci3_3321, CDS: hypothetical protein	Lys -> Glu	Francci3_2944	642	C	C/G	99.3/0.6	1754/11	1766	Gene: Francci3_2944, CDS: aldehyde dehydrogenase	Asn -> Lys
Francci3_R0001	59	A	A/G	50.0/31.2	8/5	16	Gene: Francci3_R0001, tRNA: tRNA-Ile		Francci3_3321	63	C	C/G	54.9/45.1	56/46	102	Gene: Francci3_3321, CDS: hypothetical protein		Francci3_2944	788	T	T/C	99.1/0.8	1926/15	1944	Gene: Francci3_2944, CDS: aldehyde dehydrogenase	Leu -> Pro
Francci3_R0011	24	G	G/C	75.8/24.2	25/8	33	Gene: Francci3_R0011, tRNA: tRNA-Arg		Francci3_3321	69	G	G/A	56.7/43.3	59/45	104	Gene: Francci3_3321, CDS: hypothetical protein		Francci3_2944	872	T	T/G	99.5/0.4	1936/8	1945	Gene: Francci3_2944, CDS: aldehyde dehydrogenase	Val -> Gly
Francci3_R0011	34	A	G/A	77.6/22.4	38/11	49	Gene: Francci3_R0011, tRNA: tRNA-Arg		Francci3_3321	75	A	A/G	58.5/41.5	62/44	106	Gene: Francci3_3321, CDS: hypothetical protein		Francci3_2945	342	C	C/A	96.6/3.4	461/16	477	Gene: Francci3_2945, CDS: zinc-binding alcohol dehydrogenase	Tyr -> Stp
Francci3_R0012	12	C	C/G	64.1/35.9	25/14	39	Gene: Francci3_R0012, tRNA: tRNA-Ser		Francci3_3321	90	A	A/G	64.0/36.0	64/36	100	Gene: Francci3_3321, CDS: hypothetical protein		Francci3_2945	808	C	C/T	98.1/1.9	414/8	422	Gene: Francci3_2945, CDS: zinc-binding alcohol dehydrogenase	Pro -> Ser
Francci3_R0012	13	T	C/T	50.0/47.5	20/19	40	Gene: Francci3_R0012, tRNA: tRNA-Ser		Francci3_3321	93	C	C/T	64.4/35.6	65/36	101	Gene: Francci3_3321, CDS: hypothetical protein		Francci3_2946	73	G	G/A	98.7/1.3	750/10	760	Gene: Francci3_2946, CDS: alanine dehydrogenase/PNT-like	Val -> Ile
Francci3_R0015	18	G	G/C	74.6/25.0	182/61	244	Gene: Francci3_R0015, tRNA: tRNA-Thr		Francci3_3321	95	C	C/G	63.6/36.4	63/36	99	Gene: Francci3_3321, CDS: hypothetical protein	Pro -> Arg	Francci3_2946	389	A	A/C	97.7/2.3	465/11	476	Gene: Francci3_2946, CDS: alanine dehydrogenase/PNT-like	Gln -> Pro
Francci3_R0015	20	C	C/T	70.1/29.9	232/99	331	Gene: Francci3_R0015, tRNA: tRNA-Thr		Francci3_3338	2782	G	G/C	70.0/30.0	7/3	10	Gene: Francci3_3338, CDS: hypothetical protein	Ala -> Pro	Francci3_2957	324	C	T/C	57.6/42.4	19/14	33	Gene: Francci3_2957, CDS: DEAD/DEAH box helicase-like
Francci3_R0015	24	G	G/C	69.0/31.0	574/258	832	Gene: Francci3_R0015, tRNA: tRNA-Thr		Francci3_3341	1035	C	C/A	87.9/12.1	80/11	91	Gene: Francci3_3341, CDS: CRISPR-associated helicase Cas3 family protein protein		Francci3_2962	18	C	C/T	60.0/40.0	6/4	10	Gene: Francci3_2962, CDS: transposase IS200-like
Francci3_R0015	26	G	G/T	99.1/0.7	1182/8	1193	Gene: Francci3_R0015, tRNA: tRNA-Thr		Francci3_3386	289	G	G/A	75.0/25.0	12/4	16	Gene: Francci3_3386, CDS: hypothetical protein	Val -> Met	Francci3_2981	2694	G	G/C	82.6/17.4	57/12	69	Gene: Francci3_2981, CDS: beta-ketoacyl synthase
Francci3_R0015	54	T	T/C	99.5/0.5	2544/12	2558	Gene: Francci3_R0015, tRNA: tRNA-Thr		Francci3_3386	291	G	G/C	75.0/25.0	12/4	16	Gene: Francci3_3386, CDS: hypothetical protein		Francci3_3033	258	G	G/A	75.0/25.0	15/5	20	Gene: Francci3_3033, CDS: 4Fe-4S ferredoxin,_iron-sulfur binding
Francci3_R0015	55	T	T/C	99.4/0.5	2334/12	2349	Gene: Francci3_R0015, tRNA: tRNA-Thr		Francci3_3391	69	A	G	96.7	58	60	Gene: Francci3_3391, CDS: hypothetical protein		Francci3_3033	260	T	T/C	73.7/26.3	14/5	19	Gene: Francci3_3033, CDS: 4Fe-4S ferredoxin,_iron-sulfur binding	Leu -> Pro
Francci3_R0015	73	T	A/T	48.4/41.9	15/13	31	Gene: Francci3_R0015, tRNA: tRNA-Thr		Francci3_3392	261	A	A/G	91.1/8.9	113/11	124	Gene: Francci3_3392, CDS: twin-arginine translocation pathway signal		Francci3_3047	93	G	G/C	69.0/31.0	20/9	29	Gene: Francci3_3047, CDS: radical SAM family protein
Francci3_R0015	74	C	C/T	70.0/30.0	7/3	10	Gene: Francci3_R0015, tRNA: tRNA-Thr		Francci3_3418	165	C	T/C	56.2/43.8	73/57	130	Gene: Francci3_3418, CDS: sporulation and cell division protein SsgA		Francci3_3251	293	T	C	85.4	35	41	Gene: Francci3_3251, CDS: putative signal transduction histidine kinase	Val -> Ala
Francci3_R0020	1	G	C	98.2	266	271	Gene: Francci3_R0020, tRNA: tRNA-Lys		Francci3_3430	381	G	G/C	69.8/30.2	30/13	43	Gene: Francci3_3430, CDS: transposase		Francci3_3274	62	A	A/C	60.0/40.0	6/4	10	Gene: Francci3_3274, CDS: FAD dependent oxidoreductase	Lys -> Thr
Francci3_R0020	2	C	C/G	86.8/13.2	356/54	410	Gene: Francci3_R0020, tRNA: tRNA-Lys		Francci3_3430	384	A	A/G	71.4/28.6	30/12	42	Gene: Francci3_3430, CDS: transposase		Francci3_3274	63	A	A/G	60.0/40.0	6/4	10	Gene: Francci3_3274, CDS: FAD dependent oxidoreductase
Francci3_R0020	3	G	G/T	83.3/16.6	558/111	670	Gene: Francci3_R0020, tRNA: tRNA-Lys		Francci3_3430	386	A	A/G	71.1/28.9	32/13	45	Gene: Francci3_3430, CDS: transposase	Lys -> Arg	Francci3_3277	1760	A	A/C	82.1/17.9	96/21	117	Gene: Francci3_3277, CDS: hypothetical protein	His -> Pro
Francci3_R0020	42	G	G/A	98.3/1.6	2511/42	2554	Gene: Francci3_R0020, tRNA: tRNA-Lys		Francci3_3430	1250	G	G/A	69.0/31.0	29/13	42	Gene: Francci3_3430, CDS: transposase	Arg -> Gln	Francci3_3283	2189	T	C/T	76.9/23.1	40/12	52	Gene: Francci3_3283, CDS: osmosensitive K+ channel signal transduction histidine kinase	Val -> Ala
Francci3_R0023	16	T	T/C	72.0/28.0	18/7	25	Gene: Francci3_R0023, tRNA: tRNA-Gly		Francci3_3430	1281	C	C/T	69.4/30.6	25/11	36	Gene: Francci3_3430, CDS: transposase		Francci3_3316	883	G	G/C	89.8/10.2	115/13	128	Gene: Francci3_3316, CDS: protein-L-isoaspartate(D-aspartate) O-methyltransferase	Ala -> Pro
Francci3_R0026	20	A	T/A	80.8/18.6	139/32	172	Gene: Francci3_R0026, tRNA: tRNA-Val		Francci3_3430	1282	A	A/T	67.6/32.4	23/11	34	Gene: Francci3_3430, CDS: transposase	Thr -> Ser	Francci3_3321	55	A	A/G	92.9/7.1	157/12	169	Gene: Francci3_3321, CDS: hypothetical protein	Lys -> Glu
Francci3_R0026	23	G	C/G	90.4/9.3	622/64	688	Gene: Francci3_R0026, tRNA: tRNA-Val		Francci3_3624	535	A	G/A	76.8/23.2	43/13	56	Gene: Francci3_3624, CDS: periplasmic sensor signal transduction histidine kinase	Thr -> Ala	Francci3_3321	63	C	C/G	93.0/7.0	160/12	172	Gene: Francci3_3321, CDS: hypothetical protein
Francci3_R0026	25	G	G/C	97.8/2.2	744/17	761	Gene: Francci3_R0026, tRNA: tRNA-Val		Francci3_3682	105	A	A/G	82.9/17.1	87/18	105	Gene: Francci3_3682, CDS: hypothetical protein		Francci3_3321	69	G	G/A	93.7/6.3	164/11	175	Gene: Francci3_3321, CDS: hypothetical protein
Francci3_R0033	22	A	A/G	70.9/29.1	144/59	203	Gene: Francci3_R0033, tRNA: tRNA-Leu		Francci3_3682	106	G	G/A	66.4/33.6	71/36	107	Gene: Francci3_3682, CDS: hypothetical protein	Val -> Met	Francci3_3321	75	A	A/G	93.1/6.9	162/12	174	Gene: Francci3_3321, CDS: hypothetical protein
Francci3_R0033	23	C	C/G	77.5/22.5	196/57	253	Gene: Francci3_R0033, tRNA: tRNA-Leu		Francci3_3682	107	T	T/C	82.9/17.1	87/18	105	Gene: Francci3_3682, CDS: hypothetical protein	Val -> Ala	Francci3_3349	117	C	C/T	72.7/27.3	8/3	11	Gene: Francci3_3349, CDS: hypothetical protein
Francci3_R0042	24	G	C/G	50.0/43.8	8/7	16	Gene: Francci3_R0042, tRNA: tRNA-Asn		Francci3_3682	109	C	T/C	62.1/37.9	54/33	87	Gene: Francci3_3682, CDS: hypothetical protein	Arg -> Trp	Francci3_3391	69	A	G	95.9	47	49	Gene: Francci3_3391, CDS: hypothetical protein
Francci3_R0045	23	C	C/A	68.1/31.9	47/22	69	Gene: Francci3_R0045, tRNA: tRNA-Gln		Francci3_3682	114	A	A/G	71.4/28.6	70/28	98	Gene: Francci3_3682, CDS: hypothetical protein		Francci3_3418	165	C	T/C	54.1/45.9	139/118	257	Gene: Francci3_3418, CDS: sporulation and cell division protein SsgA
Francci3_R0045	25	C	C/T	95.4/4.6	209/10	219	Gene: Francci3_R0045, tRNA: tRNA-Gln		Francci3_3682	123	C	C/A	86.0/14.0	92/15	107	Gene: Francci3_3682, CDS: hypothetical protein		Francci3_3430	1281	C	C/T	75.0/25.0	9/3	12	Gene: Francci3_3430, CDS: transposase
Francci3_R0051	9	G	G/C	73.9/20.5	65/18	88	Gene: Francci3_R0051, tRNA: tRNA-Met		Francci3_3682	124	C	C/T	80.2/19.8	85/21	106	Gene: Francci3_3682, CDS: hypothetical protein	Gln -> Stp	Francci3_3430	1282	A	A/T	72.7/27.3	8/3	11	Gene: Francci3_3430, CDS: transposase	Thr -> Ser
Francci3_R0051	12	G	G/T	97.6/2.4	599/15	614	Gene: Francci3_R0051, tRNA: tRNA-Met		Francci3_3682	135	A	T/A	79.2/20.8	80/21	101	Gene: Francci3_3682, CDS: hypothetical protein		Francci3_3505	354	A	A/T	98.6/1.3	627/8	636	Gene: Francci3_3505, CDS: sigma 38	Glu -> Asp
Francci3_R0051	15	G	G/T	95.0/4.7	1621/81	1706	Gene: Francci3_R0051, tRNA: tRNA-Met		Francci3_3682	141	C	T	92.6	88	95	Gene: Francci3_3682, CDS: hypothetical protein		Francci3_3505	979	T	T/C	98.2/1.6	489/8	498	Gene: Francci3_3505, CDS: sigma 38	Ser -> Pro
Francci3_R0051	18	C	C/G	99.5/0.5	2140/10	2150	Gene: Francci3_R0051, tRNA: tRNA-Met		Francci3_3682	142	C	T/C	78.2/21.8	79/22	101	Gene: Francci3_3682, CDS: hypothetical protein	Leu -> Phe	Francci3_3624	535	A	G/A	80.7/19.3	88/21	109	Gene: Francci3_3624, CDS: periplasmic sensor signal transduction histidine kinase	Thr -> Ala
Francci3_R0051	24	C	C/A	99.6/0.3	2524/8	2534	Gene: Francci3_R0051, tRNA: tRNA-Met		Francci3_3682	149	A	A/G	79.1/20.9	34/9	43	Gene: Francci3_3682, CDS: hypothetical protein	Gln -> Arg	Francci3_3638	610	A	A/C	71.0/29.0	22/9	31	Gene: Francci3_3638, CDS: ketol-acid reductoisomerase	Ser -> Arg
Francci3_R0051	25	T	T/C	97.3/2.7	1917/53	1971	Gene: Francci3_R0051, tRNA: tRNA-Met		Francci3_3682	150	G	G/C	81.0/19.0	34/8	42	Gene: Francci3_3682, CDS: hypothetical protein	Gln -> His	Francci3_3682	106	G	G/A	79.2/20.8	38/10	48	Gene: Francci3_3682, CDS: hypothetical protein	Val -> Met
Francci3_R0051	49	C	C/G	99.5/0.4	2091/9	2101	Gene: Francci3_R0051, tRNA: tRNA-Met		Francci3_3682	165	C	C/G	33.3/30.0	10/9	30	Gene: Francci3_3682, CDS: hypothetical protein	Asp -> Glu	Francci3_3682	109	C	C/T	59.1/40.9	26/18	44	Gene: Francci3_3682, CDS: hypothetical protein	Arg -> Trp
Francci3_R0051	50	A	A/G	98.9/0.8	1690/14	1708	Gene: Francci3_R0051, tRNA: tRNA-Met		Francci3_3682	167	C	C/T	55.2/44.8	16/13	29	Gene: Francci3_3682, CDS: hypothetical protein	Pro -> Leu	Francci3_3682	125	A	A/T	74.5/17.6	38/9	51	Gene: Francci3_3682, CDS: hypothetical protein	Gln -> Leu
Francci3_R0051	54	G	G/A	91.5/6.9	530/40	579	Gene: Francci3_R0051, tRNA: tRNA-Met		Francci3_3731	919	A	A/C	75.0/25.0	9/3	12	Gene: Francci3_3731		Francci3_3682	135	A	T/A	55.8/44.2	29/23	52	Gene: Francci3_3682, CDS: hypothetical protein
Francci3_R0065	52	T	T/A	63.2/26.3	12/5	19	Gene: Francci3_R0065, tRNA: tRNA-Gly		Francci3_3750	443	T	T/G	75.0/25.0	12/4	16	Gene: Francci3_3750, CDS: zinc-binding alcohol dehydrogenase	Val -> Gly	Francci3_3682	141	C	T/C	72.0/28.0	36/14	50	Gene: Francci3_3682, CDS: hypothetical protein
Francci3_R0065	53	T	T/G	72.7/27.3	8/3	11	Gene: Francci3_R0065, tRNA: tRNA-Gly		Francci3_3802	192	G	G/A	75.0/25.0	9/3	12	Gene: Francci3_3802, CDS: methylated-DNA-(protein)-cysteine S-methyltransferase		Francci3_3682	142	C	T/C	57.1/42.9	28/21	49	Gene: Francci3_3682, CDS: hypothetical protein	Leu -> Phe
Francci3_R0069	37	G	G/T	80.0/13.8	180/31	225	Gene: Francci3_R0069, tRNA: tRNA-Leu		Francci3_3997	166	A	A/G	90.2/9.8	148/16	164	Gene: Francci3_3997, CDS: hypothetical protein	Thr -> Ala	Francci3_3691	15	T	C	100.0	22	22	Gene: Francci3_3691, CDS: hypothetical protein
groEL	680	C	C/G	72.2/27.8	13/5	18	Gene: groEL, CDS: groEL	Ala -> Gly	Francci3_3997	195	C	C/G	86.8/13.2	59/9	68	Gene: Francci3_3997, CDS: hypothetical protein		Francci3_3997	79	G	G/T	95.8/4.2	206/9	215	Gene: Francci3_3997, CDS: hypothetical protein	Ala -> Ser
rnhB	467	T	T/G	73.3/26.7	11/4	15	Gene: rnhB, CDS: rnhB	Val -> Gly	Francci3_3997	198	C	C/A	87.9/12.1	58/8	66	Gene: Francci3_3997, CDS: hypothetical protein	Ser -> Arg	Francci3_4009	33	A	G/A	70.4/29.6	69/29	98	Gene: Francci3_4009, CDS: transposase,_IS4
trpD	526	A	A/C	72.7/27.3	8/3	11	Gene: trpD, CDS: trpD	Thr -> Pro	Francci3_4009	33	A	G/A	75.3/24.7	67/22	89	Gene: Francci3_4009, CDS: transposase,_IS4		Francci3_4009	43	A	G/A	63.6/36.4	68/39	107	Gene: Francci3_4009, CDS: transposase,_IS4	Ile -> Val
									Francci3_4009	43	A	G/A	65.8/34.2	75/39	114	Gene: Francci3_4009, CDS: transposase,_IS4	Ile -> Val	Francci3_4009	48	C	G/C	60.7/39.3	68/44	112	Gene: Francci3_4009, CDS: transposase,_IS4
									Francci3_4009	48	C	G/C	63.8/36.2	74/42	116	Gene: Francci3_4009, CDS: transposase,_IS4		Francci3_4009	86	C	C/T	58.2/41.8	39/28	67	Gene: Francci3_4009, CDS: transposase,_IS4	Pro -> Leu
									Francci3_4009	86	C	C/T	51.7/48.3	60/56	116	Gene: Francci3_4009, CDS: transposase,_IS4	Pro -> Leu	Francci3_4009	93	T	T/G	75.0/25.0	39/13	52	Gene: Francci3_4009, CDS: transposase,_IS4
									Francci3_4009	93	T	T/G	57.1/42.9	56/42	98	Gene: Francci3_4009, CDS: transposase,_IS4		Francci3_4009	99	G	G/A	83.3/16.7	40/8	48	Gene: Francci3_4009, CDS: transposase,_IS4
									Francci3_4009	99	G	G/A	65.2/34.8	58/31	89	Gene: Francci3_4009, CDS: transposase,_IS4		Francci3_4009	199	A	A/G	52.4/47.6	11/10	21	Gene: Francci3_4009, CDS: transposase,_IS4	Thr -> Ala
									Francci3_4009	123	C	C/G	65.3/34.7	47/25	72	Gene: Francci3_4009, CDS: transposase,_IS4		Francci3_4009	201	A	A/C	50.0/45.0	10/9	20	Gene: Francci3_4009, CDS: transposase,_IS4
									Francci3_4009	199	A	A/G	56.5/43.5	13/10	23	Gene: Francci3_4009, CDS: transposase,_IS4	Thr -> Ala	Francci3_4011	2298	A	A/G	62.4/37.6	53/32	85	Gene: Francci3_4011, CDS: HsdR family type I site-specific deoxyribonuclease
									Francci3_4009	201	A	A/C	56.5/43.5	13/10	23	Gene: Francci3_4009, CDS: transposase,_IS4		Francci3_4011	2310	C	C/G	61.0/39.0	50/32	82	Gene: Francci3_4011, CDS: HsdR family type I site-specific deoxyribonuclease
									Francci3_4011	2298	A	A/G	78.5/21.5	51/14	65	Gene: Francci3_4011, CDS: HsdR family type I site-specific deoxyribonuclease		Francci3_4011	2317	A	A/G	61.9/38.1	52/32	84	Gene: Francci3_4011, CDS: HsdR family type I site-specific deoxyribonuclease	Ile -> Val
									Francci3_4011	2310	C	C/G	75.0/25.0	48/16	64	Gene: Francci3_4011, CDS: HsdR family type I site-specific deoxyribonuclease		Francci3_4011	2322	C	C/G	62.4/37.6	53/32	85	Gene: Francci3_4011, CDS: HsdR family type I site-specific deoxyribonuclease	Asp -> Glu
									Francci3_4011	2317	A	A/G	75.4/24.6	49/16	65	Gene: Francci3_4011, CDS: HsdR family type I site-specific deoxyribonuclease	Ile -> Val	Francci3_4011	2325	C	C/G	61.5/38.5	48/30	78	Gene: Francci3_4011, CDS: HsdR family type I site-specific deoxyribonuclease
									Francci3_4011	2322	C	C/G	79.7/20.3	47/12	59	Gene: Francci3_4011, CDS: HsdR family type I site-specific deoxyribonuclease	Asp -> Glu	Francci3_4011	2328	G	G/A	60.0/40.0	48/32	80	Gene: Francci3_4011, CDS: HsdR family type I site-specific deoxyribonuclease
									Francci3_4011	2325	C	C/G	76.4/23.6	42/13	55	Gene: Francci3_4011, CDS: HsdR family type I site-specific deoxyribonuclease		Francci3_4011	2343	C	C/G	56.0/42.7	42/32	75	Gene: Francci3_4011, CDS: HsdR family type I site-specific deoxyribonuclease
									Francci3_4011	2328	G	G/A	75.0/25.0	39/13	52	Gene: Francci3_4011, CDS: HsdR family type I site-specific deoxyribonuclease		Francci3_4011	2352	T	T/C	52.9/47.1	36/32	68	Gene: Francci3_4011, CDS: HsdR family type I site-specific deoxyribonuclease
									Francci3_4011	2343	C	C/G	74.5/25.5	38/13	51	Gene: Francci3_4011, CDS: HsdR family type I site-specific deoxyribonuclease		Francci3_4011	2360	T	T/C	66.0/32.0	33/16	50	Gene: Francci3_4011, CDS: HsdR family type I site-specific deoxyribonuclease	Leu -> Pro
									Francci3_4011	2352	T	T/C	70.5/29.5	31/13	44	Gene: Francci3_4011, CDS: HsdR family type I site-specific deoxyribonuclease		Francci3_4019	347	T	T/C	93.2/6.8	124/9	133	Gene: Francci3_4019, CDS: hypothetical protein	Leu -> Pro
									Francci3_4011	2360	T	T/C	68.3/31.7	28/13	41	Gene: Francci3_4011, CDS: HsdR family type I site-specific deoxyribonuclease	Leu -> Pro	Francci3_4023	274	C	C/T	90.2/9.8	74/8	82	Gene: Francci3_4023, CDS: hypothetical protein	Pro -> Ser
									Francci3_4023	359	G	G/T	73.3/26.7	88/32	120	Gene: Francci3_4023, CDS: hypothetical protein	Gly -> Val	Francci3_4023	359	G	G/T	82.5/17.5	99/21	120	Gene: Francci3_4023, CDS: hypothetical protein	Gly -> Val
									Francci3_4034	589	C	C/T	81.1/18.9	43/10	53	Gene: Francci3_4034, CDS: putative cyclase	Pro -> Ser	Francci3_4051	562	G	G/A	91.9/8.1	147/13	160	Gene: Francci3_4051, CDS: putative serine/threonine kinase anti-sigma factor	Glu -> Lys
									Francci3_4107	135	C	C/T	76.0/24.0	57/18	75	Gene: Francci3_4107, CDS: integrase		Francci3_4051	565	C	C/A	92.2/7.8	153/13	166	Gene: Francci3_4051, CDS: putative serine/threonine kinase anti-sigma factor	Pro -> Thr
									Francci3_4107	138	C	C/G	76.9/23.1	60/18	78	Gene: Francci3_4107, CDS: integrase		Francci3_4107	9	G	A/G	63.6/36.4	14/8	22	Gene: Francci3_4107, CDS: integrase
									Francci3_4107	141	G	G/T	80.2/19.8	65/16	81	Gene: Francci3_4107, CDS: integrase		Francci3_4107	135	C	C/T	85.2/14.8	46/8	54	Gene: Francci3_4107, CDS: integrase
									Francci3_4107	144	A	A/G	79.3/20.7	65/17	82	Gene: Francci3_4107, CDS: integrase		Francci3_4107	138	C	C/G	85.7/14.3	48/8	56	Gene: Francci3_4107, CDS: integrase
									Francci3_4107	151	C	C/A	80.3/19.7	61/15	76	Gene: Francci3_4107, CDS: integrase	Leu -> Ile	Francci3_4107	141	G	G/T	86.7/13.3	52/8	60	Gene: Francci3_4107, CDS: integrase
									Francci3_4107	156	G	G/C	87.5/12.5	63/9	72	Gene: Francci3_4107, CDS: integrase	Glu -> Asp	Francci3_4107	144	A	A/G	87.3/12.7	55/8	63	Gene: Francci3_4107, CDS: integrase
									Francci3_4107	564	A	A/G	94.9/5.1	148/8	156	Gene: Francci3_4107, CDS: integrase		Francci3_4107	564	A	A/G	94.3/5.7	150/9	159	Gene: Francci3_4107, CDS: integrase
									Francci3_4107	588	G	G/A	94.6/5.4	139/8	147	Gene: Francci3_4107, CDS: integrase		Francci3_4107	595	A	A/G	89.9/10.1	186/21	207	Gene: Francci3_4107, CDS: integrase	Ser -> Gly
									Francci3_4107	591	C	C/T	95.0/5.0	151/8	159	Gene: Francci3_4107, CDS: integrase		Francci3_4107	597	C	C/A	89.9/10.1	187/21	208	Gene: Francci3_4107, CDS: integrase	Ser -> Arg
									Francci3_4107	592	G	G/C	94.3/5.7	132/8	140	Gene: Francci3_4107, CDS: integrase	Val -> Leu	Francci3_4107	603	A	A/G	90.0/10.0	181/20	201	Gene: Francci3_4107, CDS: integrase
									Francci3_4107	595	A	A/G	88.5/11.5	146/19	165	Gene: Francci3_4107, CDS: integrase	Ser -> Gly	Francci3_4107	610	T	T/C	89.7/10.3	175/20	195	Gene: Francci3_4107, CDS: integrase
									Francci3_4107	597	C	C/A	88.7/11.3	149/19	168	Gene: Francci3_4107, CDS: integrase	Ser -> Arg	Francci3_4107	611	T	T/C	89.8/10.2	177/20	197	Gene: Francci3_4107, CDS: integrase	Leu -> Ser
									Francci3_4107	603	A	A/G	88.1/11.9	141/19	160	Gene: Francci3_4107, CDS: integrase		Francci3_4107	620	A	A/G	89.4/10.6	177/21	198	Gene: Francci3_4107, CDS: integrase	Asn -> Ser
									Francci3_4107	610	T	T/C	89.3/10.7	150/18	168	Gene: Francci3_4107, CDS: integrase		Francci3_4107	622	A	A/G	96.0/4.0	191/8	199	Gene: Francci3_4107, CDS: integrase	Ile -> Val
									Francci3_4107	611	T	T/C	89.4/10.6	152/18	170	Gene: Francci3_4107, CDS: integrase	Leu -> Ser	Francci3_4107	625	C	C/T	90.3/9.7	186/20	206	Gene: Francci3_4107, CDS: integrase	Arg -> Cys
									Francci3_4107	620	A	A/G	88.5/11.5	146/19	165	Gene: Francci3_4107, CDS: integrase	Asn -> Ser	Francci3_4107	630	C	C/T	91.2/8.8	176/17	193	Gene: Francci3_4107, CDS: integrase
									Francci3_4107	622	A	A/G	91.8/8.2	145/13	158	Gene: Francci3_4107, CDS: integrase	Ile -> Val	Francci3_4107	637	T	T/C	94.8/5.2	183/10	193	Gene: Francci3_4107, CDS: integrase	Tyr -> His
									Francci3_4107	625	C	C/T	90.2/9.8	148/16	164	Gene: Francci3_4107, CDS: integrase	Arg -> Cys	Francci3_4107	638	A	A/C	94.8/5.2	182/10	192	Gene: Francci3_4107, CDS: integrase	Tyr -> Ser
									Francci3_4107	630	C	C/T	92.6/7.4	138/11	149	Gene: Francci3_4107, CDS: integrase		Francci3_4107	648	A	A/G	94.5/5.5	156/9	165	Gene: Francci3_4107, CDS: integrase
									Francci3_4107	638	A	A/C	87.9/12.1	131/18	149	Gene: Francci3_4107, CDS: integrase	Tyr -> Ser	Francci3_4107	659	G	G/A	94.4/5.6	135/8	143	Gene: Francci3_4107, CDS: integrase	Ser -> Asn
									Francci3_4107	648	A	A/G	86.3/13.7	120/19	139	Gene: Francci3_4107, CDS: integrase		Francci3_4110	622	A	A/G	82.4/17.6	42/9	51	Gene: Francci3_4110, CDS: integrase	Ile -> Val
									Francci3_4107	659	G	G/A	88.1/11.9	96/13	109	Gene: Francci3_4107, CDS: integrase	Ser -> Asn	Francci3_4110	638	A	A/C	56.9/43.1	29/22	51	Gene: Francci3_4110, CDS: integrase	Tyr -> Ser
									Francci3_4107	663	G	G/A	91.3/8.7	95/9	104	Gene: Francci3_4107, CDS: integrase		Francci3_4110	656	C	C/G	57.7/42.3	30/22	52	Gene: Francci3_4110, CDS: integrase	Thr -> Ser
									Francci3_4107	666	C	C/G	90.8/9.2	89/9	98	Gene: Francci3_4107, CDS: integrase	His -> Gln	Francci3_4110	669	A	A/G	54.9/45.1	28/23	51	Gene: Francci3_4110, CDS: integrase	Ile -> Met
									Francci3_4110	622	A	A/G	78.0/22.0	39/11	50	Gene: Francci3_4110, CDS: integrase	Ile -> Val	Francci3_4110	670	C	C/A	54.9/45.1	28/23	51	Gene: Francci3_4110, CDS: integrase
									Francci3_4110	638	A	A/C	54.2/45.8	26/22	48	Gene: Francci3_4110, CDS: integrase	Tyr -> Ser	Francci3_4110	678	A	C/A	61.1/38.9	22/14	36	Gene: Francci3_4110, CDS: integrase
									Francci3_4110	656	C	G/C	56.0/44.0	28/22	50	Gene: Francci3_4110, CDS: integrase	Thr -> Ser	Francci3_4110	699	C	C/T	66.7/33.3	8/4	12	Gene: Francci3_4110, CDS: integrase
									Francci3_4110	669	A	G/A	56.5/43.5	26/20	46	Gene: Francci3_4110, CDS: integrase	Ile -> Met	Francci3_4110	700	G	G/A	60.0/40.0	6/4	10	Gene: Francci3_4110, CDS: integrase	Ala -> Thr
									Francci3_4110	670	C	A/C	59.1/40.9	26/18	44	Gene: Francci3_4110, CDS: integrase		Francci3_4117	117	G	G/A	73.0/27.0	27/10	37	Gene: Francci3_4117, CDS: hypothetical protein
									Francci3_4110	678	A	C	83.3	25	30	Gene: Francci3_4110, CDS: integrase		Francci3_4117	142	T	C/T	72.4/27.6	55/21	76	Gene: Francci3_4117, CDS: hypothetical protein	Trp -> Arg
									Francci3_4117	111	C	C/T	78.6/21.4	33/9	42	Gene: Francci3_4117, CDS: hypothetical protein		Francci3_4117	203	T	C/T	61.8/38.2	34/21	55	Gene: Francci3_4117, CDS: hypothetical protein	Val -> Ala
									Francci3_4117	117	G	G/A	65.2/34.8	30/16	46	Gene: Francci3_4117, CDS: hypothetical protein		Francci3_4117	210	G	T/G	54.2/45.8	26/22	48	Gene: Francci3_4117, CDS: hypothetical protein	Gln -> His
									Francci3_4117	142	T	C/T	75.6/24.4	65/21	86	Gene: Francci3_4117, CDS: hypothetical protein	Trp -> Arg	Francci3_4117	228	G	A/G	53.6/46.4	15/13	28	Gene: Francci3_4117, CDS: hypothetical protein
									Francci3_4117	203	T	C/T	55.2/44.8	37/30	67	Gene: Francci3_4117, CDS: hypothetical protein	Val -> Ala	Francci3_4117	242	T	T/C	75.0/25.0	9/3	12	Gene: Francci3_4117, CDS: hypothetical protein	Val -> Ala
									Francci3_4117	210	G	G/T	50.9/49.1	28/27	55	Gene: Francci3_4117, CDS: hypothetical protein	Gln -> His	Francci3_4117	249	G	G/A	72.7/27.3	8/3	11	Gene: Francci3_4117, CDS: hypothetical protein
									Francci3_4117	228	G	G/A	66.7/33.3	28/14	42	Gene: Francci3_4117, CDS: hypothetical protein		Francci3_4124	99	C	C/A	58.3/41.7	35/25	60	Gene: Francci3_4124, CDS: recombinase
									Francci3_4117	236	T	T/G	76.5/23.5	26/8	34	Gene: Francci3_4117, CDS: hypothetical protein	Leu -> Arg	Francci3_4124	105	C	C/T	52.5/47.5	32/29	61	Gene: Francci3_4124, CDS: recombinase
									Francci3_4117	240	G	G/A	72.7/24.2	24/8	33	Gene: Francci3_4117, CDS: hypothetical protein		Francci3_4124	117	C	G/C	52.1/47.9	37/34	71	Gene: Francci3_4124, CDS: recombinase
									Francci3_4117	242	T	T/C	71.0/25.8	22/8	31	Gene: Francci3_4117, CDS: hypothetical protein	Val -> Ala	Francci3_4124	162	T	T/A	56.6/43.4	30/23	53	Gene: Francci3_4124, CDS: recombinase
									Francci3_4117	246	T	T/C	73.3/26.7	22/8	30	Gene: Francci3_4117, CDS: hypothetical protein		Francci3_4124	168	C	C/T	57.4/42.6	27/20	47	Gene: Francci3_4124, CDS: recombinase
									Francci3_4117	249	G	G/A	71.4/28.6	20/8	28	Gene: Francci3_4117, CDS: hypothetical protein		Francci3_4124	282	C	A	78.6	22	28	Gene: Francci3_4124, CDS: recombinase
									Francci3_4117	255	G	G/A	72.7/27.3	16/6	22	Gene: Francci3_4117, CDS: hypothetical protein		Francci3_4124	285	G	A	77.8	21	27	Gene: Francci3_4124, CDS: recombinase
									Francci3_4124	99	C	C/A	78.8/21.2	67/18	85	Gene: Francci3_4124, CDS: recombinase		Francci3_4124	294	C	G/C	67.9/32.1	19/9	28	Gene: Francci3_4124, CDS: recombinase
									Francci3_4124	105	C	C/T	74.4/25.6	67/23	90	Gene: Francci3_4124, CDS: recombinase		Francci3_4144	58	C	C/G	90.1/9.9	73/8	81	Gene: Francci3_4144, CDS: short-chain dehydrogenase-like	Pro -> Ala
									Francci3_4124	117	C	C/G	68.8/31.2	66/30	96	Gene: Francci3_4124, CDS: recombinase		Francci3_4144	59	C	C/T	90.2/9.8	74/8	82	Gene: Francci3_4144, CDS: short-chain dehydrogenase-like	Pro -> Leu
									Francci3_4124	162	T	T/A	61.2/38.8	41/26	67	Gene: Francci3_4124, CDS: recombinase		Francci3_4144	70	T	T/A	88.4/11.6	76/10	86	Gene: Francci3_4144, CDS: short-chain dehydrogenase-like	Ser -> Thr
									Francci3_4124	168	C	C/T	59.3/40.7	32/22	54	Gene: Francci3_4124, CDS: recombinase		Francci3_4144	72	C	C/T	88.8/11.2	79/10	89	Gene: Francci3_4144, CDS: short-chain dehydrogenase-like
									Francci3_4124	282	C	A	83.3	15	18	Gene: Francci3_4124, CDS: recombinase		Francci3_4144	99	A	A/G	82.5/17.5	66/14	80	Gene: Francci3_4144, CDS: short-chain dehydrogenase-like
									Francci3_4124	285	G	A	78.9	15	19	Gene: Francci3_4124, CDS: recombinase		Francci3_4157	36	C	C/T	67.2/32.8	39/19	58	Gene: Francci3_4157, CDS: hypothetical protein
									Francci3_4124	294	C	G/C	70.0/25.0	14/5	20	Gene: Francci3_4124, CDS: recombinase		Francci3_4157	49	A	A/G	66.2/33.8	43/22	65	Gene: Francci3_4157, CDS: hypothetical protein	Ser -> Gly
									Francci3_4124	330	G	G/A	64.3/35.7	9/5	14	Gene: Francci3_4124, CDS: recombinase		Francci3_4158	1021	C	C/A	85.6/14.4	77/13	90	Gene: Francci3_4158, CDS: XRE family transcriptional regulator	Gln -> Lys
									Francci3_4124	333	G	G/C	66.7/33.3	10/5	15	Gene: Francci3_4124, CDS: recombinase		Francci3_4210	141	G	G/A	81.6/18.4	40/9	49	Gene: Francci3_4210, CDS: integrase
									Francci3_4144	70	T	T/A	93.2/6.8	110/8	118	Gene: Francci3_4144, CDS: short-chain dehydrogenase-like	Ser -> Thr	Francci3_4210	150	C	C/T	81.8/18.2	45/10	55	Gene: Francci3_4210, CDS: integrase
									Francci3_4144	72	C	C/T	93.6/6.4	117/8	125	Gene: Francci3_4144, CDS: short-chain dehydrogenase-like		Francci3_4210	165	T	T/C	62.8/37.2	49/29	78	Gene: Francci3_4210, CDS: integrase
									Francci3_4144	99	A	A/G	89.8/10.2	114/13	127	Gene: Francci3_4144, CDS: short-chain dehydrogenase-like		Francci3_4210	172	A	A/C	61.0/39.0	50/32	82	Gene: Francci3_4210, CDS: integrase	Met -> Leu
									Francci3_4150	553	A	A/G	82.8/17.2	48/10	58	Gene: Francci3_4150, CDS: hypothetical protein	Ile -> Val	Francci3_4210	178	A	A/G	65.2/34.8	60/32	92	Gene: Francci3_4210, CDS: integrase	Lys -> Glu
									Francci3_4150	563	T	T/C	85.9/14.1	61/10	71	Gene: Francci3_4150, CDS: hypothetical protein	Val -> Ala	Francci3_4210	179	A	A/C	63.3/36.7	57/33	90	Gene: Francci3_4210, CDS: integrase	Lys -> Thr
									Francci3_4150	564	C	C/T	86.1/13.9	62/10	72	Gene: Francci3_4150, CDS: hypothetical protein		Francci3_4210	213	G	G/C	63.3/36.7	50/29	79	Gene: Francci3_4210, CDS: integrase
									Francci3_4150	572	G	G/T	86.4/13.6	70/11	81	Gene: Francci3_4150, CDS: hypothetical protein	Arg -> Leu	Francci3_4210	216	C	C/G	62.3/37.7	48/29	77	Gene: Francci3_4210, CDS: integrase
									Francci3_4150	577	C	C/G	88.0/11.0	88/11	100	Gene: Francci3_4150, CDS: hypothetical protein	His -> Asp	Francci3_4210	219	A	A/G	61.6/38.4	45/28	73	Gene: Francci3_4210, CDS: integrase
									Francci3_4150	592	A	A/C	91.4/8.6	127/12	139	Gene: Francci3_4150, CDS: hypothetical protein	Ile -> Leu	Francci3_4210	222	T	T/C	61.4/38.6	43/27	70	Gene: Francci3_4210, CDS: integrase
									Francci3_4150	599	C	C/G	87.3/12.7	124/18	142	Gene: Francci3_4150, CDS: hypothetical protein	Ser -> Stp	Francci3_4210	234	C	C/T	74.1/25.9	40/14	54	Gene: Francci3_4210, CDS: integrase
									Francci3_4157	36	C	C/T	58.3/41.7	35/25	60	Gene: Francci3_4157, CDS: hypothetical protein		Francci3_4210	237	G	G/C	78.8/21.2	41/11	52	Gene: Francci3_4210, CDS: integrase
									Francci3_4157	49	A	A/G	53.9/46.1	41/35	76	Gene: Francci3_4157, CDS: hypothetical protein	Ser -> Gly	Francci3_4210	239	C	C/G	78.8/21.2	41/11	52	Gene: Francci3_4210, CDS: integrase	Ala -> Gly
									Francci3_4210	165	T	T/C	71.6/28.4	48/19	67	Gene: Francci3_4210, CDS: integrase		Francci3_4210	245	T	T/C	76.7/23.3	33/10	43	Gene: Francci3_4210, CDS: integrase	Val -> Ala
									Francci3_4210	172	A	A/C	69.7/30.3	53/23	76	Gene: Francci3_4210, CDS: integrase	Met -> Leu	Francci3_4213	441	G	A/G	61.5/38.5	8/5	13	Gene: Francci3_4213, CDS: transposase,_IS4	Trp -> Stp
									Francci3_4210	178	A	A/G	67.1/32.9	53/26	79	Gene: Francci3_4210, CDS: integrase	Lys -> Glu	Francci3_4213	518	A	A/G	75.0/25.0	9/3	12	Gene: Francci3_4213, CDS: transposase,_IS4	Glu -> Gly
									Francci3_4210	179	A	A/C	67.1/32.9	51/25	76	Gene: Francci3_4210, CDS: integrase	Lys -> Thr	Francci3_4326	213	C	C/T	94.2/5.8	344/21	365	Gene: Francci3_4326, CDS: hypothetical protein
									Francci3_4210	213	G	G/C	58.6/41.4	41/29	70	Gene: Francci3_4210, CDS: integrase		Francci3_4326	215	G	G/T	94.3/5.7	365/22	387	Gene: Francci3_4326, CDS: hypothetical protein	Arg -> Leu
									Francci3_4210	216	C	C/G	60.0/40.0	39/26	65	Gene: Francci3_4210, CDS: integrase		Francci3_4464	1439	T	T/A	98.6/1.2	850/10	862	Gene: Francci3_4464, CDS: cytochrome P450	Met -> Lys
									Francci3_4210	219	A	A/G	57.6/42.4	38/28	66	Gene: Francci3_4210, CDS: integrase		Francci3_4465	108	C	C/G	99.2/0.7	2407/18	2426	Gene: Francci3_4465, CDS: OsmC-like protein	Ile -> Met
									Francci3_4210	222	T	T/C	52.3/47.7	34/31	65	Gene: Francci3_4210, CDS: integrase		Francci3_4465	428	A	A/C	98.0/2.0	1005/20	1025	Gene: Francci3_4465, CDS: OsmC-like protein	Asp -> Ala
									Francci3_4210	234	C	C/T	68.8/31.2	33/15	48	Gene: Francci3_4210, CDS: integrase		Francci3_4537	63	C	C/A	80.9/19.1	76/18	94	Gene: Francci3_4537, CDS: thioredoxin	Asp -> Glu
									Francci3_4210	237	G	G/C	71.7/26.1	33/12	46	Gene: Francci3_4210, CDS: integrase		Francci3_R0012	20	G	G/A	78.4/21.6	29/8	37	Gene: Francci3_R0012, tRNA: tRNA-Ser
									Francci3_4210	239	C	C/G	73.3/26.7	33/12	45	Gene: Francci3_4210, CDS: integrase	Ala -> Gly	groEL	500	T	T/C	98.3/1.7	706/12	718	Gene: groEL, CDS: groEL	Val -> Ala
									Francci3_4210	245	T	T/C	78.6/19.0	33/8	42	Gene: Francci3_4210, CDS: integrase	Val -> Ala	rnpB	60	C	C/T	99.9/0.1	8229/8	8237	Gene: rnpB, Misc. RNA: rnpB
									Francci3_4210	279	A	A/G	83.8/16.2	62/12	74	Gene: Francci3_4210, CDS: integrase		rnpB	188	G	G/A	99.8/0.2	4722/9	4731	Gene: rnpB, Misc. RNA: rnpB
									Francci3_4210	283	G	G/A	82.7/17.3	67/14	81	Gene: Francci3_4210, CDS: integrase	Glu -> Lys	rnpB	191	A	A/G	99.8/0.2	4604/8	4612	Gene: rnpB, Misc. RNA: rnpB
									Francci3_4210	285	A	A/G	81.7/18.3	67/15	82	Gene: Francci3_4210, CDS: integrase		rpsL	137	A	A/T	94.8/5.2	163/9	172	Gene: rpsL, CDS: rpsL	Asn -> Ile
									Francci3_4210	294	T	T/C	74.7/25.3	68/23	91	Gene: Francci3_4210, CDS: integrase
									Francci3_4210	297	C	C/T	74.7/25.3	68/23	91	Gene: Francci3_4210, CDS: integrase
									Francci3_4210	300	T	T/C	73.6/26.4	67/24	91	Gene: Francci3_4210, CDS: integrase
									Francci3_4210	307	A	A/G	74.4/25.6	64/22	86	Gene: Francci3_4210, CDS: integrase	Ser -> Gly
									Francci3_4210	309	T	T/C	72.9/27.1	62/23	85	Gene: Francci3_4210, CDS: integrase
									Francci3_4210	345	C	C/A	83.7/16.3	41/8	49	Gene: Francci3_4210, CDS: integrase
									Francci3_4210	348	T	T/C	83.7/16.3	41/8	49	Gene: Francci3_4210, CDS: integrase
									Francci3_4210	351	G	G/C	83.0/17.0	39/8	47	Gene: Francci3_4210, CDS: integrase
									Francci3_4465	428	A	A/C	97.3/2.7	329/9	338	Gene: Francci3_4465, CDS: OsmC-like protein	Asp -> Ala
									ilvH	164	A	A/C	66.7/33.3	10/5	15	Gene: ilvH, CDS: ilvH	Asp -> Ala
									rnpB	68	T	T/C	99.7/0.3	4220/12	4234	Gene: rnpB, Misc. RNA: rnpB
									rnpB	109	T	T/G	99.7/0.3	2727/8	2735	Gene: rnpB, Misc. RNA: rnpB

## Sheet: LociHits
		5dNH4	3dN2	3dNH4				5dNH4	3dN2	3dNH4			5dNH4	3dN2	3dNH4
Francci3_4107	Integrase	2	24	19				18	67	77		1	0	0	0
Francci3_4210	Integrase	0	23	14				20	68	138		2	0	0	0
Francci3_1612	NLP/P60	2	15	12				20	138	151		3	0	0	0
Francci3_2459	Amino acid adenylation	0	15	3				119	151	245		5	0	0	0
Francci3_3682	hypothetical protein Francci3_3682	0	14	6				124	154	383		7	0	0	0
Francci3_2125	hypothetical protein Francci3_2125	0	12	7				131	159	393		8	0	0	0
Francci3_4117	hypothetical protein Francci3_4117	0	12	7				159	383	393		9	0	0	0
Francci3_1033	#N/A	0	11	7				159	388	393		10	0	0	0
Francci3_1650	hypothetical protein Francci3_1650	0	10	10				187	393	393		11	0	0	0
Francci3_4124	Recombinase	2	10	8				189	393	393		12	0	0	0
Francci3_3321	hypothetical protein Francci3_3321	0	10	4				217	393	393		13	0	0	0
Francci3_1100	#N/A	0	9	9				357	393	398		14	0	0	0
Francci3_4011	type I site-specific deoxyribonuclease, HsdR family	0	9	9				375	393	419		15	0	0	0
Francci3_4009	transposase, IS4	0	9	8				398	393	419		16	0	0	0
Francci3_2025	transposase, IS4	3	8	9				413	398	478		17	0	0	0
Francci3_2880	hypothetical protein Francci3_2880	0	8	8				437	419	579		18	1	0	0
Francci3_2063	hypothetical protein Francci3_2063	4	8	7				490	419	690		19	0	0	0
Francci3_4150	protein of unknown function DUF1205	1	7	0				494	419	705		20	2	0	0
Francci3_4110	Integrase	0	6	8				512	419	705		21	0	0	0
Francci3_0393	Recombinase	0	6	6				530	419	708		22	0	0	0
Francci3_1086	helicase-like	0	6	6				557	419	746		23	0	0	0
Francci3_2526	HhH-GPD	0	6	6				618	478	746		24	0	0	0
Francci3_2884	transposase IS66	0	6	6				683	806	746		25	0	0	0
Francci3_0419	Integrase	0	6	2				690	806	949		26	0	0	0
Francci3_3430	putative transposase, IS891/IS1136/IS1341	1	6	2				704	813	995		27	0	0	0
Francci3_1681	PilT protein-like	0	6	0				765	935	995		28	0	0	0
Francci3_1869	hypothetical protein Francci3_1869	0	5	6				786	1010	1033		29	0	0	0
Francci3_3047	Radical SAM	1	5	1				816	1033	1033		30	0	0	0
Francci3_1533	phosphoenolpyruvate phosphomutase	0	4	7				847	1033	1033		31	0	0	0
Francci3_3274	FAD dependent oxidoreductase	0	4	2				947	1033	1033		32	0	0	0
Francci3_4144	short-chain dehydrogenase-like	0	3	5				956	1033	1033		33	0	0	0
Francci3_1951	Tetratricopeptide TPR_4	0	3	4				961	1033	1033		34	0	0	0
Francci3_2151	hypothetical protein Francci3_2151	2	3	2				985	1033	1033		35	0	0	0
Francci3_3997	hypothetical protein Francci3_3997	3	3	1				1070	1033	1034		36	0	0	0
Francci3_2461	Amino acid adenylation	0	3	0				1096	1033	1049		37	0	0	0
Francci3_1959	transposase IS116/IS110/IS902	1	2	7				1154	1033	1066		38	0	0	0
Francci3_4157	hypothetical protein Francci3_4157	2	2	2				1166	1033	1066		39	0	0	0
Francci3_1118	major facilitator superfamily MFS_1	0	2	1				1196	1033	1086		40	0	0	0
Francci3_2031	putative O-methyltransferase	0	2	1				1201	1086	1086		41	0	0	0
Francci3_0806	hypothetical protein Francci3_0806	0	2	0				1249	1086	1086		42	0	0	0
Francci3_1585	Methyltransferase type 11	0	2	0				1254	1086	1086		43	0	0	0
Francci3_1941	NADH ubiquinone oxidoreductase, 20 kDa subunit	0	2	0				1288	1086	1086		44	0	0	0
Francci3_2681	transposase, IS605 OrfB	0	2	0				1288	1086	1086		45	0	0	0
Francci3_3386	hypothetical protein Francci3_3386	0	2	0				1304	1086	1096		46	0	0	0
Francci3_2944	Aldehyde dehydrogenase (NAD+)	1	1	10				1352	1096	1100		47	0	0	0
Francci3_4023	hypothetical protein Francci3_4023	0	1	2				1404	1100	1100		48	0	0	0
Francci3_4465	OsmC-like protein	0	1	2				1425	1100	1100		49	0	0	0
Francci3_0138	cell divisionFtsK/SpoIIIE	0	1	1				1448	1100	1100		50	0	0	0
Francci3_0151	transposase, IS4	0	1	1				1471	1100	1100		51	0	0	0
Francci3_0383	thiamine biosynthesis protein ThiC	0	1	1				1510	1100	1100		52	0	0	0
Francci3_0478	protein of unknown function DUF62	0	1	1				1521	1100	1100		53	0	0	0
Francci3_1105	hypothetical protein Francci3_1105	0	1	1				1524	1100	1100		54	0	0	0
Francci3_1329	3-hydroxyacyl-CoA dehydrogenase, NAD-binding	0	1	1				1548	1100	1100		55	0	0	0
Francci3_1531	hypothetical protein Francci3_1531	0	1	1				1558	1100	1105		56	0	0	0
Francci3_1877	transposase, IS4	0	1	1				1576	1105	1118		57	0	0	0
Francci3_1998	O-succinylhomoserine sulfhydrylase	0	1	1				1576	1118	1141		58	0	0	0
Francci3_2103	putative asparagine synthetase	0	1	1				1612	1118	1179		59	0	0	0
Francci3_2138	putative serine/threonine kinase anti-sigma factor	0	1	1				1612	1329	1179		60	0	0	0
Francci3_2269	hypothetical protein Francci3_2269	0	1	1				1619	1472	1179		61	0	0	0
Francci3_2371	protein of unknown function DUF347	0	1	1				1627	1531	1218		62	0	0	0
Francci3_2460	Amino acid adenylation	0	1	1				1745	1533	1329		63	0	0	0
Francci3_2465	tryptophan halogenase	0	1	1				1753	1533	1358		64	0	0	0
Francci3_2521	#N/A	0	1	1				1800	1533	1387		65	0	0	0
Francci3_2596	beta-ketoacyl synthase	0	1	1				1801	1533	1531		66	0	0	0
Francci3_2957	DEAD/DEAH box helicase-like	0	1	1				1801	1585	1533		67	0	1	0
Francci3_3277	hypothetical protein Francci3_3277	0	1	1				1805	1585	1533		68	0	1	0
Francci3_3283	osmosensitive K+ channel signal transduction histidine kinase	0	1	1				1822	1612	1533		69	0	0	0
Francci3_3391	hypothetical protein Francci3_3391	0	1	1				1868	1612	1533		70	0	0	0
Francci3_3624	periplasmic sensor signal transduction histidine kinase	0	1	1				1938	1612	1533		71	0	0	0
Francci3_0398	putative DNA-binding protein	1	1	1				1939	1612	1533		72	0	0	0
Francci3_1096	hypothetical protein Francci3_1096	1	1	1				1949	1612	1533		73	0	0	0
Francci3_3251	putative signal transduction histidine kinase	1	1	1				1959	1612	1545		74	0	0	0
Francci3_3418	sporulation and cell division protein SsgA	1	1	1				1976	1612	1566		75	0	0	0
Francci3_1976	Amino acid adenylation	2	1	1				1976	1612	1612		76	0	0	0
Francci3_0067	HNH endonuclease	0	1	0				1983	1612	1612		77	0	0	1
Francci3_0068	sigma-24	0	1	0				1995	1612	1612		78	0	0	0
Francci3_0154	#N/A	0	1	0				2009	1612	1612		79	0	0	0
Francci3_0388	hypothetical protein Francci3_0388	0	1	0				2009	1612	1612		80	0	0	0
Francci3_0813	protein of unknown function DUF214	0	1	0				2025	1612	1612		81	0	0	0
Francci3_0935	hypothetical protein Francci3_0935	0	1	0				2025	1612	1612		82	0	0	0
Francci3_1010	Acyl-CoA dehydrogenase	0	1	0				2025	1612	1612		83	0	0	0
Francci3_1472	daunorubicin resistance ABC transporter ATP-binding subunit	0	1	0				2030	1650	1612		84	0	0	0
Francci3_1921	#N/A	0	1	0				2030	1650	1612		85	0	0	0
Francci3_2001	putative homoserine O-succinyltransferase	0	1	0				2058	1650	1612		86	0	0	0
Francci3_2035	NAD-dependent epimerase/dehydratase	0	1	0				2063	1650	1612		87	0	0	0
Francci3_2508	putative acetone carboxylase gamma subunit	0	1	0				2063	1650	1650		88	0	0	0
Francci3_2618	GCN5-related N-acetyltransferase	0	1	0				2063	1650	1650		89	0	0	0
Francci3_2915	hypothetical protein Francci3_2915	0	1	0				2063	1650	1650		90	0	0	0
Francci3_3341	CRISPR-associated helicase Cas3, core	0	1	0				2088	1650	1650		91	0	0	0
Francci3_3392	Twin-arginine translocation pathway signal	0	1	0				2115	1650	1650		92	0	0	0
Francci3_3731	#N/A	0	1	0				2151	1650	1650		93	0	0	0
Francci3_3750	Alcohol dehydrogenase, zinc-binding	0	1	0				2151	1681	1650		94	0	0	0
Francci3_3802	methylated-DNA-(protein)-cysteine S-methyltransferase	0	1	0				2236	1681	1650		95	0	0	0
Francci3_4034	putative cyclase	0	1	0				2272	1681	1650		96	0	0	0
Francci3_0159	hypothetical protein Francci3_0159	2	1	0				2273	1681	1650		97	0	0	0
Francci3_3338	hypothetical protein Francci3_3338	2	1	0				2273	1681	1684		98	0	0	0
Francci3_2921	transposase, IS605 OrfB	0	0	7				2273	1681	1684		99	0	0	0
Francci3_1952	hypothetical protein Francci3_1952	0	0	4				2273	1869	1684		100	0	0	0
Francci3_0746	transcription factor WhiB	0	0	3				2273	1869	1736		101	0	0	0
Francci3_1179	heat shock protein Hsp20	0	0	3				2275	1869	1750		102	0	0	0
Francci3_1684	Resolvase-like	0	0	3				2337	1869	1759		103	0	0	0
Francci3_0705	hypothetical protein Francci3_0705	0	0	2				2337	1869	1868		104	0	0	0
Francci3_0995	sodium/hydrogen exchanger	0	0	2				2350	1877	1868		105	0	0	0
Francci3_1066	Hemerythrin HHE cation binding region	0	0	2				2373	1921	1869		106	0	0	0
Francci3_2077	hypothetical protein Francci3_2077	0	0	2				2373	1941	1869		107	0	0	0
Francci3_2429	L-carnitine dehydratase/bile acid-inducible protein F	0	0	2				2374	1941	1869		108	0	0	0
Francci3_2630	Vesicle-fusing ATPase	0	0	2				2384	1951	1869		109	0	0	0
Francci3_2736	hypothetical protein Francci3_2736	0	0	2				2394	1951	1869		110	0	0	0
Francci3_2761	luciferase-like	0	0	2				2406	1951	1869		111	0	0	0
Francci3_2945	Alcohol dehydrogenase, zinc-binding	0	0	2				2421	1959	1877		113	0	0	0
Francci3_2946	alanine dehydrogenase/PNT-like	0	0	2				2476	1959	1936		114	0	0	0
Francci3_3033	4Fe-4S ferredoxin, iron-sulfur binding	0	0	2				2479	1976	1951		115	0	0	0
Francci3_4051	putative serine/threonine kinase anti-sigma factor	0	0	2				2507	1998	1951		116	0	0	0
Francci3_4213	transposase, IS4	0	0	2				2599	2001	1951		117	0	0	0
Francci3_4326	hypothetical protein Francci3_4326	0	0	2				2633	2025	1951		118	0	0	0
Francci3_1868	putative IS630 family transposase	1	0	2				2633	2025	1952		119	1	0	0
Francci3_3505	sigma 38	1	0	2				2720	2025	1952		120	0	0	0
Francci3_0077	hypothetical protein Francci3_0077	0	0	1				2752	2025	1952		121	0	0	0
Francci3_0245	hypothetical protein Francci3_0245	0	0	1				2760	2025	1952		122	0	0	0
Francci3_0579	translation elongation factor G	0	0	1				2764	2025	1959		123	0	0	0
Francci3_0708	carbonic anhydrase	0	0	1				2800	2025	1959		124	1	0	0
Francci3_0949	hypothetical protein Francci3_0949	0	0	1				2800	2025	1959		125	0	0	0
Francci3_1034	ABC transporter related	0	0	1				2803	2031	1959		126	0	0	0
Francci3_1049	high-affinity nickel-transporter	0	0	1				2812	2031	1959		127	0	0	0
Francci3_1141	hypothetical protein Francci3_1141	0	0	1				2826	2035	1959		128	0	0	0
Francci3_1218	ribonuclease, Rne/Rng family	0	0	1				2867	2063	1959		129	0	0	0
Francci3_1358	Anthranilate synthase component I and chorismate binding protein	0	0	1				2944	2063	1976		130	0	0	0
Francci3_1387	amine oxidase	0	0	1				2969	2063	1983		131	1	0	0
Francci3_1545	hypothetical protein Francci3_1545	0	0	1				2983	2063	1998		132	0	0	0
Francci3_1566	putative sugar nucleotide processing enzyme	0	0	1				3047	2063	2025		133	0	0	0
Francci3_1736	type II secretion system protein E	0	0	1				3111	2063	2025		134	0	0	0
Francci3_1750	3-polyprenyl-4-hydroxybenzoate decarboxylase and related decarboxylases-like	0	0	1				3133	2063	2025		135	0	0	0
Francci3_1759	amidinotransferase	0	0	1				3142	2063	2025		136	0	0	0
Francci3_1936	hypothetical protein Francci3_1936	0	0	1				3234	2103	2025		137	0	0	0
Francci3_2178	hypothetical protein Francci3_2178	0	0	1				3234	2125	2025		138	0	1	1
Francci3_2276	HAD-superfamily subfamily IB, PSPase-like	0	0	1				3245	2125	2025		139	0	0	0
Francci3_2615	Magnesium-translocating P-type ATPase	0	0	1				3247	2125	2025		140	0	0	0
Francci3_2621	ABC transporter related	0	0	1				3251	2125	2025		141	0	0	0
Francci3_2627	20S proteasome, A and B subunits	0	0	1				3273	2125	2031		142	0	0	0
Francci3_2962	transposase IS200-like	0	0	1				3301	2125	2063		143	0	0	0
Francci3_2981	beta-ketoacyl synthase	0	0	1				3307	2125	2063		144	0	0	0
Francci3_3316	protein-L-isoaspartate(D-aspartate) O-methyltransferase	0	0	1				3307	2125	2063		145	0	0	0
Francci3_3349	hypothetical protein Francci3_3349	0	0	1				3309	2125	2063		146	0	0	0
Francci3_3638	ketol-acid reductoisomerase	0	0	1				3318	2125	2063		147	0	0	0
Francci3_3691	hypothetical protein Francci3_3691	0	0	1				3318	2125	2063		148	0	0	0
Francci3_4158	transcriptional regulator, XRE family	0	0	1				3318	2125	2063		149	0	0	0
Francci3_4464	cytochrome P450	0	0	1				3318	2138	2077		150	0	0	0
Francci3_4537	thioredoxin	0	0	1				3322	2151	2077		151	0	1	1
Francci3_0690	phosphoglucomutase/phosphomannomutase alpha/beta/alpha domain I	1	0	1				3327	2151	2103		152	0	0	0
Francci3_1983	D-lactate dehydrogenase (cytochrome)	1	0	1				3336	2151	2125		153	0	0	0
Francci3_2760	UspA	1	0	1				3338	2269	2125		154	0	1	0
Francci3_4019	hypothetical protein Francci3_4019	2	0	1				3338	2371	2125		155	0	0	0
Francci3_0018	hypothetical protein Francci3_0018	1	0	0				3339	2459	2125		156	0	0	0
Francci3_0119	putative signal transduction protein with Nacht domain	1	0	0				3339	2459	2125		157	0	0	0
Francci3_0124	AAA ATPase	1	0	0				3396	2459	2125		158	0	0	0
Francci3_0131	NUDIX hydrolase	1	0	0				3418	2459	2125		159	2	1	0
Francci3_0187	ABC transporter related	1	0	0				3430	2459	2138		160	0	0	0
Francci3_0189	hypothetical protein Francci3_0189	1	0	0				3449	2459	2151		161	0	0	0
Francci3_0217	RNA binding S1	1	0	0				3505	2459	2151		162	0	0	0
Francci3_0357	OmpA/MotB	1	0	0				3551	2459	2178		163	0	0	0
Francci3_0375	cystathionine beta-synthase	1	0	0				3551	2459	2269		164	0	0	0
Francci3_0413	hypothetical protein Francci3_0413	1	0	0				3564	2459	2276		165	0	0	0
Francci3_0437	FAD dependent oxidoreductase	1	0	0				3565	2459	2371		166	0	0	0
Francci3_0490	Heavy metal translocating P-type ATPase	1	0	0				3581	2459	2429		167	0	0	0
Francci3_0494	hypothetical protein Francci3_0494	1	0	0				3595	2459	2429		168	0	0	0
Francci3_0512	ResB-like	1	0	0				3600	2459	2459		169	0	0	0
Francci3_0530	FAD-dependent pyridine nucleotide-disulphide oxidoreductase	1	0	0				3602	2459	2459		170	0	0	0
Francci3_0557	peptidase M48, Ste24p	1	0	0				3606	2460	2459		171	0	0	0
Francci3_0618	zinc finger, SWIM-type	1	0	0				3647	2461	2460		172	0	0	0
Francci3_0683	serine/threonine protein kinase	1	0	0				3679	2461	2465		173	0	0	0
Francci3_0704	hypothetical protein Francci3_0704	1	0	0				3690	2461	2521		174	0	0	0
Francci3_0765	two component transcriptional regulator, LuxR family	1	0	0				3767	2465	2526		175	0	0	0
Francci3_0786	peptidase S15	1	0	0				3843	2508	2526		176	0	0	0
Francci3_0816	MMPL	1	0	0				3850	2521	2526		177	0	0	0
Francci3_0847	hypothetical protein Francci3_0847	1	0	0				3865	2526	2526		178	0	0	0
Francci3_0947	FHA domain containing protein	1	0	0				3941	2526	2526		179	0	0	0
Francci3_0956	hypothetical protein Francci3_0956	1	0	0				3955	2526	2526		180	0	0	0
Francci3_0961	transposase, IS4	1	0	0				3975	2526	2596		181	0	0	0
Francci3_0985	transcriptional regulator, ArsR family	1	0	0				3978	2526	2615		182	0	0	0
Francci3_1070	hydrogenase expression/formation protein HypD	1	0	0				3989	2526	2621		183	0	0	0
Francci3_1154	MscS Mechanosensitive ion channel	1	0	0				3997	2596	2627		184	0	0	0
Francci3_1166	hypothetical protein Francci3_1166	1	0	0				3997	2618	2630		185	0	0	0
Francci3_1196	hypothetical protein Francci3_1196	1	0	0				3997	2681	2630		186	0	0	0
Francci3_1201	conserved hypothetical protein 2SC10A7.05c	1	0	0				4004	2681	2736		187	1	0	0
Francci3_1249	Auxin Efflux Carrier	1	0	0				4019	2880	2736		188	0	0	0
Francci3_1254	protein of unknown function DUF159	1	0	0				4019	2880	2760		189	1	0	0
Francci3_1304	glycosyl transferase, group 1	1	0	0				4026	2880	2761		190	0	0	0
Francci3_1352	band 7 protein	1	0	0				4058	2880	2761		191	0	0	0
Francci3_1404	protein of unknown function DUF58	1	0	0				4107	2880	2880		192	0	0	0
Francci3_1425	peptidase A8, signal peptidase II	1	0	0				4107	2880	2880		193	0	0	0
Francci3_1448	beta-lactamase-like	1	0	0				4120	2880	2880		194	0	0	0
Francci3_1471	transcriptional regulator, MerR family	1	0	0				4124	2880	2880		195	0	0	0
Francci3_1510	hypothetical protein Francci3_1510	1	0	0				4124	2884	2880		196	0	0	0
Francci3_1521	precorrin-3B C17-methyltransferase	1	0	0				4126	2884	2880		197	0	0	0
Francci3_1524	hypothetical protein Francci3_1524	1	0	0				4126	2884	2880		198	0	0	0
Francci3_1548	hypothetical protein Francci3_1548	1	0	0				4126	2884	2880		199	0	0	0
Francci3_1558	cell envelope-related transcriptional attenuator	1	0	0				4150	2884	2884		200	0	0	0
Francci3_1619	Extracellular ligand-binding receptor	1	0	0				4157	2884	2884		201	0	0	0
Francci3_1627	putative conserved transmembrane alanine and leucine rich protein	1	0	0				4157	2915	2884		202	0	0	0
Francci3_1745	protein of unknown function DUF574	1	0	0				4163	2944	2884		203	0	0	0
Francci3_1753	Radical SAM	1	0	0				4185	2957	2884		204	0	0	0
Francci3_1800	Endonuclease/exonuclease/phosphatase	1	0	0				4224	3047	2884		205	0	0	0
Francci3_1805	hypothetical protein Francci3_1805	1	0	0				4271	3047	2921		206	0	0	0
Francci3_1822	hypothetical protein Francci3_1822	1	0	0				4274	3047	2921		207	0	0	0
Francci3_1938	hydrogenase accessory protein HypB	1	0	0				4300	3047	2921		208	0	0	0
Francci3_1939	hypothetical protein Francci3_1939	1	0	0				4343	3047	2921		209	0	0	0
Francci3_1949	putative DNA-binding protein	1	0	0				4344	3251	2921		210	0	0	0
Francci3_1995	hypothetical protein Francci3_1995	1	0	0				4356	3274	2921		211	0	0	0
Francci3_2058	hypothetical protein Francci3_2058	1	0	0				4385	3274	2921		212	0	0	0
Francci3_2088	Recombinase	1	0	0				4422	3274	2944		213	0	0	0
Francci3_2115	extracellular solute-binding protein, family 5	1	0	0				4467	3274	2944		214	0	0	0
Francci3_2236	hypothetical protein Francci3_2236	1	0	0				4480	3277	2944		215	0	0	0
Francci3_2272	apolipoprotein N-acyltransferase	1	0	0				4487	3283	2944		216	0	0	0
Francci3_2275	5'-3' exonuclease	1	0	0				4502	3321	2944		217	1	0	0
Francci3_2350	Phosphoglycerate mutase	1	0	0				4533	3321	2944		218	0	0	0
Francci3_2374	hypothetical protein Francci3_2374	1	0	0					3321	2944		219	0	0	0
Francci3_2384	hypothetical protein Francci3_2384	1	0	0					3321	2944		220	0	0	0
Francci3_2394	hypothetical protein Francci3_2394	1	0	0					3321	2944		221	0	0	0
Francci3_2406	AMP-dependent synthetase and ligase	1	0	0					3321	2944		222	0	0	0
Francci3_2421	diguanylate phosphodiesterase (EAL domain) with GAF sensor	1	0	0					3321	2945		223	0	0	0
Francci3_2476	ABC-3	1	0	0					3321	2945		224	0	0	0
Francci3_2479	periplasmic solute binding protein	1	0	0					3321	2946		225	0	0	0
Francci3_2507	5-oxoprolinase (ATP-hydrolyzing)	1	0	0					3321	2946		226	0	0	0
Francci3_2599	transcriptional regulator, ArsR family	1	0	0					3338	2957		227	0	0	0
Francci3_2720	hypothetical protein Francci3_2720	1	0	0					3341	2962		228	0	0	0
Francci3_2752	major facilitator superfamily MFS_1	1	0	0					3386	2981		229	0	0	0
Francci3_2764	ABC transporter related	1	0	0					3386	3033		230	0	0	0
Francci3_2803	General substrate transporter	1	0	0					3391	3033		231	0	0	0
Francci3_2812	hypothetical protein Francci3_2812	1	0	0					3392	3047		232	0	0	0
Francci3_2826	ATP-binding region, ATPase-like	1	0	0					3418	3251		233	0	0	0
Francci3_2867	Pyridoxal-dependent decarboxylase	1	0	0					3430	3274		234	0	0	0
Francci3_2969	Cupin 2	1	0	0					3430	3274		235	0	0	0
Francci3_2983	ABC transporter related	1	0	0					3430	3277		236	0	0	0
Francci3_3111	Rubrerythrin	1	0	0					3430	3283		237	0	0	0
Francci3_3133	Leucyl aminopeptidase	1	0	0					3430	3316		238	0	0	0
Francci3_3142	glutamine synthetase, type I	1	0	0					3430	3321		239	0	0	0
Francci3_3245	Carbonate dehydratase	1	0	0					3624	3321		240	0	0	0
Francci3_3247	hypothetical protein Francci3_3247	1	0	0					3682	3321		241	0	0	0
Francci3_3273	Cupin 2	1	0	0					3682	3321		242	0	0	0
Francci3_3301	hypothetical protein Francci3_3301	1	0	0					3682	3349		243	0	0	0
Francci3_3309	hypothetical protein Francci3_3309	1	0	0					3682	3391		244	0	0	0
Francci3_3322	putative ATP-binding protein	1	0	0					3682	3418		245	0	0	1
Francci3_3327	Peptidoglycan-binding LysM	1	0	0					3682	3430		246	0	0	0
Francci3_3336	hypothetical protein Francci3_3336	1	0	0					3682	3430		247	0	0	0
Francci3_3396	hypothetical protein Francci3_3396	1	0	0					3682	3505		248	0	0	0
Francci3_3449	Tetratricopeptide TPR_4	1	0	0					3682	3505		249	0	0	0
Francci3_3564	NusA antitermination factor	1	0	0					3682	3624		250	0	0	0
Francci3_3565	protein of unknown function DUF150	1	0	0					3682	3638		251	0	0	0
Francci3_3581	ribosomal protein S2	1	0	0					3682	3682		252	0	0	0
Francci3_3595	signal recognition particle protein	1	0	0					3682	3682		253	0	0	0
Francci3_3600	formamidopyrimidine-DNA glycosylase	1	0	0					3682	3682		254	0	0	0
Francci3_3602	fatty acid synthesis plsX protein	1	0	0					3731	3682		255	0	0	0
Francci3_3606	conserved hypothetical protein 95	1	0	0					3750	3682		256	0	0	0
Francci3_3647	DNA ligase, NAD-dependent	1	0	0					3802	3682		257	0	0	0
Francci3_3679	Trehalose synthase-like	1	0	0					3997	3691		258	0	0	0
Francci3_3690	Crotonyl-CoA reductase	1	0	0					3997	3997		259	0	0	0
Francci3_3767	anti-sigma factor	1	0	0					3997	4009		260	0	0	0
Francci3_3843	glycoside hydrolase, family 16	1	0	0					4009	4009		261	0	0	0
Francci3_3850	hypothetical protein Francci3_3850	1	0	0					4009	4009		262	0	0	0
Francci3_3865	GTP-binding protein TypA	1	0	0					4009	4009		263	0	0	0
Francci3_3941	NAD-dependent epimerase/dehydratase	1	0	0					4009	4009		264	0	0	0
Francci3_3955	hypothetical protein Francci3_3955	1	0	0					4009	4009		265	0	0	0
Francci3_3975	sulphate transporter	1	0	0					4009	4009		266	0	0	0
Francci3_3978	Acyl-CoA thioesterase-like	1	0	0					4009	4009		267	0	0	0
Francci3_3989	Recombinase	1	0	0					4009	4011		269	0	0	0
Francci3_4004	major facilitator superfamily MFS_1	1	0	0					4009	4011		270	0	0	0
Francci3_4026	AMP-dependent synthetase and ligase	1	0	0					4011	4011		271	0	0	0
Francci3_4058	IucA/IucC	1	0	0					4011	4011		272	0	0	0
Francci3_4120	transposase, IS4	1	0	0					4011	4011		273	0	0	0
Francci3_4163	hypothetical protein Francci3_4163	1	0	0					4011	4011		274	0	0	0
Francci3_4185	serine/threonine protein kinase	1	0	0					4011	4011		275	0	0	0
Francci3_4224	hypothetical protein Francci3_4224	1	0	0					4011	4011		276	0	0	0
Francci3_4271	hypothetical protein Francci3_4271	1	0	0					4011	4011		277	0	0	0
Francci3_4274	phage integrase	1	0	0					4011	4019		278	0	0	0
Francci3_4300	hypothetical protein Francci3_4300	1	0	0					4011	4023		279	0	0	0
Francci3_4343	hypothetical protein Francci3_4343	1	0	0					4023	4023		280	0	0	0
Francci3_4344	glutamine amidotransferase, class-II	1	0	0					4034	4051		281	0	0	0
Francci3_4356	ATPase AAA-2	1	0	0					4107	4051		282	0	0	0
Francci3_4385	hypothetical protein Francci3_4385	1	0	0					4107	4107		283	0	0	0
Francci3_4422	protein of unknown function DUF191	1	0	0					4107	4107		284	0	0	0
Francci3_4467	Protein-L-isoaspartate(D-aspartate) O-methyltransferase	1	0	0					4107	4107		285	0	0	0
Francci3_4480	nitrogen fixation protein NifW	1	0	0					4107	4107		286	0	0	0
Francci3_4487	nitrogenase molybdenum-iron protein alpha chain	1	0	0					4107	4107		287	0	0	0
Francci3_4502	putative signal-transduction protein with CBS domains	1	0	0					4107	4107		288	0	0	0
Francci3_4533	integral membrane protein MviN	1	0	0					4107	4107		289	0	0	0
Francci3_0020	CRISPR-associated protein, CT1975	2	0	0					4107	4107		290	0	0	0
Francci3_1288	diguanylate cyclase/phosphodiesterase (GGDEF & EAL domains)	2	0	0					4107	4107		291	0	0	0
Francci3_1576	glycosyl transferase, family 2	2	0	0					4107	4107		292	0	0	0
Francci3_1801	aldo/keto reductase	2	0	0					4107	4107		293	0	0	0
Francci3_2009	Cytochrome-c oxidase	2	0	0					4107	4107		294	0	0	0
Francci3_2030	hypothetical protein Francci3_2030	2	0	0					4107	4107		295	0	0	0
Francci3_2337	acyltransferase 3	2	0	0					4107	4107		296	0	0	0
Francci3_2373	Recombinase	2	0	0					4107	4107		297	0	0	0
Francci3_2633	peptidase M50	2	0	0					4107	4107		298	0	0	0
Francci3_2800	hypothetical protein Francci3_2800	2	0	0					4107	4107		299	0	0	0
Francci3_3234	MMPL	2	0	0					4107	4107		300	0	0	0
Francci3_3307	zinc finger, CHC2-type	2	0	0					4107	4107		301	0	0	0
Francci3_3339	hypothetical protein Francci3_3339	2	0	0					4107	4110		302	0	0	0
Francci3_3551	NAD-dependent epimerase/dehydratase	2	0	0					4107	4110		303	0	0	0
Francci3_4126	putative replication initiation protein	3	0	0					4107	4110		304	0	0	0
Francci3_3318	glycosyl transferase, family 25	4	0	0					4107	4110		305	0	0	0
Francci3_2273	Amidohydrolase 3	5	0	0					4110	4110		306	0	0	0
		215	365	350					4110	4110		307	0	0	0
									4110	4110		308	0	0	0
									4110	4110		309	0	0	0
									4110	4117		310	0	0	0
									4110	4117		311	0	0	0
									4117	4117		312	0	0	0
									4117	4117		313	0	0	0
									4117	4117		314	0	0	0
									4117	4117		315	0	0	0
									4117	4117		316	0	0	0
									4117	4124		317	0	0	0
									4117	4124		318	0	0	0
									4117	4124		319	0	0	0
									4117	4124		320	0	0	0
									4117	4124		321	0	0	0
									4117	4124		322	0	0	0
									4117	4124		323	0	0	0
									4124	4124		324	0	0	0
									4124	4144		325	0	0	0
									4124	4144		326	0	0	0
									4124	4144		327	0	0	0
									4124	4144		328	0	0	0
									4124	4144		329	0	0	0
									4124	4157		330	0	0	0
									4124	4157		331	0	0	0
									4124	4158		332	0	0	0
									4124	4210		333	0	0	0
									4144	4210		334	0	0	0
									4144	4210		335	0	0	0
									4144	4210		336	0	0	0
									4150	4210		337	0	0	0
									4150	4210		338	0	0	0
									4150	4210		339	0	0	0
									4150	4210		340	0	0	0
									4150	4210		341	0	0	0
									4150	4210		342	0	0	0
									4150	4210		343	0	0	0
									4157	4210		344	0	0	0
									4157	4210		345	0	0	0
									4210	4210		346	0	0	0
									4210	4213		347	0	0	0
									4210	4213		348	0	0	0
									4210	4326		349	0	0	0
									4210	4326		350	0	0	0
									4210	4464		351	0	0	0
									4210	4465		352	0	0	0
									4210	4465		353	0	0	0
									4210	4537		354	0	0	0
									4210			355	0	0	0
									4210			356	0	0	0
									4210			357	1	0	0
									4210			358	0	0	0
									4210			359	0	0	0
									4210			360	0	0	0
									4210			361	0	0	0
									4210			362	0	0	0
									4210			363	0	0	0
									4210			364	0	0	0
									4210			365	0	0	0
									4210			366	0	0	0
									4210			367	0	0	0
									4210			368	0	0	0
									4465			369	0	0	0
												370	0	0	0
												371	0	0	0
												372	0	0	0
												373	0	0	0
												374	0	0	0
												375	1	0	0
												376	0	0	0
												377	0	0	0
												378	0	0	0
												379	0	0	0
												380	0	0	0
												381	0	0	0
												382	0	0	0
												383	0	1	1
												384	0	0	0
												385	0	0	0
												386	0	0	0
												387	0	0	0
												388	0	1	0
												389	0	0	0
												390	0	0	0
												391	0	0	0
												392	0	0	0
												393	0	6	6
												394	0	0	0
												395	0	0	0
												396	0	0	0
												397	0	0	0
												398	1	1	1
												399	0	0	0
												400	0	0	0
												401	0	0	0
												402	0	0	0
												403	0	0	0
												404	0	0	0
												405	0	0	0
												406	0	0	0
												407	0	0	0
												408	0	0	0
												409	0	0	0
												410	0	0	0
												411	0	0	0
												412	0	0	0
												413	1	0	0
												414	0	0	0
												415	0	0	0
												416	0	0	0
												417	0	0	0
												418	0	0	0
												419	0	6	2
												420	0	0	0
												421	0	0	0
												422	0	0	0
												423	0	0	0
												424	0	0	0
												425	0	0	0
												426	0	0	0
												427	0	0	0
												428	0	0	0
												429	0	0	0
												430	0	0	0
												431	0	0	0
												432	0	0	0
												433	0	0	0
												434	0	0	0
												435	0	0	0
												436	0	0	0
												437	1	0	0
												438	0	0	0
												439	0	0	0
												440	0	0	0
												441	0	0	0
												442	0	0	0
												443	0	0	0
												444	0	0	0
												445	0	0	0
												446	0	0	0
												447	0	0	0
												448	0	0	0
												449	0	0	0
												450	0	0	0
												451	0	0	0
												452	0	0	0
												453	0	0	0
												454	0	0	0
												455	0	0	0
												456	0	0	0
												457	0	0	0
												458	0	0	0
												459	0	0	0
												460	0	0	0
												461	0	0	0
												462	0	0	0
												463	0	0	0
												464	0	0	0
												465	0	0	0
												466	0	0	0
												467	0	0	0
												468	0	0	0
												469	0	0	0
												470	0	0	0
												471	0	0	0
												472	0	0	0
												473	0	0	0
												474	0	0	0
												475	0	0	0
												476	0	0	0
												477	0	0	0
												478	0	1	1
												479	0	0	0
												480	0	0	0
												481	0	0	0
												482	0	0	0
												483	0	0	0
												484	0	0	0
												486	0	0	0
												487	0	0	0
												488	0	0	0
												489	0	0	0
												490	1	0	0
												491	0	0	0
												492	0	0	0
												493	0	0	0
												494	1	0	0
												495	0	0	0
												496	0	0	0
												497	0	0	0
												498	0	0	0
												499	0	0	0
												500	0	0	0
												501	0	0	0
												502	0	0	0
												503	0	0	0
												504	0	0	0
												505	0	0	0
												506	0	0	0
												507	0	0	0
												508	0	0	0
												509	0	0	0
												510	0	0	0
												511	0	0	0
												512	1	0	0
												513	0	0	0
												514	0	0	0
												515	0	0	0
												517	0	0	0
												518	0	0	0
												519	0	0	0
												520	0	0	0
												521	0	0	0
												522	0	0	0
												523	0	0	0
												524	0	0	0
												525	0	0	0
												526	0	0	0
												527	0	0	0
												528	0	0	0
												529	0	0	0
												530	1	0	0
												531	0	0	0
												532	0	0	0
												533	0	0	0
												534	0	0	0
												536	0	0	0
												537	0	0	0
												538	0	0	0
												539	0	0	0
												540	0	0	0
												541	0	0	0
												542	0	0	0
												543	0	0	0
												544	0	0	0
												545	0	0	0
												546	0	0	0
												547	0	0	0
												548	0	0	0
												549	0	0	0
												550	0	0	0
												551	0	0	0
												552	0	0	0
												553	0	0	0
												554	0	0	0
												555	0	0	0
												556	0	0	0
												557	1	0	0
												558	0	0	0
												559	0	0	0
												560	0	0	0
												561	0	0	0
												562	0	0	0
												564	0	0	0
												565	0	0	0
												566	0	0	0
												567	0	0	0
												568	0	0	0
												569	0	0	0
												570	0	0	0
												574	0	0	0
												575	0	0	0
												576	0	0	0
												578	0	0	0
												579	0	0	1
												580	0	0	0
												582	0	0	0
												586	0	0	0
												590	0	0	0
												591	0	0	0
												595	0	0	0
												597	0	0	0
												600	0	0	0
												604	0	0	0
												608	0	0	0
												609	0	0	0
												610	0	0	0
												613	0	0	0
												615	0	0	0
												616	0	0	0
												617	0	0	0
												618	1	0	0
												619	0	0	0
												621	0	0	0
												622	0	0	0
												623	0	0	0
												625	0	0	0
												626	0	0	0
												627	0	0	0
												628	0	0	0
												629	0	0	0
												630	0	0	0
												631	0	0	0
												634	0	0	0
												635	0	0	0
												636	0	0	0
												637	0	0	0
												638	0	0	0
												639	0	0	0
												640	0	0	0
												641	0	0	0
												642	0	0	0
												643	0	0	0
												644	0	0	0
												646	0	0	0
												647	0	0	0
												648	0	0	0
												649	0	0	0
												650	0	0	0
												652	0	0	0
												653	0	0	0
												654	0	0	0
												655	0	0	0
												656	0	0	0
												658	0	0	0
												659	0	0	0
												660	0	0	0
												661	0	0	0
												662	0	0	0
												663	0	0	0
												664	0	0	0
												665	0	0	0
												666	0	0	0
												667	0	0	0
												668	0	0	0
												669	0	0	0
												670	0	0	0
												671	0	0	0
												672	0	0	0
												673	0	0	0
												674	0	0	0
												675	0	0	0
												676	0	0	0
												677	0	0	0
												680	0	0	0
												681	0	0	0
												682	0	0	0
												683	1	0	0
												684	0	0	0
												686	0	0	0
												687	0	0	0
												688	0	0	0
												690	1	0	1
												691	0	0	0
												692	0	0	0
												693	0	0	0
												694	0	0	0
												695	0	0	0
												696	0	0	0
												697	0	0	0
												698	0	0	0
												699	0	0	0
												700	0	0	0
												701	0	0	0
												702	0	0	0
												703	0	0	0
												704	1	0	0
												705	0	0	2
												706	0	0	0
												707	0	0	0
												708	0	0	1
												709	0	0	0
												710	0	0	0
												711	0	0	0
												712	0	0	0
												713	0	0	0
												714	0	0	0
												715	0	0	0
												716	0	0	0
												717	0	0	0
												718	0	0	0
												719	0	0	0
												720	0	0	0
												721	0	0	0
												722	0	0	0
												723	0	0	0
												724	0	0	0
												725	0	0	0
												726	0	0	0
												727	0	0	0
												728	0	0	0
												729	0	0	0
												730	0	0	0
												731	0	0	0
												732	0	0	0
												733	0	0	0
												734	0	0	0
												735	0	0	0
												736	0	0	0
												737	0	0	0
												738	0	0	0
												739	0	0	0
												740	0	0	0
												741	0	0	0
												742	0	0	0
												743	0	0	0
												744	0	0	0
												746	0	0	3
												747	0	0	0
												748	0	0	0
												749	0	0	0
												750	0	0	0
												752	0	0	0
												753	0	0	0
												754	0	0	0
												755	0	0	0
												756	0	0	0
												757	0	0	0
												758	0	0	0
												759	0	0	0
												760	0	0	0
												761	0	0	0
												762	0	0	0
												763	0	0	0
												764	0	0	0
												765	1	0	0
												766	0	0	0
												767	0	0	0
												768	0	0	0
												769	0	0	0
												770	0	0	0
												771	0	0	0
												772	0	0	0
												773	0	0	0
												774	0	0	0
												775	0	0	0
												776	0	0	0
												777	0	0	0
												778	0	0	0
												779	0	0	0
												780	0	0	0
												781	0	0	0
												782	0	0	0
												783	0	0	0
												784	0	0	0
												785	0	0	0
												786	1	0	0
												787	0	0	0
												788	0	0	0
												789	0	0	0
												790	0	0	0
												792	0	0	0
												793	0	0	0
												794	0	0	0
												795	0	0	0
												796	0	0	0
												797	0	0	0
												798	0	0	0
												799	0	0	0
												800	0	0	0
												802	0	0	0
												803	0	0	0
												804	0	0	0
												805	0	0	0
												806	0	2	0
												807	0	0	0
												808	0	0	0
												809	0	0	0
												810	0	0	0
												811	0	0	0
												812	0	0	0
												813	0	1	0
												814	0	0	0
												815	0	0	0
												816	1	0	0
												817	0	0	0
												818	0	0	0
												819	0	0	0
												820	0	0	0
												821	0	0	0
												822	0	0	0
												823	0	0	0
												824	0	0	0
												825	0	0	0
												826	0	0	0
												827	0	0	0
												828	0	0	0
												829	0	0	0
												830	0	0	0
												831	0	0	0
												835	0	0	0
												836	0	0	0
												837	0	0	0
												838	0	0	0
												839	0	0	0
												840	0	0	0
												841	0	0	0
												842	0	0	0
												843	0	0	0
												844	0	0	0
												845	0	0	0
												846	0	0	0
												847	1	0	0
												848	0	0	0
												849	0	0	0
												850	0	0	0
												851	0	0	0
												852	0	0	0
												853	0	0	0
												854	0	0	0
												855	0	0	0
												856	0	0	0
												857	0	0	0
												858	0	0	0
												859	0	0	0
												860	0	0	0
												861	0	0	0
												862	0	0	0
												863	0	0	0
												865	0	0	0
												866	0	0	0
												867	0	0	0
												868	0	0	0
												869	0	0	0
												871	0	0	0
												872	0	0	0
												873	0	0	0
												874	0	0	0
												875	0	0	0
												876	0	0	0
												877	0	0	0
												878	0	0	0
												879	0	0	0
												880	0	0	0
												881	0	0	0
												882	0	0	0
												883	0	0	0
												884	0	0	0
												885	0	0	0
												886	0	0	0
												887	0	0	0
												888	0	0	0
												889	0	0	0
												890	0	0	0
												891	0	0	0
												892	0	0	0
												893	0	0	0
												894	0	0	0
												895	0	0	0
												896	0	0	0
												897	0	0	0
												898	0	0	0
												899	0	0	0
												900	0	0	0
												901	0	0	0
												902	0	0	0
												903	0	0	0
												904	0	0	0
												905	0	0	0
												906	0	0	0
												907	0	0	0
												908	0	0	0
												909	0	0	0
												910	0	0	0
												911	0	0	0
												912	0	0	0
												913	0	0	0
												914	0	0	0
												915	0	0	0
												916	0	0	0
												917	0	0	0
												918	0	0	0
												919	0	0	0
												920	0	0	0
												921	0	0	0
												922	0	0	0
												923	0	0	0
												924	0	0	0
												925	0	0	0
												926	0	0	0
												927	0	0	0
												928	0	0	0
												929	0	0	0
												930	0	0	0
												931	0	0	0
												932	0	0	0
												933	0	0	0
												934	0	0	0
												935	0	1	0
												936	0	0	0
												937	0	0	0
												938	0	0	0
												939	0	0	0
												940	0	0	0
												941	0	0	0
												942	0	0	0
												943	0	0	0
												944	0	0	0
												945	0	0	0
												946	0	0	0
												947	1	0	0
												948	0	0	0
												949	0	0	1
												950	0	0	0
												951	0	0	0
												952	0	0	0
												953	0	0	0
												954	0	0	0
												955	0	0	0
												956	1	0	0
												957	0	0	0
												958	0	0	0
												959	0	0	0
												960	0	0	0
												961	1	0	0
												962	0	0	0
												963	0	0	0
												964	0	0	0
												965	0	0	0
												966	0	0	0
												967	0	0	0
												968	0	0	0
												969	0	0	0
												970	0	0	0
												971	0	0	0
												972	0	0	0
												973	0	0	0
												974	0	0	0
												975	0	0	0
												976	0	0	0
												977	0	0	0
												978	0	0	0
												979	0	0	0
												980	0	0	0
												981	0	0	0
												982	0	0	0
												983	0	0	0
												984	0	0	0
												985	1	0	0
												986	0	0	0
												987	0	0	0
												988	0	0	0
												989	0	0	0
												990	0	0	0
												991	0	0	0
												992	0	0	0
												993	0	0	0
												994	0	0	0
												995	0	0	2
												996	0	0	0
												997	0	0	0
												998	0	0	0
												999	0	0	0
												1000	0	0	0
												1001	0	0	0
												1002	0	0	0
												1003	0	0	0
												1004	0	0	0
												1005	0	0	0
												1006	0	0	0
												1007	0	0	0
												1008	0	0	0
												1009	0	0	0
												1010	0	1	0
												1011	0	0	0
												1012	0	0	0
												1013	0	0	0
												1014	0	0	0
												1015	0	0	0
												1016	0	0	0
												1017	0	0	0
												1018	0	0	0
												1019	0	0	0
												1020	0	0	0
												1021	0	0	0
												1022	0	0	0
												1023	0	0	0
												1024	0	0	0
												1025	0	0	0
												1026	0	0	0
												1027	0	0	0
												1028	0	0	0
												1029	0	0	0
												1030	0	0	0
												1031	0	0	0
												1032	0	0	0
												1033	0	11	7
												1034	0	0	1
												1035	0	0	0
												1036	0	0	0
												1037	0	0	0
												1038	0	0	0
												1039	0	0	0
												1040	0	0	0
												1041	0	0	0
												1042	0	0	0
												1043	0	0	0
												1044	0	0	0
												1045	0	0	0
												1046	0	0	0
												1047	0	0	0
												1048	0	0	0
												1049	0	0	1
												1050	0	0	0
												1051	0	0	0
												1052	0	0	0
												1053	0	0	0
												1054	0	0	0
												1055	0	0	0
												1056	0	0	0
												1058	0	0	0
												1059	0	0	0
												1060	0	0	0
												1061	0	0	0
												1062	0	0	0
												1063	0	0	0
												1064	0	0	0
												1065	0	0	0
												1066	0	0	2
												1067	0	0	0
												1068	0	0	0
												1069	0	0	0
												1070	1	0	0
												1071	0	0	0
												1072	0	0	0
												1073	0	0	0
												1074	0	0	0
												1075	0	0	0
												1076	0	0	0
												1077	0	0	0
												1078	0	0	0
												1079	0	0	0
												1080	0	0	0
												1081	0	0	0
												1082	0	0	0
												1083	0	0	0
												1084	0	0	0
												1085	0	0	0
												1086	0	6	6
												1087	0	0	0
												1088	0	0	0
												1089	0	0	0
												1090	0	0	0
												1091	0	0	0
												1092	0	0	0
												1093	0	0	0
												1094	0	0	0
												1095	0	0	0
												1096	1	1	1
												1097	0	0	0
												1098	0	0	0
												1099	0	0	0
												1100	0	9	9
												1101	0	0	0
												1102	0	0	0
												1103	0	0	0
												1104	0	0	0
												1105	0	1	1
												1106	0	0	0
												1107	0	0	0
												1108	0	0	0
												1109	0	0	0
												1110	0	0	0
												1111	0	0	0
												1112	0	0	0
												1113	0	0	0
												1114	0	0	0
												1115	0	0	0
												1116	0	0	0
												1117	0	0	0
												1118	0	2	1
												1119	0	0	0
												1120	0	0	0
												1121	0	0	0
												1122	0	0	0
												1123	0	0	0
												1124	0	0	0
												1125	0	0	0
												1126	0	0	0
												1127	0	0	0
												1128	0	0	0
												1129	0	0	0
												1130	0	0	0
												1131	0	0	0
												1132	0	0	0
												1133	0	0	0
												1134	0	0	0
												1135	0	0	0
												1136	0	0	0
												1137	0	0	0
												1138	0	0	0
												1139	0	0	0
												1140	0	0	0
												1141	0	0	1
												1142	0	0	0
												1143	0	0	0
												1144	0	0	0
												1145	0	0	0
												1146	0	0	0
												1147	0	0	0
												1148	0	0	0
												1149	0	0	0
												1150	0	0	0
												1151	0	0	0
												1152	0	0	0
												1153	0	0	0
												1154	1	0	0
												1155	0	0	0
												1156	0	0	0
												1157	0	0	0
												1158	0	0	0
												1159	0	0	0
												1160	0	0	0
												1161	0	0	0
												1162	0	0	0
												1163	0	0	0
												1164	0	0	0
												1165	0	0	0
												1166	1	0	0
												1167	0	0	0
												1168	0	0	0
												1169	0	0	0
												1170	0	0	0
												1171	0	0	0
												1172	0	0	0
												1174	0	0	0
												1175	0	0	0
												1176	0	0	0
												1177	0	0	0
												1178	0	0	0
												1179	0	0	3
												1180	0	0	0
												1181	0	0	0
												1182	0	0	0
												1183	0	0	0
												1184	0	0	0
												1185	0	0	0
												1186	0	0	0
												1187	0	0	0
												1188	0	0	0
												1189	0	0	0
												1190	0	0	0
												1191	0	0	0
												1192	0	0	0
												1193	0	0	0
												1194	0	0	0
												1195	0	0	0
												1196	1	0	0
												1197	0	0	0
												1198	0	0	0
												1199	0	0	0
												1200	0	0	0
												1201	1	0	0
												1202	0	0	0
												1203	0	0	0
												1205	0	0	0
												1208	0	0	0
												1209	0	0	0
												1211	0	0	0
												1212	0	0	0
												1213	0	0	0
												1214	0	0	0
												1215	0	0	0
												1216	0	0	0
												1217	0	0	0
												1218	0	0	1
												1219	0	0	0
												1220	0	0	0
												1223	0	0	0
												1224	0	0	0
												1225	0	0	0
												1226	0	0	0
												1228	0	0	0
												1229	0	0	0
												1230	0	0	0
												1231	0	0	0
												1233	0	0	0
												1234	0	0	0
												1235	0	0	0
												1236	0	0	0
												1237	0	0	0
												1238	0	0	0
												1239	0	0	0
												1240	0	0	0
												1241	0	0	0
												1242	0	0	0
												1243	0	0	0
												1244	0	0	0
												1245	0	0	0
												1246	0	0	0
												1247	0	0	0
												1248	0	0	0
												1249	1	0	0
												1250	0	0	0
												1251	0	0	0
												1252	0	0	0
												1253	0	0	0
												1254	1	0	0
												1255	0	0	0
												1256	0	0	0
												1257	0	0	0
												1258	0	0	0
												1259	0	0	0
												1260	0	0	0
												1261	0	0	0
												1262	0	0	0
												1263	0	0	0
												1265	0	0	0
												1266	0	0	0
												1267	0	0	0
												1268	0	0	0
												1269	0	0	0
												1270	0	0	0
												1273	0	0	0
												1274	0	0	0
												1275	0	0	0
												1276	0	0	0
												1277	0	0	0
												1278	0	0	0
												1279	0	0	0
												1280	0	0	0
												1281	0	0	0
												1283	0	0	0
												1284	0	0	0
												1285	0	0	0
												1286	0	0	0
												1287	0	0	0
												1288	2	0	0
												1289	0	0	0
												1290	0	0	0
												1291	0	0	0
												1292	0	0	0
												1293	0	0	0
												1294	0	0	0
												1295	0	0	0
												1296	0	0	0
												1297	0	0	0
												1298	0	0	0
												1299	0	0	0
												1300	0	0	0
												1301	0	0	0
												1302	0	0	0
												1303	0	0	0
												1304	1	0	0
												1305	0	0	0
												1306	0	0	0
												1307	0	0	0
												1308	0	0	0
												1309	0	0	0
												1310	0	0	0
												1311	0	0	0
												1312	0	0	0
												1313	0	0	0
												1315	0	0	0
												1316	0	0	0
												1317	0	0	0
												1318	0	0	0
												1319	0	0	0
												1320	0	0	0
												1321	0	0	0
												1322	0	0	0
												1323	0	0	0
												1324	0	0	0
												1325	0	0	0
												1326	0	0	0
												1327	0	0	0
												1328	0	0	0
												1329	0	1	1
												1330	0	0	0
												1331	0	0	0
												1332	0	0	0
												1333	0	0	0
												1335	0	0	0
												1336	0	0	0
												1337	0	0	0
												1338	0	0	0
												1339	0	0	0
												1340	0	0	0
												1341	0	0	0
												1342	0	0	0
												1343	0	0	0
												1344	0	0	0
												1345	0	0	0
												1346	0	0	0
												1347	0	0	0
												1348	0	0	0
												1349	0	0	0
												1350	0	0	0
												1351	0	0	0
												1352	1	0	0
												1353	0	0	0
												1354	0	0	0
												1355	0	0	0
												1356	0	0	0
												1357	0	0	0
												1358	0	0	1
												1359	0	0	0
												1360	0	0	0
												1361	0	0	0
												1362	0	0	0
												1363	0	0	0
												1364	0	0	0
												1365	0	0	0
												1366	0	0	0
												1367	0	0	0
												1368	0	0	0
												1370	0	0	0
												1372	0	0	0
												1375	0	0	0
												1376	0	0	0
												1377	0	0	0
												1378	0	0	0
												1379	0	0	0
												1380	0	0	0
												1381	0	0	0
												1382	0	0	0
												1383	0	0	0
												1384	0	0	0
												1385	0	0	0
												1386	0	0	0
												1387	0	0	1
												1388	0	0	0
												1389	0	0	0
												1390	0	0	0
												1391	0	0	0
												1392	0	0	0
												1393	0	0	0
												1394	0	0	0
												1395	0	0	0
												1396	0	0	0
												1397	0	0	0
												1398	0	0	0
												1399	0	0	0
												1400	0	0	0
												1401	0	0	0
												1402	0	0	0
												1403	0	0	0
												1404	1	0	0
												1405	0	0	0
												1406	0	0	0
												1407	0	0	0
												1408	0	0	0
												1409	0	0	0
												1410	0	0	0
												1411	0	0	0
												1413	0	0	0
												1414	0	0	0
												1416	0	0	0
												1417	0	0	0
												1418	0	0	0
												1419	0	0	0
												1420	0	0	0
												1421	0	0	0
												1422	0	0	0
												1423	0	0	0
												1425	1	0	0
												1426	0	0	0
												1427	0	0	0
												1428	0	0	0
												1429	0	0	0
												1430	0	0	0
												1431	0	0	0
												1432	0	0	0
												1433	0	0	0
												1434	0	0	0
												1435	0	0	0
												1436	0	0	0
												1437	0	0	0
												1438	0	0	0
												1439	0	0	0
												1440	0	0	0
												1441	0	0	0
												1442	0	0	0
												1443	0	0	0
												1444	0	0	0
												1445	0	0	0
												1446	0	0	0
												1447	0	0	0
												1448	1	0	0
												1449	0	0	0
												1450	0	0	0
												1451	0	0	0
												1452	0	0	0
												1453	0	0	0
												1454	0	0	0
												1455	0	0	0
												1456	0	0	0
												1457	0	0	0
												1458	0	0	0
												1459	0	0	0
												1460	0	0	0
												1461	0	0	0
												1462	0	0	0
												1463	0	0	0
												1464	0	0	0
												1465	0	0	0
												1466	0	0	0
												1467	0	0	0
												1468	0	0	0
												1469	0	0	0
												1470	0	0	0
												1471	1	0	0
												1472	0	1	0
												1473	0	0	0
												1474	0	0	0
												1475	0	0	0
												1476	0	0	0
												1477	0	0	0
												1478	0	0	0
												1479	0	0	0
												1480	0	0	0
												1481	0	0	0
												1482	0	0	0
												1483	0	0	0
												1484	0	0	0
												1485	0	0	0
												1486	0	0	0
												1487	0	0	0
												1488	0	0	0
												1489	0	0	0
												1490	0	0	0
												1491	0	0	0
												1492	0	0	0
												1493	0	0	0
												1494	0	0	0
												1495	0	0	0
												1496	0	0	0
												1497	0	0	0
												1498	0	0	0
												1499	0	0	0
												1500	0	0	0
												1501	0	0	0
												1502	0	0	0
												1503	0	0	0
												1504	0	0	0
												1505	0	0	0
												1506	0	0	0
												1507	0	0	0
												1508	0	0	0
												1509	0	0	0
												1510	1	0	0
												1511	0	0	0
												1512	0	0	0
												1513	0	0	0
												1514	0	0	0
												1515	0	0	0
												1516	0	0	0
												1517	0	0	0
												1519	0	0	0
												1521	1	0	0
												1522	0	0	0
												1523	0	0	0
												1524	1	0	0
												1525	0	0	0
												1526	0	0	0
												1527	0	0	0
												1528	0	0	0
												1529	0	0	0
												1530	0	0	0
												1531	0	1	1
												1532	0	0	0
												1533	0	4	7
												1534	0	0	0
												1535	0	0	0
												1536	0	0	0
												1537	0	0	0
												1538	0	0	0
												1539	0	0	0
												1540	0	0	0
												1541	0	0	0
												1542	0	0	0
												1543	0	0	0
												1544	0	0	0
												1545	0	0	1
												1546	0	0	0
												1547	0	0	0
												1548	1	0	0
												1549	0	0	0
												1550	0	0	0
												1551	0	0	0
												1552	0	0	0
												1553	0	0	0
												1554	0	0	0
												1555	0	0	0
												1556	0	0	0
												1557	0	0	0
												1558	1	0	0
												1559	0	0	0
												1560	0	0	0
												1561	0	0	0
												1562	0	0	0
												1563	0	0	0
												1564	0	0	0
												1565	0	0	0
												1566	0	0	1
												1567	0	0	0
												1568	0	0	0
												1569	0	0	0
												1570	0	0	0
												1571	0	0	0
												1572	0	0	0
												1573	0	0	0
												1574	0	0	0
												1575	0	0	0
												1576	2	0	0
												1577	0	0	0
												1578	0	0	0
												1579	0	0	0
												1580	0	0	0
												1581	0	0	0
												1582	0	0	0
												1583	0	0	0
												1584	0	0	0
												1585	0	2	0
												1586	0	0	0
												1587	0	0	0
												1588	0	0	0
												1589	0	0	0
												1590	0	0	0
												1591	0	0	0
												1592	0	0	0
												1593	0	0	0
												1594	0	0	0
												1595	0	0	0
												1596	0	0	0
												1597	0	0	0
												1598	0	0	0
												1599	0	0	0
												1600	0	0	0
												1601	0	0	0
												1602	0	0	0
												1603	0	0	0
												1604	0	0	0
												1605	0	0	0
												1606	0	0	0
												1607	0	0	0
												1608	0	0	0
												1609	0	0	0
												1610	0	0	0
												1611	0	0	0
												1612	2	15	12
												1613	0	0	0
												1614	0	0	0
												1615	0	0	0
												1616	0	0	0
												1617	0	0	0
												1618	0	0	0
												1619	1	0	0
												1620	0	0	0
												1621	0	0	0
												1622	0	0	0
												1623	0	0	0
												1624	0	0	0
												1625	0	0	0
												1626	0	0	0
												1627	1	0	0
												1628	0	0	0
												1629	0	0	0
												1630	0	0	0
												1632	0	0	0
												1634	0	0	0
												1635	0	0	0
												1636	0	0	0
												1637	0	0	0
												1641	0	0	0
												1642	0	0	0
												1643	0	0	0
												1644	0	0	0
												1645	0	0	0
												1646	0	0	0
												1647	0	0	0
												1648	0	0	0
												1649	0	0	0
												1650	0	10	10
												1651	0	0	0
												1652	0	0	0
												1653	0	0	0
												1654	0	0	0
												1655	0	0	0
												1656	0	0	0
												1657	0	0	0
												1658	0	0	0
												1659	0	0	0
												1660	0	0	0
												1661	0	0	0
												1662	0	0	0
												1663	0	0	0
												1664	0	0	0
												1665	0	0	0
												1666	0	0	0
												1668	0	0	0
												1669	0	0	0
												1670	0	0	0
												1671	0	0	0
												1672	0	0	0
												1673	0	0	0
												1674	0	0	0
												1675	0	0	0
												1676	0	0	0
												1677	0	0	0
												1678	0	0	0
												1679	0	0	0
												1680	0	0	0
												1681	0	6	0
												1682	0	0	0
												1683	0	0	0
												1684	0	0	3
												1685	0	0	0
												1686	0	0	0
												1687	0	0	0
												1688	0	0	0
												1689	0	0	0
												1690	0	0	0
												1691	0	0	0
												1692	0	0	0
												1693	0	0	0
												1694	0	0	0
												1695	0	0	0
												1696	0	0	0
												1697	0	0	0
												1698	0	0	0
												1699	0	0	0
												1700	0	0	0
												1701	0	0	0
												1702	0	0	0
												1703	0	0	0
												1704	0	0	0
												1705	0	0	0
												1706	0	0	0
												1707	0	0	0
												1708	0	0	0
												1709	0	0	0
												1710	0	0	0
												1711	0	0	0
												1712	0	0	0
												1713	0	0	0
												1714	0	0	0
												1715	0	0	0
												1716	0	0	0
												1717	0	0	0
												1718	0	0	0
												1719	0	0	0
												1720	0	0	0
												1721	0	0	0
												1722	0	0	0
												1723	0	0	0
												1724	0	0	0
												1725	0	0	0
												1726	0	0	0
												1727	0	0	0
												1728	0	0	0
												1729	0	0	0
												1730	0	0	0
												1731	0	0	0
												1732	0	0	0
												1733	0	0	0
												1734	0	0	0
												1735	0	0	0
												1736	0	0	1
												1737	0	0	0
												1738	0	0	0
												1739	0	0	0
												1740	0	0	0
												1741	0	0	0
												1742	0	0	0
												1743	0	0	0
												1744	0	0	0
												1745	1	0	0
												1746	0	0	0
												1747	0	0	0
												1748	0	0	0
												1749	0	0	0
												1750	0	0	1
												1751	0	0	0
												1752	0	0	0
												1753	1	0	0
												1754	0	0	0
												1755	0	0	0
												1756	0	0	0
												1757	0	0	0
												1758	0	0	0
												1759	0	0	1
												1760	0	0	0
												1761	0	0	0
												1762	0	0	0
												1763	0	0	0
												1764	0	0	0
												1765	0	0	0
												1766	0	0	0
												1767	0	0	0
												1768	0	0	0
												1769	0	0	0
												1770	0	0	0
												1771	0	0	0
												1772	0	0	0
												1773	0	0	0
												1774	0	0	0
												1775	0	0	0
												1776	0	0	0
												1777	0	0	0
												1778	0	0	0
												1779	0	0	0
												1780	0	0	0
												1781	0	0	0
												1782	0	0	0
												1783	0	0	0
												1784	0	0	0
												1785	0	0	0
												1786	0	0	0
												1787	0	0	0
												1788	0	0	0
												1789	0	0	0
												1790	0	0	0
												1791	0	0	0
												1792	0	0	0
												1793	0	0	0
												1794	0	0	0
												1795	0	0	0
												1796	0	0	0
												1797	0	0	0
												1798	0	0	0
												1799	0	0	0
												1800	1	0	0
												1801	2	0	0
												1802	0	0	0
												1803	0	0	0
												1804	0	0	0
												1805	1	0	0
												1806	0	0	0
												1807	0	0	0
												1808	0	0	0
												1809	0	0	0
												1810	0	0	0
												1811	0	0	0
												1812	0	0	0
												1813	0	0	0
												1814	0	0	0
												1815	0	0	0
												1816	0	0	0
												1817	0	0	0
												1818	0	0	0
												1819	0	0	0
												1820	0	0	0
												1821	0	0	0
												1822	1	0	0
												1823	0	0	0
												1824	0	0	0
												1825	0	0	0
												1826	0	0	0
												1827	0	0	0
												1829	0	0	0
												1830	0	0	0
												1831	0	0	0
												1832	0	0	0
												1833	0	0	0
												1834	0	0	0
												1835	0	0	0
												1836	0	0	0
												1837	0	0	0
												1838	0	0	0
												1839	0	0	0
												1840	0	0	0
												1841	0	0	0
												1842	0	0	0
												1843	0	0	0
												1844	0	0	0
												1845	0	0	0
												1846	0	0	0
												1847	0	0	0
												1848	0	0	0
												1849	0	0	0
												1850	0	0	0
												1851	0	0	0
												1852	0	0	0
												1853	0	0	0
												1854	0	0	0
												1855	0	0	0
												1856	0	0	0
												1857	0	0	0
												1858	0	0	0
												1859	0	0	0
												1860	0	0	0
												1861	0	0	0
												1862	0	0	0
												1863	0	0	0
												1864	0	0	0
												1865	0	0	0
												1866	0	0	0
												1867	0	0	0
												1868	1	0	2
												1869	0	5	6
												1870	0	0	0
												1871	0	0	0
												1872	0	0	0
												1873	0	0	0
												1874	0	0	0
												1875	0	0	0
												1876	0	0	0
												1877	0	1	1
												1878	0	0	0
												1879	0	0	0
												1880	0	0	0
												1881	0	0	0
												1882	0	0	0
												1883	0	0	0
												1884	0	0	0
												1885	0	0	0
												1886	0	0	0
												1887	0	0	0
												1888	0	0	0
												1889	0	0	0
												1890	0	0	0
												1891	0	0	0
												1892	0	0	0
												1893	0	0	0
												1894	0	0	0
												1895	0	0	0
												1896	0	0	0
												1897	0	0	0
												1898	0	0	0
												1899	0	0	0
												1900	0	0	0
												1901	0	0	0
												1903	0	0	0
												1904	0	0	0
												1905	0	0	0
												1906	0	0	0
												1907	0	0	0
												1908	0	0	0
												1909	0	0	0
												1910	0	0	0
												1911	0	0	0
												1912	0	0	0
												1913	0	0	0
												1914	0	0	0
												1915	0	0	0
												1916	0	0	0
												1917	0	0	0
												1918	0	0	0
												1919	0	0	0
												1920	0	0	0
												1921	0	1	0
												1922	0	0	0
												1923	0	0	0
												1924	0	0	0
												1925	0	0	0
												1926	0	0	0
												1927	0	0	0
												1928	0	0	0
												1929	0	0	0
												1930	0	0	0
												1931	0	0	0
												1932	0	0	0
												1933	0	0	0
												1934	0	0	0
												1935	0	0	0
												1936	0	0	1
												1937	0	0	0
												1938	1	0	0
												1939	1	0	0
												1940	0	0	0
												1941	0	2	0
												1942	0	0	0
												1943	0	0	0
												1944	0	0	0
												1945	0	0	0
												1946	0	0	0
												1947	0	0	0
												1948	0	0	0
												1949	1	0	0
												1950	0	0	0
												1951	0	3	4
												1952	0	0	4
												1953	0	0	0
												1954	0	0	0
												1955	0	0	0
												1956	0	0	0
												1957	0	0	0
												1958	0	0	0
												1959	1	2	7
												1960	0	0	0
												1961	0	0	0
												1962	0	0	0
												1963	0	0	0
												1964	0	0	0
												1965	0	0	0
												1966	0	0	0
												1967	0	0	0
												1968	0	0	0
												1969	0	0	0
												1970	0	0	0
												1971	0	0	0
												1972	0	0	0
												1973	0	0	0
												1974	0	0	0
												1975	0	0	0
												1976	2	1	1
												1977	0	0	0
												1978	0	0	0
												1979	0	0	0
												1980	0	0	0
												1981	0	0	0
												1982	0	0	0
												1983	1	0	1
												1984	0	0	0
												1985	0	0	0
												1986	0	0	0
												1987	0	0	0
												1988	0	0	0
												1989	0	0	0
												1990	0	0	0
												1991	0	0	0
												1992	0	0	0
												1993	0	0	0
												1994	0	0	0
												1995	1	0	0
												1996	0	0	0
												1997	0	0	0
												1998	0	1	1
												1999	0	0	0
												2000	0	0	0
												2001	0	1	0
												2002	0	0	0
												2003	0	0	0
												2004	0	0	0
												2005	0	0	0
												2006	0	0	0
												2007	0	0	0
												2008	0	0	0
												2009	2	0	0
												2010	0	0	0
												2011	0	0	0
												2012	0	0	0
												2013	0	0	0
												2014	0	0	0
												2015	0	0	0
												2016	0	0	0
												2017	0	0	0
												2018	0	0	0
												2019	0	0	0
												2020	0	0	0
												2021	0	0	0
												2022	0	0	0
												2023	0	0	0
												2024	0	0	0
												2025	3	8	9
												2026	0	0	0
												2027	0	0	0
												2028	0	0	0
												2029	0	0	0
												2030	2	0	0
												2031	0	2	1
												2032	0	0	0
												2033	0	0	0
												2034	0	0	0
												2035	0	1	0
												2036	0	0	0
												2037	0	0	0
												2038	0	0	0
												2039	0	0	0
												2040	0	0	0
												2041	0	0	0
												2042	0	0	0
												2043	0	0	0
												2044	0	0	0
												2045	0	0	0
												2046	0	0	0
												2047	0	0	0
												2048	0	0	0
												2049	0	0	0
												2050	0	0	0
												2051	0	0	0
												2052	0	0	0
												2053	0	0	0
												2054	0	0	0
												2055	0	0	0
												2056	0	0	0
												2057	0	0	0
												2058	1	0	0
												2059	0	0	0
												2060	0	0	0
												2061	0	0	0
												2062	0	0	0
												2063	4	8	7
												2064	0	0	0
												2065	0	0	0
												2066	0	0	0
												2067	0	0	0
												2068	0	0	0
												2069	0	0	0
												2070	0	0	0
												2071	0	0	0
												2072	0	0	0
												2073	0	0	0
												2074	0	0	0
												2075	0	0	0
												2076	0	0	0
												2077	0	0	2
												2078	0	0	0
												2079	0	0	0
												2080	0	0	0
												2081	0	0	0
												2082	0	0	0
												2083	0	0	0
												2084	0	0	0
												2085	0	0	0
												2086	0	0	0
[truncated: 2,360 more rows]

## Sheet: OneSNPWonders
5dNH4									3dN2									3dNH4
Contig	Reference position	Reference	Allele variations	Frequencies	Counts	Coverage	Overlapping annotations	Amino acid change	Contig	Reference position	Reference	Allele variations	Frequencies	Counts	Coverage	Overlapping annotations	Amino acid change	Contig	Reference position	Reference	Allele variations	Frequencies	Counts	Coverage	Overlapping annotations	Amino acid change
									Francci3_0383	42	G	G/T	91.1/8.9	113/11	124	Gene: Francci3_0383, Signal peptide: Signal predicted by SignalP 2.0 HMM (Signal peptide probabilty 1.000) with cleavage site probability 0.666 at residue 46, CDS: thiamine biosynthesis protein ThiC	Lys -> Asn	Francci3_0383	42	G	G/T	92.9/7.1	236/18	254	Gene: Francci3_0383, Signal peptide: Signal predicted by SignalP 2.0 HMM (Signal peptide probabilty 1.000) with cleavage site probability 0.666 at residue 46, CDS: thiamine biosynthesis protein ThiC	Lys -> Asn
Francci3_0398	452	G	G/A	70.8/29.2	17/7	24	Gene: Francci3_0398, CDS: putative DNA-binding protein	Arg -> Gln	Francci3_0398	452	G	G/A	74.5/25.5	73/25	98	Gene: Francci3_0398, CDS: putative DNA-binding protein	Arg -> Gln	Francci3_0398	452	G	G/A	72.5/27.5	58/22	80	Gene: Francci3_0398, CDS: putative DNA-binding protein	Arg -> Gln
									Francci3_0419	512	A	A/G	77.1/22.9	37/11	48	Gene: Francci3_0419, CDS: integrase	Gln -> Arg	Francci3_0419	512	A	A/G	73.9/26.1	17/6	23	Gene: Francci3_0419, CDS: integrase	Gln -> Arg
									Francci3_1105	811	A	A/C	90.2/9.8	165/18	183	Gene: Francci3_1105, CDS: hypothetical protein	Thr -> Pro	Francci3_1105	811	A	A/C	85.1/14.0	103/17	121	Gene: Francci3_1105, CDS: hypothetical protein	Thr -> Pro
									Francci3_1118	1396	G	T/G	60.7/39.3	37/24	61	Gene: Francci3_1118, CDS: major facilitator transporter	Gly -> Cys	Francci3_1118	1396	G	G/T	68.2/31.8	15/7	22	Gene: Francci3_1118, CDS: major facilitator transporter	Gly -> Cys
									Francci3_1329	1400	C	T/C	52.0/48.0	52/48	100	Gene: Francci3_1329, CDS: 3-hydroxyacyl-CoA dehydrogenase	Ala -> Val	Francci3_1329	1400	C	T/C	54.4/45.6	31/26	57	Gene: Francci3_1329, CDS: 3-hydroxyacyl-CoA dehydrogenase	Ala -> Val
									Francci3_1531	275	C	C/T	80.8/18.3	84/19	104	Gene: Francci3_1531, CDS: hypothetical protein	Ala -> Val	Francci3_1531	275	C	C/T	83.5/16.5	86/17	103	Gene: Francci3_1531, CDS: hypothetical protein	Ala -> Val
									Francci3_1877	399	C	T/C	50.7/49.3	34/33	67	Gene: Francci3_1877, CDS: transposase,_IS4		Francci3_1877	399	C	C/T	54.2/45.8	26/22	48	Gene: Francci3_1877, CDS: transposase,_IS4
Francci3_1959	1109	G	G/A	52.5/47.5	21/19	40	Gene: Francci3_1959, CDS: transposase IS116/IS110/IS902	Gly -> Asp	Francci3_1959	1109	G	G/A	57.8/42.2	67/49	116	Gene: Francci3_1959, CDS: transposase IS116/IS110/IS902	Gly -> Asp	Francci3_1959	1109	G	G/A	55.2/44.8	53/43	96	Gene: Francci3_1959, CDS: transposase IS116/IS110/IS902	Gly -> Asp
									Francci3_1976	3324	A	G/A	85.1/14.9	63/11	74	Gene: Francci3_1976, CDS: amino acid adenylation		Francci3_1976	3324	A	G/A	83.0/17.0	39/8	47	Gene: Francci3_1976, CDS: amino acid adenylation
									Francci3_1998	1084	C	A/C	57.9/42.1	22/16	38	Gene: Francci3_1998, CDS: O-succinylhomoserine sulfhydrylase		Francci3_1998	1084	C	A/C	57.1/42.9	20/15	35	Gene: Francci3_1998, CDS: O-succinylhomoserine sulfhydrylase
									Francci3_2031	136	G	G/A	95.6/4.4	174/8	182	Gene: Francci3_2031, CDS: putative O-methyltransferase	Val -> Ile	Francci3_2031	136	G	G/A	92.1/7.9	93/8	101	Gene: Francci3_2031, CDS: putative O-methyltransferase	Val -> Ile
									Francci3_2371	1079	G	C/G	55.1/44.9	27/22	49	Gene: Francci3_2371, CDS: hypothetical protein	Gly -> Ala	Francci3_2371	1079	G	G/C	63.6/36.4	7/4	11	Gene: Francci3_2371, CDS: hypothetical protein	Gly -> Ala
									Francci3_2465	1068	T	G	86.8	33	38	Gene: Francci3_2465, CDS: tryptophan halogenase	Asp -> Glu	Francci3_2465	1068	T	G/T	77.6/22.4	52/15	67	Gene: Francci3_2465, CDS: tryptophan halogenase	Asp -> Glu
									Francci3_2521	401	C	C/T	78.0/22.0	39/11	50	Gene: Francci3_2521		Francci3_2521	401	C	C/T	77.6/22.4	45/13	58	Gene: Francci3_2521
									Francci3_2944	85	C	C/G	95.7/4.3	380/17	397	Gene: Francci3_2944, CDS: aldehyde dehydrogenase	Pro -> Ala	Francci3_2944	85	C	C/G	97.3/2.5	988/25	1015	Gene: Francci3_2944, CDS: aldehyde dehydrogenase	Pro -> Ala
									Francci3_2957	324	C	T	78.1	25	32	Gene: Francci3_2957, CDS: DEAD/DEAH box helicase-like		Francci3_2957	324	C	T/C	57.6/42.4	19/14	33	Gene: Francci3_2957, CDS: DEAD/DEAH box helicase-like
Francci3_3047	93	G	G/C	66.7/33.3	8/4	12	Gene: Francci3_3047, CDS: radical SAM family protein		Francci3_3047	93	G	G/C	78.8/21.2	41/11	52	Gene: Francci3_3047, CDS: radical SAM family protein		Francci3_3047	93	G	G/C	69.0/31.0	20/9	29	Gene: Francci3_3047, CDS: radical SAM family protein
Francci3_3251	293	T	C	100.0	17	17	Gene: Francci3_3251, CDS: putative signal transduction histidine kinase	Val -> Ala	Francci3_3251	293	T	C	80.8	21	26	Gene: Francci3_3251, CDS: putative signal transduction histidine kinase	Val -> Ala	Francci3_3251	293	T	C	85.4	35	41	Gene: Francci3_3251, CDS: putative signal transduction histidine kinase	Val -> Ala
									Francci3_3283	2189	T	C	83.3	25	30	Gene: Francci3_3283, CDS: osmosensitive K+ channel signal transduction histidine kinase	Val -> Ala	Francci3_3283	2189	T	C/T	76.9/23.1	40/12	52	Gene: Francci3_3283, CDS: osmosensitive K+ channel signal transduction histidine kinase	Val -> Ala
									Francci3_3391	69	A	G	96.7	58	60	Gene: Francci3_3391, CDS: hypothetical protein		Francci3_3391	69	A	G	95.9	47	49	Gene: Francci3_3391, CDS: hypothetical protein
Francci3_3418	165	C	T/C	57.1/42.9	8/6	14	Gene: Francci3_3418, CDS: sporulation and cell division protein SsgA		Francci3_3418	165	C	T/C	56.2/43.8	73/57	130	Gene: Francci3_3418, CDS: sporulation and cell division protein SsgA		Francci3_3418	165	C	T/C	54.1/45.9	139/118	257	Gene: Francci3_3418, CDS: sporulation and cell division protein SsgA
									Francci3_3624	535	A	G/A	76.8/23.2	43/13	56	Gene: Francci3_3624, CDS: periplasmic sensor signal transduction histidine kinase	Thr -> Ala	Francci3_3624	535	A	G/A	80.7/19.3	88/21	109	Gene: Francci3_3624, CDS: periplasmic sensor signal transduction histidine kinase	Thr -> Ala

## Sheet: 3dayOnly
3dN2									3dNH4
Contig	Reference position	Reference	Allele variations	Frequencies	Counts	Coverage	Overlapping annotations	Amino acid change	Contig	Reference position	Reference	Allele variations	Frequencies	Counts	Coverage	Overlapping annotations	Amino acid change
Francci3_0393	35	G	A/G	59.4/40.6	19/13	32	Gene: Francci3_0393, CDS: recombinase	Arg -> Gln	Francci3_0393	70	C	C/T	65.4/34.6	17/9	26	Gene: Francci3_0393, CDS: recombinase
Francci3_0393	51	G	T/G	54.1/45.9	20/17	37	Gene: Francci3_0393, CDS: recombinase		Francci3_0398	452	G	G/A	72.5/27.5	58/22	80	Gene: Francci3_0398, CDS: putative DNA-binding protein	Arg -> Gln
Francci3_0393	68	A	A/T	69.6/30.4	48/21	69	Gene: Francci3_0393, CDS: recombinase	Lys -> Met	Francci3_0419	512	A	A/G	73.9/26.1	17/6	23	Gene: Francci3_0419, CDS: integrase	Gln -> Arg
Francci3_0393	70	C	C/T	69.1/30.9	47/21	68	Gene: Francci3_0393, CDS: recombinase		Francci3_0419	529	C	C/T	72.7/27.3	16/6	22	Gene: Francci3_0419, CDS: integrase
Francci3_1033	137	G	A/G	68.2/31.8	15/7	22	Gene: Francci3_1033		Francci3_1033	137	G	A/G	58.3/41.7	7/5	12	Gene: Francci3_1033
Francci3_1033	138	C	A/C	65.2/34.8	15/8	23	Gene: Francci3_1033		Francci3_1033	138	C	A/C	58.3/41.7	7/5	12	Gene: Francci3_1033
Francci3_1033	146	G	C/G	66.7/33.3	18/9	27	Gene: Francci3_1033		Francci3_1033	146	G	G/C	53.3/46.7	8/7	15	Gene: Francci3_1033
Francci3_1033	159	G	A	81.0	17	21	Gene: Francci3_1033		Francci3_1033	159	G	A/G	50.0/50.0	7/7	14	Gene: Francci3_1033
Francci3_1033	169	A	G/A	66.7/33.3	10/5	15	Gene: Francci3_1033		Francci3_1033	169	A	G/A	53.8/46.2	7/6	13	Gene: Francci3_1033
Francci3_1033	172	A	G/A	62.5/37.5	10/6	16	Gene: Francci3_1033		Francci3_1033	172	A	G/A	58.3/41.7	7/5	12	Gene: Francci3_1033
Francci3_1033	195	G	G/C	75.0/25.0	9/3	12	Gene: Francci3_1033		Francci3_1033	195	G	G/C	75.0/25.0	9/3	12	Gene: Francci3_1033
Francci3_1086	2313	T	T/C	94.4/5.6	153/9	162	Gene: Francci3_1086, CDS: helicase-like		Francci3_1086	2313	T	T/C	93.5/6.5	115/8	123	Gene: Francci3_1086, CDS: helicase-like
Francci3_1086	2324	T	T/C	91.3/8.7	136/13	149	Gene: Francci3_1086, CDS: helicase-like	Val -> Ala	Francci3_1086	2324	T	T/C	92.0/8.0	104/9	113	Gene: Francci3_1086, CDS: helicase-like	Val -> Ala
Francci3_1086	2327	T	T/C	93.3/6.7	140/10	150	Gene: Francci3_1086, CDS: helicase-like	Val -> Ala	Francci3_1086	2327	T	T/C	90.7/9.3	97/10	107	Gene: Francci3_1086, CDS: helicase-like	Val -> Ala
Francci3_1086	2350	C	C/T	82.8/17.2	111/23	134	Gene: Francci3_1086, CDS: helicase-like	Pro -> Ser	Francci3_1086	2350	C	C/T	81.1/18.9	60/14	74	Gene: Francci3_1086, CDS: helicase-like	Pro -> Ser
Francci3_1086	2352	T	T/C	82.6/16.7	109/22	132	Gene: Francci3_1086, CDS: helicase-like		Francci3_1086	2352	T	T/C	79.7/20.3	59/15	74	Gene: Francci3_1086, CDS: helicase-like
Francci3_1086	2357	A	A/T	79.0/21.0	98/26	124	Gene: Francci3_1086, CDS: helicase-like	His -> Leu	Francci3_1086	2357	A	A/T	77.0/23.0	57/17	74	Gene: Francci3_1086, CDS: helicase-like	His -> Leu
Francci3_1100	86	C	C/T	58.0/42.0	29/21	50	Gene: Francci3_1100		Francci3_1100	86	C	C/T	50.0/50.0	14/14	28	Gene: Francci3_1100
Francci3_1100	90	T	T/C	78.6/21.4	33/9	42	Gene: Francci3_1100		Francci3_1100	90	T	T/C	69.2/30.8	18/8	26	Gene: Francci3_1100
Francci3_1100	91	G	G/C	80.9/19.1	38/9	47	Gene: Francci3_1100		Francci3_1100	91	G	G/C	67.9/28.6	19/8	28	Gene: Francci3_1100
Francci3_1100	99	T	T/C	64.9/35.1	48/26	74	Gene: Francci3_1100		Francci3_1100	99	T	T/C	58.1/41.9	25/18	43	Gene: Francci3_1100
Francci3_1100	100	G	G/A	89.0/11.0	73/9	82	Gene: Francci3_1100		Francci3_1100	100	G	G/A	81.4/18.6	35/8	43	Gene: Francci3_1100
Francci3_1100	103	C	C/A	81.6/18.4	71/16	87	Gene: Francci3_1100		Francci3_1100	103	C	C/A	76.7/23.3	33/10	43	Gene: Francci3_1100
Francci3_1100	134	C	C/T	79.8/20.2	91/23	114	Gene: Francci3_1100		Francci3_1100	134	C	C/T	66.7/33.3	40/20	60	Gene: Francci3_1100
Francci3_1100	140	C	C/T	81.6/18.4	84/19	103	Gene: Francci3_1100		Francci3_1100	140	C	C/T	66.1/33.9	37/19	56	Gene: Francci3_1100
Francci3_1100	147	C	C/T	88.8/11.2	87/11	98	Gene: Francci3_1100		Francci3_1100	147	C	C/T	76.0/24.0	38/12	50	Gene: Francci3_1100
Francci3_1533	40	C	C/T	92.6/7.4	137/11	148	Gene: Francci3_1533, CDS: phosphoenolpyruvate phosphomutase	His -> Tyr	Francci3_1533	40	C	C/T	96.0/4.0	358/15	373	Gene: Francci3_1533, CDS: phosphoenolpyruvate phosphomutase	His -> Tyr
Francci3_1533	63	A	A/T	93.6/6.4	189/13	202	Gene: Francci3_1533, CDS: phosphoenolpyruvate phosphomutase	Glu -> Asp	Francci3_1533	63	A	A/T	97.4/2.6	532/14	546	Gene: Francci3_1533, CDS: phosphoenolpyruvate phosphomutase	Glu -> Asp
Francci3_1533	75	A	A/G	95.6/4.4	197/9	206	Gene: Francci3_1533, CDS: phosphoenolpyruvate phosphomutase		Francci3_1533	75	A	A/G	98.8/1.2	672/8	680	Gene: Francci3_1533, CDS: phosphoenolpyruvate phosphomutase
Francci3_1533	445	C	C/T	96.0/4.0	409/17	426	Gene: Francci3_1533, CDS: phosphoenolpyruvate phosphomutase	Pro -> Ser	Francci3_1533	445	C	C/T	93.6/6.4	442/30	472	Gene: Francci3_1533, CDS: phosphoenolpyruvate phosphomutase	Pro -> Ser
Francci3_1650	287	A	A/C	91.2/8.8	249/24	273	Gene: Francci3_1650, CDS: hypothetical protein	Gln -> Pro	Francci3_1650	287	A	A/C	88.0/12.0	103/14	117	Gene: Francci3_1650, CDS: hypothetical protein	Gln -> Pro
Francci3_1650	288	A	A/G	91.2/8.8	249/24	273	Gene: Francci3_1650, CDS: hypothetical protein		Francci3_1650	288	A	A/G	87.0/12.2	100/14	115	Gene: Francci3_1650, CDS: hypothetical protein
Francci3_1650	297	A	A/G	84.9/15.1	298/53	351	Gene: Francci3_1650, CDS: hypothetical protein		Francci3_1650	297	A	A/G	79.7/20.3	106/27	133	Gene: Francci3_1650, CDS: hypothetical protein
Francci3_1650	301	A	A/G	85.2/14.8	305/53	358	Gene: Francci3_1650, CDS: hypothetical protein	Ile -> Val	Francci3_1650	301	A	A/G	80.6/19.4	112/27	139	Gene: Francci3_1650, CDS: hypothetical protein	Ile -> Val
Francci3_1650	305	C	C/A	84.6/15.4	312/57	369	Gene: Francci3_1650, CDS: hypothetical protein	Thr -> Lys	Francci3_1650	305	C	C/A	80.3/19.7	114/28	142	Gene: Francci3_1650, CDS: hypothetical protein	Thr -> Lys
Francci3_1650	315	C	C/G	77.4/22.6	318/93	411	Gene: Francci3_1650, CDS: hypothetical protein		Francci3_1650	315	C	C/G	72.6/27.4	130/49	179	Gene: Francci3_1650, CDS: hypothetical protein
Francci3_1650	328	G	G/T	73.0/27.0	286/106	392	Gene: Francci3_1650, CDS: hypothetical protein	Val -> Phe	Francci3_1650	328	G	G/T	69.3/30.7	151/67	218	Gene: Francci3_1650, CDS: hypothetical protein	Val -> Phe
Francci3_1650	364	C	C/T	69.8/30.2	213/92	305	Gene: Francci3_1650, CDS: hypothetical protein	Pro -> Ser	Francci3_1650	364	C	C/T	69.1/30.9	154/69	223	Gene: Francci3_1650, CDS: hypothetical protein	Pro -> Ser
Francci3_1650	365	C	C/G	70.0/30.0	215/92	307	Gene: Francci3_1650, CDS: hypothetical protein	Pro -> Arg	Francci3_1650	365	C	C/G	69.1/30.9	154/69	223	Gene: Francci3_1650, CDS: hypothetical protein	Pro -> Arg
Francci3_1650	367	G	G/A	68.3/31.7	196/91	287	Gene: Francci3_1650, CDS: hypothetical protein	Ala -> Thr	Francci3_1650	367	G	G/A	69.3/30.7	149/66	215	Gene: Francci3_1650, CDS: hypothetical protein	Ala -> Thr
Francci3_1869	15	G	C/G	72.7/27.3	8/3	11	Gene: Francci3_1869, CDS: hypothetical protein		Francci3_1869	15	G	G/C	52.4/47.6	11/10	21	Gene: Francci3_1869, CDS: hypothetical protein
Francci3_1869	18	G	T/G	57.1/42.9	8/6	14	Gene: Francci3_1869, CDS: hypothetical protein		Francci3_1869	18	G	G/T	50.0/50.0	10/10	20	Gene: Francci3_1869, CDS: hypothetical protein
Francci3_1869	28	A	A/C	55.6/44.4	10/8	18	Gene: Francci3_1869, CDS: hypothetical protein	Asn -> His	Francci3_1869	28	A	A/C	68.6/31.4	24/11	35	Gene: Francci3_1869, CDS: hypothetical protein	Asn -> His
Francci3_1869	29	A	A/C	55.0/45.0	11/9	20	Gene: Francci3_1869, CDS: hypothetical protein	Asn -> Thr	Francci3_1869	29	A	A/C	69.4/30.6	25/11	36	Gene: Francci3_1869, CDS: hypothetical protein	Asn -> Thr
Francci3_1869	33	C	C/G	66.7/33.3	18/9	27	Gene: Francci3_1869, CDS: hypothetical protein		Francci3_1869	33	C	C/G	71.8/28.2	28/11	39	Gene: Francci3_1869, CDS: hypothetical protein
Francci3_1951	539	C	C/A	95.9/4.1	211/9	220	Gene: Francci3_1951, CDS: tetratricopeptide TPR_4	Pro -> His	Francci3_1951	539	C	C/A	91.2/8.3	176/16	193	Gene: Francci3_1951, CDS: tetratricopeptide TPR_4	Pro -> His
Francci3_1951	543	C	C/A	96.0/4.0	264/11	275	Gene: Francci3_1951, CDS: tetratricopeptide TPR_4		Francci3_1951	543	C	C/A	94.1/5.9	270/17	287	Gene: Francci3_1951, CDS: tetratricopeptide TPR_4
Francci3_1951	547	A	A/T	96.5/2.6	301/8	312	Gene: Francci3_1951, CDS: tetratricopeptide TPR_4	Thr -> Ser	Francci3_1951	547	A	A/T	94.5/3.6	311/12	329	Gene: Francci3_1951, CDS: tetratricopeptide TPR_4	Thr -> Ser
Francci3_2125	274	G	G/A	64.0/36.0	16/9	25	Gene: Francci3_2125, CDS: hypothetical protein	Val -> Met	Francci3_2125	274	G	A/G	60.0/40.0	9/6	15	Gene: Francci3_2125, CDS: hypothetical protein	Val -> Met
Francci3_2125	276	G	G/C	62.5/37.5	15/9	24	Gene: Francci3_2125, CDS: hypothetical protein		Francci3_2125	276	G	C/G	64.3/35.7	9/5	14	Gene: Francci3_2125, CDS: hypothetical protein
Francci3_2125	282	T	T/C	65.4/34.6	17/9	26	Gene: Francci3_2125, CDS: hypothetical protein		Francci3_2125	282	T	C/T	64.3/35.7	9/5	14	Gene: Francci3_2125, CDS: hypothetical protein
Francci3_2125	329	G	G/A	60.0/40.0	18/12	30	Gene: Francci3_2125, CDS: hypothetical protein	Gly -> Asp	Francci3_2125	329	G	A/G	50.0/50.0	7/7	14	Gene: Francci3_2125, CDS: hypothetical protein	Gly -> Asp
Francci3_2459	5789	C	C/T	93.5/6.5	203/14	217	Gene: Francci3_2459, CDS: amino acid adenylation	Ala -> Val	Francci3_2459	5789	C	C/T	94.4/5.6	153/9	162	Gene: Francci3_2459, CDS: amino acid adenylation	Ala -> Val
Francci3_2459	5790	T	T/G	86.0/14.0	190/31	221	Gene: Francci3_2459, CDS: amino acid adenylation		Francci3_2459	5790	T	T/G	85.7/13.7	138/22	161	Gene: Francci3_2459, CDS: amino acid adenylation
Francci3_2526	122	C	C/A	63.0/37.0	97/57	154	Gene: Francci3_2526, CDS: HhH-GPD	Ala -> Asp	Francci3_2526	122	C	C/A	54.6/45.4	131/109	240	Gene: Francci3_2526, CDS: HhH-GPD	Ala -> Asp
Francci3_2526	126	G	G/A	62.9/37.1	95/56	151	Gene: Francci3_2526, CDS: HhH-GPD		Francci3_2526	126	G	G/A	58.5/41.5	145/103	248	Gene: Francci3_2526, CDS: HhH-GPD
Francci3_2526	129	G	G/T	62.9/37.1	95/56	151	Gene: Francci3_2526, CDS: HhH-GPD		Francci3_2526	129	G	G/T	58.6/41.4	147/104	251	Gene: Francci3_2526, CDS: HhH-GPD
Francci3_2526	146	G	G/A	63.3/36.7	100/58	158	Gene: Francci3_2526, CDS: HhH-GPD	Ser -> Asn	Francci3_2526	146	G	G/A	55.9/44.1	137/108	245	Gene: Francci3_2526, CDS: HhH-GPD	Ser -> Asn
Francci3_2526	150	T	T/G	63.5/35.8	101/57	159	Gene: Francci3_2526, CDS: HhH-GPD	Asp -> Glu	Francci3_2526	150	T	T/G	53.4/46.6	135/118	253	Gene: Francci3_2526, CDS: HhH-GPD	Asp -> Glu
Francci3_2526	160	T	T/C	62.0/38.0	88/54	142	Gene: Francci3_2526, CDS: HhH-GPD		Francci3_2526	160	T	C/T	50.4/49.1	117/114	232	Gene: Francci3_2526, CDS: HhH-GPD
Francci3_2880	7	A	T/A	68.8/31.2	11/5	16	Gene: Francci3_2880, CDS: hypothetical protein	Ser -> Cys	Francci3_2880	7	A	A/T	66.7/33.3	8/4	12	Gene: Francci3_2880, CDS: hypothetical protein	Ser -> Cys
Francci3_2880	21	G	T/G	59.1/40.9	13/9	22	Gene: Francci3_2880, CDS: hypothetical protein		Francci3_2880	21	G	T/G	51.9/48.1	14/13	27	Gene: Francci3_2880, CDS: hypothetical protein
Francci3_2880	35	T	G/T	61.0/39.0	25/16	41	Gene: Francci3_2880, CDS: hypothetical protein	Phe -> Cys	Francci3_2880	35	T	G/T	68.0/32.0	34/16	50	Gene: Francci3_2880, CDS: hypothetical protein	Phe -> Cys
Francci3_2880	43	G	A/G	58.7/41.3	27/19	46	Gene: Francci3_2880, CDS: hypothetical protein	Val -> Ile	Francci3_2880	43	G	A/G	68.5/31.5	37/17	54	Gene: Francci3_2880, CDS: hypothetical protein	Val -> Ile
Francci3_2880	76	C	C/T	56.5/43.5	26/20	46	Gene: Francci3_2880, CDS: hypothetical protein		Francci3_2880	76	C	T/C	69.8/30.2	37/16	53	Gene: Francci3_2880, CDS: hypothetical protein
Francci3_2880	85	A	A/G	55.6/44.4	25/20	45	Gene: Francci3_2880, CDS: hypothetical protein	Thr -> Ala	Francci3_2880	85	A	G/A	75.0/25.0	36/12	48	Gene: Francci3_2880, CDS: hypothetical protein	Thr -> Ala
Francci3_2880	86	C	C/T	58.7/41.3	27/19	46	Gene: Francci3_2880, CDS: hypothetical protein	Thr -> Met	Francci3_2880	86	C	T/C	74.5/25.5	35/12	47	Gene: Francci3_2880, CDS: hypothetical protein	Thr -> Met
Francci3_2880	94	G	G/T	64.4/35.6	29/16	45	Gene: Francci3_2880, CDS: hypothetical protein	Ala -> Ser	Francci3_2880	94	G	T/G	63.3/36.7	19/11	30	Gene: Francci3_2880, CDS: hypothetical protein	Ala -> Ser
Francci3_3274	62	A	C	76.7	23	30	Gene: Francci3_3274, CDS: FAD dependent oxidoreductase	Lys -> Thr	Francci3_3274	62	A	A/C	60.0/40.0	6/4	10	Gene: Francci3_3274, CDS: FAD dependent oxidoreductase	Lys -> Thr
Francci3_3274	63	A	G	75.9	22	29	Gene: Francci3_3274, CDS: FAD dependent oxidoreductase		Francci3_3274	63	A	A/G	60.0/40.0	6/4	10	Gene: Francci3_3274, CDS: FAD dependent oxidoreductase
Francci3_3321	55	A	A/G	51.5/48.5	50/47	97	Gene: Francci3_3321, CDS: hypothetical protein	Lys -> Glu	Francci3_3321	55	A	A/G	92.9/7.1	157/12	169	Gene: Francci3_3321, CDS: hypothetical protein	Lys -> Glu
Francci3_3321	63	C	C/G	54.9/45.1	56/46	102	Gene: Francci3_3321, CDS: hypothetical protein		Francci3_3321	63	C	C/G	93.0/7.0	160/12	172	Gene: Francci3_3321, CDS: hypothetical protein
Francci3_3321	69	G	G/A	56.7/43.3	59/45	104	Gene: Francci3_3321, CDS: hypothetical protein		Francci3_3321	69	G	G/A	93.7/6.3	164/11	175	Gene: Francci3_3321, CDS: hypothetical protein
Francci3_3321	75	A	A/G	58.5/41.5	62/44	106	Gene: Francci3_3321, CDS: hypothetical protein		Francci3_3321	75	A	A/G	93.1/6.9	162/12	174	Gene: Francci3_3321, CDS: hypothetical protein
Francci3_3430	1281	C	C/T	69.4/30.6	25/11	36	Gene: Francci3_3430, CDS: transposase		Francci3_3430	1281	C	C/T	75.0/25.0	9/3	12	Gene: Francci3_3430, CDS: transposase
Francci3_3430	1282	A	A/T	67.6/32.4	23/11	34	Gene: Francci3_3430, CDS: transposase	Thr -> Ser	Francci3_3430	1282	A	A/T	72.7/27.3	8/3	11	Gene: Francci3_3430, CDS: transposase	Thr -> Ser
Francci3_3682	106	G	G/A	66.4/33.6	71/36	107	Gene: Francci3_3682, CDS: hypothetical protein	Val -> Met	Francci3_3682	106	G	G/A	79.2/20.8	38/10	48	Gene: Francci3_3682, CDS: hypothetical protein	Val -> Met
Francci3_3682	109	C	T/C	62.1/37.9	54/33	87	Gene: Francci3_3682, CDS: hypothetical protein	Arg -> Trp	Francci3_3682	109	C	C/T	59.1/40.9	26/18	44	Gene: Francci3_3682, CDS: hypothetical protein	Arg -> Trp
Francci3_3682	135	A	T/A	79.2/20.8	80/21	101	Gene: Francci3_3682, CDS: hypothetical protein		Francci3_3682	135	A	T/A	55.8/44.2	29/23	52	Gene: Francci3_3682, CDS: hypothetical protein
Francci3_3682	141	C	T	92.6	88	95	Gene: Francci3_3682, CDS: hypothetical protein		Francci3_3682	141	C	T/C	72.0/28.0	36/14	50	Gene: Francci3_3682, CDS: hypothetical protein
Francci3_3682	142	C	T/C	78.2/21.8	79/22	101	Gene: Francci3_3682, CDS: hypothetical protein	Leu -> Phe	Francci3_3682	142	C	T/C	57.1/42.9	28/21	49	Gene: Francci3_3682, CDS: hypothetical protein	Leu -> Phe
Francci3_4009	33	A	G/A	75.3/24.7	67/22	89	Gene: Francci3_4009, CDS: transposase,_IS4		Francci3_4009	33	A	G/A	70.4/29.6	69/29	98	Gene: Francci3_4009, CDS: transposase,_IS4
Francci3_4009	43	A	G/A	65.8/34.2	75/39	114	Gene: Francci3_4009, CDS: transposase,_IS4	Ile -> Val	Francci3_4009	43	A	G/A	63.6/36.4	68/39	107	Gene: Francci3_4009, CDS: transposase,_IS4	Ile -> Val
Francci3_4009	48	C	G/C	63.8/36.2	74/42	116	Gene: Francci3_4009, CDS: transposase,_IS4		Francci3_4009	48	C	G/C	60.7/39.3	68/44	112	Gene: Francci3_4009, CDS: transposase,_IS4
Francci3_4009	86	C	C/T	51.7/48.3	60/56	116	Gene: Francci3_4009, CDS: transposase,_IS4	Pro -> Leu	Francci3_4009	86	C	C/T	58.2/41.8	39/28	67	Gene: Francci3_4009, CDS: transposase,_IS4	Pro -> Leu
Francci3_4009	93	T	T/G	57.1/42.9	56/42	98	Gene: Francci3_4009, CDS: transposase,_IS4		Francci3_4009	93	T	T/G	75.0/25.0	39/13	52	Gene: Francci3_4009, CDS: transposase,_IS4
Francci3_4009	99	G	G/A	65.2/34.8	58/31	89	Gene: Francci3_4009, CDS: transposase,_IS4		Francci3_4009	99	G	G/A	83.3/16.7	40/8	48	Gene: Francci3_4009, CDS: transposase,_IS4
Francci3_4009	199	A	A/G	56.5/43.5	13/10	23	Gene: Francci3_4009, CDS: transposase,_IS4	Thr -> Ala	Francci3_4009	199	A	A/G	52.4/47.6	11/10	21	Gene: Francci3_4009, CDS: transposase,_IS4	Thr -> Ala
Francci3_4009	201	A	A/C	56.5/43.5	13/10	23	Gene: Francci3_4009, CDS: transposase,_IS4		Francci3_4009	201	A	A/C	50.0/45.0	10/9	20	Gene: Francci3_4009, CDS: transposase,_IS4
Francci3_4110	622	A	A/G	78.0/22.0	39/11	50	Gene: Francci3_4110, CDS: integrase	Ile -> Val	Francci3_4110	622	A	A/G	82.4/17.6	42/9	51	Gene: Francci3_4110, CDS: integrase	Ile -> Val
Francci3_4110	638	A	A/C	54.2/45.8	26/22	48	Gene: Francci3_4110, CDS: integrase	Tyr -> Ser	Francci3_4110	638	A	A/C	56.9/43.1	29/22	51	Gene: Francci3_4110, CDS: integrase	Tyr -> Ser
Francci3_4110	656	C	G/C	56.0/44.0	28/22	50	Gene: Francci3_4110, CDS: integrase	Thr -> Ser	Francci3_4110	656	C	C/G	57.7/42.3	30/22	52	Gene: Francci3_4110, CDS: integrase	Thr -> Ser
Francci3_4110	669	A	G/A	56.5/43.5	26/20	46	Gene: Francci3_4110, CDS: integrase	Ile -> Met	Francci3_4110	669	A	A/G	54.9/45.1	28/23	51	Gene: Francci3_4110, CDS: integrase	Ile -> Met
Francci3_4110	670	C	A/C	59.1/40.9	26/18	44	Gene: Francci3_4110, CDS: integrase		Francci3_4110	670	C	C/A	54.9/45.1	28/23	51	Gene: Francci3_4110, CDS: integrase
Francci3_4110	678	A	C	83.3	25	30	Gene: Francci3_4110, CDS: integrase		Francci3_4110	678	A	C/A	61.1/38.9	22/14	36	Gene: Francci3_4110, CDS: integrase
Francci3_4117	117	G	G/A	65.2/34.8	30/16	46	Gene: Francci3_4117, CDS: hypothetical protein		Francci3_4117	117	G	G/A	73.0/27.0	27/10	37	Gene: Francci3_4117, CDS: hypothetical protein
Francci3_4117	142	T	C/T	75.6/24.4	65/21	86	Gene: Francci3_4117, CDS: hypothetical protein	Trp -> Arg	Francci3_4117	142	T	C/T	72.4/27.6	55/21	76	Gene: Francci3_4117, CDS: hypothetical protein	Trp -> Arg
Francci3_4117	203	T	C/T	55.2/44.8	37/30	67	Gene: Francci3_4117, CDS: hypothetical protein	Val -> Ala	Francci3_4117	203	T	C/T	61.8/38.2	34/21	55	Gene: Francci3_4117, CDS: hypothetical protein	Val -> Ala
Francci3_4117	210	G	G/T	50.9/49.1	28/27	55	Gene: Francci3_4117, CDS: hypothetical protein	Gln -> His	Francci3_4117	210	G	T/G	54.2/45.8	26/22	48	Gene: Francci3_4117, CDS: hypothetical protein	Gln -> His
Francci3_4117	228	G	G/A	66.7/33.3	28/14	42	Gene: Francci3_4117, CDS: hypothetical protein		Francci3_4117	228	G	A/G	53.6/46.4	15/13	28	Gene: Francci3_4117, CDS: hypothetical protein
Francci3_4117	242	T	T/C	71.0/25.8	22/8	31	Gene: Francci3_4117, CDS: hypothetical protein	Val -> Ala	Francci3_4117	242	T	T/C	75.0/25.0	9/3	12	Gene: Francci3_4117, CDS: hypothetical protein	Val -> Ala
Francci3_4117	249	G	G/A	71.4/28.6	20/8	28	Gene: Francci3_4117, CDS: hypothetical protein		Francci3_4117	249	G	G/A	72.7/27.3	8/3	11	Gene: Francci3_4117, CDS: hypothetical protein
Francci3_4144	70	T	T/A	93.2/6.8	110/8	118	Gene: Francci3_4144, CDS: short-chain dehydrogenase-like	Ser -> Thr	Francci3_4144	70	T	T/A	88.4/11.6	76/10	86	Gene: Francci3_4144, CDS: short-chain dehydrogenase-like	Ser -> Thr
Francci3_4144	72	C	C/T	93.6/6.4	117/8	125	Gene: Francci3_4144, CDS: short-chain dehydrogenase-like		Francci3_4144	72	C	C/T	88.8/11.2	79/10	89	Gene: Francci3_4144, CDS: short-chain dehydrogenase-like
Francci3_4144	99	A	A/G	89.8/10.2	114/13	127	Gene: Francci3_4144, CDS: short-chain dehydrogenase-like		Francci3_4144	99	A	A/G	82.5/17.5	66/14	80	Gene: Francci3_4144, CDS: short-chain dehydrogenase-like
Francci3_4210	165	T	T/C	71.6/28.4	48/19	67	Gene: Francci3_4210, CDS: integrase		Francci3_4210	165	T	T/C	62.8/37.2	49/29	78	Gene: Francci3_4210, CDS: integrase
Francci3_4210	172	A	A/C	69.7/30.3	53/23	76	Gene: Francci3_4210, CDS: integrase	Met -> Leu	Francci3_4210	172	A	A/C	61.0/39.0	50/32	82	Gene: Francci3_4210, CDS: integrase	Met -> Leu
Francci3_4210	178	A	A/G	67.1/32.9	53/26	79	Gene: Francci3_4210, CDS: integrase	Lys -> Glu	Francci3_4210	178	A	A/G	65.2/34.8	60/32	92	Gene: Francci3_4210, CDS: integrase	Lys -> Glu
Francci3_4210	179	A	A/C	67.1/32.9	51/25	76	Gene: Francci3_4210, CDS: integrase	Lys -> Thr	Francci3_4210	179	A	A/C	63.3/36.7	57/33	90	Gene: Francci3_4210, CDS: integrase	Lys -> Thr
Francci3_4210	213	G	G/C	58.6/41.4	41/29	70	Gene: Francci3_4210, CDS: integrase		Francci3_4210	213	G	G/C	63.3/36.7	50/29	79	Gene: Francci3_4210, CDS: integrase
Francci3_4210	216	C	C/G	60.0/40.0	39/26	65	Gene: Francci3_4210, CDS: integrase		Francci3_4210	216	C	C/G	62.3/37.7	48/29	77	Gene: Francci3_4210, CDS: integrase
Francci3_4210	219	A	A/G	57.6/42.4	38/28	66	Gene: Francci3_4210, CDS: integrase		Francci3_4210	219	A	A/G	61.6/38.4	45/28	73	Gene: Francci3_4210, CDS: integrase
Francci3_4210	222	T	T/C	52.3/47.7	34/31	65	Gene: Francci3_4210, CDS: integrase		Francci3_4210	222	T	T/C	61.4/38.6	43/27	70	Gene: Francci3_4210, CDS: integrase
Francci3_4210	234	C	C/T	68.8/31.2	33/15	48	Gene: Francci3_4210, CDS: integrase		Francci3_4210	234	C	C/T	74.1/25.9	40/14	54	Gene: Francci3_4210, CDS: integrase
Francci3_4210	237	G	G/C	71.7/26.1	33/12	46	Gene: Francci3_4210, CDS: integrase		Francci3_4210	237	G	G/C	78.8/21.2	41/11	52	Gene: Francci3_4210, CDS: integrase
Francci3_4210	239	C	C/G	73.3/26.7	33/12	45	Gene: Francci3_4210, CDS: integrase	Ala -> Gly	Francci3_4210	239	C	C/G	78.8/21.2	41/11	52	Gene: Francci3_4210, CDS: integrase	Ala -> Gly
Francci3_4210	245	T	T/C	78.6/19.0	33/8	42	Gene: Francci3_4210, CDS: integrase	Val -> Ala	Francci3_4210	245	T	T/C	76.7/23.3	33/10	43	Gene: Francci3_4210, CDS: integrase	Val -> Ala

## Sheet: DnaE
5dNH4									3dN2									3dNH4
Contig	Reference position	Reference	Allele variations	Frequencies	Counts	Coverage	Overlapping annotations	Amino acid change	Contig	Reference position	Reference	Allele variations	Frequencies	Counts	Coverage	Overlapping annotations	Amino acid change	Contig	Reference position	Reference	Allele variations	Frequencies	Counts	Coverage	Overlapping annotations	Amino acid change
dnaE	3579	T	C/T	89.5/9.9	297/33	332	Gene: dnaE, CDS: dnaE		dnaE	3579	T	T/C	82.9/17.1	174/36	210	Gene: dnaE, CDS: dnaE	dnaE	3579	T	T/C	84.4/15.6	162/30	192	Gene: dnaE, CDS: dnaE	Glu -> Lys
dnaE	3600	T	T/G	66.7/33.3	8/4	12	Gene: Francci3_4167, Gene: dnaE, CDS: putative transposase, CDS: dnaE	Thr -> Pro	dnaE	3601	G	G/A	81.3/18.7	187/43	230	Gene: Francci3_4167, Gene: dnaE, CDS: putative transposase, CDS: dnaE	dnaE	3601	G	G/A	84.2/15.8	186/35	221	Gene: Francci3_4167, Gene: dnaE, CDS: putative transposase, CDS: dnaE	Phe -> Leu
dnaE	3601	G	G/A	59.1/40.9	13/9	22	Gene: Francci3_4167, Gene: dnaE, CDS: putative transposase, CDS: dnaE	Glu -> Lys	dnaE	3604	T	T/C	80.9/19.1	178/42	220	Gene: Francci3_4167, Gene: dnaE, CDS: putative transposase, CDS: dnaE	dnaE	3604	T	T/C	83.8/16.2	181/35	216	Gene: Francci3_4167, Gene: dnaE, CDS: putative transposase, CDS: dnaE
					33	297
					13	9
					174	36
					187	43
					192
					221

## Sheet: 1612
5dNH4									3dN2									3dNH4
Contig	Reference position	Reference	Allele variations	Frequencies	Counts	Coverage	Overlapping annotations	Amino acid change	Contig	Reference position	Reference	Allele variations	Frequencies	Counts	Coverage	Overlapping annotations	Amino acid change	Contig	Reference position	Reference	Allele variations	Frequencies	Counts	Coverage	Overlapping annotations	Amino acid change
Francci3_1612	356	G	G/A	59.1/40.9	13/9	22	Gene: Francci3_1612, CDS: NLP/P60	Arg -> Gln	Francci3_1612	356	G	G/A	61.5/38.5	91/57	148	Gene: Francci3_1612, CDS: NLP/P60	Arg -> Gln		356	G	G/A	61.1/38.9	96/61	157	Gene: Francci3_1612, CDS: NLP/P60	Arg -> Gln
Francci3_1612	375	A	A/C	60.0/40.0	12/8	20	Gene: Francci3_1612, CDS: NLP/P60	Gln -> His	Francci3_1612	375	A	A/C	65.8/34.2	77/40	117	Gene: Francci3_1612, CDS: NLP/P60	Gln -> His		375	A	A/C	66.7/33.3	88/44	132	Gene: Francci3_1612, CDS: NLP/P60	Gln -> His
					13	9
					12	8
					91	57
					77	40
					96	61
					88	44

## Sheet: 2025
5dNH4									3dN2									3dNH4
Contig	Reference position	Reference	Allele variations	Frequencies	Counts	Coverage	Overlapping annotations	Amino acid change	Contig	Reference position	Reference	Allele variations	Frequencies	Counts	Coverage	Overlapping annotations	Amino acid change	Contig	Reference position	Reference	Allele variations	Frequencies	Counts	Coverage	Overlapping annotations	Amino acid change
Francci3_2025	81	G	A/G	64.3/35.7	9/5	14	Gene: Francci3_2025, CDS: transposase,_IS4		Francci3_2025	81	G	A/G	75.1/24.9	151/50	201	Gene: Francci3_2025, CDS: transposase,_IS4		Francci3_2025	81	G	A/G	74.8/25.2	80/27	107	Gene: Francci3_2025, CDS: transposase,_IS4
Francci3_2025	91	C	C/T	58.3/41.7	21/15	36	Gene: Francci3_2025, CDS: transposase,_IS4	Arg -> Cys	Francci3_2025	91	C	T/C	77.8/21.8	196/55	252	Gene: Francci3_2025, CDS: transposase,_IS4	Arg -> Cys	Francci3_2025	91	C	T/C	78.7/21.3	140/38	178	Gene: Francci3_2025, CDS: transposase,_IS4	Arg -> Cys
Francci3_2025	119	T	T/C	55.0/45.0	11/9	20	Gene: Francci3_2025, CDS: transposase,_IS4	Val -> Ala	Francci3_2025	119	T	T/C	66.7/33.3	150/75	225	Gene: Francci3_2025, CDS: transposase,_IS4	Val -> Ala	Francci3_2025	119	T	C/T	53.0/47.0	114/101	215	Gene: Francci3_2025, CDS: transposase,_IS4	Val -> Ala
				A/G	64.3/35.7	9	5
				C/T	58.3/41.7	21	15
				T/C	55.0/45.0	11	9
				A/G	75.1/24.9	151	50
				T/C	77.8/21.8	196	55
				T/C	66.7/33.3	150	75
				A/G	74.8/25.2	80	27
				T/C	78.7/21.3	140	38
				C/T	53.0/47.0	114	101

## Sheet: 2063
5dNH4									3dN2									3dNH4
Contig	Reference position	Reference	Allele variations	Frequencies	Counts	Coverage	Overlapping annotations	Amino acid change	Contig	Reference position	Reference	Allele variations	Frequencies	Counts	Coverage	Overlapping annotations	Amino acid change	Contig	Reference position	Reference	Allele variations	Frequencies	Counts	Coverage	Overlapping annotations	Amino acid change
Francci3_2063	310	A	A/C	66.7/33.3	8/4	12	Gene: Francci3_2063, CDS: hypothetical protein	Met -> Leu	Francci3_2063	310	A	A/C	81.5/18.5	141/32	173	Gene: Francci3_2063, CDS: hypothetical protein	Met -> Leu	Francci3_2063	310	A	A/C	88.9/11.1	72/9	81	Gene: Francci3_2063, CDS: hypothetical protein	Met -> Leu
Francci3_2063	313	C	C/T	69.2/30.8	9/4	13	Gene: Francci3_2063, CDS: hypothetical protein	Pro -> Ser	Francci3_2063	313	C	C/T	83.2/16.2	144/28	173	Gene: Francci3_2063, CDS: hypothetical protein	Pro -> Ser	Francci3_2063	313	C	C/T	88.6/11.4	70/9	79	Gene: Francci3_2063, CDS: hypothetical protein	Pro -> Ser
Francci3_2063	333	C	T	95.3	81	85	Gene: Francci3_2063, CDS: hypothetical protein		Francci3_2063	333	C	C/T	76.3/23.7	116/36	152	Gene: Francci3_2063, CDS: hypothetical protein		Francci3_2063	333	C	C/T	85.1/14.9	74/13	87	Gene: Francci3_2063, CDS: hypothetical protein
Francci3_2063	353	A	G	96.0	48	50	Gene: Francci3_2063, CDS: hypothetical protein	Glu -> Gly	Francci3_2063	353	A	A/G	78.6/20.6	99/26	126	Gene: Francci3_2063, CDS: hypothetical protein	Glu -> Gly	Francci3_2063	353	A	A/G	83.3/16.7	65/13	78	Gene: Francci3_2063, CDS: hypothetical protein	Glu -> Gly

## Sheet: 4107
5dNH4									3dN2									3dNH4
Contig	Reference position	Reference	Allele variations	Frequencies	Counts	Coverage	Overlapping annotations	Amino acid change	Contig	Reference position	Reference	Allele variations	Frequencies	Counts	Coverage	Overlapping annotations	Amino acid change	Contig	Reference position	Reference	Allele variations	Frequencies	Counts	Coverage	Overlapping annotations	Amino acid change
Francci3_4107	135	C	C/T	75.0/25.0	15/5	20	Gene: Francci3_4107, CDS: integrase		Francci3_4107	135	C	C/T	76.0/24.0	57/18	75	Gene: Francci3_4107, CDS: integrase		Francci3_4107	135	C	C/T	85.2/14.8	46/8	54	Gene: Francci3_4107, CDS: integrase
Francci3_4107	483	T	C/T	50.0/50.0	9/9	18	Gene: Francci3_4107, CDS: integrase		Francci3_4107	138	C	C/G	76.9/23.1	60/18	78	Gene: Francci3_4107, CDS: integrase		Francci3_4107	138	C	C/G	85.7/14.3	48/8	56	Gene: Francci3_4107, CDS: integrase
									Francci3_4107	141	G	G/T	80.2/19.8	65/16	81	Gene: Francci3_4107, CDS: integrase		Francci3_4107	141	G	G/T	86.7/13.3	52/8	60	Gene: Francci3_4107, CDS: integrase
									Francci3_4107	144	A	A/G	79.3/20.7	65/17	82	Gene: Francci3_4107, CDS: integrase		Francci3_4107	144	A	A/G	87.3/12.7	55/8	63	Gene: Francci3_4107, CDS: integrase
									Francci3_4107	564	A	A/G	94.9/5.1	148/8	156	Gene: Francci3_4107, CDS: integrase		Francci3_4107	564	A	A/G	94.3/5.7	150/9	159	Gene: Francci3_4107, CDS: integrase
									Francci3_4107	595	A	A/G	88.5/11.5	146/19	165	Gene: Francci3_4107, CDS: integrase	Ser -> Gly	Francci3_4107	595	A	A/G	89.9/10.1	186/21	207	Gene: Francci3_4107, CDS: integrase	Ser -> Gly
									Francci3_4107	597	C	C/A	88.7/11.3	149/19	168	Gene: Francci3_4107, CDS: integrase	Ser -> Arg	Francci3_4107	597	C	C/A	89.9/10.1	187/21	208	Gene: Francci3_4107, CDS: integrase	Ser -> Arg
									Francci3_4107	603	A	A/G	88.1/11.9	141/19	160	Gene: Francci3_4107, CDS: integrase		Francci3_4107	603	A	A/G	90.0/10.0	181/20	201	Gene: Francci3_4107, CDS: integrase
									Francci3_4107	610	T	T/C	89.3/10.7	150/18	168	Gene: Francci3_4107, CDS: integrase		Francci3_4107	610	T	T/C	89.7/10.3	175/20	195	Gene: Francci3_4107, CDS: integrase
									Francci3_4107	611	T	T/C	89.4/10.6	152/18	170	Gene: Francci3_4107, CDS: integrase	Leu -> Ser	Francci3_4107	611	T	T/C	89.8/10.2	177/20	197	Gene: Francci3_4107, CDS: integrase	Leu -> Ser
									Francci3_4107	620	A	A/G	88.5/11.5	146/19	165	Gene: Francci3_4107, CDS: integrase	Asn -> Ser	Francci3_4107	620	A	A/G	89.4/10.6	177/21	198	Gene: Francci3_4107, CDS: integrase	Asn -> Ser
									Francci3_4107	622	A	A/G	91.8/8.2	145/13	158	Gene: Francci3_4107, CDS: integrase	Ile -> Val	Francci3_4107	622	A	A/G	96.0/4.0	191/8	199	Gene: Francci3_4107, CDS: integrase	Ile -> Val
									Francci3_4107	625	C	C/T	90.2/9.8	148/16	164	Gene: Francci3_4107, CDS: integrase	Arg -> Cys	Francci3_4107	625	C	C/T	90.3/9.7	186/20	206	Gene: Francci3_4107, CDS: integrase	Arg -> Cys
									Francci3_4107	630	C	C/T	92.6/7.4	138/11	149	Gene: Francci3_4107, CDS: integrase		Francci3_4107	630	C	C/T	91.2/8.8	176/17	193	Gene: Francci3_4107, CDS: integrase
									Francci3_4107	638	A	A/C	87.9/12.1	131/18	149	Gene: Francci3_4107, CDS: integrase	Tyr -> Ser	Francci3_4107	638	A	A/C	94.8/5.2	182/10	192	Gene: Francci3_4107, CDS: integrase	Tyr -> Ser
									Francci3_4107	648	A	A/G	86.3/13.7	120/19	139	Gene: Francci3_4107, CDS: integrase		Francci3_4107	648	A	A/G	94.5/5.5	156/9	165	Gene: Francci3_4107, CDS: integrase
									Francci3_4107	659	G	G/A	88.1/11.9	96/13	109	Gene: Francci3_4107, CDS: integrase	Ser -> Asn	Francci3_4107	659	G	G/A	94.4/5.6	135/8	143	Gene: Francci3_4107, CDS: integrase	Ser -> Asn

## Sheet: 4124
5dNH4									3dN2									3dNH4
Contig	Reference position	Reference	Allele variations	Frequencies	Counts	Coverage	Overlapping annotations	Amino acid change	Contig	Reference position	Reference	Allele variations	Frequencies	Counts	Coverage	Overlapping annotations	Amino acid change	Contig	Reference position	Reference	Allele variations	Frequencies	Counts	Coverage	Overlapping annotations	Amino acid change
Francci3_4124	162	T	T/A	58.3/41.7	7/5	12	Gene: Francci3_4124, CDS: recombinase		Francci3_4124	162	T	T/A	61.2/38.8	41/26	67	Gene: Francci3_4124, CDS: recombinase		Francci3_4124	168	C	C/T	57.4/42.6	27/20	47	Gene: Francci3_4124, CDS: recombinase
Francci3_4124	168	C	T/C	53.3/46.7	8/7	15	Gene: Francci3_4124, CDS: recombinase		Francci3_4124	168	C	C/T	59.3/40.7	32/22	54	Gene: Francci3_4124, CDS: recombinase		Francci3_4124	282	C	A	78.6	22	28	Gene: Francci3_4124, CDS: recombinase

[truncated: 3 more sheets: 4157, Conditions, CommonToAllThree]
